# Supplementary material for: Intrinsic and non-cell autonomous roles for a neurodevelopmental syndrome-linked transcription factor
Source: bioRxiv. 2025 Dec 25:2025.12.23.696256. Preprint. [Version 1] doi: 10.64898/2025.12.23.696256 (PMC12776094; doi:10.64898/2025.12.23.696256)
Supplement: Supplement 17 [file media-17.xlsx]

## Sheet: unc3_v_wt_DEGs
DEGs in unc-3(-) vs. wildtype MNs
logFC	logCPM	F	PValue	FDR	id	gene_short_name	neuron	comparison	unc-3_1.expr	unc-3_2.expr	unc-3_3.expr	wt_1.expr	wt_2.expr	unc-3_1.ncells	unc-3_2.ncells	unc-3_3.ncells	wt_1.ncells	wt_2.ncells
11.6372	11.3406	333.742	2.81e-13	9.29e-10	WBGene00012282	W05E10.5	AS	unc3-wt	1	0	0	5474	4539	1	0	0	864	614
15.2034	12.1025	380.401	8.19e-13	1.36e-09	WBGene00044547	C13A2.12	AS	unc3-wt	0	0	0	8851	8112	0	0	0	895	639
-8.6007	12.8081	263.55	2.2e-12	2.43e-09	WBGene00012760	Y41C4A.17	AS	unc3-wt	2996	2706	1326	26	22	110	107	135	19	20
6.77483	9.37618	232.309	6.53e-12	3.6e-09	WBGene00006756	unc-17	AS	unc3-wt	3	3	2	1418	1036	3	2	1	708	485
6.75505	10.1357	233.08	6.35e-12	3.6e-09	WBGene00003808	npr-2	AS	unc3-wt	4	6	4	2591	1690	4	6	4	787	548
6.66591	11.2614	236.81	5.54e-12	3.6e-09	WBGene00003747	nlp-9	AS	unc3-wt	16	15	4	5825	3709	6	7	4	937	649
-7.17316	8.15204	223.279	9.18e-12	4.34e-09	WBGene00013884	ZC412.3	AS	unc3-wt	124	113	56	2	3	45	44	36	2	2
-10.7139	8.08842	230.29	1.69e-11	6.21e-09	WBGene00021272	Y23H5B.1	AS	unc3-wt	82	123	68	0	0	44	49	46	0	0
6.04696	9.22538	207.922	1.69e-11	6.21e-09	WBGene00008610	F09C3.2	AS	unc3-wt	5	5	2	1153	1001	3	3	2	582	458
7.73377	8.47699	199.148	2.43e-11	6.36e-09	WBGene00009738	hecw-1	AS	unc3-wt	1	0	1	665	586	1	0	1	449	359
6.38158	8.10702	196.881	2.68e-11	6.36e-09	WBGene00011217	R10E11.5	AS	unc3-wt	2	1	1	580	378	1	1	1	394	243
-6.00369	7.57694	195.243	2.88e-11	6.36e-09	WBGene00006783	unc-47	AS	unc3-wt	77	88	36	5	3	45	42	32	5	3
6.81933	12.5492	197.696	2.59e-11	6.36e-09	WBGene00003759	nlp-21	AS	unc3-wt	19	24	26	15955	7976	9	10	7	957	662
-6.43213	8.48631	195.753	2.82e-11	6.36e-09	WBGene00004345	rgs-2	AS	unc3-wt	138	175	59	7	4	65	80	46	7	4
-10.5555	7.92917	224.057	2.11e-11	6.36e-09	WBGene00016319	C32D5.12	AS	unc3-wt	83	132	43	0	0	59	70	33	0	0
-9.8294	8.92666	188.394	3.9e-11	6.79e-09	WBGene00000118	alh-12	AS	unc3-wt	265	118	103	0	1	59	33	37	0	1
-7.44862	10.1922	191.255	3.43e-11	6.79e-09	WBGene00001457	flp-14	AS	unc3-wt	420	411	277	14	4	71	69	70	13	3
11.6512	8.66524	235.491	3.5e-11	6.79e-09	WBGene00006682	twk-30	AS	unc3-wt	0	0	0	743	700	0	0	0	467	396
-10.3302	7.67727	208.512	3.78e-11	6.79e-09	WBGene00016362	C33G8.4	AS	unc3-wt	62	84	59	0	0	39	50	44	0	0
6.21999	8.24027	186.887	4.17e-11	6.9e-09	WBGene00006662	twk-7	AS	unc3-wt	3	1	1	551	485	3	1	1	402	315
-6.33039	9.52281	184.281	4.7e-11	7.4e-09	WBGene00008315	C54G4.5	AS	unc3-wt	242	302	165	13	11	97	107	88	10	10
6.72246	8.03802	183.012	4.98e-11	7.49e-09	WBGene00006668	twk-13	AS	unc3-wt	1	2	0	489	408	1	2	0	351	269
7.81798	7.72779	180.787	5.52e-11	7.94e-09	WBGene00000481	cha-1	AS	unc3-wt	0	1	0	383	326	0	1	0	298	236
-8.51336	15.442	179.439	5.88e-11	8.1e-09	WBGene00013882	msa-1	AS	unc3-wt	14854	12210	12409	253	85	153	135	169	152	52
-8.60859	10.0598	175.654	7.03e-11	8.37e-09	WBGene00007881	nlp-35	AS	unc3-wt	261	335	342	5	2	90	89	108	4	2
7.77816	7.69227	176.37	6.79e-11	8.37e-09	WBGene00006691	twk-40	AS	unc3-wt	0	1	0	362	325	0	1	0	280	246
10.9778	8.04859	214.871	7.08e-11	8.37e-09	WBGene00017580	lgc-4	AS	unc3-wt	0	0	0	505	410	0	0	0	358	286
7.73392	7.65316	175.691	7.02e-11	8.37e-09	WBGene00017260	F08F3.1	AS	unc3-wt	1	0	0	362	307	1	0	0	267	231
10.9451	8.01967	213.496	7.44e-11	8.49e-09	WBGene00020509	hex-1	AS	unc3-wt	0	0	0	546	362	0	0	0	369	267
6.44435	7.79165	172.516	8.18e-11	9.02e-09	WBGene00006985	zig-8	AS	unc3-wt	1	2	0	450	302	1	1	0	324	222
7.38826	8.14402	171.438	8.62e-11	9.2e-09	WBGene00011317	T01C1.4	AS	unc3-wt	2	0	0	606	389	2	0	0	415	268
6.37268	7.72838	168.6	9.91e-11	1.03e-08	WBGene00010784	twk-48	AS	unc3-wt	1	2	0	426	289	1	1	0	298	186
7.8187	7.74669	166.886	1.08e-10	1.03e-08	WBGene00003238	mig-1	AS	unc3-wt	0	0	1	429	299	0	0	1	302	212
-6.44453	6.66405	166.774	1.09e-10	1.03e-08	WBGene00010587	sol-2	AS	unc3-wt	40	52	20	1	2	36	44	18	1	2
10.6734	7.77511	203.181	1.09e-10	1.03e-08	WBGene00014171	nep-26	AS	unc3-wt	0	0	0	417	326	0	0	0	314	240
10.7352	7.82991	200.23	1.22e-10	1.06e-08	WBGene00021941	lgc-33	AS	unc3-wt	0	0	0	402	365	0	0	0	284	254
10.8025	7.89013	200.376	1.21e-10	1.06e-08	WBGene00016024	glb-7	AS	unc3-wt	0	0	0	411	390	0	0	0	299	256
10.7139	7.81087	199.58	1.25e-10	1.06e-08	WBGene00022469	Y119C1B.3	AS	unc3-wt	0	0	0	397	359	0	0	0	288	267
5.10444	11.1061	164.205	1.24e-10	1.06e-08	WBGene00019479	K07C11.7	AS	unc3-wt	37	42	12	5325	3056	29	32	9	914	633
7.51956	7.46521	163.552	1.28e-10	1.06e-08	WBGene00019904	twk-49	AS	unc3-wt	1	0	0	353	234	1	0	0	257	182
10.6354	7.74219	193.492	1.58e-10	1.28e-08	WBGene00044482	F29B9.12	AS	unc3-wt	0	0	0	470	270	0	0	0	323	204
-5.35379	7.85515	158.948	1.62e-10	1.28e-08	WBGene00009042	F22B5.4	AS	unc3-wt	93	108	40	6	9	37	42	25	5	6
10.4834	7.60642	191.043	1.74e-10	1.34e-08	WBGene00194905	Y53F4B.51	AS	unc3-wt	0	0	0	384	272	0	0	0	275	192
10.4581	7.58398	189.488	1.85e-10	1.36e-08	WBGene00000501	cho-1	AS	unc3-wt	0	0	0	375	269	0	0	0	293	200
7.75842	8.98568	156.512	1.84e-10	1.36e-08	WBGene00009221	acs-2	AS	unc3-wt	3	0	0	1382	554	1	0	0	656	320
4.93479	7.84216	155.38	1.96e-10	1.41e-08	WBGene00009799	lgc-47	AS	unc3-wt	4	4	1	441	318	4	4	1	323	232
-6.08109	9.04085	154.501	2.05e-10	1.43e-08	WBGene00003242	mig-6	AS	unc3-wt	277	154	98	15	6	89	67	54	11	4
10.7177	7.81373	186.759	2.07e-10	1.43e-08	WBGene00010003	F53F8.6	AS	unc3-wt	0	0	0	359	389	0	0	0	253	241
10.5102	7.62919	184.515	2.27e-10	1.53e-08	WBGene00022533	cutl-19	AS	unc3-wt	0	0	0	335	319	0	0	0	271	235
5.0069	9.91993	152.08	2.34e-10	1.55e-08	WBGene00000527	cle-1	AS	unc3-wt	23	12	6	2055	1482	17	8	5	793	549
4.81892	7.88884	149.76	2.66e-10	1.7e-08	WBGene00007486	C09G1.4	AS	unc3-wt	3	5	2	411	361	3	4	1	308	270
-7.35918	6.27631	149.518	2.69e-10	1.7e-08	WBGene00016363	srab-4	AS	unc3-wt	28	44	16	1	0	22	33	15	1	0
-6.56261	7.74542	148.963	2.78e-10	1.7e-08	WBGene00017850	F27B10.1	AS	unc3-wt	68	64	73	3	3	41	40	43	2	3
10.3122	7.45513	180.108	2.72e-10	1.7e-08	WBGene00018304	agr-1	AS	unc3-wt	0	0	0	339	243	0	0	0	247	177
-5.18177	7.65736	148.239	2.89e-10	1.74e-08	WBGene00235291	C01G5.25	AS	unc3-wt	72	109	32	8	7	42	48	21	8	7
10.5701	7.68189	176.407	3.19e-10	1.88e-08	WBGene00013159	Y53F4B.12	AS	unc3-wt	0	0	0	319	355	0	0	0	271	243
-5.44906	12.5862	144.897	3.49e-10	1.99e-08	WBGene00044615	B0252.8	AS	unc3-wt	2246	2063	1387	208	158	141	125	151	134	105
7.19055	7.17828	144.882	3.49e-10	1.99e-08	WBGene00000053	acr-14	AS	unc3-wt	0	1	0	252	208	0	1	0	223	171
10.2061	7.36218	173.147	3.67e-10	2.03e-08	WBGene00021125	ccb-2	AS	unc3-wt	0	0	0	320	222	0	0	0	254	170
-6.85709	7.0778	144.009	3.67e-10	2.03e-08	WBGene00017394	cal-8	AS	unc3-wt	41	66	35	3	0	29	40	26	2	0
-6.17976	7.35885	143.437	3.79e-10	2.06e-08	WBGene00003891	osm-11	AS	unc3-wt	49	101	27	3	3	10	17	8	3	3
7.12647	7.12256	139.031	4.9e-10	2.62e-08	WBGene00019873	arrd-26	AS	unc3-wt	1	0	0	229	208	1	0	0	191	167
10.0705	7.24379	165.303	5.21e-10	2.69e-08	WBGene00011251	glb-22	AS	unc3-wt	0	0	0	294	200	0	0	0	217	150
-7.7242	7.50374	138.04	5.2e-10	2.69e-08	WBGene00013819	Y116F11A.6	AS	unc3-wt	44	84	54	0	2	30	50	44	0	2
10.068	7.24081	163.958	5.54e-10	2.82e-08	WBGene00001987	hot-2	AS	unc3-wt	0	0	0	265	221	0	0	0	227	185
5.22158	8.4145	135.334	6.11e-10	3.07e-08	WBGene00006068	sto-6	AS	unc3-wt	4	2	5	602	552	3	2	5	419	349
5.75533	7.53607	133.556	6.81e-10	3.36e-08	WBGene00019199	H14E04.2	AS	unc3-wt	3	1	0	306	291	3	1	0	253	221
-6.10839	6.28059	133.296	6.92e-10	3.37e-08	WBGene00015689	spch-2	AS	unc3-wt	34	25	25	2	1	19	18	14	2	1
-4.96521	7.40148	131.565	7.7e-10	3.69e-08	WBGene00003893	ost-1	AS	unc3-wt	61	90	28	11	4	14	18	10	9	4
-8.45671	7.46801	131.18	7.88e-10	3.73e-08	WBGene00001616	glr-5	AS	unc3-wt	84	35	57	0	1	53	27	40	0	1
-7.00439	5.90106	130.589	8.18e-10	3.81e-08	WBGene00022635	ZC581.9	AS	unc3-wt	27	29	13	0	1	20	23	11	0	1
-9.57192	12.8962	130.305	8.33e-10	3.83e-08	WBGene00022072	cpg-9	AS	unc3-wt	2003	2308	2309	27	1	137	129	162	20	1
-6.5285	7.11833	127.028	1.02e-09	4.37e-08	WBGene00008761	F13E9.12	AS	unc3-wt	37	51	50	3	1	18	15	21	3	1
-10.038	7.35515	138.338	9.91e-10	4.37e-08	WBGene00002255	lbp-3	AS	unc3-wt	66	36	59	0	0	14	9	19	0	0
9.80205	7.01126	150.935	1.03e-09	4.37e-08	WBGene00006468	rhgf-1	AS	unc3-wt	0	0	0	244	166	0	0	0	192	135
-7.12613	6.01584	126.98	1.03e-09	4.37e-08	WBGene00016264	C30F12.5	AS	unc3-wt	22	29	21	1	0	14	17	15	1	0
7.09686	7.11449	127.522	9.93e-10	4.37e-08	WBGene00006790	unc-55	AS	unc3-wt	0	0	1	236	199	0	0	1	194	150
-6.50018	6.18482	127.584	9.89e-10	4.37e-08	WBGene00019224	gnrr-5	AS	unc3-wt	31	31	19	0	2	25	26	17	0	2
10.3136	7.45823	150.543	1.05e-09	4.4e-08	WBGene00044667	ZK622.5	AS	unc3-wt	0	0	0	424	180	0	0	0	254	115
4.40515	7.96788	125.174	1.15e-09	4.78e-08	WBGene00006801	unc-68	AS	unc3-wt	4	7	3	380	416	4	6	3	252	242
9.75391	6.97003	147.322	1.23e-09	4.99e-08	WBGene00015700	asp-9	AS	unc3-wt	0	0	0	242	156	0	0	0	201	134
-6.26389	6.43669	124.111	1.24e-09	4.99e-08	WBGene00000262	bra-1	AS	unc3-wt	33	33	27	3	0	22	22	24	3	0
4.32692	7.9724	122.984	1.33e-09	5.31e-08	WBGene00044553	T23B12.11	AS	unc3-wt	9	4	2	449	366	6	4	2	309	243
-6.22188	5.87344	122.318	1.39e-09	5.48e-08	WBGene00001122	dyf-6	AS	unc3-wt	33	20	14	1	1	17	14	11	1	1
5.73106	8.37831	121.658	1.45e-09	5.66e-08	WBGene00007219	nlp-38	AS	unc3-wt	7	1	0	668	492	4	1	0	430	305
4.49263	7.71191	120.887	1.53e-09	5.89e-08	WBGene00004182	prk-1	AS	unc3-wt	3	7	1	370	302	3	4	1	291	226
-4.68103	6.34548	120.687	1.55e-09	5.9e-08	WBGene00003019	lin-33	AS	unc3-wt	28	38	21	6	3	28	36	20	3	3
-4.9583	6.03919	119.066	1.73e-09	6.5e-08	WBGene00004944	sol-1	AS	unc3-wt	26	28	18	4	2	18	24	17	4	2
9.63882	6.8717	137.981	2.01e-09	7.38e-08	WBGene00009800	rrc-1	AS	unc3-wt	0	0	0	234	136	0	0	0	193	123
4.57893	7.04222	116.981	1.99e-09	7.38e-08	WBGene00011326	T01D3.1	AS	unc3-wt	3	2	1	240	163	3	2	1	190	136
9.52726	6.77536	136.915	2.13e-09	7.73e-08	WBGene00010137	ztf-26	AS	unc3-wt	0	0	0	186	149	0	0	0	155	124
9.58561	6.82469	136.446	2.18e-09	7.76e-08	WBGene00020489	hot-8	AS	unc3-wt	0	0	0	182	164	0	0	0	159	140
3.70379	8.06197	115.78	2.17e-09	7.76e-08	WBGene00007055	tag-196	AS	unc3-wt	10	10	4	480	369	9	6	4	350	251
-4.93919	8.79432	114.742	2.33e-09	8.11e-08	WBGene00016958	ilys-4	AS	unc3-wt	227	133	82	14	23	41	37	26	12	23
9.48345	6.73855	135.336	2.32e-09	8.11e-08	WBGene00022530	ZC155.2	AS	unc3-wt	0	0	0	193	135	0	0	0	156	100
5.92249	6.87916	113.8	2.49e-09	8.57e-08	WBGene00017314	lgc-39	AS	unc3-wt	1	0	1	190	166	1	0	1	145	116
-4.14086	6.65993	112.465	2.73e-09	9.23e-08	WBGene00015474	C05D9.7	AS	unc3-wt	40	51	17	10	6	30	38	17	9	5
10.0163	7.19419	132.497	2.71e-09	9.23e-08	WBGene00017714	F22F1.2	AS	unc3-wt	0	0	0	196	258	0	0	0	116	140
-5.77281	6.87808	112.187	2.79e-09	9.23e-08	WBGene00019236	H23N18.5	AS	unc3-wt	44	46	33	6	0	22	27	26	6	0
3.60335	8.68074	112.29	2.77e-09	9.23e-08	WBGene00007044	cpna-5	AS	unc3-wt	16	15	9	791	555	15	13	7	465	318
3.85381	9.58274	111.123	3.01e-09	9.79e-08	WBGene00015619	C08G9.1	AS	unc3-wt	24	33	11	1641	1027	13	19	9	692	453
9.8359	7.03832	130.574	3.02e-09	9.79e-08	WBGene00021983	npr-5	AS	unc3-wt	0	0	0	182	221	0	0	0	160	182
-3.83982	6.84629	110.42	3.16e-09	1.02e-07	WBGene00019870	R04E5.7	AS	unc3-wt	42	49	26	12	10	35	39	23	12	9
5.94278	7.97655	109.54	3.37e-09	1.07e-07	WBGene00001461	flp-18	AS	unc3-wt	5	0	0	569	307	1	0	0	323	186
9.58505	6.82365	128.232	3.45e-09	1.09e-07	WBGene00011839	T19C4.5	AS	unc3-wt	0	0	0	166	176	0	0	0	129	126
-3.85674	7.40057	107.661	3.87e-09	1.21e-07	WBGene00018423	F44E2.10	AS	unc3-wt	76	58	35	22	10	48	40	27	22	9
9.45704	6.71491	124.934	4.17e-09	1.29e-07	WBGene00201057	F08G5.19	AS	unc3-wt	0	0	0	156	158	0	0	0	131	124
-4.21076	7.59525	106.576	4.19e-09	1.29e-07	WBGene00001992	hot-7	AS	unc3-wt	67	65	54	21	8	52	48	45	21	7
-5.78748	6.32751	106.131	4.34e-09	1.32e-07	WBGene00011849	T19H5.4	AS	unc3-wt	27	47	16	4	0	22	31	15	4	0
9.40135	6.66965	123.731	4.48e-09	1.33e-07	WBGene00171255	21ur-6778	AS	unc3-wt	0	0	0	204	111	0	0	0	156	101
9.2426	6.53459	124.024	4.4e-09	1.33e-07	WBGene00269429	H43I07.4	AS	unc3-wt	0	0	0	157	119	0	0	0	141	99
3.53981	8.37576	105.678	4.49e-09	1.33e-07	WBGene00004337	rfc-1	AS	unc3-wt	13	12	8	679	402	10	11	8	432	263
9.23154	6.52517	122.946	4.69e-09	1.37e-07	WBGene00021589	Y46D2A.1	AS	unc3-wt	0	0	0	152	121	0	0	0	128	102
9.96236	7.15194	122.252	4.89e-09	1.42e-07	WBGene00010722	K09E4.4	AS	unc3-wt	0	0	0	348	129	0	0	0	205	92
-4.94648	14.7443	103.621	5.24e-09	1.51e-07	WBGene00001385	far-1	AS	unc3-wt	8524	8186	7331	1505	844	151	138	172	526	329
4.14273	7.84492	101.36	6.24e-09	1.78e-07	WBGene00006365	syg-1	AS	unc3-wt	3	8	4	330	383	3	7	4	262	283
5.40895	6.91362	100.968	6.43e-09	1.82e-07	WBGene00000036	ace-2	AS	unc3-wt	0	2	1	183	178	0	2	1	158	149
9.12668	6.43718	117.37	6.59e-09	1.83e-07	WBGene00015953	C18B2.2	AS	unc3-wt	0	0	0	142	112	0	0	0	129	102
4.12594	7.28439	100.78	6.53e-09	1.83e-07	WBGene00006836	unc-112	AS	unc3-wt	4	5	1	228	239	3	5	1	196	187
9.1227	6.43365	115.657	7.33e-09	2.02e-07	WBGene00001615	glr-4	AS	unc3-wt	0	0	0	136	116	0	0	0	112	102
-5.51147	6.06441	98.6441	7.72e-09	2.11e-07	WBGene00010970	glb-20	AS	unc3-wt	19	41	15	1	3	15	30	10	1	3
9.04207	6.3665	113.125	8.61e-09	2.33e-07	WBGene00018215	igcm-1	AS	unc3-wt	0	0	0	136	104	0	0	0	121	87
3.85701	7.31571	97.1059	8.74e-09	2.35e-07	WBGene00021362	fmil-1	AS	unc3-wt	4	5	3	230	241	4	5	3	196	197
-3.60844	7.54218	96.4527	9.21e-09	2.44e-07	WBGene00016977	akap-1	AS	unc3-wt	73	88	28	20	20	45	48	21	20	19
-6.15777	6.31776	96.4147	9.24e-09	2.44e-07	WBGene00008522	nlp-59	AS	unc3-wt	26	27	31	3	0	18	17	22	1	0
9.04467	6.36848	111.921	9.3e-09	2.44e-07	WBGene00017255	F08D12.12	AS	unc3-wt	0	0	0	130	109	0	0	0	119	92
5.22037	6.75571	95.7933	9.72e-09	2.53e-07	WBGene00006868	vab-1	AS	unc3-wt	2	0	1	170	149	2	0	1	141	118
-4.33895	5.82449	95.6254	9.85e-09	2.55e-07	WBGene00003566	ncx-1	AS	unc3-wt	26	26	11	5	3	21	21	11	5	3
5.34787	6.87931	94.6941	1.06e-08	2.73e-07	WBGene00018569	F47F2.1	AS	unc3-wt	0	1	2	204	152	0	1	1	166	114
3.66088	8.24866	93.3137	1.19e-08	3.04e-07	WBGene00009333	zzz-1	AS	unc3-wt	11	15	3	451	500	8	8	3	356	327
3.5289	7.23711	93.0613	1.22e-08	3.08e-07	WBGene00004831	slo-2	AS	unc3-wt	6	5	3	244	199	6	5	3	196	159
3.1641	8.20664	92.7543	1.25e-08	3.09e-07	WBGene00019370	K03H6.5	AS	unc3-wt	15	14	8	510	398	10	12	8	350	268
-8.45659	5.63628	99.328	1.25e-08	3.09e-07	WBGene00001475	fmi-1	AS	unc3-wt	26	14	17	0	0	18	13	13	0	0
-6.6522	5.51119	92.7301	1.25e-08	3.09e-07	WBGene00008889	F16D3.6	AS	unc3-wt	18	27	9	1	0	12	22	8	1	0
-5.43742	5.57103	91.8605	1.35e-08	3.3e-07	WBGene00011221	R10E12.2	AS	unc3-wt	18	27	10	2	1	17	23	9	2	1
-5.06595	5.90352	90.4173	1.52e-08	3.71e-07	WBGene00020581	T19D12.6	AS	unc3-wt	33	16	17	2	3	26	15	16	2	2
4.83857	7.27575	89.9638	1.58e-08	3.83e-07	WBGene00006690	twk-39	AS	unc3-wt	0	4	2	252	226	0	4	2	204	182
8.87119	6.22458	103.563	1.63e-08	3.9e-07	WBGene00018697	F52E1.9	AS	unc3-wt	0	0	0	129	86	0	0	0	106	77
9.01607	6.34416	102.467	1.75e-08	4.18e-07	WBGene00017038	dmsr-4	AS	unc3-wt	0	0	0	113	118	0	0	0	103	103
8.83129	6.19128	101.807	1.84e-08	4.35e-07	WBGene00000058	acr-19	AS	unc3-wt	0	0	0	116	91	0	0	0	104	78
8.82331	6.18469	101.497	1.88e-08	4.41e-07	WBGene00010275	acc-1	AS	unc3-wt	0	0	0	116	90	0	0	0	100	81
3.80379	6.75196	87.5435	1.95e-08	4.56e-07	WBGene00003907	paf-2	AS	unc3-wt	3	4	1	174	134	3	4	1	142	119
-5.0497	10.685	86.9693	2.06e-08	4.76e-07	WBGene00001452	flp-9	AS	unc3-wt	563	418	467	109	29	80	74	78	68	24
-4.24888	7.32101	86.8874	2.07e-08	4.76e-07	WBGene00007944	C34F6.10	AS	unc3-wt	71	87	15	15	8	42	46	12	13	8
3.53187	7.14876	85.8448	2.27e-08	5.19e-07	WBGene00012099	acc-4	AS	unc3-wt	4	6	3	210	199	3	6	3	188	167
5.21022	7.06988	85.6786	2.31e-08	5.23e-07	WBGene00016817	C50E3.6	AS	unc3-wt	0	4	0	224	189	0	4	0	179	140
8.92588	6.26918	97.9762	2.42e-08	5.44e-07	WBGene00044557	ZC13.10	AS	unc3-wt	0	0	0	106	111	0	0	0	90	92
6.32635	6.44517	84.9788	2.46e-08	5.49e-07	WBGene00010522	K03A11.5	AS	unc3-wt	0	1	0	105	140	0	1	0	92	125
8.75243	6.12631	97.4081	2.52e-08	5.59e-07	WBGene00044743	crb-3	AS	unc3-wt	0	0	0	119	79	0	0	0	113	76
4.12151	6.45127	84.236	2.63e-08	5.8e-07	WBGene00008450	E01G6.2	AS	unc3-wt	2	2	1	159	90	2	2	1	136	80
8.89311	6.24199	95.9231	2.81e-08	6.16e-07	WBGene00000057	acr-18	AS	unc3-wt	0	0	0	103	109	0	0	0	86	95
4.40223	7.09843	82.0612	3.21e-08	6.99e-07	WBGene00019663	K11H12.7	AS	unc3-wt	4	1	2	311	122	4	1	2	236	107
4.28199	6.78204	81.3515	3.43e-08	7.42e-07	WBGene00006587	tnt-2	AS	unc3-wt	2	4	0	202	125	1	3	0	166	91
3.33528	7.78299	80.9859	3.55e-08	7.58e-07	WBGene00000952	del-1	AS	unc3-wt	9	14	2	366	303	9	10	2	283	227
5.44828	6.46702	81.0433	3.53e-08	7.58e-07	WBGene00022518	zfh-2	AS	unc3-wt	0	2	0	123	128	0	2	0	105	108
3.38382	7.5227	80.8937	3.58e-08	7.59e-07	WBGene00003772	nlr-1	AS	unc3-wt	10	4	5	314	236	10	4	5	223	157
-3.37399	7.16938	80.603	3.68e-08	7.75e-07	WBGene00001637	gly-12	AS	unc3-wt	75	52	20	22	15	47	39	20	22	13
-4.01178	8.65823	80.1164	3.85e-08	8.07e-07	WBGene00015750	C14A11.5	AS	unc3-wt	155	94	115	48	20	86	57	77	41	19
4.0652	7.70738	79.8081	3.96e-08	8.25e-07	WBGene00001538	gcy-12	AS	unc3-wt	5	4	5	231	391	5	4	5	180	250
-8.19656	5.36342	84.5838	4.12e-08	8.52e-07	WBGene00010315	F59B2.13	AS	unc3-wt	25	14	10	0	0	18	10	10	0	0
8.71228	6.09282	90.3506	4.29e-08	8.81e-07	WBGene00015536	glb-2	AS	unc3-wt	0	0	0	95	93	0	0	0	86	82
-3.18875	8.55936	78.4441	4.52e-08	9.23e-07	WBGene00010879	taap-1	AS	unc3-wt	122	150	77	50	53	65	72	54	49	51
9.52225	6.77421	89.3812	4.62e-08	9.39e-07	WBGene00017464	sulp-2	AS	unc3-wt	0	0	0	273	82	0	0	0	217	72
-4.04619	7.87081	77.431	4.98e-08	1.01e-06	WBGene00015326	ivd-1	AS	unc3-wt	103	126	20	18	19	66	69	15	18	17
2.89579	9.00871	77.3171	5.04e-08	1.01e-06	WBGene00014294	C53C7.5	AS	unc3-wt	31	32	16	950	663	26	26	14	504	351
8.60889	6.00795	87.4437	5.39e-08	1.07e-06	WBGene00020605	lgc-50	AS	unc3-wt	0	0	0	93	83	0	0	0	84	69
8.60889	6.00795	87.4437	5.39e-08	1.07e-06	WBGene00020506	dop-3	AS	unc3-wt	0	0	0	93	83	0	0	0	83	67
-3.54851	8.21149	75.9853	5.74e-08	1.12e-06	WBGene00010888	dlc-2	AS	unc3-wt	77	99	88	41	26	51	61	54	34	25
5.89989	6.09499	76.0654	5.7e-08	1.12e-06	WBGene00004077	pop-1	AS	unc3-wt	0	1	0	89	96	0	1	0	80	80
-8.10184	5.26421	80.6797	5.81e-08	1.13e-06	WBGene00001594	glc-4	AS	unc3-wt	18	19	9	0	0	14	13	8	0	0
3.0463	8.04096	75.6988	5.91e-08	1.14e-06	WBGene00019753	M03E7.1	AS	unc3-wt	20	11	5	443	352	12	7	4	340	260
2.80041	7.8589	75.5035	6.02e-08	1.16e-06	WBGene00006809	unc-77	AS	unc3-wt	14	16	6	384	294	10	15	6	293	219
-4.59574	5.8852	74.9994	6.34e-08	1.21e-06	WBGene00007365	C06B3.6	AS	unc3-wt	15	39	12	5	2	9	22	8	5	2
-8.19197	5.34027	78.7743	6.91e-08	1.31e-06	WBGene00007185	nlp-36	AS	unc3-wt	14	18	15	0	0	14	13	12	0	0
4.2986	6.57938	74.1168	6.92e-08	1.31e-06	WBGene00008570	kcnl-2	AS	unc3-wt	1	4	0	156	118	1	4	0	136	104
2.76538	8.18013	73.7289	7.2e-08	1.35e-06	WBGene00021528	gbb-1	AS	unc3-wt	19	17	10	534	336	19	17	10	382	239
5.78598	6.00229	73.4949	7.37e-08	1.38e-06	WBGene00006792	unc-58	AS	unc3-wt	1	0	0	87	85	1	0	0	75	76
2.97939	8.62353	73.0285	7.73e-08	1.44e-06	WBGene00009315	F32B4.5	AS	unc3-wt	25	15	15	681	533	19	10	11	400	330
8.64312	6.03586	82.4394	8.13e-08	1.5e-06	WBGene00044556	F38G1.3	AS	unc3-wt	0	0	0	85	93	0	0	0	81	82
3.52542	8.44958	72.2649	8.36e-08	1.54e-06	WBGene00003849	odr-2	AS	unc3-wt	5	21	9	636	484	5	11	7	363	289
3.28661	7.17729	71.2533	9.29e-08	1.7e-06	WBGene00016995	acly-1	AS	unc3-wt	8	7	1	221	195	8	7	1	190	162
8.44122	5.87101	80.1381	9.89e-08	1.8e-06	WBGene00020125	cest-19	AS	unc3-wt	0	0	0	89	69	0	0	0	79	61
8.64903	6.04065	79.7782	1.02e-07	1.85e-06	WBGene00000704	col-130	AS	unc3-wt	0	0	0	82	96	0	0	0	55	60
5.68289	5.91887	70.266	1.03e-07	1.85e-06	WBGene00022129	lron-11	AS	unc3-wt	1	0	0	85	76	1	0	0	80	72
-8.09057	5.25659	74.0813	1.07e-07	1.92e-06	WBGene00010472	cdr-7	AS	unc3-wt	24	14	8	0	0	14	12	7	0	0
8.66587	6.05536	78.5216	1.14e-07	2.03e-06	WBGene00006476	rhgf-2	AS	unc3-wt	0	0	0	133	58	0	0	0	113	49
-2.76729	6.98925	68.7923	1.2e-07	2.13e-06	WBGene00003163	mdl-1	AS	unc3-wt	50	52	21	27	21	36	32	16	25	19
2.89134	7.53664	68.4176	1.25e-07	2.21e-06	WBGene00008997	lgc-31	AS	unc3-wt	13	11	3	281	250	12	10	3	222	210
3.78929	6.86663	67.9081	1.32e-07	2.32e-06	WBGene00019018	abts-3	AS	unc3-wt	6	3	0	185	152	5	3	0	130	110
-3.12493	6.56804	67.7718	1.34e-07	2.34e-06	WBGene00021614	Y47A7.2	AS	unc3-wt	39	37	19	23	7	28	30	17	16	6
8.56409	5.97105	76.421	1.37e-07	2.38e-06	WBGene00010258	F58E6.11	AS	unc3-wt	0	0	0	78	90	0	0	0	74	86
5.92068	6.12737	66.6562	1.52e-07	2.61e-06	WBGene00020136	nlp-45	AS	unc3-wt	0	0	1	140	60	0	0	1	102	46
8.61321	6.01122	75.2672	1.52e-07	2.61e-06	WBGene00007750	syg-2	AS	unc3-wt	0	0	0	77	96	0	0	0	65	77
2.62726	7.59153	66.5684	1.53e-07	2.62e-06	WBGene00016354	rig-6	AS	unc3-wt	13	12	7	310	233	10	9	6	253	180
2.82924	8.10199	66.2841	1.58e-07	2.69e-06	WBGene00219950	F46A8.13	AS	unc3-wt	13	24	6	470	349	10	20	6	265	192
-2.77462	8.68572	65.924	1.65e-07	2.78e-06	WBGene00006721	ubh-1	AS	unc3-wt	140	150	81	81	67	80	82	59	74	66
3.92338	6.50496	65.5772	1.71e-07	2.88e-06	WBGene00015301	C01F1.6	AS	unc3-wt	2	3	1	102	142	2	3	1	92	125
3.13048	7.1286	65.4342	1.74e-07	2.91e-06	WBGene00021124	W10C4.1	AS	unc3-wt	7	9	1	231	170	6	6	1	179	130
3.01692	6.9288	65.125	1.8e-07	2.99e-06	WBGene00003397	mom-5	AS	unc3-wt	4	7	4	185	150	4	7	3	156	129
8.3351	5.78469	73.3093	1.82e-07	3e-06	WBGene00010060	F54E4.4	AS	unc3-wt	0	0	0	79	67	0	0	0	74	56
2.62316	8.5722	65.0277	1.82e-07	3e-06	WBGene00017834	F26F12.3	AS	unc3-wt	24	26	16	587	527	21	23	15	395	326
2.95417	7.31702	64.8413	1.86e-07	3.04e-06	WBGene00017184	ncam-1	AS	unc3-wt	5	10	6	254	198	5	9	5	214	168
2.72656	10.3304	64.5421	1.92e-07	3.13e-06	WBGene00009958	madd-4	AS	unc3-wt	84	100	43	2329	1732	59	57	35	829	561
2.83013	7.50641	63.9821	2.05e-07	3.32e-06	WBGene00021876	Y54G2A.11	AS	unc3-wt	10	8	8	264	246	7	6	8	223	189
-8.0068	5.17763	67.5623	2.07e-07	3.32e-06	WBGene00003687	nhr-97	AS	unc3-wt	17	21	6	0	0	12	17	4	0	0
-3.56232	7.82814	63.9424	2.06e-07	3.32e-06	WBGene00009069	F23A7.4	AS	unc3-wt	81	46	75	29	22	18	14	18	19	15
-5.766	8.29225	63.6465	2.13e-07	3.4e-06	WBGene00003171	mec-7	AS	unc3-wt	174	152	21	16	0	66	57	21	9	0
3.58795	7.24173	63.4341	2.18e-07	3.47e-06	WBGene00006445	tag-68	AS	unc3-wt	5	9	0	251	199	4	9	0	209	164
2.71458	7.50089	63.3308	2.21e-07	3.49e-06	WBGene00015743	soap-1	AS	unc3-wt	10	15	4	296	218	9	15	4	232	173
4.04731	6.13279	62.6831	2.38e-07	3.74e-06	WBGene00022718	ZK370.4	AS	unc3-wt	1	2	1	132	61	1	2	1	116	57
2.57868	8.59738	62.2056	2.51e-07	3.94e-06	WBGene00001393	fat-1	AS	unc3-wt	31	30	11	592	539	28	27	10	402	356
-4.07989	5.54797	61.1742	2.83e-07	4.42e-06	WBGene00008914	F17C11.2	AS	unc3-wt	14	24	13	6	2	12	10	9	4	2
3.45342	7.03352	60.9513	2.91e-07	4.52e-06	WBGene00008438	DH11.5	AS	unc3-wt	2	4	6	215	160	2	4	6	157	120
8.22942	5.6992	68.0727	3.01e-07	4.65e-06	WBGene00009793	pkn-1	AS	unc3-wt	0	0	0	75	61	0	0	0	70	55
2.74097	7.73114	60.5162	3.06e-07	4.69e-06	WBGene00006693	twk-43	AS	unc3-wt	16	13	5	442	194	12	9	3	285	127
5.68015	5.9314	60.5355	3.05e-07	4.69e-06	WBGene00020800	zig-10	AS	unc3-wt	0	0	1	76	84	0	0	1	73	74
8.2794	5.73987	67.8232	3.08e-07	4.7e-06	WBGene00016071	C24H12.1	AS	unc3-wt	0	0	0	93	51	0	0	0	76	45
4.51356	6.49251	60.1469	3.2e-07	4.86e-06	WBGene00004370	rig-3	AS	unc3-wt	0	4	0	125	127	0	4	0	111	116
-2.72341	6.44114	59.9219	3.29e-07	4.97e-06	WBGene00018338	F42A9.9	AS	unc3-wt	40	30	15	17	17	21	20	10	16	17
3.89096	6.46521	59.0032	3.67e-07	5.52e-06	WBGene00018869	rfip-1	AS	unc3-wt	5	1	0	131	113	4	1	0	101	94
-2.87851	8.6587	58.2908	4e-07	5.99e-06	WBGene00013662	Y105C5B.25	AS	unc3-wt	170	105	87	95	46	70	55	58	80	40
2.59169	7.99463	58.2608	4.02e-07	5.99e-06	WBGene00006815	unc-83	AS	unc3-wt	22	15	8	338	376	15	10	7	257	259
-3.799	6.2641	58.171	4.06e-07	6e-06	WBGene00003748	nlp-10	AS	unc3-wt	35	25	20	15	1	24	12	13	11	1
3.52154	6.20183	58.1733	4.06e-07	6e-06	WBGene00269386	F41F3.10	AS	unc3-wt	3	1	2	121	75	3	1	2	113	67
-3.77813	5.44333	58.0403	4.13e-07	6.07e-06	WBGene00020230	nep-2	AS	unc3-wt	18	18	11	5	4	16	18	10	5	2
-2.48974	7.65134	57.9423	4.18e-07	6.09e-06	WBGene00019177	H10D18.1	AS	unc3-wt	84	69	33	58	32	58	42	28	51	31
3.02153	6.96844	57.9054	4.2e-07	6.09e-06	WBGene00009387	glb-15	AS	unc3-wt	8	7	1	170	173	8	6	1	146	147
3.54339	6.37204	57.9072	4.19e-07	6.09e-06	WBGene00019944	R07G3.8	AS	unc3-wt	4	3	0	139	88	4	3	0	123	81
-8.03629	5.18184	60.2711	4.57e-07	6.6e-06	WBGene00019948	R08C7.4	AS	unc3-wt	9	23	11	0	0	8	15	11	0	0
8.33015	5.78111	63.7943	4.64e-07	6.64e-06	WBGene00020530	T15B12.1	AS	unc3-wt	0	0	0	105	46	0	0	0	94	44
2.49409	7.94383	57.0974	4.64e-07	6.64e-06	WBGene00019592	K09F6.9	AS	unc3-wt	17	18	10	484	235	11	11	7	215	133
-3.31537	7.98441	56.5822	4.94e-07	7.03e-06	WBGene00044638	F23A7.8	AS	unc3-wt	43	127	63	37	29	7	4	21	15	13
3.48258	6.17143	56.5761	4.95e-07	7.03e-06	WBGene00021305	zig-11	AS	unc3-wt	2	2	2	128	65	2	2	2	121	62
2.40852	7.98256	56.2001	5.18e-07	7.33e-06	WBGene00002178	jnk-1	AS	unc3-wt	16	23	10	375	328	14	23	10	276	239
2.86603	6.5156	56.1123	5.24e-07	7.38e-06	WBGene00015740	C13E3.1	AS	unc3-wt	4	6	2	127	111	4	5	2	112	89
2.77524	6.89471	56.0225	5.3e-07	7.44e-06	WBGene00001560	gei-3	AS	unc3-wt	6	7	4	220	110	6	5	3	177	90
4.80856	10.4869	55.9011	5.38e-07	7.52e-06	WBGene00020690	T22E5.1	AS	unc3-wt	64	11	1	3004	2258	4	3	1	696	477
-2.55948	6.66614	55.512	5.66e-07	7.87e-06	WBGene00018639	tbc-16	AS	unc3-wt	38	41	18	31	14	32	28	17	30	13
8.12611	5.61583	61.5927	5.85e-07	8.1e-06	WBGene00000237	bam-2	AS	unc3-wt	0	0	0	67	59	0	0	0	63	54
2.74371	9.63085	55.0764	5.98e-07	8.24e-06	WBGene00022202	Y72A10A.1	AS	unc3-wt	47	77	18	1411	1063	33	46	17	631	448
-2.67136	6.5988	54.8245	6.17e-07	8.48e-06	WBGene00004422	rpl-11.1	AS	unc3-wt	34	30	26	26	14	23	23	20	24	11
5.36394	5.6629	54.6656	6.3e-07	8.58e-06	WBGene00016846	C50F7.6	AS	unc3-wt	1	0	0	68	61	1	0	0	58	55
8.13137	5.61999	60.946	6.27e-07	8.58e-06	WBGene00003421	msh-5	AS	unc3-wt	0	0	0	65	61	0	0	0	51	44
-4.17781	8.25421	54.5755	6.37e-07	8.65e-06	WBGene00012216	W02D9.10	AS	unc3-wt	68	230	26	29	16	42	67	19	24	15
-3.47638	5.59287	54.4952	6.44e-07	8.7e-06	WBGene00008366	tpra-1	AS	unc3-wt	16	24	11	5	7	13	19	10	5	7
3.45359	6.65821	54.3562	6.56e-07	8.82e-06	WBGene00010449	K01A11.1	AS	unc3-wt	2	3	4	204	85	2	2	2	165	70
3.50434	9.09527	54.2615	6.64e-07	8.84e-06	WBGene00010960	atp-6	AS	unc3-wt	6	31	18	1238	615	1	13	5	437	236
4.24099	5.94505	54.2468	6.65e-07	8.84e-06	WBGene00021510	frpr-19	AS	unc3-wt	1	2	0	74	84	1	2	0	71	75
8.08411	5.5824	60.4401	6.62e-07	8.84e-06	WBGene00003104	mab-7	AS	unc3-wt	0	0	0	73	51	0	0	0	66	45
8.08172	5.58033	60.2313	6.78e-07	8.97e-06	WBGene00011512	T05H10.8	AS	unc3-wt	0	0	0	69	54	0	0	0	62	48
3.3132	6.02605	54.032	6.84e-07	9.01e-06	WBGene00019295	pfkb-1.2	AS	unc3-wt	3	2	1	89	76	3	2	1	85	67
-2.96568	10.2721	53.9943	6.87e-07	9.02e-06	WBGene00015803	C15H9.9	AS	unc3-wt	360	370	311	212	175	129	117	137	183	146
-3.84015	6.82584	53.59	7.24e-07	9.47e-06	WBGene00008922	F17C11.11	AS	unc3-wt	52	67	6	16	6	23	28	3	13	6
-3.99136	5.64927	53.5434	7.28e-07	9.49e-06	WBGene00219675	linc-44	AS	unc3-wt	21	32	4	6	3	18	23	4	6	3
2.29968	8.14848	53.4164	7.41e-07	9.61e-06	WBGene00011283	ttbk-7	AS	unc3-wt	21	23	14	439	349	20	20	14	330	245
3.37757	7.79137	53.124	7.69e-07	9.95e-06	WBGene00006651	tts-2	AS	unc3-wt	10	5	8	210	420	8	5	6	134	247
2.95122	7.13747	52.9816	7.84e-07	1.01e-05	WBGene00001190	egl-23	AS	unc3-wt	13	4	2	219	176	11	3	2	182	141
-2.64214	7.11327	52.5159	8.34e-07	1.07e-05	WBGene00008453	E02A10.3	AS	unc3-wt	53	36	36	29	27	45	28	30	28	24
2.80866	11.1255	52.1741	8.72e-07	1.11e-05	WBGene00018376	F43C9.2	AS	unc3-wt	111	111	118	3930	3197	43	49	61	838	597
-7.91639	5.09582	54.7547	8.78e-07	1.12e-05	WBGene00007908	C34B4.3	AS	unc3-wt	15	23	4	0	0	14	17	4	0	0
4.15127	5.87406	51.9302	9.01e-07	1.14e-05	WBGene00001519	gar-3	AS	unc3-wt	2	1	0	72	77	1	1	0	61	69
8.09822	5.59312	56.1041	1.08e-06	1.36e-05	WBGene00015650	pkg-2	AS	unc3-wt	0	0	0	58	64	0	0	0	55	56
-6.40496	5.22023	50.3478	1.12e-06	1.4e-05	WBGene00009939	ztf-11	AS	unc3-wt	7	22	14	1	0	7	19	13	1	0
2.83223	6.47673	49.9846	1.17e-06	1.46e-05	WBGene00004045	pll-1	AS	unc3-wt	4	7	1	142	93	4	7	1	129	80
4.96096	6.07047	49.9906	1.17e-06	1.46e-05	WBGene00009158	F26E4.3	AS	unc3-wt	1	1	0	151	42	1	1	0	111	30
-3.05947	8.98894	49.6098	1.23e-06	1.54e-05	WBGene00019055	F58F9.1	AS	unc3-wt	104	178	146	98	58	48	63	72	85	40
5.24432	5.56793	49.4054	1.27e-06	1.57e-05	WBGene00022823	ZK813.4	AS	unc3-wt	0	1	0	64	55	0	1	0	55	51
2.47926	7.10301	49.4147	1.27e-06	1.57e-05	WBGene00044007	ZK1320.13	AS	unc3-wt	7	12	5	238	136	6	11	5	191	118
3.16741	6.4175	49.3166	1.29e-06	1.58e-05	WBGene00006475	tyra-3	AS	unc3-wt	2	4	3	98	121	2	4	3	92	109
3.17744	6.62332	49.3027	1.29e-06	1.58e-05	WBGene00006570	tig-2	AS	unc3-wt	5	6	0	134	131	5	4	0	115	104
2.55278	6.54763	48.9882	1.35e-06	1.64e-05	WBGene00012894	tbc-17	AS	unc3-wt	6	7	2	137	103	5	6	1	125	91
4.47727	5.6843	48.517	1.44e-06	1.75e-05	WBGene00219765	linc-165	AS	unc3-wt	1	1	0	91	43	1	1	0	76	35
2.57144	8.06764	48.344	1.47e-06	1.78e-05	WBGene00006407	lim-9	AS	unc3-wt	29	17	4	447	331	23	13	4	330	222
-4.30142	5.34683	48.3789	1.47e-06	1.78e-05	WBGene00199558	F22E12.10	AS	unc3-wt	16	12	16	4	2	13	11	14	4	2
-8.96306	6.21016	50.5404	1.5e-06	1.8e-05	WBGene00015560	C07A12.2	AS	unc3-wt	19	70	1	0	0	8	15	1	0	0
5.2059	5.53753	47.7931	1.59e-06	1.91e-05	WBGene00019643	K11C4.2	AS	unc3-wt	0	1	0	63	53	0	1	0	55	48
-3.68205	5.79334	47.7433	1.6e-06	1.92e-05	WBGene00197258	C54G4.11	AS	unc3-wt	16	39	6	5	7	14	28	6	5	6
-2.59324	7.72313	47.3768	1.69e-06	2.01e-05	WBGene00000286	cal-2	AS	unc3-wt	57	64	60	42	44	42	41	41	33	38
-2.29108	8.40561	46.8296	1.83e-06	2.16e-05	WBGene00001427	fkb-2	AS	unc3-wt	123	102	68	108	61	74	61	52	99	58
-3.5956	5.96959	46.8612	1.82e-06	2.16e-05	WBGene00016539	madd-2	AS	unc3-wt	17	34	15	14	1	15	29	14	14	1
4.5686	5.75628	46.7185	1.86e-06	2.19e-05	WBGene00006670	twk-16	AS	unc3-wt	2	0	0	93	49	2	0	0	86	40
-2.88982	5.64097	46.4393	1.93e-06	2.27e-05	WBGene00013228	Y56A3A.7	AS	unc3-wt	23	20	8	9	9	19	19	8	9	8
2.40906	6.75271	46.4018	1.94e-06	2.27e-05	WBGene00001101	dsh-1	AS	unc3-wt	6	9	4	149	126	6	7	4	131	108
-6.33723	5.20309	46.369	1.95e-06	2.28e-05	WBGene00007934	C34E7.4	AS	unc3-wt	30	12	3	1	0	6	5	2	1	0
-2.4132	6.72825	45.8998	2.09e-06	2.43e-05	WBGene00001852	hil-1	AS	unc3-wt	31	46	21	22	27	23	31	17	21	23
-3.68821	5.82656	45.7658	2.13e-06	2.46e-05	WBGene00219816	C14E2.12	AS	unc3-wt	34	17	10	2	10	9	6	8	2	9
-2.89944	7.69473	45.7724	2.13e-06	2.46e-05	WBGene00304815	Y40A1A.6	AS	unc3-wt	35	110	46	46	26	7	9	16	12	10
2.82553	6.38089	45.6091	2.18e-06	2.51e-05	WBGene00006747	unc-7	AS	unc3-wt	2	7	2	119	95	2	7	1	107	79
3.49646	7.38975	45.4096	2.25e-06	2.57e-05	WBGene00010967	nduo-5	AS	unc3-wt	0	12	4	293	209	0	6	3	213	138
4.8089	5.94783	45.2342	2.31e-06	2.62e-05	WBGene00006672	twk-18	AS	unc3-wt	2	0	0	129	43	2	0	0	116	36
-2.37079	9.1158	45.2538	2.3e-06	2.62e-05	WBGene00001910	C50F4.6	AS	unc3-wt	184	172	116	142	113	91	75	72	120	93
-2.83996	11.338	45.1349	2.34e-06	2.65e-05	WBGene00004131	pqn-44	AS	unc3-wt	740	1344	339	513	366	122	120	110	231	152
7.8959	5.43282	49.0442	2.53e-06	2.85e-05	WBGene00010073	F54F12.2	AS	unc3-wt	0	0	0	70	40	0	0	0	55	24
-2.22185	8.21149	44.6054	2.53e-06	2.85e-05	WBGene00018214	F39H12.3	AS	unc3-wt	88	100	64	79	71	63	67	54	73	62
2.88222	6.18555	43.091	3.18e-06	3.57e-05	WBGene00010188	F57B1.5	AS	unc3-wt	2	5	2	87	93	2	4	2	78	84
-2.18172	8.12933	42.8868	3.28e-06	3.67e-05	WBGene00001178	egl-9	AS	unc3-wt	94	109	45	68	75	56	68	35	59	69
3.71646	6.75689	42.7734	3.34e-06	3.71e-05	WBGene00010961	nduo-2	AS	unc3-wt	0	2	6	178	127	0	1	5	143	98
-3.05439	11.1677	42.7893	3.33e-06	3.71e-05	WBGene00011156	rbm-3.2	AS	unc3-wt	581	531	703	406	280	131	118	162	279	218
7.87926	5.41747	46.5846	3.49e-06	3.87e-05	WBGene00020424	T10H9.1	AS	unc3-wt	0	0	0	51	54	0	0	0	49	53
7.93296	5.46008	46.18	3.69e-06	4.07e-05	WBGene00019069	lgc-30	AS	unc3-wt	0	0	0	48	60	0	0	0	46	57
3.84152	5.63167	42.0482	3.74e-06	4.11e-05	WBGene00006864	npr-16	AS	unc3-wt	2	1	0	67	55	2	1	0	58	47
-2.90212	5.58025	41.9977	3.77e-06	4.13e-05	WBGene00018051	che-10	AS	unc3-wt	20	17	11	7	10	19	14	10	7	8
2.59042	7.68448	41.792	3.89e-06	4.25e-05	WBGene00017149	EGAP4.1	AS	unc3-wt	24	11	2	367	226	8	6	2	207	148
7.82657	5.37595	45.5606	4.01e-06	4.36e-05	WBGene00021893	ndnf-1	AS	unc3-wt	0	0	0	53	49	0	0	0	51	46
5.08154	5.43911	41.5386	4.05e-06	4.4e-05	WBGene00008571	prmn-1	AS	unc3-wt	0	1	0	56	50	0	1	0	49	46
3.69874	5.87316	41.4047	4.14e-06	4.47e-05	WBGene00014232	ttll-4	AS	unc3-wt	0	2	2	78	69	0	2	2	74	65
-2.24867	7.36922	41.3559	4.17e-06	4.49e-05	WBGene00015115	B0286.1	AS	unc3-wt	43	58	41	44	40	35	46	38	42	33
3.50407	5.94895	41.049	4.38e-06	4.66e-05	WBGene00007664	seb-3	AS	unc3-wt	1	4	0	76	79	1	4	0	66	70
2.40493	7.4714	41.0559	4.37e-06	4.66e-05	WBGene00002978	lev-11	AS	unc3-wt	7	14	11	241	231	5	7	8	185	173
-2.30295	7.97299	41.0965	4.34e-06	4.66e-05	WBGene00016788	C49G7.10	AS	unc3-wt	103	107	26	68	54	39	42	18	51	38
-2.50355	6.86907	41.0284	4.39e-06	4.66e-05	WBGene00007353	C06A1.2	AS	unc3-wt	25	46	33	28	24	19	25	22	19	21
-7.72359	4.84156	42.8157	4.38e-06	4.66e-05	WBGene00008446	E01G4.3	AS	unc3-wt	12	12	10	0	0	8	8	7	0	0
2.60573	6.92241	40.8244	4.53e-06	4.79e-05	WBGene00000936	dbl-1	AS	unc3-wt	13	6	1	175	148	11	5	1	146	121
-2.46845	6.98973	40.4994	4.78e-06	5.03e-05	WBGene00044324	ufm-1	AS	unc3-wt	29	47	36	39	20	26	37	32	38	19
5.03543	5.40296	39.7051	5.43e-06	5.7e-05	WBGene00012794	Y43E12A.2	AS	unc3-wt	0	1	0	56	47	0	1	0	53	42
-2.09951	8.46725	39.6482	5.48e-06	5.74e-05	WBGene00004923	snt-3	AS	unc3-wt	109	139	59	96	94	67	82	47	88	84
2.46785	6.76978	39.5832	5.54e-06	5.78e-05	WBGene00020633	aakg-2	AS	unc3-wt	12	5	2	145	135	10	5	2	130	115
7.97627	5.49457	42.9484	5.75e-06	5.99e-05	WBGene00006411	octr-1	AS	unc3-wt	0	0	0	43	67	0	0	0	38	54
-2.30066	6.15982	39.1063	5.98e-06	6.21e-05	WBGene00020216	trap-2	AS	unc3-wt	22	25	18	17	19	20	18	16	16	18
4.39064	5.61638	38.9535	6.14e-06	6.33e-05	WBGene00021271	spe-47	AS	unc3-wt	0	2	0	85	41	0	2	0	63	32
2.13567	8.63612	38.9734	6.12e-06	6.33e-05	WBGene00010192	F57B7.2	AS	unc3-wt	49	37	11	622	485	37	32	9	434	328
-2.25514	6.31453	38.6933	6.4e-06	6.58e-05	WBGene00014214	ZK1073.2	AS	unc3-wt	21	39	14	26	16	17	27	13	22	12
2.01925	8.04529	38.5745	6.53e-06	6.69e-05	WBGene00010963	nduo-4	AS	unc3-wt	31	27	8	430	283	16	17	5	273	183
-2.06527	7.02317	38.491	6.62e-06	6.77e-05	WBGene00016746	C48B6.10	AS	unc3-wt	48	37	28	49	27	36	35	24	46	27
-3.42315	6.54253	38.4298	6.69e-06	6.81e-05	WBGene00194713	F19B10.13	AS	unc3-wt	38	61	3	17	7	23	35	3	14	7
-5.03393	5.16238	38.116	7.05e-06	7.16e-05	WBGene00019156	H04M03.12	AS	unc3-wt	12	14	14	0	3	10	10	11	0	3
-2.77999	5.44746	37.7186	7.53e-06	7.63e-05	WBGene00001630	gly-5	AS	unc3-wt	17	19	8	10	7	13	16	8	10	7
-1.88654	7.68803	37.613	7.67e-06	7.74e-05	WBGene00003124	mai-1	AS	unc3-wt	69	69	37	68	60	40	44	32	61	49
-2.10348	9.03732	37.4397	7.9e-06	7.95e-05	WBGene00044544	F26F12.8	AS	unc3-wt	191	189	79	178	110	51	44	42	122	67
3.2725	5.78492	37.4095	7.94e-06	7.96e-05	WBGene00045078	C46C2.7	AS	unc3-wt	1	3	1	60	72	1	3	1	56	65
1.97653	7.35539	37.3943	7.96e-06	7.96e-05	WBGene00001980	hmr-1	AS	unc3-wt	15	13	10	247	171	14	12	10	204	137
2.73181	6.44053	37.33	8.05e-06	8.02e-05	WBGene00006744	unc-4	AS	unc3-wt	7	1	4	125	97	5	1	2	90	67
-1.95939	8.32522	37.2631	8.14e-06	8.09e-05	WBGene00022817	upp-1	AS	unc3-wt	96	122	55	110	81	59	70	47	100	70
-3.16153	7.05677	36.8584	8.72e-06	8.64e-05	WBGene00020317	pdf-1	AS	unc3-wt	35	46	42	38	4	19	14	12	15	4
3.04277	5.81975	36.8271	8.76e-06	8.66e-05	WBGene00018736	F53B1.3	AS	unc3-wt	1	4	1	70	66	1	2	1	64	59
-2.41012	5.71079	36.6076	9.1e-06	8.96e-05	WBGene00002266	lec-3	AS	unc3-wt	22	18	10	12	13	16	17	9	11	10
1.95623	7.15875	36.1937	9.77e-06	9.6e-05	WBGene00006635	tsp-9	AS	unc3-wt	13	15	6	187	167	12	13	5	160	144
7.70678	5.28453	39.1659	1e-05	9.79e-05	WBGene00022014	Y61A9LA.1	AS	unc3-wt	0	0	0	64	33	0	0	0	62	27
-2.1973	6.31786	35.9573	1.02e-05	9.94e-05	WBGene00000835	cuc-1	AS	unc3-wt	26	24	21	30	14	25	22	17	29	14
-1.9493	8.42541	35.8821	1.03e-05	0.000100423	WBGene00009888	F49E2.5	AS	unc3-wt	124	119	53	104	98	70	70	41	87	73
-4.21798	5.02287	35.5477	1.09e-05	0.000106149	WBGene00013534	acr-24	AS	unc3-wt	14	12	10	3	2	11	11	9	3	2
1.9995	10.2075	35.1459	1.17e-05	0.000113585	WBGene00001488	frm-1	AS	unc3-wt	132	99	69	1948	1395	80	63	50	769	537
2.13362	6.461	35.0043	1.2e-05	0.000115957	WBGene00015735	pdfr-1	AS	unc3-wt	8	8	2	122	92	6	8	2	102	79
-7.66899	4.79294	36.3494	1.21e-05	0.000115957	WBGene00003775	nmr-2	AS	unc3-wt	6	18	9	0	0	4	13	9	0	0
-1.96497	7.11501	34.9235	1.22e-05	0.000117117	WBGene00022647	slc-17.1	AS	unc3-wt	38	47	32	47	37	29	32	24	45	34
4.4525	5.66428	34.5858	1.3e-05	0.000124005	WBGene00003567	ncx-2	AS	unc3-wt	2	0	0	47	76	2	0	0	45	69
2.73037	6.38614	34.4737	1.32e-05	0.000125788	WBGene00000042	acr-2	AS	unc3-wt	4	8	0	108	104	2	5	0	91	84
-1.86443	7.78798	34.4841	1.32e-05	0.000125788	WBGene00010730	ensa-1	AS	unc3-wt	70	91	31	76	63	58	62	28	72	57
-2.32393	6.39163	34.2508	1.38e-05	0.00013054	WBGene00016570	gnrr-4	AS	unc3-wt	17	45	16	23	19	13	30	15	22	17
-2.56498	9.46462	34.1791	1.39e-05	0.000131855	WBGene00004409	rla-1	AS	unc3-wt	186	159	211	167	123	90	76	119	139	101
-1.86809	7.71738	33.9401	1.46e-05	0.000137267	WBGene00015678	mcp-1	AS	unc3-wt	70	83	30	89	47	48	51	22	76	42
2.05844	7.08264	33.9024	1.47e-05	0.000137814	WBGene00003247	mig-15	AS	unc3-wt	13	15	3	174	165	13	14	3	145	132
2.28103	6.70818	33.655	1.53e-05	0.000143727	WBGene00001991	hot-6	AS	unc3-wt	4	13	3	145	118	4	11	3	130	101
-7.64334	4.72992	34.8153	1.56e-05	0.000145958	WBGene00235380	C24D10.49	AS	unc3-wt	9	10	12	0	0	9	9	10	0	0
2.5564	5.94114	33.3046	1.63e-05	0.00015192	WBGene00022348	Y82E9BR.16	AS	unc3-wt	5	2	2	95	54	4	2	2	84	52
1.80243	8.42987	33.3076	1.63e-05	0.00015192	WBGene00019188	H11E01.3	AS	unc3-wt	42	40	15	493	402	32	33	15	358	289
1.77368	8.29139	33.0979	1.7e-05	0.000157347	WBGene00000524	clc-3	AS	unc3-wt	39	31	17	433	368	26	23	17	312	266
3.33526	5.56448	33.05	1.71e-05	0.000158296	WBGene00000156	2025-04-01	AS	unc3-wt	2	2	0	73	42	2	2	0	70	40
3.2959	6.24892	32.8933	1.76e-05	0.000162479	WBGene00006762	unc-25	AS	unc3-wt	0	2	5	99	95	0	1	2	68	58
-1.8663	7.63041	32.8107	1.79e-05	0.000164518	WBGene00004302	ran-1	AS	unc3-wt	72	55	39	86	43	52	38	28	83	43
-1.83163	8.01196	32.7328	1.82e-05	0.000166444	WBGene00013098	Y51H4A.1	AS	unc3-wt	79	76	55	98	69	56	55	44	90	57
-2.56195	8.35083	32.6892	1.83e-05	0.000166526	WBGene00009177	F26H9.5	AS	unc3-wt	111	183	25	61	70	55	69	19	52	56
2.38983	7.55653	32.7	1.83e-05	0.000166526	WBGene00009825	F47G4.4	AS	unc3-wt	16	5	13	241	257	16	5	13	207	202
-3.17901	5.40925	32.6855	1.83e-05	0.000166526	WBGene00008443	pde-3	AS	unc3-wt	25	18	3	9	4	20	15	3	9	4
-2.08022	11.2186	32.4921	1.9e-05	0.000172139	WBGene00017671	pgal-1	AS	unc3-wt	879	796	365	741	549	146	129	134	502	346
-2.41403	10.4548	32.4611	1.91e-05	0.000172665	WBGene00012179	W01D2.1	AS	unc3-wt	364	363	376	298	311	135	115	146	248	227
-2.0275	7.72847	32.3603	1.95e-05	0.000175459	WBGene00004888	smo-1	AS	unc3-wt	60	58	55	84	42	48	45	45	76	39
1.94934	8.49611	32.1435	2.03e-05	0.000182221	WBGene00007261	lron-3	AS	unc3-wt	46	22	22	590	387	35	19	21	412	278
7.58482	5.18431	34.4993	2.09e-05	0.000187684	WBGene00015947	C18A11.1	AS	unc3-wt	0	0	0	44	42	0	0	0	40	36
7.58876	5.18701	34.3766	2.14e-05	0.000191024	WBGene00045395	F09F9.5	AS	unc3-wt	0	0	0	43	43	0	0	0	36	38
-2.25195	9.44073	31.7369	2.19e-05	0.000195117	WBGene00018846	eef-1B.1	AS	unc3-wt	226	164	170	236	118	100	83	94	191	94
-4.47906	4.98711	31.5971	2.25e-05	0.000199809	WBGene00077593	C49G7.12	AS	unc3-wt	11	12	12	1	3	8	9	8	1	3
1.96456	9.42621	31.3093	2.37e-05	0.000210478	WBGene00018349	F42C5.9	AS	unc3-wt	80	84	24	960	910	61	58	22	544	444
-7.52115	4.70572	32.335	2.41e-05	0.000212786	WBGene00019896	R05G6.1	AS	unc3-wt	9	20	3	0	0	9	16	3	0	0
-2.54206	9.77286	31.213	2.42e-05	0.000212786	WBGene00004481	rps-12	AS	unc3-wt	205	199	270	221	145	99	81	114	185	115
7.54877	5.15988	33.6354	2.42e-05	0.000212786	WBGene00011101	R07D5.2	AS	unc3-wt	0	0	0	53	33	0	0	0	41	29
-1.96846	6.82024	31.1859	2.43e-05	0.000213208	WBGene00007696	tram-1	AS	unc3-wt	44	43	15	51	20	33	36	15	43	19
3.26232	5.50889	30.9245	2.55e-05	0.000223571	WBGene00004397	rol-6	AS	unc3-wt	2	2	0	58	49	2	2	0	57	46
-1.98265	9.6302	30.892	2.57e-05	0.000224375	WBGene00016321	tppp-1	AS	unc3-wt	238	255	155	291	175	112	111	104	233	145
2.63028	5.70367	30.6519	2.69e-05	0.000233772	WBGene00015364	npr-19	AS	unc3-wt	2	3	2	64	56	2	3	2	56	49
7.68798	5.27253	33.016	2.68e-05	0.000233772	WBGene00001455	flp-12	AS	unc3-wt	0	0	0	74	24	0	0	0	22	17
-1.77359	8.18619	30.3505	2.85e-05	0.000247196	WBGene00022745	ZK470.2	AS	unc3-wt	94	115	40	107	85	45	46	30	104	76
-5.26352	4.93486	30.231	2.92e-05	0.000252358	WBGene00021979	Y58A7A.5	AS	unc3-wt	19	17	1	1	1	16	10	1	1	1
2.63341	5.84766	30.1942	2.94e-05	0.000253513	WBGene00006580	tlp-1	AS	unc3-wt	4	3	1	59	74	3	2	1	45	47
-2.38366	8.5854	30.0882	3e-05	0.000258148	WBGene00044677	ZK353.10	AS	unc3-wt	80	98	122	96	81	52	55	73	81	72
2.22143	6.39491	30.0585	3.02e-05	0.000258981	WBGene00019304	K02D10.4	AS	unc3-wt	3	10	3	132	76	3	7	3	121	70
-1.78895	7.0847	29.9387	3.09e-05	0.00026445	WBGene00006776	unc-40	AS	unc3-wt	46	56	17	53	38	37	40	15	49	35
3.35811	5.61191	29.8953	3.12e-05	0.000266022	WBGene00011215	R10E9.3	AS	unc3-wt	0	2	2	61	55	0	2	2	57	45
-2.55558	13.6572	29.679	3.25e-05	0.000276884	WBGene00304812	ZK380.6	AS	unc3-wt	3299	3185	3545	2090	2885	104	87	119	303	221
7.51643	5.13062	31.8877	3.26e-05	0.000276927	WBGene00003371	mlc-3	AS	unc3-wt	0	0	0	42	40	0	0	0	37	24
7.49117	5.11385	31.6094	3.43e-05	0.00029004	WBGene00021943	Y55F3BR.6	AS	unc3-wt	0	0	0	48	34	0	0	0	40	29
1.83169	9.81161	29.3258	3.49e-05	0.000294681	WBGene00011454	lron-14	AS	unc3-wt	105	81	59	1256	1146	62	53	41	643	512
-1.72834	6.49533	29.0832	3.66e-05	0.000308446	WBGene00009521	F38A1.8	AS	unc3-wt	27	31	18	36	27	24	27	14	35	26
-2.77169	10.9112	29.0714	3.67e-05	0.000308446	WBGene00009119	ndk-1	AS	unc3-wt	690	359	512	589	146	135	107	151	349	117
1.89542	8.28945	28.9778	3.74e-05	0.000313487	WBGene00009779	F46C5.2	AS	unc3-wt	19	45	17	417	394	15	33	14	316	280
1.66584	7.93434	28.8293	3.85e-05	0.00032216	WBGene00018462	F45E1.1	AS	unc3-wt	35	23	13	358	254	29	22	13	275	205
1.71209	7.82772	28.7685	3.9e-05	0.000325301	WBGene00012124	T28D6.4	AS	unc3-wt	24	25	14	255	295	21	24	13	215	230
1.682	7.54747	28.7527	3.91e-05	0.000325515	WBGene00001224	ehs-1	AS	unc3-wt	18	26	9	258	200	17	24	9	216	166
-5.19915	4.83093	28.6916	3.96e-05	0.000328729	WBGene00001484	fox-1	AS	unc3-wt	12	19	3	2	0	11	15	3	2	0
-1.6686	8.06462	28.666	3.98e-05	0.000329604	WBGene00007531	C11H1.7	AS	unc3-wt	86	79	51	105	83	64	56	45	96	75
-1.69509	7.15674	28.6042	4.03e-05	0.000329816	WBGene00003043	lip-1	AS	unc3-wt	45	54	22	65	37	36	42	22	55	29
-1.67694	8.08143	28.632	4.01e-05	0.000329816	WBGene00004344	rgs-1	AS	unc3-wt	100	90	38	106	83	63	62	34	93	78
3.98087	5.31669	28.5891	4.05e-05	0.000329816	WBGene00006412	nlg-1	AS	unc3-wt	0	1	1	56	38	0	1	1	55	34
1.63789	7.80658	28.6288	4.01e-05	0.000329816	WBGene00015704	tiam-1	AS	unc3-wt	30	22	13	290	255	25	19	10	230	205
3.51121	5.37769	28.5933	4.04e-05	0.000329816	WBGene00013683	zoo-1	AS	unc3-wt	2	1	0	59	39	2	1	0	55	35
1.77622	7.79184	28.6114	4.03e-05	0.000329816	WBGene00010736	istr-1	AS	unc3-wt	18	27	14	249	292	14	17	13	214	196
7.52184	5.13224	30.2965	4.33e-05	0.000351343	WBGene00021524	Y41D4B.24	AS	unc3-wt	0	0	0	36	45	0	0	0	36	38
4.02507	5.35154	28.2613	4.32e-05	0.000351343	WBGene00000048	acr-9	AS	unc3-wt	1	0	1	68	31	1	0	1	60	29
-1.8954	6.5973	28.2235	4.36e-05	0.000352617	WBGene00010700	nipi-3	AS	unc3-wt	33	35	17	48	16	25	24	14	46	16
-1.86444	6.43415	27.8768	4.68e-05	0.000377611	WBGene00020556	pamn-1	AS	unc3-wt	30	39	9	31	25	21	29	8	28	24
7.44319	5.07588	29.8479	4.7e-05	0.000378437	WBGene00021437	lgc-42	AS	unc3-wt	0	0	0	45	34	0	0	0	44	33
-2.03369	11.6926	27.8414	4.71e-05	0.000378526	WBGene00003753	nlp-15	AS	unc3-wt	1258	967	550	1306	600	139	126	145	580	339
1.97477	10.7786	27.6336	4.92e-05	0.000394126	WBGene00010177	F57A8.1	AS	unc3-wt	226	222	52	2741	2197	101	101	43	859	602
1.7052	7.9433	27.3496	5.22e-05	0.000417003	WBGene00004347	rgs-4	AS	unc3-wt	28	35	9	311	298	26	29	9	250	230
-1.96972	12.2485	27.316	5.25e-05	0.000418913	WBGene00000277	cab-1	AS	unc3-wt	1830	1635	690	1799	1057	151	141	157	739	499
2.38031	6.30112	27.2528	5.32e-05	0.000423447	WBGene00018871	F55C12.4	AS	unc3-wt	2	5	6	90	97	2	4	6	83	79
-2.32487	7.29552	27.1592	5.43e-05	0.000430762	WBGene00012128	nra-1	AS	unc3-wt	34	101	15	45	32	21	40	12	41	30
-5.8842	4.79994	27.1282	5.46e-05	0.000432519	WBGene00019665	K11H12.9	AS	unc3-wt	14	19	1	0	1	12	17	1	0	1
-4.3189	4.83754	27.0643	5.54e-05	0.000437291	WBGene00001694	grd-5	AS	unc3-wt	16	8	8	2	2	10	7	7	1	1
1.68226	9.45718	26.9816	5.63e-05	0.000443869	WBGene00006796	unc-62	AS	unc3-wt	82	85	43	1092	758	60	63	33	618	421
-1.98165	6.04532	26.9526	5.67e-05	0.000444464	WBGene00011145	R08D7.5	AS	unc3-wt	18	33	9	20	20	15	27	8	20	19
1.84371	6.52422	26.9555	5.66e-05	0.000444464	WBGene00044077	pacs-1	AS	unc3-wt	8	10	4	147	74	7	9	4	118	62
-2.13538	8.3804	26.9261	5.7e-05	0.000445883	WBGene00011352	rskn-1	AS	unc3-wt	164	124	25	107	72	75	70	20	93	62
2.39788	8.04019	26.8341	5.81e-05	0.000453521	WBGene00010959	nduo-1	AS	unc3-wt	6	17	23	456	286	4	7	9	265	164
-1.72345	8.20851	26.8201	5.83e-05	0.000453788	WBGene00017724	F22F7.7	AS	unc3-wt	114	106	35	127	77	66	64	30	114	68
1.64331	8.85632	26.7713	5.89e-05	0.000457238	WBGene00015776	dct-1	AS	unc3-wt	56	64	23	660	523	48	43	21	440	317
2.62542	5.68534	26.7618	5.9e-05	0.000457238	WBGene00007666	C18B12.4	AS	unc3-wt	2	4	1	85	38	2	4	1	80	38
-7.3091	4.48475	27.5239	6.01e-05	0.000464912	WBGene00010356	famk-1	AS	unc3-wt	12	11	4	0	0	10	11	4	0	0
1.5699	8.1019	26.634	6.06e-05	0.000466457	WBGene00001249	elt-1	AS	unc3-wt	36	32	16	350	317	31	27	14	270	240
-4.33523	4.87473	26.6389	6.05e-05	0.000466457	WBGene00003732	nhx-4	AS	unc3-wt	19	12	3	3	1	18	11	3	3	1
1.56944	8.54564	26.5764	6.13e-05	0.000471076	WBGene00014074	ZK757.2	AS	unc3-wt	45	46	24	512	416	36	43	22	379	285
1.60842	7.39609	26.4889	6.25e-05	0.000478785	WBGene00002123	inx-1	AS	unc3-wt	16	21	11	234	170	15	20	10	201	145
-3.86989	5.28542	26.4114	6.35e-05	0.000485598	WBGene00001448	flp-5	AS	unc3-wt	10	9	21	7	1	6	6	2	6	1
-2.09209	10.7648	26.3748	6.4e-05	0.000487138	WBGene00219609	linc-7	AS	unc3-wt	369	645	378	435	476	72	78	93	162	153
-7.39971	4.54791	27.2143	6.4e-05	0.000487138	WBGene00019360	neto-1	AS	unc3-wt	5	17	6	0	0	3	11	5	0	0
-3.39088	5.09555	26.3609	6.42e-05	0.000487464	WBGene00016559	C41A3.2	AS	unc3-wt	8	19	9	4	5	8	16	8	4	4
-1.89425	11.9518	26.2023	6.64e-05	0.000503066	WBGene00019324	K02F2.5	AS	unc3-wt	1355	1178	695	1541	894	148	136	154	688	450
-2.04562	6.05918	26.1063	6.78e-05	0.000512318	WBGene00022788	slc-17.7	AS	unc3-wt	26	22	12	13	25	22	19	11	13	23
2.00617	9.41136	26.0742	6.83e-05	0.000514683	WBGene00014454	MTCE.7	AS	unc3-wt	63	40	55	1297	650	6	13	10	443	266
-1.87764	5.96052	26.0336	6.89e-05	0.000517991	WBGene00010878	M05D6.5	AS	unc3-wt	21	27	8	27	14	17	22	7	26	14
1.79753	8.13707	25.9209	7.05e-05	0.000529476	WBGene00003569	ncx-4	AS	unc3-wt	33	41	7	383	337	26	31	7	282	252
-7.30226	4.45033	26.6986	7.1e-05	0.000531908	WBGene00009283	F31B12.4	AS	unc3-wt	9	11	6	0	0	7	7	5	0	0
-1.99663	5.78081	25.8435	7.17e-05	0.000535939	WBGene00010337	serp-1.1	AS	unc3-wt	15	22	12	23	11	14	19	9	23	11
1.63045	9.31499	25.7511	7.32e-05	0.000545481	WBGene00020051	mfsd-6	AS	unc3-wt	80	78	38	908	728	60	50	32	572	404
1.62055	7.39908	25.6594	7.46e-05	0.000555141	WBGene00017699	flcn-1	AS	unc3-wt	20	21	8	272	144	16	16	8	190	111
-5.84192	4.75951	25.3271	8.02e-05	0.000594008	WBGene00000279	cah-1	AS	unc3-wt	11	21	1	0	1	9	14	1	0	1
2.35825	6.11124	25.3349	8.01e-05	0.000594008	WBGene00001052	dop-1	AS	unc3-wt	4	8	0	88	77	2	4	0	83	67
-1.91806	5.98812	25.2964	8.08e-05	0.000596651	WBGene00008000	slc-17.2	AS	unc3-wt	24	28	6	21	19	18	25	6	19	19
1.71418	7.2433	25.2846	8.1e-05	0.000596651	WBGene00011827	T19A6.1	AS	unc3-wt	11	22	8	235	138	11	21	8	201	120
-1.75378	8.51863	25.2761	8.11e-05	0.000596651	WBGene00002065	iff-2	AS	unc3-wt	121	94	77	172	81	73	63	58	144	72
7.369	5.01566	26.879	8.24e-05	0.000604928	WBGene00020195	T03G6.3	AS	unc3-wt	0	0	0	38	36	0	0	0	33	31
-2.27579	5.52326	25.0229	8.57e-05	0.000627867	WBGene00008168	C48B4.3	AS	unc3-wt	13	25	6	14	10	13	19	6	11	9
1.78995	9.09342	24.8297	8.95e-05	0.000653685	WBGene00012125	T28D6.5	AS	unc3-wt	66	81	17	786	655	51	56	17	502	394
-7.34549	4.55755	25.474	9.15e-05	0.000667349	WBGene00018476	F45E12.6	AS	unc3-wt	12	16	1	0	0	5	13	1	0	0
-2.11967	5.49885	24.6024	9.41e-05	0.000684378	WBGene00019448	frpr-13	AS	unc3-wt	19	16	7	17	9	17	13	7	16	9
-2.18087	11.5588	24.5739	9.47e-05	0.000687208	WBGene00004452	rpl-38	AS	unc3-wt	664	742	845	899	644	136	130	165	549	374
2.37603	5.65828	24.4142	9.81e-05	0.000710502	WBGene00219680	linc-35	AS	unc3-wt	5	2	1	68	47	5	2	1	57	42
1.70836	7.06738	24.0325	0.00010685	0.000772215	WBGene00006788	unc-53	AS	unc3-wt	11	14	10	148	163	11	12	9	127	137
-1.53603	6.7042	23.9259	0.000109447	0.000789262	WBGene00010131	F55H2.5	AS	unc3-wt	31	38	17	44	36	28	32	16	44	35
1.56974	8.16344	23.9132	0.000109762	0.000789812	WBGene00011232	pck-2	AS	unc3-wt	46	31	13	438	279	36	25	11	330	211
-3.97942	4.79955	23.6806	0.000115696	0.000830702	WBGene00003056	lon-2	AS	unc3-wt	10	15	6	4	1	7	10	5	3	1
-2.01225	9.876	23.67	0.000115974	0.000830899	WBGene00004435	rpl-23	AS	unc3-wt	242	218	251	341	203	105	87	118	256	160
7.32174	4.97725	24.9358	0.000121744	0.000870353	WBGene00019183	npr-30	AS	unc3-wt	0	0	0	34	37	0	0	0	31	35
1.50408	7.51289	23.3926	0.000123541	0.000881295	WBGene00017651	F21A9.2	AS	unc3-wt	23	19	13	275	163	17	17	13	214	129
2.28435	5.75635	23.3499	0.000124752	0.000888018	WBGene00001934	his-60	AS	unc3-wt	2	4	3	83	42	2	4	2	61	29
-1.68933	8.66304	23.3238	0.0001255	0.000891426	WBGene00019607	K10B2.4	AS	unc3-wt	135	95	87	182	104	81	65	69	143	88
-5.64991	4.55629	23.2868	0.000126568	0.000897091	WBGene00022240	shl-1	AS	unc3-wt	9	16	3	0	1	8	13	3	0	1
2.12664	6.49689	23.2755	0.000126897	0.000897497	WBGene00006826	unc-97	AS	unc3-wt	8	11	0	130	92	7	11	0	115	75
4.76299	5.20644	23.1062	0.000131933	0.000931126	WBGene00011996	T24F1.4	AS	unc3-wt	0	0	1	31	52	0	0	1	29	45
1.48816	8.10991	22.9852	0.000135666	0.000955436	WBGene00000284	cah-6	AS	unc3-wt	36	41	13	407	269	31	29	12	311	206
3.8267	5.19869	22.9688	0.00013618	0.000957018	WBGene00020294	T06F4.1	AS	unc3-wt	1	0	1	43	40	1	0	1	37	36
1.55304	7.11392	22.9237	0.00013761	0.00096502	WBGene00001023	dnj-5	AS	unc3-wt	16	15	9	157	159	14	15	8	132	135
-1.86413	9.02412	22.8077	0.000141359	0.000989214	WBGene00004442	rpl-28	AS	unc3-wt	143	122	133	219	115	91	71	89	185	98
-1.50453	7.73019	22.6888	0.00014532	0.00101479	WBGene00013711	Y106G6G.2	AS	unc3-wt	86	60	29	102	64	60	43	28	93	60
7.26731	4.94354	24.0739	0.00014564	0.00101488	WBGene00011393	T03D8.6	AS	unc3-wt	0	0	0	45	26	0	0	0	44	25
-2.02108	5.70255	22.5363	0.000150581	0.00104711	WBGene00016044	C24B5.1	AS	unc3-wt	22	11	13	16	15	19	9	13	13	15
7.35052	4.99549	23.8224	0.000153575	0.00106569	WBGene00016679	C45G9.8	AS	unc3-wt	0	0	0	28	43	0	0	0	26	42
-1.60625	6.43473	22.4361	0.000154151	0.00106745	WBGene00017320	F09G8.5	AS	unc3-wt	31	32	11	45	21	28	29	10	41	21
3.92264	5.2679	22.3959	0.000155612	0.00107531	WBGene00001373	exp-1	AS	unc3-wt	1	0	1	33	53	1	0	1	28	42
1.9578	5.93227	22.3684	0.000156621	0.001077	WBGene00000105	alg-1	AS	unc3-wt	5	7	1	82	56	5	7	1	72	50
1.99216	6.8539	22.3694	0.000156582	0.001077	WBGene00010329	pcdr-1	AS	unc3-wt	7	18	2	124	153	7	17	2	110	136
-1.8696	5.73583	22.3626	0.000156832	0.001077	WBGene00004185	pro-1	AS	unc3-wt	14	19	13	22	13	13	17	11	20	13
-1.85082	9.10643	22.2793	0.000159935	0.00109604	WBGene00004444	rpl-30	AS	unc3-wt	132	141	144	217	135	85	73	90	181	108
-1.60263	9.29265	22.2428	0.000161315	0.00110321	WBGene00011259	miz-1	AS	unc3-wt	204	204	99	286	173	107	89	69	226	145
2.13034	5.75638	22.0934	0.000167101	0.00114042	WBGene00006638	tsp-12	AS	unc3-wt	6	2	2	70	51	5	2	1	67	49
-1.88112	11.1087	22.0516	0.000168763	0.0011494	WBGene00004495	rps-26	AS	unc3-wt	564	549	544	760	584	140	122	159	491	340
-1.934	6.17679	21.9723	0.000171961	0.00116877	WBGene00021427	sec-61.B	AS	unc3-wt	14	25	22	30	16	13	18	20	30	16
-2.02483	11.125	21.888	0.000175438	0.00118996	WBGene00021350	Y37E3.8	AS	unc3-wt	551	483	615	754	508	141	117	162	455	323
1.82804	6.21411	21.879	0.000175816	0.00119008	WBGene00003618	nhr-19	AS	unc3-wt	4	8	5	84	81	4	8	5	80	70
-4.47883	4.69002	21.8195	0.000178321	0.00120458	WBGene00006535	tba-9	AS	unc3-wt	15	13	2	1	2	11	10	2	1	2
1.41941	7.9343	21.7967	0.000179291	0.00120866	WBGene00008513	F02A9.1	AS	unc3-wt	32	36	13	363	225	30	26	12	295	178
1.59801	9.34369	21.7298	0.000182178	0.00122563	WBGene00006741	unc-1	AS	unc3-wt	84	100	28	903	752	63	66	25	547	424
1.52047	6.70604	21.6657	0.000184988	0.00124201	WBGene00014210	ZK1067.4	AS	unc3-wt	13	11	6	125	108	11	10	6	108	97
-3.03264	5.22992	21.6206	0.000186994	0.00125293	WBGene00022766	cblc-1	AS	unc3-wt	15	23	2	4	8	14	14	2	4	7
-2.05875	5.88865	21.6081	0.000187555	0.00125416	WBGene00004739	scd-1	AS	unc3-wt	13	30	11	28	8	11	25	11	28	8
-1.6391	10.6461	21.5318	0.000191015	0.00127472	WBGene00001172	egl-3	AS	unc3-wt	561	491	246	680	453	140	120	117	459	308
1.38379	7.93556	21.3441	0.00019984	0.00133093	WBGene00018837	F54G2.1	AS	unc3-wt	29	36	16	316	256	25	30	15	238	183
-1.60529	6.41512	21.2626	0.00020381	0.00135464	WBGene00004758	sek-1	AS	unc3-wt	33	33	8	38	26	25	28	7	38	26
-1.50779	6.63649	21.1394	0.00020998	0.00139286	WBGene00017852	F27C1.2	AS	unc3-wt	36	37	11	45	33	31	32	10	41	30
-1.87496	7.369	21.1202	0.000210958	0.00139654	WBGene00194851	K07C10.3	AS	unc3-wt	70	69	12	43	58	51	48	12	42	51
-1.54917	8.50319	21.0459	0.000214803	0.00141916	WBGene00006769	unc-33	AS	unc3-wt	136	130	40	160	112	90	74	31	136	100
1.64797	6.82742	21.0185	0.000216237	0.00142578	WBGene00019284	K01A2.10	AS	unc3-wt	7	14	9	164	102	7	13	9	151	93
1.78258	8.696	20.9916	0.000217655	0.00143228	WBGene00000980	dhs-17	AS	unc3-wt	21	49	37	628	457	17	33	31	421	304
-1.62165	6.32513	20.8464	0.000225505	0.001481	WBGene00021420	trap-3	AS	unc3-wt	20	25	20	38	22	20	22	16	35	22
-2.93469	5.07689	20.7932	0.000228456	0.00149741	WBGene00004033	pkc-2	AS	unc3-wt	18	7	9	7	5	17	6	9	7	5
-4.41487	4.5875	20.7406	0.00023142	0.00151383	WBGene00004207	ptb-1	AS	unc3-wt	8	13	6	1	2	8	12	6	1	2
-1.45711	6.77791	20.6935	0.000234108	0.0015284	WBGene00013379	Y62E10A.13	AS	unc3-wt	31	43	16	55	34	25	32	13	48	31
-3.48049	4.80526	20.6338	0.000237567	0.00154792	WBGene00012073	cpd-2	AS	unc3-wt	13	11	6	5	2	10	7	6	5	2
-1.78125	5.68832	20.2716	0.000259807	0.00168951	WBGene00001844	hid-1	AS	unc3-wt	14	23	8	19	16	13	20	8	17	15
1.47163	9.7346	20.1934	0.00026491	0.00171932	WBGene00022675	gbb-2	AS	unc3-wt	117	122	50	1170	955	66	70	35	659	470
-1.5292	6.52809	20.0134	0.000277077	0.00179477	WBGene00010109	F55C10.5	AS	unc3-wt	23	41	13	38	33	19	28	11	37	30
-1.72281	5.69969	19.9938	0.000278436	0.00180004	WBGene00004468	rpn-12	AS	unc3-wt	21	16	8	24	13	21	14	8	23	13
-1.46042	6.14524	19.9422	0.000282054	0.00181988	WBGene00013859	ZC247.1	AS	unc3-wt	25	22	11	33	24	19	17	11	32	23
-1.39679	7.92813	19.8909	0.000285709	0.00183988	WBGene00011480	enpl-1	AS	unc3-wt	88	79	31	127	75	58	56	29	107	70
-1.50746	8.67622	19.875	0.000286851	0.00184365	WBGene00017675	F21F3.6	AS	unc3-wt	99	165	64	189	126	58	79	55	168	102
-2.59555	5.12612	19.8542	0.000288356	0.00184799	WBGene00021281	ell-1	AS	unc3-wt	14	17	4	9	6	14	16	4	8	4
-1.44016	6.78064	19.8502	0.000288644	0.00184799	WBGene00015096	B0261.8	AS	unc3-wt	36	29	22	46	42	33	28	19	45	38
1.68381	6.0291	19.8401	0.000289374	0.00184909	WBGene00008878	ppfr-1	AS	unc3-wt	7	5	4	77	64	6	5	4	70	57
1.9927	7.44879	19.8224	0.000290665	0.00185376	WBGene00015408	C03H5.6	AS	unc3-wt	14	29	1	207	233	14	25	1	185	189
-1.79939	11.9246	19.8067	0.000291815	0.00185752	WBGene00001189	egl-21	AS	unc3-wt	1540	1469	392	1603	922	151	133	140	718	459
1.48642	6.4604	19.7481	0.000296153	0.00188151	WBGene00003245	mig-13	AS	unc3-wt	9	10	6	115	79	7	9	6	105	69
-1.51201	8.47793	19.7331	0.000297277	0.00188503	WBGene00011144	R08D7.4	AS	unc3-wt	96	93	80	152	120	70	63	63	128	95
4.50767	5.00136	19.6877	0.000300703	0.00190311	WBGene00011755	T13H5.1	AS	unc3-wt	1	0	0	52	22	1	0	0	42	20
-1.92878	10.8864	19.637	0.000304574	0.00192393	WBGene00004480	rps-11	AS	unc3-wt	426	424	527	687	449	131	116	156	451	303
-1.82372	9.91986	19.6218	0.000305751	0.00192769	WBGene00004410	rla-2	AS	unc3-wt	237	224	255	393	233	110	97	123	300	193
-1.43311	7.33332	19.5794	0.000309046	0.00194107	WBGene00004918	snr-5	AS	unc3-wt	41	50	34	82	50	33	41	26	79	47
2.00073	5.65137	19.5819	0.000308848	0.00194107	WBGene00044774	F16B3.3	AS	unc3-wt	4	5	1	65	45	4	5	1	58	43
-1.74298	10.3904	19.5309	0.000312867	0.00196135	WBGene00004484	rps-15	AS	unc3-wt	340	339	322	579	329	121	101	138	385	241
-1.8509	10.2652	19.5197	0.000313758	0.00196262	WBGene00004486	rps-17	AS	unc3-wt	313	264	328	471	305	118	105	141	334	219
7.14607	4.84262	20.5846	0.000314257	0.00196262	WBGene00000054	acr-15	AS	unc3-wt	0	0	0	31	32	0	0	0	31	30
-2.1409	5.39422	19.4742	0.000317397	0.0019785	WBGene00017039	trk-1	AS	unc3-wt	10	17	11	16	8	10	16	11	15	8
-1.58306	9.58253	19.449	0.000319438	0.00198748	WBGene00001853	hil-2	AS	unc3-wt	213	227	151	271	275	53	50	57	123	118
2.18977	5.53887	19.4219	0.000321646	0.00199373	WBGene00019296	mcu-1	AS	unc3-wt	2	4	2	66	37	2	4	2	61	34
-1.97413	10.4484	19.4247	0.000321418	0.00199373	WBGene00004479	rps-10	AS	unc3-wt	336	277	403	519	306	128	106	145	371	216
-2.39518	5.36512	19.4077	0.000322812	0.00199721	WBGene00019322	ahcy-1	AS	unc3-wt	17	22	2	12	8	14	16	2	12	8
-3.80328	4.68408	19.333	0.000329005	0.00202794	WBGene00000992	dhs-29	AS	unc3-wt	8	14	6	2	3	8	11	5	2	3
3.70488	5.10724	19.3336	0.000328954	0.00202794	WBGene00021452	Y39F10A.1	AS	unc3-wt	0	1	1	38	38	0	1	1	36	34
-1.90396	5.62683	19.2664	0.000334645	0.00205888	WBGene00000280	cah-2	AS	unc3-wt	25	15	5	21	11	20	12	5	15	10
1.29996	7.71156	19.2236	0.000338325	0.00207242	WBGene00012245	rbm-25	AS	unc3-wt	31	28	13	289	194	27	24	11	234	150
1.46139	9.70503	19.219	0.000338725	0.00207242	WBGene00006812	unc-80	AS	unc3-wt	134	107	46	1165	917	76	67	36	584	440
-1.79887	9.62533	19.2281	0.000337937	0.00207242	WBGene00004440	rpl-26	AS	unc3-wt	184	187	211	306	208	94	86	112	235	160
-1.54228	8.74009	19.1884	0.000341391	0.00208488	WBGene00004471	rps-2	AS	unc3-wt	127	103	94	211	117	79	62	65	174	99
-3.35895	4.84732	19.175	0.000342558	0.00208815	WBGene00002263	lea-1	AS	unc3-wt	13	8	9	6	2	12	7	9	6	2
7.18258	4.88622	20.0428	0.000356559	0.00216951	WBGene00001159	eff-1	AS	unc3-wt	0	0	0	52	17	0	0	0	50	17
1.73892	6.23708	19.0078	0.000357589	0.00217178	WBGene00022719	pdhk-2	AS	unc3-wt	11	7	1	105	67	9	7	1	94	58
-2.15938	8.16316	18.9407	0.000363821	0.00220558	WBGene00304813	F07G6.11	AS	unc3-wt	71	40	103	98	58	7	6	10	12	8
1.34391	7.88448	18.9133	0.000366403	0.0022091	WBGene00004913	snn-1	AS	unc3-wt	37	34	11	312	238	33	31	10	265	190
-1.87074	6.73884	18.9196	0.000365805	0.0022091	WBGene00003745	nlp-7	AS	unc3-wt	29	20	36	45	25	19	11	25	38	22
-1.46048	6.28643	18.9135	0.000366381	0.0022091	WBGene00019003	tmed-3	AS	unc3-wt	25	23	15	43	21	22	21	14	42	21
4.443	4.94442	18.8915	0.000368469	0.00221752	WBGene00007520	C11E4.6	AS	unc3-wt	1	0	0	37	31	1	0	0	37	25
2.39115	5.50014	18.8716	0.000370366	0.00222489	WBGene00000712	col-139	AS	unc3-wt	3	4	0	64	38	1	1	0	48	29
1.47338	6.4882	18.8119	0.000376123	0.00225537	WBGene00006575	tir-1	AS	unc3-wt	8	13	5	112	85	8	13	5	100	76
7.08629	4.80352	19.7767	0.000379656	0.00227245	WBGene00004083	pph-1	AS	unc3-wt	0	0	0	37	25	0	0	0	36	24
-1.52958	8.01296	18.7553	0.000381683	0.00228045	WBGene00012717	Y39E4B.6	AS	unc3-wt	81	114	25	125	74	56	58	20	105	66
1.68271	12.3992	18.6711	0.000390112	0.00232662	WBGene00006633	tsp-7	AS	unc3-wt	841	786	179	8452	6093	135	126	92	909	649
-1.9579	9.28253	18.4773	0.000410311	0.00244268	WBGene00000883	cyn-7	AS	unc3-wt	194	125	160	305	87	94	71	94	227	76
-1.60255	11.3406	18.4081	0.000417815	0.00248289	WBGene00023068	rpl-41.2	AS	unc3-wt	711	694	544	1000	838	145	127	157	547	412
-2.48594	5.23663	18.2651	0.000433789	0.00257319	WBGene00009880	F49C12.11	AS	unc3-wt	18	8	10	14	4	18	8	10	12	4
1.84122	8.88484	18.2341	0.00043734	0.00258499	WBGene00021534	mvk-1	AS	unc3-wt	54	81	7	673	579	46	55	6	478	363
1.39765	6.99904	18.2354	0.000437188	0.00258499	WBGene00015181	B0416.5	AS	unc3-wt	17	19	5	163	125	14	18	5	137	107
-4.52071	5.08024	18.1519	0.000446911	0.00263686	WBGene00044644	B0205.13	AS	unc3-wt	2	37	1	2	2	2	3	1	2	2
1.30078	7.98965	18.1433	0.000447929	0.00263816	WBGene00007799	nrx-1	AS	unc3-wt	30	33	22	355	236	28	26	20	275	174
1.46911	9.42434	18.1059	0.000452378	0.00265963	WBGene00010962	ctc-3	AS	unc3-wt	100	67	54	1152	607	39	24	25	479	298
-2.19215	6.24896	18.0572	0.00045824	0.00268456	WBGene00003744	nlp-6	AS	unc3-wt	30	21	18	41	3	9	6	6	31	3
-3.79397	4.69271	18.0596	0.000457949	0.00268456	WBGene00019967	cyp-33C8	AS	unc3-wt	17	10	2	3	2	16	9	2	3	2
1.37553	6.84559	18.0467	0.00045951	0.00268724	WBGene00013666	Y105E8A.1	AS	unc3-wt	16	13	7	130	121	15	13	7	115	105
-2.80483	5.00052	18.0065	0.000464424	0.00271119	WBGene00006064	sto-2	AS	unc3-wt	13	17	3	7	5	9	12	3	7	5
-1.58143	7.64279	17.9786	0.000467872	0.00272651	WBGene00022611	ZC449.1	AS	unc3-wt	43	52	55	81	67	34	33	41	71	64
2.03009	5.97149	17.9469	0.000471831	0.00274365	WBGene00000441	ceh-18	AS	unc3-wt	6	7	0	66	74	6	6	0	61	67
1.40772	6.55837	17.9417	0.000472472	0.00274365	WBGene00011510	pdha-1	AS	unc3-wt	12	9	7	117	88	10	8	7	105	79
-1.59396	9.47017	17.8636	0.000482384	0.0027963	WBGene00010174	F56H9.2	AS	unc3-wt	213	177	150	367	166	88	71	91	249	124
-1.73187	11.1987	17.8513	0.000483968	0.00280058	WBGene00006728	ubq-2	AS	unc3-wt	588	532	592	956	623	145	132	165	568	365
-1.61854	10.0759	17.8385	0.000485616	0.00280522	WBGene00004426	rpl-14	AS	unc3-wt	261	285	252	462	313	115	101	126	348	225
1.75653	6.13954	17.7936	0.000491461	0.00283404	WBGene00003929	pat-2	AS	unc3-wt	11	3	3	80	75	11	2	3	76	63
7.0463	4.76771	18.6571	0.000497135	0.00286177	WBGene00010179	F57A8.4	AS	unc3-wt	0	0	0	30	29	0	0	0	30	27
7.04039	4.7643	18.6479	0.000498247	0.00286319	WBGene00022810	ZK721.3	AS	unc3-wt	0	0	0	31	28	0	0	0	31	28
-1.70417	10.3468	17.6404	0.000512007	0.00293716	WBGene00004448	rpl-34	AS	unc3-wt	303	319	329	558	339	117	112	134	393	250
-1.53005	6.06127	17.613	0.000515785	0.00294678	WBGene00008110	C46C2.2	AS	unc3-wt	28	23	6	30	22	24	19	5	29	21
-1.75504	10.1377	17.6088	0.000516355	0.00294678	WBGene00004492	rps-23	AS	unc3-wt	283	237	299	462	291	112	93	130	337	203
1.35687	8.15551	17.6193	0.00051491	0.00294678	WBGene00008582	F08G5.3	AS	unc3-wt	28	43	23	449	238	15	28	17	338	175
-1.39453	8.46171	17.597	0.000518001	0.00295109	WBGene00006843	unc-119	AS	unc3-wt	98	144	44	170	118	67	79	34	149	101
-1.55719	9.81449	17.589	0.000519117	0.00295236	WBGene00000534	cpi-2	AS	unc3-wt	243	227	200	407	265	110	97	110	320	212
-1.68043	10.4647	17.4374	0.000540716	0.00306468	WBGene00004477	rps-8	AS	unc3-wt	366	317	350	610	375	124	102	141	418	257
-1.68277	9.49499	17.4434	0.00053983	0.00306468	WBGene00004491	rps-22	AS	unc3-wt	186	157	186	310	195	103	77	108	245	153
-1.50419	9.81628	17.4201	0.00054323	0.00306865	WBGene00004489	rps-20	AS	unc3-wt	254	237	186	425	269	114	93	110	315	203
-1.66464	5.87745	17.4199	0.000543271	0.00306865	WBGene00007352	cdc-48.1	AS	unc3-wt	18	14	16	21	21	17	13	16	18	18
-1.37859	6.36067	17.3448	0.000554392	0.00312613	WBGene00004915	snr-2	AS	unc3-wt	23	26	16	46	24	21	23	14	44	23
2.5782	6.40752	17.2975	0.000561524	0.00316096	WBGene00003934	pat-10	AS	unc3-wt	0	2	10	120	90	0	1	2	69	39
-7.04888	4.18868	17.675	0.000565015	0.00317521	WBGene00018113	F36H9.5	AS	unc3-wt	11	3	7	0	0	10	3	6	0	0
1.50119	8.72836	17.2653	0.000566443	0.00317784	WBGene00013603	soem-1	AS	unc3-wt	65	68	13	664	405	49	51	12	435	270
-2.54519	5.12004	17.242	0.000570039	0.0031926	WBGene00044442	T08A9.13	AS	unc3-wt	10	17	7	13	3	10	15	7	13	3
-1.36224	6.42168	17.2006	0.000576472	0.00321775	WBGene00007058	dmd-6	AS	unc3-wt	30	26	13	50	24	27	20	12	45	23
1.49426	6.77201	17.2027	0.000576151	0.00321775	WBGene00012317	ztf-6	AS	unc3-wt	12	18	3	126	118	11	18	3	109	104
-1.82184	10.5638	17.1868	0.000578646	0.00322444	WBGene00011059	R06C1.4	AS	unc3-wt	388	304	408	680	313	129	102	140	422	214
-1.54487	9.52791	17.17	0.000581284	0.0032337	WBGene00022614	ZC449.4	AS	unc3-wt	167	243	151	265	272	85	106	101	215	197
-1.6721	9.97603	17.109	0.000591009	0.00328228	WBGene00004454	rpl-36.A	AS	unc3-wt	254	224	256	436	271	108	98	127	327	208
-1.64036	9.71136	16.9161	0.000622973	0.00345401	WBGene00004434	rpl-22	AS	unc3-wt	215	188	210	377	225	102	85	120	299	186
-1.46473	5.9181	16.8837	0.00062852	0.00347893	WBGene00021844	sec-11	AS	unc3-wt	22	16	11	25	23	21	13	11	24	22
-1.31836	6.42978	16.8277	0.000638263	0.00352696	WBGene00007223	C01F6.9	AS	unc3-wt	24	26	17	41	33	23	24	14	40	31
-1.42187	9.65828	16.7816	0.000646399	0.00356597	WBGene00010556	rack-1	AS	unc3-wt	269	224	134	416	239	108	96	96	326	177
1.25319	7.48797	16.7571	0.000650776	0.00358414	WBGene00003010	lin-24	AS	unc3-wt	24	26	12	202	193	19	20	12	175	159
1.38779	10.6039	16.7436	0.000653189	0.00359146	WBGene00019593	K09F6.10	AS	unc3-wt	217	232	101	2647	1334	56	52	41	573	327
1.5382	8.64018	16.7291	0.000655809	0.00359988	WBGene00001130	dyn-1	AS	unc3-wt	49	75	11	540	449	34	50	10	383	312
1.41128	6.91348	16.7142	0.000658504	0.00360869	WBGene00006767	unc-31	AS	unc3-wt	13	12	11	130	133	13	12	11	117	116
1.2995	7.07545	16.6844	0.000663938	0.00363245	WBGene00015938	anat-1	AS	unc3-wt	18	16	10	150	143	18	11	10	140	120
6.98632	4.73339	17.4174	0.000677454	0.00369419	WBGene00007304	ttr-39	AS	unc3-wt	0	0	0	40	19	0	0	0	32	19
1.62667	5.89978	16.6131	0.000677139	0.00369419	WBGene00022396	Y97E10AR.1	AS	unc3-wt	8	4	3	77	51	8	4	2	75	47
-1.64925	10.2363	16.4359	0.000711231	0.003872	WBGene00004493	rps-24	AS	unc3-wt	278	291	305	542	318	116	106	128	371	237
-3.19792	4.81658	16.3824	0.000721894	0.0039236	WBGene00007521	C11E4.7	AS	unc3-wt	17	10	3	3	5	14	8	3	3	5
-1.31429	6.33428	16.3294	0.000732621	0.00397537	WBGene00016150	hint-3	AS	unc3-wt	25	30	10	41	29	22	24	8	40	29
-4.71699	4.34795	16.3021	0.000738222	0.00398568	WBGene00013292	Y57G11A.4	AS	unc3-wt	11	7	5	2	0	9	6	5	2	0
-1.41434	10.5127	16.2984	0.000738998	0.00398568	WBGene00002048	ida-1	AS	unc3-wt	484	452	215	735	445	135	116	105	454	311
1.82162	5.67901	16.2976	0.000739149	0.00398568	WBGene00001518	gar-2	AS	unc3-wt	3	4	4	64	45	3	4	4	50	35
1.46774	7.64069	16.2967	0.000739338	0.00398568	WBGene00020861	T27E4.1	AS	unc3-wt	26	13	20	307	171	22	12	18	250	139
1.20615	8.17771	16.2813	0.000742523	0.00399635	WBGene00006405	itsn-1	AS	unc3-wt	41	46	19	377	282	35	37	17	304	210
-2.50951	5.03963	16.2535	0.000748323	0.00402102	WBGene00017316	F09G2.8	AS	unc3-wt	10	11	10	8	7	10	10	10	8	7
-1.40965	6.63007	16.2407	0.000750997	0.00402885	WBGene00009674	nucb-1	AS	unc3-wt	37	21	20	39	41	28	18	20	39	38
4.31885	4.85342	16.2044	0.000758666	0.0040634	WBGene00018798	gnrr-1	AS	unc3-wt	0	1	0	37	26	0	1	0	35	26
-3.7689	4.77174	16.1854	0.000762711	0.00407847	WBGene00019488	K07D4.9	AS	unc3-wt	6	12	11	6	0	6	12	8	5	0
-1.41256	7.86255	16.1536	0.000769556	0.00410182	WBGene00017715	F22F1.3	AS	unc3-wt	43	95	43	100	87	33	63	34	91	80
-1.80923	5.51469	16.1583	0.000768541	0.00410182	WBGene00015545	C06G1.1	AS	unc3-wt	22	15	4	20	11	20	14	4	19	11
1.22528	7.36933	16.1466	0.000771072	0.00410329	WBGene00000161	apa-2	AS	unc3-wt	23	25	10	201	163	23	22	9	174	145
-2.60587	5.85775	16.0818	0.000785211	0.00417183	WBGene00008205	sams-1	AS	unc3-wt	46	12	2	23	3	16	5	2	19	3
1.76778	5.91408	16.0666	0.000788594	0.00418309	WBGene00003931	pat-4	AS	unc3-wt	2	9	3	79	53	2	8	2	71	49
1.2199	8.03413	16.0331	0.000796043	0.004211	WBGene00006941	wnk-1	AS	unc3-wt	45	36	15	352	247	34	29	14	265	174
1.38448	6.45262	16.0315	0.0007964	0.004211	WBGene00017866	stn-2	AS	unc3-wt	13	11	3	115	76	11	9	3	101	69
-1.43105	8.7615	15.9272	0.000820174	0.00432489	WBGene00001854	hil-3	AS	unc3-wt	107	175	64	149	184	60	71	49	115	127
4.42464	4.92032	15.9256	0.000820553	0.00432489	WBGene00019757	memb-2	AS	unc3-wt	0	1	0	22	42	0	1	0	22	37
-1.66992	6.49761	15.9098	0.000824225	0.00433734	WBGene00011647	noca-1	AS	unc3-wt	13	33	26	37	28	12	26	21	36	26
1.43745	6.94153	15.7817	0.000854683	0.00448701	WBGene00014233	ZK1128.7	AS	unc3-wt	19	9	9	126	143	17	8	8	117	125
6.92431	4.68462	16.5146	0.000855378	0.00448701	WBGene00017263	F08F3.6	AS	unc3-wt	0	0	0	36	20	0	0	0	33	20
1.56867	8.87941	15.7477	0.000862958	0.00451961	WBGene00004677	rrn-3.56	AS	unc3-wt	55	31	48	843	384	28	16	27	385	206
-2.35103	5.23154	15.7256	0.0008684	0.00454092	WBGene00020402	T10B11.6	AS	unc3-wt	13	7	14	11	8	13	6	12	11	8
-1.54374	6.09924	15.6281	0.000892849	0.0046614	WBGene00000881	cyn-5	AS	unc3-wt	16	18	20	32	21	15	14	18	31	21
4.29495	4.83174	15.605	0.000898761	0.00467999	WBGene00006671	twk-17	AS	unc3-wt	1	0	0	32	29	1	0	0	28	25
-1.61865	10.1462	15.6031	0.000899237	0.00467999	WBGene00004445	rpl-31	AS	unc3-wt	249	272	292	493	323	105	102	123	357	239
-1.24493	6.61633	15.5607	0.0009102	0.00472961	WBGene00012550	spcs-2	AS	unc3-wt	29	27	19	52	36	26	26	19	49	33
1.93126	5.61705	15.509	0.000923774	0.00479262	WBGene00001443	fli-1	AS	unc3-wt	6	2	2	49	54	6	2	2	46	48
3.54411	4.99643	15.489	0.000929081	0.00481261	WBGene00010146	glb-19	AS	unc3-wt	0	1	1	48	23	0	1	1	41	21
-1.32398	6.28618	15.4648	0.000935529	0.00483844	WBGene00016009	C23F12.4	AS	unc3-wt	28	18	15	38	29	20	17	15	37	24
2.00753	5.6962	15.446	0.000940608	0.00485712	WBGene00001410	feh-1	AS	unc3-wt	1	5	4	76	39	1	5	4	74	38
1.43526	6.06951	15.413	0.000949548	0.00489564	WBGene00006807	unc-75	AS	unc3-wt	6	9	4	76	64	6	9	4	74	54
1.82161	5.91371	15.3396	0.000969809	0.00499233	WBGene00011971	lron-9	AS	unc3-wt	6	8	0	75	58	6	6	0	63	49
1.80894	5.6568	15.3216	0.00097483	0.00501038	WBGene00009307	F32A11.1	AS	unc3-wt	6	2	3	62	45	6	2	3	59	44
1.23369	6.99494	15.2711	0.000989128	0.00505249	WBGene00015934	ceh-48	AS	unc3-wt	15	19	9	147	127	15	18	8	132	113
-3.05058	4.78541	15.2722	0.000988831	0.00505249	WBGene00043097	C02D5.4	AS	unc3-wt	14	12	3	7	2	12	12	3	7	2
1.17301	7.63151	15.2832	0.000985681	0.00505249	WBGene00004313	rbc-1	AS	unc3-wt	28	25	17	248	189	26	23	14	202	145
-1.35782	6.05159	15.2715	0.000989021	0.00505249	WBGene00022887	ZK1290.5	AS	unc3-wt	25	21	8	37	20	18	16	8	32	18
2.20108	5.41034	15.2428	0.000997244	0.0050861	WBGene00004285	rab-37	AS	unc3-wt	1	3	3	53	38	1	3	3	47	32
-1.21777	7.46737	15.2351	0.00099946	0.00508956	WBGene00016395	spcs-1	AS	unc3-wt	50	47	35	89	70	43	40	31	78	63
1.27984	8.42533	15.1922	0.00101194	0.0051414	WBGene00006751	unc-11	AS	unc3-wt	43	66	17	442	357	37	50	17	321	250
-4.09931	4.57189	15.1895	0.00101275	0.0051414	WBGene00021980	glb-32	AS	unc3-wt	4	14	8	4	0	4	8	6	3	0
1.33893	7.06644	15.1712	0.00101813	0.0051529	WBGene00017298	toca-1	AS	unc3-wt	19	22	4	170	130	18	18	4	147	110
-1.65038	9.77438	15.1719	0.00101792	0.0051529	WBGene00004447	rpl-33	AS	unc3-wt	196	187	240	370	250	98	90	118	294	193
-6.88378	4.10122	15.4837	0.00101982	0.0051536	WBGene00008451	cest-3	AS	unc3-wt	3	14	3	0	0	2	10	3	0	0
-1.39991	8.68877	15.0752	0.00104685	0.00527408	WBGene00000089	aex-6	AS	unc3-wt	165	142	38	182	149	95	81	31	157	133
1.19496	8.17963	15.0772	0.00104626	0.00527408	WBGene00007041	tag-180	AS	unc3-wt	45	46	17	335	313	32	36	14	281	247
2.5186	5.74718	15.0577	0.00105218	0.00529288	WBGene00001208	egl-44	AS	unc3-wt	6	2	0	109	24	4	1	0	69	20
-1.29975	8.10931	15.0511	0.0010542	0.005295	WBGene00019719	M01H9.3	AS	unc3-wt	57	108	47	139	99	37	55	34	120	87
-1.49626	10.7797	15.0329	0.00105979	0.00531499	WBGene00004456	rpl-43	AS	unc3-wt	420	446	404	772	567	134	124	145	493	363
1.55213	5.92861	14.9879	0.00107377	0.00537698	WBGene00010780	K11H3.3	AS	unc3-wt	5	8	3	61	65	5	8	3	56	59
1.15739	7.93825	14.9786	0.00107667	0.00538335	WBGene00003173	mec-9	AS	unc3-wt	35	37	18	278	260	30	29	17	217	204
2.1226	5.33946	14.9397	0.00108895	0.00543654	WBGene00019841	R02F11.3	AS	unc3-wt	3	2	2	48	37	3	2	2	43	35
-2.43673	9.41558	14.8876	0.00110564	0.00551155	WBGene00004451	rpl-37	AS	unc3-wt	81	129	268	255	70	57	72	123	215	62
-2.27761	5.51698	14.8762	0.00110933	0.00552165	WBGene00021050	W05H9.3	AS	unc3-wt	25	17	3	23	2	15	14	3	12	2
-1.61838	10.392	14.851	0.00111754	0.00555413	WBGene00004433	rpl-21	AS	unc3-wt	330	272	353	586	381	120	99	138	396	273
-1.49411	13.6014	14.8235	0.00112657	0.00559063	WBGene00011392	sbt-1	AS	unc3-wt	3744	2990	2498	6162	3459	156	141	174	929	638
-1.55832	6.47187	14.7504	0.001151	0.00570295	WBGene00013238	trap-4	AS	unc3-wt	15	28	26	35	32	14	23	22	34	31
-1.17549	6.66748	14.7455	0.00115265	0.00570295	WBGene00006066	sto-4	AS	unc3-wt	31	31	16	54	40	28	26	13	48	37
-1.1898	7.20626	14.6988	0.00116856	0.00577302	WBGene00009732	cope-1	AS	unc3-wt	48	44	22	90	48	41	36	21	80	46
-1.70255	9.97337	14.6841	0.00117365	0.00578952	WBGene00004487	rps-18	AS	unc3-wt	215	205	288	442	256	104	87	128	328	189
1.24379	7.42542	14.6228	0.00119502	0.00588617	WBGene00004773	sem-4	AS	unc3-wt	21	32	8	232	155	19	28	8	187	134
1.64656	5.80502	14.5977	0.00120389	0.00592104	WBGene00009952	acaa-2	AS	unc3-wt	7	6	1	79	42	7	6	1	76	38
1.58756	5.86106	14.5753	0.00121186	0.00595143	WBGene00002175	jac-1	AS	unc3-wt	4	9	2	76	48	4	8	2	63	41
-5.04629	4.67208	14.5643	0.00121582	0.00596204	WBGene00008592	F08H9.4	AS	unc3-wt	26	0	4	2	0	4	0	2	2	0
-1.84501	7.25056	14.5276	0.00122906	0.00601803	WBGene00045272	F59C12.4	AS	unc3-wt	19	93	21	40	55	5	5	3	4	4
-1.66161	11.0907	14.3617	0.00129108	0.00630568	WBGene00004494	rps-25	AS	unc3-wt	486	449	595	983	559	130	121	156	549	341
4.24863	4.8335	14.3603	0.00129162	0.00630568	WBGene00019771	M04F3.5	AS	unc3-wt	0	0	1	39	23	0	0	1	35	20
-1.21198	6.55533	14.3463	0.00129699	0.00631865	WBGene00043064	nbet-1	AS	unc3-wt	28	27	17	57	30	20	24	15	52	29
-1.44678	9.75901	14.3435	0.00129809	0.00631865	WBGene00019327	zip-2	AS	unc3-wt	276	362	86	359	311	92	97	52	220	184
-1.68085	10.5925	14.3299	0.00130334	0.00633488	WBGene00004488	rps-19	AS	unc3-wt	336	305	437	627	439	116	100	146	420	289
-1.48041	10.2444	14.2836	0.00132144	0.00641346	WBGene00006725	ubl-1	AS	unc3-wt	297	283	289	571	372	120	104	127	398	256
-1.67555	10.4618	14.2408	0.00133844	0.00648474	WBGene00004497	rps-28	AS	unc3-wt	278	316	395	639	355	113	111	143	438	254
1.41255	6.78598	14.2319	0.00134201	0.00648474	WBGene00018074	F35H12.1	AS	unc3-wt	6	18	9	139	105	6	18	7	123	91
-5.27028	4.16415	14.2358	0.00134044	0.00648474	WBGene00010288	F58H1.5	AS	unc3-wt	4	10	6	0	1	4	9	6	0	1
-2.27086	5.04851	14.2183	0.00134746	0.00650157	WBGene00009443	F35G12.7	AS	unc3-wt	9	16	6	9	8	8	15	6	9	8
-1.35301	7.16582	14.2052	0.00135276	0.00651768	WBGene00009122	tct-1	AS	unc3-wt	36	35	36	82	42	28	30	30	70	36
1.26451	9.45594	14.1692	0.00136739	0.00657369	WBGene00006757	unc-18	AS	unc3-wt	115	113	38	905	752	72	75	34	543	414
-1.46803	5.66004	14.1668	0.00136836	0.00657369	WBGene00008742	F13D12.8	AS	unc3-wt	19	13	9	21	19	17	12	8	20	19
1.38639	6.23764	14.1492	0.00137561	0.00657555	WBGene00001935	his-61	AS	unc3-wt	9	7	6	109	54	7	5	6	76	40
-1.52146	6.72993	14.1506	0.00137505	0.00657555	WBGene00002783	let-607	AS	unc3-wt	29	56	7	50	33	25	40	7	48	30
1.18795	7.19117	14.1466	0.00137669	0.00657555	WBGene00006306	sue-1	AS	unc3-wt	19	25	8	173	143	16	22	8	145	119
-1.4043	10.2054	14.1535	0.00137385	0.00657555	WBGene00004453	rpl-39	AS	unc3-wt	311	318	241	436	483	118	112	122	333	313
1.15047	7.43445	14.0799	0.0014045	0.00669871	WBGene00000542	clp-1	AS	unc3-wt	30	22	11	222	157	27	18	10	186	132
1.5964	5.77232	14.0715	0.00140805	0.00670598	WBGene00012019	dkf-2	AS	unc3-wt	7	6	1	62	52	7	6	1	58	46
-1.38832	8.52802	14.0295	0.00142595	0.00678146	WBGene00001169	eef-1A.2	AS	unc3-wt	134	128	41	234	82	72	75	31	185	73
1.14275	7.44927	14.0222	0.00142906	0.00678651	WBGene00017775	F25B5.3	AS	unc3-wt	30	23	11	226	157	29	20	11	191	130
1.81298	5.77483	13.987	0.00144429	0.00684898	WBGene00019167	H06I04.1	AS	unc3-wt	7	1	4	70	48	7	1	4	60	41
-1.8774	5.66377	13.9803	0.00144724	0.00685315	WBGene00003728	nhr-138	AS	unc3-wt	10	14	18	13	19	9	14	17	11	19
-1.35083	9.7726	13.9732	0.00145032	0.00685792	WBGene00004490	rps-21	AS	unc3-wt	235	219	183	419	306	108	90	112	332	230
1.18377	7.10938	13.899	0.00148317	0.00700327	WBGene00019185	H10E21.5	AS	unc3-wt	16	22	10	153	141	15	16	10	138	125
1.19409	9.3055	13.856	0.00150258	0.00708481	WBGene00006777	unc-41	AS	unc3-wt	87	103	47	814	652	62	71	36	489	368
1.4198	9.41207	13.8409	0.00150947	0.00710719	WBGene00010965	ctc-2	AS	unc3-wt	62	71	75	1086	625	23	17	37	446	281
1.13203	7.61526	13.8177	0.00152008	0.00714697	WBGene00004980	spk-1	AS	unc3-wt	27	34	12	227	198	25	32	8	193	155
3.46096	4.92684	13.7848	0.00153535	0.00719829	WBGene00001627	gly-2	AS	unc3-wt	1	0	1	31	33	1	0	1	31	29
-1.32515	6.07148	13.7878	0.00153396	0.00719829	WBGene00004916	snr-3	AS	unc3-wt	22	15	15	35	23	20	13	14	34	22
-1.27448	6.48397	13.7667	0.00154379	0.00722763	WBGene00000566	cnt-2	AS	unc3-wt	19	36	15	51	29	17	32	14	47	28
-1.12433	7.4821	13.7463	0.00155337	0.0072622	WBGene00019205	kcc-2	AS	unc3-wt	60	50	26	89	78	43	40	21	83	72
2.6781	5.11838	13.6566	0.00159634	0.00745195	WBGene00000751	col-178	AS	unc3-wt	1	1	2	49	26	1	1	2	42	19
-1.30048	6.85967	13.6523	0.00159846	0.00745195	WBGene00011442	T04F8.3	AS	unc3-wt	31	28	28	68	35	25	24	26	64	33
-1.63199	11.0609	13.6366	0.0016061	0.00747706	WBGene00004478	rps-9	AS	unc3-wt	493	402	590	902	614	141	115	158	519	351
-1.31212	6.14576	13.6024	0.00162299	0.00754508	WBGene00012156	ebp-2	AS	unc3-wt	25	19	12	45	18	22	17	10	37	18
4.18105	4.74571	13.5341	0.00165722	0.00769338	WBGene00006388	taf-7.1	AS	unc3-wt	0	1	0	28	28	0	1	0	23	26
-1.53627	5.62627	13.4986	0.0016753	0.00776644	WBGene00007096	B0024.3	AS	unc3-wt	17	21	4	21	17	16	16	4	19	16
1.97943	8.02416	13.4873	0.00168115	0.00778268	WBGene00000829	ctb-1	AS	unc3-wt	2	34	23	477	228	2	15	11	290	157
1.29507	10.6205	13.4748	0.0016876	0.00780162	WBGene00018560	F47D12.3	AS	unc3-wt	232	161	149	2397	1479	103	74	86	775	517
4.17098	4.74863	13.3944	0.00172978	0.00798546	WBGene00219748	linc-46	AS	unc3-wt	1	0	0	39	19	1	0	0	36	18
-1.3811	8.65554	13.3736	0.00174091	0.00802563	WBGene00004485	rps-16	AS	unc3-wt	101	84	102	196	137	70	56	72	165	108
1.15118	9.18416	13.2512	0.00180788	0.00832279	WBGene00020131	gcy-28	AS	unc3-wt	91	90	42	742	589	68	60	36	484	350
-2.1419	5.13545	13.2205	0.00182512	0.00839048	WBGene00007253	C01H6.3	AS	unc3-wt	18	11	4	15	5	14	10	4	12	5
1.19086	6.58236	13.1674	0.00185539	0.00850603	WBGene00003218	mep-1	AS	unc3-wt	10	15	7	113	87	10	15	7	102	79
-3.00516	4.71108	13.1699	0.00185392	0.00850603	WBGene00012768	eef-1B.2	AS	unc3-wt	12	5	9	6	3	11	4	8	6	3
2.44757	5.38008	13.1347	0.00187431	0.00856078	WBGene00000608	col-19	AS	unc3-wt	5	0	1	67	27	2	0	1	57	22
-4.08674	4.3592	13.1417	0.0018702	0.00856078	WBGene00019317	K02E10.1	AS	unc3-wt	11	11	1	1	2	10	10	1	1	2
1.23124	7.16455	13.1333	0.0018751	0.00856078	WBGene00003916	par-1	AS	unc3-wt	20	26	5	173	141	19	24	4	151	130
-3.32175	4.89555	13.103	0.00189285	0.00862993	WBGene00014562	Y17D7B.7	AS	unc3-wt	11	5	14	9	0	10	4	12	7	0
1.17698	7.99122	13.0958	0.00189706	0.00863724	WBGene00009126	pyk-1	AS	unc3-wt	38	48	11	344	233	35	42	10	271	189
-1.21882	6.83237	13.0834	0.00190442	0.00865883	WBGene00045418	F15B9.10	AS	unc3-wt	34	29	23	73	33	28	25	22	69	33
-1.24903	6.88304	13.0439	0.00192797	0.00875387	WBGene00021959	Y57E12AL.6	AS	unc3-wt	26	35	27	69	38	23	30	24	65	38
1.61222	5.69504	13.017	0.0019442	0.00881548	WBGene00010806	M01E5.3	AS	unc3-wt	6	6	1	52	54	6	6	1	48	50
6.90096	4.68127	13.5327	0.00194798	0.00882052	WBGene00044395	R12C12.10	AS	unc3-wt	0	0	0	49	9	0	0	0	44	9
-1.54888	10.4491	13.0005	0.0019542	0.00883661	WBGene00004446	rpl-32	AS	unc3-wt	326	271	376	630	415	125	107	145	423	292
-1.61389	10.758	12.9684	0.00197389	0.00891349	WBGene00004483	rps-14	AS	unc3-wt	366	335	491	738	505	119	118	152	474	309
-1.41954	10.7104	12.7372	0.00212229	0.00957053	WBGene00004430	rpl-18	AS	unc3-wt	390	389	401	828	520	127	116	142	502	334
-1.36368	10.1175	12.7313	0.00212622	0.0095752	WBGene00004427	rpl-15	AS	unc3-wt	263	274	253	565	358	112	102	124	389	258
-1.20847	9.35565	12.6832	0.00215873	0.0097084	WBGene00004415	rpl-4	AS	unc3-wt	189	186	112	376	220	99	86	77	290	167
-1.47715	10.7028	12.6785	0.00216195	0.00970879	WBGene00004450	rpl-36	AS	unc3-wt	360	391	418	858	457	125	120	145	522	310
2.70537	5.13671	12.6745	0.00216468	0.00970879	WBGene00011794	nep-21	AS	unc3-wt	2	0	2	48	28	2	0	2	41	24
-1.11915	7.01528	12.6233	0.00219997	0.0098431	WBGene00009141	ncbp-2	AS	unc3-wt	32	40	24	76	48	27	31	21	71	46
-1.28417	6.74752	12.6224	0.00220057	0.0098431	WBGene00006923	vhp-1	AS	unc3-wt	30	49	9	53	41	27	34	7	50	38
2.80205	5.4931	12.5813	0.00222937	0.00995846	WBGene00000698	col-124	AS	unc3-wt	0	0	5	76	29	0	0	3	58	17
-1.51488	9.84075	12.5447	0.00225536	0.0100393	WBGene00004432	rpl-20	AS	unc3-wt	209	180	249	437	268	89	87	115	321	210
-1.27435	8.69723	12.5431	0.00225656	0.0100393	WBGene00012813	Y43F8B.2	AS	unc3-wt	165	121	47	262	111	61	53	35	168	84
-1.16593	8.27617	12.5467	0.00225396	0.0100393	WBGene00002045	icd-1	AS	unc3-wt	83	78	63	186	105	59	52	54	159	88
1.30053	6.22446	12.5263	0.00226856	0.0100791	WBGene00044401	Y55B1BR.6	AS	unc3-wt	6	12	5	101	57	4	8	5	89	49
3.38273	4.87148	12.5064	0.00228297	0.0101295	WBGene00012363	W09D10.5	AS	unc3-wt	0	1	1	31	30	0	1	1	31	26
1.09594	7.28888	12.4839	0.00229931	0.0101884	WBGene00011990	T24D5.2	AS	unc3-wt	28	20	10	193	142	23	15	6	162	119
1.10499	6.97717	12.425	0.00234281	0.0103672	WBGene00020838	trak-1	AS	unc3-wt	19	20	7	152	114	18	19	7	134	105
1.30385	8.12866	12.406	0.00235708	0.0104026	WBGene00006742	unc-2	AS	unc3-wt	52	45	7	375	279	43	35	7	273	206
-1.21714	6.04701	12.4069	0.00235635	0.0104026	WBGene00022122	trap-1	AS	unc3-wt	18	26	8	35	25	16	24	8	33	24
1.16633	9.55522	12.3924	0.00236731	0.0104338	WBGene00006798	unc-64	AS	unc3-wt	128	123	45	982	760	84	82	37	543	414
-1.26967	9.51603	12.3684	0.00238546	0.0104859	WBGene00009881	F49C12.12	AS	unc3-wt	194	187	149	418	230	104	97	96	319	184
-1.06453	8.06504	12.3689	0.00238513	0.0104859	WBGene00004147	larp-5	AS	unc3-wt	82	86	35	147	112	64	60	29	127	99
1.02139	7.77764	12.3065	0.0024331	0.0106811	WBGene00010918	M117.1	AS	unc3-wt	36	32	17	273	198	26	23	15	235	165
-1.14332	7.0362	12.2958	0.0024415	0.0107038	WBGene00003079	lsm-5	AS	unc3-wt	44	30	24	61	60	38	25	24	60	55
-1.67188	5.5708	12.2769	0.00245631	0.0107545	WBGene00000107	alh-1	AS	unc3-wt	17	23	2	18	16	15	17	2	18	16
1.0454	8.22628	12.2407	0.00248492	0.010851	WBGene00003961	pct-1	AS	unc3-wt	48	49	21	358	293	40	42	16	264	223
1.07373	8.71277	12.2434	0.00248284	0.010851	WBGene00003404	mpz-1	AS	unc3-wt	66	71	29	519	413	50	56	23	370	278
-1.07118	7.16985	12.2362	0.00248853	0.0108525	WBGene00004373	rme-1	AS	unc3-wt	45	44	20	90	52	36	33	19	85	46
2.67992	5.11584	12.206	0.00251278	0.0109438	WBGene00011854	T20B3.14	AS	unc3-wt	2	0	2	39	34	2	0	2	32	31
2.13136	5.31101	12.0282	0.00266087	0.0115736	WBGene00010770	K11D2.4	AS	unc3-wt	3	4	0	39	43	3	4	0	37	42
-6.63717	3.90625	12.2108	0.00268473	0.011662	WBGene00016067	C24H10.1	AS	unc3-wt	3	12	2	0	0	3	11	2	0	0
1.33978	6.77182	11.9729	0.00270894	0.0117517	WBGene00020612	arrd-22	AS	unc3-wt	15	6	12	144	95	15	6	12	132	82
1.15817	6.53374	11.9426	0.00273571	0.0118523	WBGene00011250	R11H6.2	AS	unc3-wt	9	14	8	108	83	9	12	8	104	74
-1.17721	7.60103	11.8646	0.00280591	0.0121406	WBGene00008745	F13E6.1	AS	unc3-wt	60	79	17	97	80	43	57	16	91	74
-1.13037	7.93892	11.84	0.00282842	0.0122061	WBGene00020397	pcbd-1	AS	unc3-wt	57	65	53	138	94	49	49	48	122	77
-3.78973	4.44904	11.8437	0.00282504	0.0122061	WBGene00017467	F14F9.4	AS	unc3-wt	4	18	2	1	3	4	13	2	1	3
1.62736	5.50594	11.7761	0.00288792	0.0124466	WBGene00022367	Y92H12BM.1	AS	unc3-wt	4	6	1	55	38	4	6	1	53	32
2.01549	5.24937	11.77	0.00289368	0.0124552	WBGene00206505	B0250.18	AS	unc3-wt	3	3	1	54	26	2	3	1	51	24
-1.1851	9.18584	11.7656	0.00289783	0.0124569	WBGene00004419	rpl-7A	AS	unc3-wt	182	171	88	376	170	95	75	61	274	136
-1.72815	5.46236	11.7442	0.00291815	0.012528	WBGene00002083	inf-1	AS	unc3-wt	20	15	4	26	6	17	13	4	25	6
-1.30462	9.63413	11.6956	0.00296492	0.0127077	WBGene00016493	C37A2.7	AS	unc3-wt	206	175	181	432	255	102	86	98	336	196
-1.45861	7.03708	11.6927	0.0029677	0.0127077	WBGene00004439	rpl-25.2	AS	unc3-wt	32	25	40	78	31	25	19	31	65	30
1.18307	8.22113	11.6745	0.00298551	0.0127675	WBGene00015217	tes-1	AS	unc3-wt	47	58	11	356	314	41	44	11	274	230
-3.56852	4.42685	11.6356	0.00302382	0.012898	WBGene00219307	F56D6.17	AS	unc3-wt	11	8	4	5	0	10	6	4	5	0
-1.2014	6.06097	11.6364	0.00302302	0.012898	WBGene00019211	H18N23.2	AS	unc3-wt	24	23	6	35	26	21	17	5	33	23
-1.11582	6.20628	11.6175	0.00304178	0.0129579	WBGene00011481	imp-2	AS	unc3-wt	21	20	14	40	30	19	15	14	37	27
1.34781	6.30714	11.6013	0.00305799	0.0130102	WBGene00009116	snx-27	AS	unc3-wt	15	4	5	99	69	12	4	5	95	63
1.36776	5.95984	11.5892	0.00307021	0.0130455	WBGene00000232	avr-14	AS	unc3-wt	10	4	4	65	61	9	4	4	62	57
1.02087	8.06085	11.5729	0.00308671	0.0130988	WBGene00022489	Y119D3B.12	AS	unc3-wt	42	43	20	376	213	37	34	19	292	167
-1.156	7.90942	11.5575	0.00310241	0.0131485	WBGene00017350	F10E7.9	AS	unc3-wt	89	81	22	109	109	62	55	19	97	94
-3.01021	4.71483	11.4931	0.00316894	0.0134133	WBGene00001755	gst-7	AS	unc3-wt	18	4	5	8	1	17	2	5	7	1
1.53293	6.45045	11.4551	0.00320891	0.0135571	WBGene00018115	F36H9.7	AS	unc3-wt	9	3	11	92	95	8	2	8	87	80
-1.26512	6.52888	11.453	0.0032111	0.0135571	WBGene00000097	aip-1	AS	unc3-wt	19	24	25	44	37	18	20	13	42	33
2.3544	5.54627	11.4454	0.0032192	0.0135739	WBGene00000656	col-80	AS	unc3-wt	2	0	5	81	26	1	0	4	67	20
-1.33492	10.2006	11.415	0.00325178	0.0136939	WBGene00004482	rps-13	AS	unc3-wt	293	248	280	596	394	118	101	138	403	272
1.95967	5.36217	11.4052	0.00326235	0.0137209	WBGene00014065	ZK673.11	AS	unc3-wt	1	6	1	46	39	1	3	1	42	36
-1.25625	7.36964	11.3955	0.00327279	0.0137474	WBGene00022599	daf-41	AS	unc3-wt	52	35	36	113	40	40	34	32	98	36
2.26153	9.00318	11.3044	0.00337324	0.0141218	WBGene00014472	MTCE.33	AS	unc3-wt	1	42	51	1008	499	1	5	7	307	193
1.12768	8.46123	11.3031	0.00337472	0.0141218	WBGene00003818	nsf-1	AS	unc3-wt	63	63	15	445	347	50	44	15	333	254
-1.33924	5.56233	11.3061	0.00337134	0.0141218	WBGene00001808	gut-2	AS	unc3-wt	15	13	9	23	17	13	11	8	19	13
-1.42557	5.51922	11.235	0.00345197	0.0143999	WBGene00249815	F20D12.12	AS	unc3-wt	12	13	11	20	17	12	13	10	20	17
-1.43915	11.6094	11.2381	0.00344839	0.0143999	WBGene00004424	rpl-12	AS	unc3-wt	812	572	781	1655	860	143	119	166	706	437
-1.26089	9.80378	11.2331	0.00345424	0.0143999	WBGene00004472	rps-3	AS	unc3-wt	235	197	198	477	308	109	89	113	345	218
1.19853	6.14755	11.2075	0.00348381	0.0145049	WBGene00001793	gsy-1	AS	unc3-wt	7	12	4	88	57	7	12	4	76	55
-1.08753	6.69876	11.2021	0.00349007	0.0145127	WBGene00013219	Y54G11A.11	AS	unc3-wt	24	31	21	57	43	21	28	19	54	41
1.50044	5.78896	11.194	0.00349956	0.0145339	WBGene00018060	arrd-18	AS	unc3-wt	6	8	1	82	36	6	8	1	71	33
-1.07835	8.42579	11.176	0.00352063	0.0146031	WBGene00017676	F21F3.7	AS	unc3-wt	92	124	45	165	159	62	74	37	156	134
-1.05405	6.52258	11.1628	0.00353613	0.014649	WBGene00014031	ZK637.14	AS	unc3-wt	28	31	11	56	35	24	26	10	50	31
-2.00302	5.05525	11.1395	0.00356379	0.0147452	WBGene00009915	F52A8.1	AS	unc3-wt	12	8	9	11	9	11	8	9	11	8
-1.58882	5.43433	11.0609	0.00365893	0.0151014	WBGene00000148	aph-2	AS	unc3-wt	8	16	11	16	16	8	15	9	16	15
1.15807	8.77692	11.0608	0.00365902	0.0151014	WBGene00044418	C08G5.7	AS	unc3-wt	50	51	51	605	403	41	38	45	431	280
-6.59159	3.79789	11.232	0.00367167	0.0151348	WBGene00016628	slc-36.5	AS	unc3-wt	4	5	6	0	0	4	3	3	0	0
-1.23168	9.87004	11.0091	0.00372308	0.0153085	WBGene00004412	rpl-1	AS	unc3-wt	230	224	204	490	340	101	93	112	366	246
-1.21482	6.27138	11.0096	0.00372243	0.0153085	WBGene00011054	arrd-13	AS	unc3-wt	18	19	20	41	29	16	17	18	40	28
-1.39431	11.2182	10.997	0.00373826	0.0153519	WBGene00004436	rpl-24.1	AS	unc3-wt	507	510	610	1094	821	139	127	162	572	431
1.05884	8.88466	10.9684	0.00377445	0.0154813	WBGene00003903	pab-2	AS	unc3-wt	66	90	33	552	489	50	60	32	382	325
1.16287	6.39919	10.9399	0.00381091	0.0155922	WBGene00015501	C06A5.3	AS	unc3-wt	12	14	3	90	82	11	14	3	77	73
1.04701	7.94373	10.9402	0.00381052	0.0155922	WBGene00271716	F39E9.28	AS	unc3-wt	27	41	24	278	248	25	31	21	216	174
-3.90435	4.15404	10.9267	0.00382792	0.0156402	WBGene00018603	F48E3.2	AS	unc3-wt	6	10	3	2	1	6	8	3	2	1
1.38626	5.64473	10.9234	0.00383207	0.0156402	WBGene00008939	F18H3.1	AS	unc3-wt	6	6	2	58	42	6	6	2	57	40
1.1129	6.64626	10.8761	0.00389375	0.0158723	WBGene00006763	unc-26	AS	unc3-wt	17	15	4	110	96	16	15	4	101	87
-1.34359	5.71313	10.8328	0.00395132	0.0160872	WBGene00018778	F53H1.4	AS	unc3-wt	10	20	11	29	16	9	16	11	27	15
-1.16349	6.35559	10.8191	0.0039696	0.0161417	WBGene00010610	K07A1.3	AS	unc3-wt	21	19	20	44	32	20	19	18	43	30
-1.36756	10.4971	10.7896	0.00400952	0.016284	WBGene00004499	rps-30	AS	unc3-wt	313	307	369	736	462	123	109	141	456	293
-1.42619	10.3625	10.7548	0.00405716	0.0164574	WBGene00004476	rps-7	AS	unc3-wt	275	260	358	570	467	122	100	132	379	301
1.35915	5.81036	10.7451	0.00407059	0.0164916	WBGene00018208	F39G3.3	AS	unc3-wt	7	5	4	79	37	6	5	4	72	35
1.05619	7.46304	10.7162	0.00411074	0.0166339	WBGene00016630	acer-1	AS	unc3-wt	35	23	10	247	138	31	20	9	204	105
-3.35713	4.52213	10.7109	0.00411814	0.0166435	WBGene00015633	C09D4.2	AS	unc3-wt	9	4	10	1	5	8	4	8	1	4
-3.46289	4.37587	10.7042	0.00412749	0.016661	WBGene00017292	F09E5.16	AS	unc3-wt	4	15	3	4	1	2	8	2	4	1
1.12094	7.6171	10.6845	0.00415524	0.0167526	WBGene00006513	rimb-1	AS	unc3-wt	29	40	7	228	198	25	34	7	191	166
-1.10908	7.03811	10.6802	0.00416143	0.0167571	WBGene00014259	ZK1320.11	AS	unc3-wt	34	32	29	84	44	27	28	24	79	40
-1.53303	5.54149	10.6462	0.00420994	0.0169318	WBGene00002070	ile-1	AS	unc3-wt	21	17	2	21	15	16	14	2	19	14
1.25346	5.95167	10.6294	0.00423412	0.0170084	WBGene00011824	T18D3.7	AS	unc3-wt	6	9	4	60	62	3	9	4	58	56
1.22724	6.38562	10.6188	0.00424947	0.0170494	WBGene00010139	F56A8.3	AS	unc3-wt	11	15	2	87	85	11	15	2	81	80
-1.2528	9.54655	10.5823	0.00430272	0.0172421	WBGene00004469	rps-0	AS	unc3-wt	186	172	168	453	221	95	86	100	323	180
1.50013	5.9287	10.5641	0.0043297	0.0173114	WBGene00020107	R151.2	AS	unc3-wt	9	8	0	80	50	8	7	0	75	46
2.82836	4.86742	10.5535	0.00434545	0.0173114	WBGene00017040	D1079.1	AS	unc3-wt	2	1	0	34	26	2	1	0	30	24
1.06499	7.04145	10.5616	0.00433338	0.0173114	WBGene00012226	W03G11.4	AS	unc3-wt	15	26	8	169	110	14	19	7	139	91
1.11583	6.42272	10.553	0.00434617	0.0173114	WBGene00018249	F40H3.1	AS	unc3-wt	11	15	4	90	83	9	14	4	70	64
1.1606	6.82718	10.5546	0.00434381	0.0173114	WBGene00012983	men-1	AS	unc3-wt	17	21	3	144	99	15	19	3	137	89
1.07118	9.55006	10.5285	0.00438268	0.0174359	WBGene00006803	unc-70	AS	unc3-wt	134	124	48	929	756	86	78	39	543	393
-1.29227	8.73557	10.464	0.0044808	0.0178048	WBGene00008920	eef-1G	AS	unc3-wt	188	132	34	263	115	87	62	31	212	99
1.08311	6.69329	10.4261	0.00453963	0.018017	WBGene00018756	plpp-1.1	AS	unc3-wt	19	11	7	138	79	18	10	7	121	74
-2.73078	4.72805	10.4223	0.00454559	0.0180191	WBGene00019381	K04C2.3	AS	unc3-wt	10	4	11	8	3	10	4	9	8	3
3.22594	4.7265	10.4038	0.00457462	0.0181124	WBGene00000238	bar-1	AS	unc3-wt	1	1	0	25	28	1	1	0	24	25
-1.18848	6.73569	10.3066	0.00473062	0.0187077	WBGene00000209	asg-1	AS	unc3-wt	22	27	28	62	37	20	26	28	60	33
-1.3741	10.9887	10.283	0.00476939	0.0187937	WBGene00004498	rps-29	AS	unc3-wt	412	426	534	986	678	131	126	146	574	395
-1.32273	5.89647	10.2835	0.00476862	0.0187937	WBGene00015022	B0205.8	AS	unc3-wt	23	10	13	23	27	19	10	13	21	25
1.3139	6.03768	10.2872	0.00476251	0.0187937	WBGene00011511	gpcp-2	AS	unc3-wt	6	5	8	75	58	6	5	8	70	49
1.21755	6.02492	10.2705	0.00479011	0.0188529	WBGene00000095	aha-1	AS	unc3-wt	11	8	2	82	51	10	8	2	76	47
-1.33147	10.7703	10.26	0.00480761	0.0188993	WBGene00004496	rps-27	AS	unc3-wt	384	361	442	808	641	130	113	157	475	378
1.03441	7.24496	10.2358	0.00484809	0.0190358	WBGene00001746	gsk-3	AS	unc3-wt	24	28	7	175	143	21	22	6	155	130
-4.95129	3.94001	10.2004	0.00490799	0.0192482	WBGene00020844	T27A10.2	AS	unc3-wt	5	11	1	1	0	2	3	1	1	0
-0.974946	7.06705	10.1244	0.00503948	0.0197404	WBGene00009174	F26H9.2	AS	unc3-wt	38	45	17	81	56	31	35	16	71	49
-2.15279	4.98295	10.0983	0.00508557	0.0198974	WBGene00006782	unc-46	AS	unc3-wt	6	17	6	14	4	6	15	6	12	4
-1.1595	6.29088	10.0813	0.00511576	0.0199919	WBGene00219313	C17E4.20	AS	unc3-wt	30	14	15	48	26	23	13	12	44	24
-0.996308	8.73969	10.065	0.00514506	0.0200827	WBGene00013317	Y57G11C.22	AS	unc3-wt	132	120	62	260	171	78	69	48	205	137
1.25229	5.92626	10.0166	0.00523289	0.0204015	WBGene00006462	svh-5	AS	unc3-wt	6	11	2	68	54	6	11	2	64	50
1.05947	9.396	9.98578	0.00528958	0.0205982	WBGene00001335	F35A5.8	AS	unc3-wt	117	123	39	867	649	77	75	34	547	397
1.27574	6.21579	9.9643	0.00532957	0.0207296	WBGene00001115	dyb-1	AS	unc3-wt	11	12	1	75	77	11	11	1	71	74
1.13711	7.55868	9.95482	0.00534733	0.0207742	WBGene00001082	dpy-23	AS	unc3-wt	38	30	5	239	176	31	27	5	204	155
-1.15153	9.98461	9.93854	0.00537797	0.0208688	WBGene00004473	rps-4	AS	unc3-wt	269	234	208	581	363	116	96	114	408	268
-1.19797	9.93396	9.92679	0.00540021	0.0209061	WBGene00004420	rpl-9	AS	unc3-wt	259	209	214	571	325	116	93	120	411	246
1.20311	5.99281	9.92681	0.00540017	0.0209061	WBGene00009314	F32B4.4	AS	unc3-wt	5	10	5	68	58	5	10	5	65	54
1.03473	10.5234	9.86185	0.00552499	0.0213392	WBGene00006780	unc-44	AS	unc3-wt	228	224	133	1838	1471	101	97	81	722	529
-1.21335	9.24794	9.862	0.00552469	0.0213392	WBGene00004441	rpl-27	AS	unc3-wt	158	118	144	308	235	89	67	90	249	183
1.096	6.39906	9.8487	0.00555064	0.0213497	WBGene00017885	dip-2	AS	unc3-wt	12	15	3	95	76	12	15	3	84	69
-2.17261	5.0001	9.85356	0.00554114	0.0213497	WBGene00015729	C13A10.2	AS	unc3-wt	17	4	8	13	5	5	4	4	9	4
-2.96077	4.43397	9.84724	0.00555351	0.0213497	WBGene00018750	F53C3.6	AS	unc3-wt	11	9	2	4	3	9	7	2	4	2
6.53418	4.37863	10.1693	0.00554434	0.0213497	WBGene00044298	T23B7.2	AS	unc3-wt	0	0	0	15	25	0	0	0	15	22
-1.34621	5.62002	9.81099	0.00562497	0.0215743	WBGene00010471	cdr-6	AS	unc3-wt	22	14	4	20	21	17	11	4	20	21
-1.05873	8.41743	9.81381	0.00561936	0.0215743	WBGene00007683	C18E9.2	AS	unc3-wt	87	78	73	193	140	62	55	60	145	117
0.954619	8.55248	9.79793	0.00565096	0.0216489	WBGene00010958	ndfl-4	AS	unc3-wt	71	56	28	458	349	27	22	19	278	194
-1.39361	10.4467	9.78817	0.00567049	0.0216986	WBGene00004449	rpl-35	AS	unc3-wt	266	278	388	688	450	103	100	145	460	298
-1.12489	10.0724	9.77797	0.00569096	0.0217518	WBGene00004418	rpl-7	AS	unc3-wt	291	252	214	592	416	114	98	114	410	292
1.58878	10.4297	9.72913	0.00579017	0.02208	WBGene00004267	rab-3	AS	unc3-wt	216	267	17	2087	1512	109	111	17	784	550
1.02718	6.49066	9.72978	0.00578883	0.02208	WBGene00002066	ifg-1	AS	unc3-wt	14	10	8	103	77	13	9	8	91	68
1.67504	5.31819	9.69836	0.00585367	0.0222965	WBGene00008348	C56G7.3	AS	unc3-wt	4	3	2	38	40	4	3	2	37	37
2.04731	5.3047	9.68134	0.00588913	0.0224058	WBGene00002241	kup-1	AS	unc3-wt	0	4	3	48	34	0	3	3	46	34
-1.06977	6.95476	9.66228	0.00592913	0.022532	WBGene00000896	dad-1	AS	unc3-wt	25	37	27	62	57	22	31	25	58	54
-1.10836	6.78094	9.64334	0.00596916	0.0226582	WBGene00015814	oatr-1	AS	unc3-wt	21	32	26	56	48	6	5	4	53	45
1.21754	8.06338	9.58486	0.00609473	0.0231083	WBGene00004512	rrn-1.1	AS	unc3-wt	32	64	7	370	246	29	41	7	300	187
1.03215	10.0472	9.57679	0.00611228	0.0231483	WBGene00023520	oig-5	AS	unc3-wt	201	150	81	1509	910	100	89	66	680	448
1.19531	5.92637	9.502	0.00627774	0.0237097	WBGene00008214	gem-1	AS	unc3-wt	6	8	5	58	60	6	7	5	55	49
-0.984989	6.51656	9.50571	0.0062694	0.0237097	WBGene00195060	linc-14	AS	unc3-wt	23	33	12	50	42	21	29	10	46	39
-1.44281	5.34091	9.5001	0.00628199	0.0237097	WBGene00012182	osta-3	AS	unc3-wt	16	12	5	16	16	14	11	5	15	16
0.999366	9.73824	9.48479	0.00631651	0.0238128	WBGene00004912	sng-1	AS	unc3-wt	137	151	65	1057	833	85	79	53	596	458
0.991808	6.59326	9.48153	0.00632389	0.0238135	WBGene00021800	nduf-9	AS	unc3-wt	13	17	6	107	86	13	17	6	98	82
-1.3052	5.79123	9.42838	0.0064455	0.0242439	WBGene00004305	ran-4	AS	unc3-wt	13	14	15	35	14	13	13	13	35	14
1.13785	5.95015	9.36742	0.00658823	0.0247526	WBGene00016331	obr-4	AS	unc3-wt	9	6	5	73	49	9	6	5	68	45
1.57812	5.37555	9.34092	0.00665139	0.0249615	WBGene00019249	H28G03.1	AS	unc3-wt	5	3	2	56	28	5	3	2	50	27
0.968458	8.53793	9.33587	0.00666348	0.0249786	WBGene00010796	clip-1	AS	unc3-wt	69	67	21	469	337	51	51	18	328	243
-0.935991	6.94866	9.32381	0.0066925	0.025059	WBGene00004108	pqn-18	AS	unc3-wt	40	35	16	69	58	35	28	13	68	55
1.15646	5.96338	9.26691	0.00683136	0.0255501	WBGene00001241	elo-3	AS	unc3-wt	9	6	5	61	60	8	6	5	60	55
-1.1507	6.62944	9.23106	0.00692049	0.0258542	WBGene00006924	vig-1	AS	unc3-wt	42	29	8	69	27	35	23	8	67	27
6.66219	4.51187	9.50308	0.00694527	0.0259175	WBGene00009916	F52A8.3	AS	unc3-wt	0	0	0	46	4	0	0	0	39	4
-1.06403	7.89811	9.21368	0.00696418	0.0259296	WBGene00000553	cmk-1	AS	unc3-wt	85	80	22	169	71	61	53	20	149	65
1.0534	6.23023	9.21578	0.00695888	0.0259296	WBGene00011154	R09A8.5	AS	unc3-wt	9	11	6	74	72	9	10	5	69	67
-1.90032	4.96644	9.1769	0.00705764	0.0262481	WBGene00003690	nhr-100	AS	unc3-wt	8	12	7	13	7	7	12	7	13	7
-1.77096	5.19194	9.16912	0.00707761	0.0262928	WBGene00045392	F26D11.12	AS	unc3-wt	12	6	12	14	11	11	5	12	14	10
1.03075	7.10841	9.15465	0.00711486	0.0264016	WBGene00022786	ZK652.8	AS	unc3-wt	20	26	7	129	151	17	20	7	102	114
-2.86748	4.51777	9.14586	0.00713762	0.0264563	WBGene00017644	exc-9	AS	unc3-wt	5	9	8	2	6	4	7	7	1	6
1.42779	5.51607	9.13242	0.00717256	0.0265561	WBGene00006324	sup-17	AS	unc3-wt	3	5	4	57	34	3	5	4	52	32
0.995106	6.96322	9.12828	0.00718338	0.026561	WBGene00010444	magi-1	AS	unc3-wt	18	23	7	123	128	17	22	7	113	107
-1.18165	7.06502	9.12577	0.00718993	0.026561	WBGene00012766	Y41E3.8	AS	unc3-wt	27	29	38	74	50	24	25	34	72	46
-1.05414	11.5313	9.11841	0.00720919	0.0266025	WBGene00022144	pghm-1	AS	unc3-wt	855	837	461	1744	1136	146	133	147	739	509
1.43501	5.4947	9.10575	0.00724249	0.0266956	WBGene00007979	imp-1	AS	unc3-wt	6	4	2	41	46	4	4	2	41	43
0.924198	7.88401	9.09917	0.00725985	0.0267298	WBGene00007016	mdt-15	AS	unc3-wt	36	44	17	238	246	29	34	16	200	184
-0.969394	8.04731	9.07384	0.00732711	0.0269475	WBGene00004920	snr-7	AS	unc3-wt	70	61	53	162	109	52	48	44	147	97
-0.937627	6.46418	9.06794	0.0073429	0.026954	WBGene00003637	nhr-47	AS	unc3-wt	27	27	11	51	40	25	25	11	49	38
1.03301	6.46655	9.06709	0.00734517	0.026954	WBGene00001563	gei-6	AS	unc3-wt	13	9	9	94	81	11	9	9	86	67
-0.920758	7.33019	9.05386	0.00738069	0.0270544	WBGene00021328	npr-23	AS	unc3-wt	44	50	23	84	81	34	40	23	74	73
0.999775	7.64436	9.02749	0.00745207	0.0272858	WBGene00009780	F46C5.4	AS	unc3-wt	20	31	23	225	193	17	26	18	176	166
1.08267	6.00835	9.01059	0.00749822	0.0274244	WBGene00019827	mop-25.1	AS	unc3-wt	9	10	3	76	51	7	10	3	68	48
-1.05938	10.3616	8.97685	0.00759131	0.0277037	WBGene00004470	rps-1	AS	unc3-wt	344	334	246	763	514	123	119	126	472	336
1.01052	10.9569	8.97694	0.00759106	0.0277037	WBGene00022271	cpx-1	AS	unc3-wt	266	338	189	2489	1965	122	116	106	821	606
-0.927731	7.15599	8.96838	0.00761488	0.0277591	WBGene00016195	erd-2.2	AS	unc3-wt	37	41	24	75	71	30	33	24	66	65
1.06555	6.24925	8.94897	0.00766922	0.0279264	WBGene00004121	ptrn-1	AS	unc3-wt	8	11	7	74	74	8	11	7	66	68
0.979571	6.76811	8.93969	0.00769534	0.0279907	WBGene00012343	W08E3.2	AS	unc3-wt	12	21	8	129	92	12	21	8	122	78
-2.79479	4.76451	8.93203	0.00771698	0.0280387	WBGene00015339	C02E7.6	AS	unc3-wt	14	1	11	9	2	1	1	4	7	1
-1.41613	5.40557	8.92797	0.00772849	0.0280497	WBGene00016121	ift-43	AS	unc3-wt	13	9	11	23	12	11	8	10	22	12
-1.2124	7.8407	8.88788	0.00784307	0.0284343	WBGene00022042	icd-2	AS	unc3-wt	60	42	59	161	56	48	34	46	144	50
0.995865	9.38546	8.85707	0.00793242	0.0287256	WBGene00009503	F37A8.5	AS	unc3-wt	101	134	45	945	559	61	61	33	539	305
1.17856	6.34299	8.85421	0.00794077	0.0287256	WBGene00001080	dpy-21	AS	unc3-wt	12	15	1	101	68	12	13	1	91	64
-1.05973	7.22303	8.83848	0.0079869	0.0288609	WBGene00016407	unk-1	AS	unc3-wt	61	46	11	89	58	44	35	10	79	53
-3.55751	4.17819	8.81349	0.00806076	0.0290961	WBGene00001787	gst-39	AS	unc3-wt	6	4	8	1	3	6	4	6	1	3
0.985038	7.18112	8.77437	0.00817798	0.0294871	WBGene00011314	T01B7.9	AS	unc3-wt	19	20	15	137	154	13	15	14	117	135
-1.14109	9.26623	8.76791	0.00819749	0.0295253	WBGene00004443	rpl-29	AS	unc3-wt	147	149	133	236	312	86	83	82	203	231
1.00277	10.1363	8.7307	0.00831105	0.0299017	WBGene00006529	tba-2	AS	unc3-wt	227	176	74	1560	985	104	82	58	684	454
1.03113	7.60445	8.72665	0.00832353	0.0299141	WBGene00013709	csnk-1	AS	unc3-wt	20	44	12	194	211	16	37	11	168	172
1.29273	11.4632	8.72073	0.00834179	0.0299472	WBGene00006999	zyx-1	AS	unc3-wt	684	256	148	5441	1840	137	91	86	918	550
-1.21308	10.3429	8.70982	0.00837554	0.0300358	WBGene00004423	rpl-11.2	AS	unc3-wt	265	282	323	701	465	114	102	133	446	302
1.13865	6.89138	8.69458	0.00842299	0.0301733	WBGene00022313	Y77E11A.12	AS	unc3-wt	24	18	2	137	114	22	16	2	123	96
2.21242	4.98617	8.65046	0.00856199	0.030638	WBGene00044795	C06H5.8	AS	unc3-wt	3	2	0	38	26	3	2	0	37	26
-2.38412	4.78752	8.61881	0.00866329	0.0309671	WBGene00004405	rop-1	AS	unc3-wt	7	19	1	8	5	4	13	1	8	5
1.32783	6.07319	8.5924	0.00874886	0.0312392	WBGene00011681	T10B10.4	AS	unc3-wt	12	9	0	84	57	12	8	0	81	53
-0.966118	8.93437	8.56186	0.00884901	0.0315627	WBGene00008930	F18A11.3	AS	unc3-wt	143	114	87	294	205	89	77	69	238	172
-4.20919	3.97906	8.55844	0.00886029	0.031569	WBGene00010936	ztf-14	AS	unc3-wt	12	4	1	2	0	8	4	1	2	0
2.47008	4.92901	8.54206	0.00891462	0.0317284	WBGene00021945	lem-4	AS	unc3-wt	3	1	0	47	17	3	1	0	42	16
-1.26892	5.40493	8.52724	0.00896406	0.0318701	WBGene00011967	pir-1	AS	unc3-wt	15	12	6	22	15	13	11	6	21	14
-1.1596	5.84744	8.51266	0.00901302	0.0320098	WBGene00015164	ykt-6	AS	unc3-wt	14	26	5	28	25	14	21	5	27	23
-1.65213	5.05931	8.48503	0.00910663	0.0323076	WBGene00013446	Y66D12A.21	AS	unc3-wt	12	11	5	15	9	12	11	5	15	9
-1.02574	8.78165	8.46494	0.00917539	0.0325167	WBGene00004475	rps-6	AS	unc3-wt	111	97	94	279	163	71	62	65	227	132
-1.14295	10.363	8.42719	0.00930616	0.0329296	WBGene00004428	rpl-16	AS	unc3-wt	299	281	307	705	513	122	102	135	452	329
3.13991	4.6652	8.42556	0.00931183	0.0329296	WBGene00021691	Y48G8AL.13	AS	unc3-wt	0	2	0	24	26	0	2	0	23	26
-1.12608	10.2058	8.4084	0.00937202	0.0330718	WBGene00004429	rpl-17	AS	unc3-wt	300	236	266	671	440	117	100	124	433	303
-0.914249	8.75464	8.41001	0.00936636	0.0330718	WBGene00012113	T28B8.1	AS	unc3-wt	118	116	71	258	192	71	69	52	218	153
-1.04453	7.28504	8.40152	0.00939625	0.033122	WBGene00002994	lin-5	AS	unc3-wt	52	60	11	78	73	44	46	10	75	70
0.855359	7.62699	8.38086	0.0094695	0.0333093	WBGene00006745	unc-5	AS	unc3-wt	36	33	14	229	174	28	24	14	181	148
-3.22028	4.60579	8.38248	0.00946376	0.0333093	WBGene00001459	flp-16	AS	unc3-wt	2	4	17	7	1	2	2	3	6	1
2.79866	4.83985	8.37433	0.00949278	0.0333557	WBGene00015801	C15H9.5	AS	unc3-wt	0	3	0	25	32	0	3	0	25	30
1.01374	6.28523	8.36802	0.00951533	0.0333995	WBGene00020092	pcf-11	AS	unc3-wt	8	15	5	84	69	8	13	4	77	60
-0.928405	7.71056	8.31396	0.00971112	0.0340506	WBGene00008604	F09B9.5	AS	unc3-wt	48	55	42	110	104	36	42	36	102	96
-4.09537	3.92243	8.30894	0.0097295	0.034079	WBGene00000982	dhs-19	AS	unc3-wt	5	10	1	1	1	4	5	1	1	1
0.899001	7.69902	8.28646	0.00981241	0.0343331	WBGene00004036	plc-1	AS	unc3-wt	24	42	18	260	173	19	30	17	218	137
1.46259	5.41006	8.27505	0.0098548	0.034445	WBGene00003196	mel-11	AS	unc3-wt	4	5	2	36	45	4	4	2	34	43
-1.00886	9.95671	8.26851	0.00987918	0.0344937	WBGene00004416	rpl-5	AS	unc3-wt	260	257	180	638	365	111	102	106	430	251
1.81763	5.11098	8.26506	0.00989208	0.0345024	WBGene00219678	linc-9	AS	unc3-wt	4	2	1	39	29	4	2	1	37	28
1.37715	5.53665	8.25283	0.00993792	0.0345894	WBGene00018330	elks-1	AS	unc3-wt	4	8	1	60	33	4	8	1	55	33
-0.993463	6.00542	8.25488	0.00993023	0.0345894	WBGene00004766	sel-9	AS	unc3-wt	23	18	7	40	25	19	17	7	38	25
-0.985636	9.85614	8.24903	0.00995224	0.0346029	WBGene00011337	T01G1.2	AS	unc3-wt	267	227	160	546	386	116	102	102	381	266
1.17063	5.84231	8.24123	0.00998165	0.0346687	WBGene00008665	ercc-1	AS	unc3-wt	6	7	5	79	36	6	7	5	76	32
-0.942691	6.38286	8.2338	0.0100098	0.0347299	WBGene00017161	rabn-5	AS	unc3-wt	31	22	9	49	37	24	21	8	43	28
-1.06545	6.50277	8.20985	0.010101	0.0350096	WBGene00004320	rbx-1	AS	unc3-wt	15	29	21	45	42	15	24	21	44	41
-0.866246	7.5351	8.20573	0.0101168	0.0350277	WBGene00001426	fkb-1	AS	unc3-wt	44	57	30	112	86	37	46	26	106	77
2.23937	5.07262	8.19129	0.0101723	0.0351832	WBGene00017790	F25E5.9	AS	unc3-wt	2	0	3	43	26	2	0	3	40	22
-1.07816	6.25037	8.17682	0.0102283	0.03534	WBGene00004392	rnr-2	AS	unc3-wt	20	32	7	54	22	19	21	6	52	22
-1.09033	7.71183	8.16248	0.0102842	0.035459	WBGene00004919	snr-6	AS	unc3-wt	50	38	55	131	74	41	32	46	118	65
1.36249	5.45957	8.1651	0.0102739	0.035459	WBGene00010943	M176.4	AS	unc3-wt	5	4	3	58	29	5	4	3	50	28
0.888157	6.8386	8.11842	0.0104579	0.0360204	WBGene00003072	lrp-2	AS	unc3-wt	20	16	9	138	91	16	13	9	117	81
-4.18645	3.9303	8.10834	0.0104981	0.0361214	WBGene00012035	T26C5.5	AS	unc3-wt	2	11	3	2	0	2	1	1	2	0
-1.04725	5.92378	8.09263	0.0105612	0.0363005	WBGene00021548	trx-4	AS	unc3-wt	17	14	13	39	21	17	13	13	37	21
0.901577	6.58288	8.08928	0.0105746	0.0363092	WBGene00004095	pqe-1	AS	unc3-wt	14	16	7	116	74	13	14	7	101	65
-0.985681	6.07103	8.07539	0.0106308	0.0364641	WBGene00003587	ned-8	AS	unc3-wt	24	14	11	41	27	23	14	11	41	26
-1.03014	6.72887	8.06653	0.0106668	0.0365497	WBGene00003947	pbs-1	AS	unc3-wt	30	20	25	70	37	23	19	22	63	37
1.80709	5.12141	8.05373	0.010719	0.0366907	WBGene00044411	R12B2.8	AS	unc3-wt	3	2	2	32	35	3	2	2	30	33
0.915198	6.5218	8.04422	0.010758	0.0367862	WBGene00017158	hpo-10	AS	unc3-wt	15	13	7	116	67	13	12	7	108	63
-0.893265	6.85425	8.01366	0.0108844	0.0371801	WBGene00003953	pbs-7	AS	unc3-wt	36	26	20	74	49	32	21	20	66	47
-1.21719	6.68049	8.00758	0.0109098	0.0372281	WBGene00023067	rpl-41.1	AS	unc3-wt	30	15	29	69	27	23	14	28	63	22
1.04694	6.54915	7.99353	0.0109686	0.0373904	WBGene00023036	F39E9.10	AS	unc3-wt	16	17	2	118	75	15	15	2	108	69
-0.876233	6.46853	7.985	0.0110045	0.0374741	WBGene00016629	C44B7.7	AS	unc3-wt	23	26	14	54	40	21	20	14	47	38
1.63004	5.70511	7.98225	0.0110161	0.0374751	WBGene00000074	adm-2	AS	unc3-wt	2	2	8	47	57	2	2	8	39	47
-0.966797	6.37848	7.97072	0.0110649	0.0376024	WBGene00006565	tfg-1	AS	unc3-wt	26	30	7	54	32	21	28	7	51	32
-0.853512	7.40765	7.93838	0.011203	0.0380328	WBGene00007256	swsn-9	AS	unc3-wt	51	45	25	93	87	39	36	23	73	76
-1.00648	10.0445	7.89554	0.0113889	0.0386243	WBGene00014308	F07H5.4	AS	unc3-wt	248	273	206	639	418	125	115	113	438	297
-1.08536	10.6722	7.89284	0.0114008	0.0386249	WBGene00004431	rpl-19	AS	unc3-wt	358	375	364	928	633	134	121	144	541	363
0.948885	6.25681	7.86773	0.0115115	0.0389602	WBGene00020496	spat-3	AS	unc3-wt	11	11	6	75	71	11	10	6	66	65
0.842171	8.09847	7.84674	0.011605	0.0392366	WBGene00006755	unc-16	AS	unc3-wt	50	38	26	329	237	38	33	21	260	182
-1.60014	5.16324	7.83955	0.0116373	0.0393054	WBGene00020719	natc-1	AS	unc3-wt	14	6	9	18	9	12	6	9	18	9
1.11627	5.90036	7.83258	0.0116686	0.0393711	WBGene00000459	ceh-38	AS	unc3-wt	11	7	2	77	42	11	6	2	70	39
-1.04769	11.0052	7.78707	0.0118755	0.0400285	WBGene00016289	lntl-1	AS	unc3-wt	547	436	420	1244	773	141	122	152	655	437
-0.986213	5.89597	7.78096	0.0119036	0.0400824	WBGene00006496	cgef-1	AS	unc3-wt	18	19	7	30	29	18	17	7	29	28
-1.61944	5.03358	7.76341	0.0119847	0.0402564	WBGene00219207	C01F6.14	AS	unc3-wt	12	9	6	15	9	10	8	6	15	9
-0.955784	6.36382	7.76293	0.011987	0.0402564	WBGene00022791	ZK686.1	AS	unc3-wt	19	21	18	53	32	18	19	17	53	30
0.90777	9.65645	7.76189	0.0119918	0.0402564	WBGene00004951	spc-1	AS	unc3-wt	145	142	61	936	792	87	82	49	542	414
0.870172	6.8823	7.73573	0.0121139	0.0406252	WBGene00000858	cwn-2	AS	unc3-wt	16	22	9	135	99	16	16	9	117	87
-1.07367	11.3329	7.73289	0.0121273	0.0406289	WBGene00004421	rpl-10	AS	unc3-wt	603	567	564	1421	1044	142	129	164	691	468
-2.06493	4.71056	7.71678	0.0122033	0.0408421	WBGene00020269	erfa-1	AS	unc3-wt	10	7	6	9	6	8	7	6	9	6
-1.00272	7.28979	7.69742	0.0122953	0.0411086	WBGene00185118	K02E2.11	AS	unc3-wt	34	34	39	90	67	33	30	32	84	64
0.958075	7.70612	7.67939	0.0123818	0.0413143	WBGene00006749	unc-9	AS	unc3-wt	41	40	7	252	189	32	32	7	204	164
-0.905188	7.98836	7.68149	0.0123717	0.0413143	WBGene00009004	pfd-6	AS	unc3-wt	67	56	51	171	100	52	49	40	145	88
1.12544	6.95984	7.65582	0.0124958	0.0416527	WBGene00006599	tpa-1	AS	unc3-wt	11	31	4	123	135	11	26	4	110	119
-1.01635	8.28304	7.64131	0.0125666	0.0418466	WBGene00016343	cnnm-3	AS	unc3-wt	95	128	23	176	132	59	62	22	149	112
0.911501	6.40912	7.59045	0.0128183	0.0426335	WBGene00022078	epg-9	AS	unc3-wt	10	15	7	99	67	9	14	7	93	63
0.91146	9.0882	7.58837	0.0128287	0.0426335	WBGene00011955	cdka-1	AS	unc3-wt	103	104	32	691	484	77	64	29	464	320
-0.9846	5.92386	7.58399	0.0128507	0.0426637	WBGene00006708	ubc-13	AS	unc3-wt	20	14	10	30	30	19	13	9	29	27
1.06228	9.40466	7.57961	0.0128727	0.0426939	WBGene00009558	F39B2.8	AS	unc3-wt	110	155	26	900	634	72	90	23	541	390
1.5785	5.34452	7.56442	0.0129493	0.0429051	WBGene00013323	Y57G11C.33	AS	unc3-wt	4	6	0	43	37	4	6	0	43	36
0.822605	8.02832	7.54592	0.0130433	0.0431735	WBGene00004719	sad-1	AS	unc3-wt	40	41	27	300	232	34	35	24	248	189
-1.30592	6.71714	7.5356	0.0130962	0.043305	WBGene00004321	rcan-1	AS	unc3-wt	29	57	3	41	48	19	33	3	40	48
-1.93986	5.05383	7.52437	0.0131538	0.0434523	WBGene00020920	set-20	AS	unc3-wt	10	6	12	19	3	10	6	7	15	3
-0.956772	9.28295	7.48932	0.0133358	0.0440095	WBGene00001145	eat-16	AS	unc3-wt	204	208	63	372	263	101	84	43	269	194
1.27319	6.21263	7.43973	0.0135982	0.0448307	WBGene00006970	zag-1	AS	unc3-wt	5	18	1	109	50	4	16	1	94	42
-2.25475	4.55359	7.42095	0.0136991	0.0451183	WBGene00013203	Y54E5A.8	AS	unc3-wt	7	8	6	7	5	5	7	6	7	5
0.817226	8.00486	7.4139	0.0137371	0.0451986	WBGene00007350	sucl-1	AS	unc3-wt	40	52	19	313	215	34	48	16	267	173
-0.846274	6.5562	7.39965	0.0138144	0.0453719	WBGene00007982	pxd-1	AS	unc3-wt	30	27	11	56	45	25	25	11	55	43
-1.0715	13.726	7.39915	0.0138172	0.0453719	WBGene00014307	F07H5.3	AS	unc3-wt	3314	2962	2869	7861	5178	155	140	174	921	632
-0.914326	9.47361	7.39575	0.0138357	0.0453878	WBGene00012140	T28F4.5	AS	unc3-wt	176	212	114	424	315	92	103	79	303	220
-0.921538	6.76025	7.39158	0.0138585	0.0454174	WBGene00000882	cyn-6	AS	unc3-wt	26	25	24	61	51	22	23	20	59	48
1.88511	4.98586	7.38263	0.0139075	0.0455328	WBGene00000668	col-93	AS	unc3-wt	2	3	1	38	24	2	3	1	33	22
0.84969	6.93737	7.36525	0.0140032	0.0458009	WBGene00008951	F19C6.2	AS	unc3-wt	19	23	8	149	96	18	21	8	127	86
-2.3939	4.57742	7.34992	0.0140882	0.0460336	WBGene00003036	lin-53	AS	unc3-wt	15	7	1	7	4	14	7	1	7	4
-3.35287	4.19479	7.32936	0.0142032	0.0463634	WBGene00007681	C18D11.3	AS	unc3-wt	8	2	8	5	0	8	2	8	5	0
0.861902	6.5257	7.28461	0.0144571	0.0471247	WBGene00015778	got-2.2	AS	unc3-wt	13	16	7	96	81	13	13	7	92	71
-1.10624	10.5542	7.28325	0.0144649	0.0471247	WBGene00004425	rpl-13	AS	unc3-wt	320	301	367	793	617	120	110	137	490	364
-0.929039	6.35082	7.24775	0.0146701	0.0477462	WBGene00003080	lsm-6	AS	unc3-wt	21	18	18	52	33	20	18	16	51	33
1.62749	5.15224	7.23173	0.0147637	0.0480039	WBGene00020735	T23F2.2	AS	unc3-wt	4	2	2	36	32	4	2	2	32	31
0.854023	6.55482	7.21155	0.0148827	0.0483432	WBGene00006508	tns-1	AS	unc3-wt	13	17	7	104	78	10	11	6	91	67
0.856518	9.29175	7.20694	0.01491	0.0483845	WBGene00001368	exc-7	AS	unc3-wt	113	108	51	813	529	73	74	41	503	347
-0.840475	6.90674	7.19267	0.0149949	0.0486123	WBGene00012897	pisy-1	AS	unc3-wt	40	30	16	66	62	34	24	15	62	52
1.34527	5.34821	7.17657	0.0150914	0.0487552	WBGene00000696	col-122	AS	unc3-wt	4	4	3	47	31	1	2	2	38	21
0.827529	7.21028	7.17549	0.0150979	0.0487552	WBGene00011953	ppm-2	AS	unc3-wt	20	29	12	174	122	18	27	12	149	107
1.42508	5.29063	7.17771	0.0150846	0.0487552	WBGene00006351	sur-5	AS	unc3-wt	3	4	3	44	31	3	4	3	42	30
1.01292	5.90778	7.17651	0.0150918	0.0487552	WBGene00017245	srpa-72	AS	unc3-wt	7	11	3	71	45	7	9	3	65	42
-1.03903	5.86571	7.13878	0.0153207	0.0494263	WBGene00021374	Y37E11B.1	AS	unc3-wt	17	16	10	44	15	15	13	9	36	14
0.877596	6.30884	7.13187	0.015363	0.0495147	WBGene00007027	ssl-1	AS	unc3-wt	12	11	7	89	63	12	10	7	76	60
1.53882	5.24447	7.11864	0.0154445	0.0497288	WBGene00013096	mcd-1	AS	unc3-wt	2	4	3	36	36	2	4	3	35	34
0.929169	6.67581	7.08664	0.0156434	0.0503204	WBGene00006774	unc-38	AS	unc3-wt	22	13	5	100	100	21	11	5	93	96
-0.87413	7.92568	7.08403	0.0156598	0.0503242	WBGene00018078	F35H12.6	AS	unc3-wt	58	55	51	144	114	44	44	39	122	97
-1.13057	5.97705	7.07416	0.0157218	0.0504744	WBGene00003372	mlc-4	AS	unc3-wt	19	11	16	45	16	18	9	12	44	15
0.952042	7.01768	7.05579	0.015838	0.0507983	WBGene00019170	H06I04.6	AS	unc3-wt	26	21	5	189	85	21	20	5	159	74
-1.51812	5.1913	7.04652	0.015897	0.050938	WBGene00077526	C25A1.16	AS	unc3-wt	5	15	9	15	13	5	12	9	15	13
0.81226	7.04025	7.03561	0.0159667	0.051112	WBGene00003002	lin-13	AS	unc3-wt	24	19	11	149	110	16	18	10	126	87
-0.917364	6.10883	7.03102	0.0159962	0.051157	WBGene00002081	ina-1	AS	unc3-wt	17	20	12	33	37	15	18	12	32	33
1.59615	5.26694	6.98662	0.0162843	0.052028	WBGene00000732	col-159	AS	unc3-wt	6	1	2	52	25	4	1	2	41	19
0.897632	6.28809	6.94016	0.0165919	0.0529598	WBGene00021044	W05H7.1	AS	unc3-wt	15	11	4	88	63	14	9	3	80	56
-0.874044	7.21185	6.93476	0.0166282	0.0530244	WBGene00009722	F45D3.2	AS	unc3-wt	44	54	13	99	61	32	35	12	91	51
0.855446	6.53453	6.93113	0.0166526	0.053051	WBGene00003598	nhl-2	AS	unc3-wt	15	17	5	108	73	13	15	5	92	67
0.95639	6.08339	6.89946	0.0168669	0.0536822	WBGene00021205	Y17G9B.8	AS	unc3-wt	7	10	7	68	60	7	10	7	65	57
-0.833125	6.62859	6.89464	0.0168999	0.0537354	WBGene00003966	pdl-1	AS	unc3-wt	23	29	17	56	50	19	27	14	51	48
-1.07309	6.52929	6.85805	0.017152	0.0544847	WBGene00020324	T07F12.4	AS	unc3-wt	22	46	5	47	42	19	28	5	42	33
0.839538	9.34432	6.84859	0.0172178	0.0546414	WBGene00000149	apl-1	AS	unc3-wt	116	101	61	776	593	78	67	48	505	368
1.37574	5.52382	6.83651	0.0173024	0.0548572	WBGene00004213	ptp-1	AS	unc3-wt	6	7	0	43	46	6	7	0	38	39
-0.939039	8.09314	6.83307	0.0173265	0.0548811	WBGene00003963	pdi-2	AS	unc3-wt	105	87	20	177	108	59	56	19	152	91
-0.877275	6.38401	6.82019	0.0174174	0.0551162	WBGene00016458	C35E7.6	AS	unc3-wt	18	23	17	54	35	17	21	17	48	33
-0.814261	7.13482	6.80189	0.0175473	0.0554741	WBGene00022776	perm-3	AS	unc3-wt	44	31	23	84	69	38	28	22	79	65
-0.919286	9.26189	6.7844	0.0176725	0.0558167	WBGene00009882	vha-17	AS	unc3-wt	147	148	121	409	240	82	81	84	310	182
0.855074	10.6434	6.77556	0.0177362	0.0559645	WBGene00000170	aqp-2	AS	unc3-wt	265	288	142	2062	1394	106	101	90	776	548
-0.942181	6.53916	6.74869	0.0179313	0.0565262	WBGene00015007	ain-2	AS	unc3-wt	34	31	6	64	34	31	25	6	55	30
1.27312	13.4679	6.74204	0.0179799	0.0566255	WBGene00004622	rrn-3.1	AS	unc3-wt	1054	697	1664	17370	10655	69	49	107	930	657
1.25256	5.45531	6.73227	0.0180517	0.0567976	WBGene00003834	nxf-1	AS	unc3-wt	5	7	1	54	31	5	6	1	49	27
0.984698	7.24812	6.71718	0.0181632	0.0570941	WBGene00001187	egl-19	AS	unc3-wt	17	38	6	148	161	15	34	6	134	133
0.827302	6.84725	6.7111	0.0182083	0.0571817	WBGene00018700	lmd-3	AS	unc3-wt	19	20	8	110	111	19	15	8	99	91
-3.00349	4.23236	6.70759	0.0182344	0.0572094	WBGene00000739	col-166	AS	unc3-wt	7	11	1	6	0	5	6	1	4	0
-2.57456	10.1484	6.69756	0.0183092	0.0573897	WBGene00002016	hsp-16.2	AS	unc3-wt	316	21	448	499	22	58	10	109	154	10
0.850051	7.15665	6.69232	0.0183485	0.0574585	WBGene00007645	C17E4.6	AS	unc3-wt	30	23	7	151	132	28	22	7	129	118
2.26996	4.7751	6.67998	0.0184413	0.0576944	WBGene00196294	Y41G9A.14	AS	unc3-wt	2	2	0	24	28	2	2	0	23	27
1.54348	5.24886	6.67526	0.0184769	0.0577447	WBGene00007089	B0001.4	AS	unc3-wt	1	5	3	45	29	1	4	3	40	28
0.75821	7.69723	6.67323	0.0184923	0.0577447	WBGene00020762	zer-1	AS	unc3-wt	32	38	19	226	184	29	32	17	190	157
-0.971962	10.8666	6.65989	0.0185936	0.0580063	WBGene00006959	xbp-1	AS	unc3-wt	594	679	172	1106	778	133	111	93	546	368
-0.860545	6.78142	6.65506	0.0186303	0.0580663	WBGene00012434	Y11D7A.10	AS	unc3-wt	24	30	22	78	42	21	25	20	73	37
-0.950791	6.13748	6.64609	0.0186989	0.058225	WBGene00045483	oxy-5	AS	unc3-wt	29	19	5	40	32	28	17	5	35	30
0.960084	6.09912	6.64275	0.0187245	0.0582502	WBGene00002129	inx-7	AS	unc3-wt	10	11	4	95	41	10	10	4	83	38
1.53375	5.20774	6.63694	0.0187692	0.0583252	WBGene00012641	epg-6	AS	unc3-wt	6	2	1	45	27	6	2	1	41	24
-3.6161	3.97507	6.63502	0.0187839	0.0583252	WBGene00002989	lim-7	AS	unc3-wt	1	13	2	1	2	1	7	2	1	2
0.981893	5.99874	6.60975	0.0189797	0.0588779	WBGene00006701	ubc-1	AS	unc3-wt	11	9	3	86	40	9	9	3	78	34
1.22678	6.89482	6.59571	0.0190894	0.059125	WBGene00219936	F37A8.7	AS	unc3-wt	11	5	20	161	95	10	5	17	138	69
1.40353	5.44459	6.59499	0.019095	0.059125	WBGene00019698	riok-1	AS	unc3-wt	8	4	0	52	34	8	4	0	49	30
-1.06417	6.53741	6.59202	0.0191183	0.0591418	WBGene00019537	K08D12.3	AS	unc3-wt	20	16	28	56	35	19	15	24	54	34
-0.918094	5.93397	6.57861	0.019224	0.0594132	WBGene00009987	tbcb-1	AS	unc3-wt	18	13	12	36	27	16	13	12	34	27
1.11776	9.9336	6.5507	0.019446	0.0600415	WBGene00002189	kin-1	AS	unc3-wt	184	216	25	1289	963	100	98	20	646	466
1.72199	5.08454	6.54851	0.0194636	0.0600415	WBGene00003241	mig-5	AS	unc3-wt	2	2	3	30	34	2	1	3	29	31
-1.27885	5.39902	6.49064	0.0199338	0.0614346	WBGene00000120	aly-1	AS	unc3-wt	20	12	2	24	13	17	11	2	22	13
2.0534	4.8775	6.472	0.020088	0.0618169	WBGene00303021	F02A9.10	AS	unc3-wt	3	2	0	38	20	3	2	0	37	20
1.63311	6.26058	6.47113	0.0200952	0.0618169	WBGene00000713	col-140	AS	unc3-wt	4	0	14	116	54	2	0	6	71	37
-1.01115	5.92496	6.43767	0.0203754	0.0626207	WBGene00007943	C34F6.9	AS	unc3-wt	11	17	15	40	21	11	16	11	37	21
-1.18612	5.45333	6.43252	0.0204189	0.0626962	WBGene00018164	sup-36	AS	unc3-wt	11	9	12	25	15	10	8	12	24	15
0.805509	6.91605	6.39998	0.0206964	0.0634306	WBGene00001562	lin-66	AS	unc3-wt	15	23	11	129	105	15	20	10	112	92
-0.790266	7.46011	6.40192	0.0206797	0.0634306	WBGene00021486	lbp-9	AS	unc3-wt	49	39	32	107	87	41	30	30	95	74
-2.3306	4.39087	6.38789	0.0208006	0.0636909	WBGene00016576	lido-9	AS	unc3-wt	5	10	4	6	4	5	10	4	6	4
-0.961745	5.97447	6.3758	0.0209053	0.0639525	WBGene00012187	rpb-11	AS	unc3-wt	12	17	15	39	25	12	14	15	37	24
0.77136	8.42018	6.36259	0.0210205	0.0642453	WBGene00000068	acy-1	AS	unc3-wt	59	51	36	381	311	45	43	32	293	227
-0.859844	6.36978	6.35725	0.0210672	0.0643288	WBGene00016194	C28H8.3	AS	unc3-wt	22	18	17	45	42	21	17	16	41	39
-0.789293	7.98272	6.31927	0.0214032	0.0652945	WBGene00001303	sec-61.G	AS	unc3-wt	54	73	45	171	112	49	52	37	156	101
2.1697	4.73554	6.31083	0.0214786	0.0654642	WBGene00020264	acl-8	AS	unc3-wt	1	2	1	25	25	1	2	1	25	25
-0.778383	6.7033	6.29679	0.0216048	0.0657513	WBGene00003030	lin-45	AS	unc3-wt	30	25	17	63	52	23	18	15	58	49
0.893332	5.95811	6.29594	0.0216125	0.0657513	WBGene00006717	ubc-22	AS	unc3-wt	9	10	4	65	51	9	10	4	56	48
-1.80035	4.99573	6.26825	0.021864	0.0664554	WBGene00022092	Y69A2AR.21	AS	unc3-wt	3	12	11	9	12	3	11	11	8	12
-1.04671	6.10422	6.22738	0.0222413	0.0675402	WBGene00022235	sqd-1	AS	unc3-wt	25	18	9	58	13	22	17	8	52	12
0.792293	6.69688	6.20941	0.0224095	0.0679885	WBGene00010550	K04B12.2	AS	unc3-wt	17	16	9	100	96	15	16	8	94	78
0.998603	5.79084	6.19597	0.0225363	0.0683105	WBGene00017419	F13B9.1	AS	unc3-wt	9	6	4	49	53	9	6	4	46	51
-2.15725	4.51835	6.18332	0.0226563	0.0686114	WBGene00013216	Y54G11A.7	AS	unc3-wt	5	9	6	5	7	5	8	6	5	7
-1.13901	5.39202	6.17519	0.0227338	0.0687833	WBGene00017894	F28B12.1	AS	unc3-wt	15	13	4	18	20	13	11	4	17	18
2.28064	4.80035	6.16781	0.0228045	0.0688711	WBGene00009483	F36G3.2	AS	unc3-wt	2	2	0	46	11	2	2	0	39	10
-1.10461	5.60798	6.16786	0.022804	0.0688711	WBGene00013897	ZC443.2	AS	unc3-wt	8	14	13	27	19	7	12	12	27	17
-0.868879	9.13852	6.16056	0.0228741	0.0690184	WBGene00006918	vha-9	AS	unc3-wt	127	138	112	369	238	78	80	84	294	197
0.992454	5.77203	6.14957	0.0229802	0.0692364	WBGene00000508	cit-1.2	AS	unc3-wt	7	9	3	70	35	6	9	3	69	33
0.851656	10.3662	6.14874	0.0229882	0.0692364	WBGene00004921	snt-1	AS	unc3-wt	183	213	149	1523	1275	101	101	97	705	540
1.23018	5.46912	6.1395	0.0230778	0.0694431	WBGene00000591	coh-1	AS	unc3-wt	2	8	3	48	36	2	8	3	45	35
0.981278	6.2421	6.11968	0.0232713	0.0699619	WBGene00044406	F02A9.7	AS	unc3-wt	7	8	11	79	66	7	8	11	73	56
-0.805676	7.3454	6.11354	0.0233316	0.0700796	WBGene00219707	linc-8	AS	unc3-wt	37	41	32	90	86	29	32	30	86	76
0.805223	6.88587	6.09649	0.0235001	0.0705217	WBGene00018018	F33G12.6	AS	unc3-wt	26	15	8	133	98	22	15	7	120	78
1.75662	5.05032	6.09078	0.0235568	0.0706278	WBGene00006696	twk-46	AS	unc3-wt	5	2	0	41	24	5	2	0	38	23
1.81711	5.11111	6.08849	0.0235797	0.0706323	WBGene00017042	D2007.2	AS	unc3-wt	0	6	1	39	29	0	6	1	38	27
1.11642	6.33712	6.07326	0.0237319	0.071024	WBGene00007602	C15C6.3	AS	unc3-wt	15	14	0	84	79	14	14	0	78	74
0.836642	8.39243	6.06549	0.0238099	0.0711931	WBGene00195073	F02E11.7	AS	unc3-wt	43	46	44	367	320	32	34	36	287	241
-2.41576	4.30802	6.05357	0.0239303	0.0714886	WBGene00000121	aly-2	AS	unc3-wt	4	10	4	6	3	4	9	4	4	3
0.8556	11.4017	6.04908	0.0239759	0.07156	WBGene00044728	Y53F4B.45	AS	unc3-wt	551	503	181	3718	2206	134	119	104	836	561
-1.3844	5.22078	6.03586	0.0241104	0.0718969	WBGene00010639	K07F5.15	AS	unc3-wt	8	8	12	19	12	7	8	11	19	10
0.775435	7.56044	5.99926	0.0244875	0.0728899	WBGene00001936	his-62	AS	unc3-wt	32	25	21	249	134	17	17	16	145	72
0.838458	6.66387	6.00122	0.0244671	0.0728899	WBGene00001026	dnj-8	AS	unc3-wt	16	15	9	84	106	16	14	9	80	93
2.22591	4.80032	5.99082	0.0245755	0.0730862	WBGene00001843	hgo-1	AS	unc3-wt	2	0	2	26	27	2	0	2	23	26
-0.760362	6.86205	5.95361	0.0249673	0.0740517	WBGene00022075	Y69A2AR.3	AS	unc3-wt	35	26	19	73	57	33	22	18	67	53
-0.783828	6.18156	5.95399	0.0249632	0.0740517	WBGene00017289	F09E5.11	AS	unc3-wt	20	22	9	46	34	18	21	9	44	33
-0.859797	6.41607	5.95781	0.0249227	0.0740517	WBGene00015205	moa-2	AS	unc3-wt	17	25	17	42	47	16	24	16	41	46
-2.17365	4.51338	5.93309	0.0251865	0.0746349	WBGene00004075	pod-1	AS	unc3-wt	11	3	6	6	6	10	3	6	5	6
-1.0629	5.49418	5.92934	0.0252267	0.0746872	WBGene00219661	linc-45	AS	unc3-wt	9	16	8	30	14	7	16	7	24	12
1.06089	5.6352	5.90017	0.0255426	0.0755548	WBGene00018316	F41H10.3	AS	unc3-wt	6	5	5	44	47	6	5	5	44	42
-1.32781	8.05408	5.89789	0.0255674	0.0755608	WBGene00001386	far-2	AS	unc3-wt	17	90	77	175	62	6	38	53	115	36
0.936286	9.2049	5.89495	0.0255996	0.0755884	WBGene00003564	ncs-2	AS	unc3-wt	113	132	22	795	501	69	80	19	494	335
-1.3951	5.08114	5.88433	0.0257159	0.0757966	WBGene00010496	sec-12	AS	unc3-wt	15	8	4	14	13	14	7	3	14	12
-0.74414	7.09762	5.88606	0.0256969	0.0757966	WBGene00018872	F55C12.5	AS	unc3-wt	45	36	16	89	66	33	31	15	84	59
2.04029	4.93657	5.87729	0.0257935	0.0759576	WBGene00022279	sesn-1	AS	unc3-wt	2	0	3	31	28	2	0	3	30	24
0.745341	7.14902	5.86253	0.0259567	0.0763704	WBGene00001179	egl-10	AS	unc3-wt	21	23	15	158	117	20	19	13	133	93
0.860431	6.23391	5.85833	0.0260034	0.076372	WBGene00014095	gdh-1	AS	unc3-wt	9	15	5	96	50	9	15	5	90	49
-0.822007	7.81494	5.85884	0.0259977	0.076372	WBGene00009100	rgef-1	AS	unc3-wt	59	90	19	146	101	42	48	16	128	90
0.773528	7.20307	5.83749	0.0262364	0.0769199	WBGene00000518	ckk-1	AS	unc3-wt	30	26	8	154	133	26	22	7	140	116
1.27298	5.37297	5.83822	0.0262283	0.0769199	WBGene00000225	atgp-2	AS	unc3-wt	8	3	1	42	36	7	3	1	41	34
-3.50485	4.01588	5.83275	0.0262898	0.0769401	WBGene00013964	nlp-73	AS	unc3-wt	1	2	12	3	1	1	2	3	3	1
-0.814728	6.58096	5.83447	0.0262705	0.0769401	WBGene00012850	Y44A6C.1	AS	unc3-wt	26	33	10	47	55	16	24	10	43	53
-0.805776	6.29097	5.8257	0.0263694	0.0771049	WBGene00006515	txdc-9	AS	unc3-wt	24	16	14	52	34	20	14	14	48	34
0.792108	10.3437	5.82272	0.0264031	0.0771351	WBGene00001137	eat-6	AS	unc3-wt	221	227	124	1476	1229	110	96	78	687	527
-0.816063	6.40608	5.81027	0.0265445	0.0774668	WBGene00022794	snu-23	AS	unc3-wt	24	17	17	57	36	19	13	13	50	31
-0.76507	6.4647	5.80861	0.0265634	0.0774668	WBGene00003904	pabp-2	AS	unc3-wt	27	24	11	49	48	27	23	10	46	44
-1.16788	5.34825	5.80487	0.0266061	0.0775229	WBGene00020779	T24G10.2	AS	unc3-wt	14	7	9	21	16	14	6	8	21	15
-1.2198	5.24074	5.7844	0.026841	0.0781388	WBGene00006856	usp-14	AS	unc3-wt	15	9	5	23	11	13	9	4	22	11
0.957003	5.98895	5.76905	0.0270187	0.0785869	WBGene00010045	F54C9.11	AS	unc3-wt	9	5	8	65	54	8	5	8	56	53
-0.89803	6.09171	5.76172	0.0271041	0.0787662	WBGene00011351	T01H3.5	AS	unc3-wt	18	13	16	46	26	15	12	15	37	24
0.715079	7.86465	5.74556	0.0272933	0.0792463	WBGene00018710	F52G3.1	AS	unc3-wt	39	49	17	269	193	30	39	15	220	158
1.30922	5.32452	5.7424	0.0273305	0.0792849	WBGene00010778	gpdh-2	AS	unc3-wt	4	4	3	30	43	4	4	3	29	39
-0.784895	6.59685	5.73341	0.0274365	0.0795227	WBGene00010357	H03A11.2	AS	unc3-wt	23	25	18	52	53	21	22	17	49	50
-0.728291	7.35431	5.71031	0.0277112	0.0802487	WBGene00015942	osta-2	AS	unc3-wt	41	51	22	96	88	34	37	21	84	81
0.742182	7.21739	5.702	0.0278109	0.0804667	WBGene00010244	F58D5.5	AS	unc3-wt	23	23	16	183	110	20	20	15	146	99
-1.67876	4.77624	5.68789	0.0279809	0.080888	WBGene00012155	VW02B12L.2	AS	unc3-wt	9	11	3	12	7	6	9	3	10	7
-1.13224	5.45009	5.68579	0.0280064	0.0808909	WBGene00013878	atfs-1	AS	unc3-wt	14	18	2	26	15	13	14	2	25	15
-0.922472	8.80655	5.65544	0.0283764	0.0818884	WBGene00006519	cox-6A	AS	unc3-wt	85	97	108	299	175	66	66	76	241	148
1.33878	5.23397	5.6465	0.0284865	0.0820511	WBGene00017156	F01E11.3	AS	unc3-wt	4	3	3	33	36	3	3	3	29	33
-1.4483	5.03862	5.64737	0.0284758	0.0820511	WBGene00007363	stdh-1	AS	unc3-wt	14	11	2	17	9	14	10	2	15	8
-0.971336	8.43467	5.64483	0.0285072	0.0820511	WBGene00044176	C30G7.2	AS	unc3-wt	99	156	20	190	157	69	83	17	165	137
-1.03777	5.87079	5.62732	0.0287244	0.0825028	WBGene00013376	Y62E10A.6	AS	unc3-wt	29	13	3	30	27	25	11	3	30	24
-1.00685	9.03964	5.62616	0.0287389	0.0825028	WBGene00001167	eef-2	AS	unc3-wt	250	119	44	392	153	114	67	32	297	125
0.959965	5.68656	5.62706	0.0287276	0.0825028	WBGene00006342	sup-37	AS	unc3-wt	8	7	3	63	34	6	5	3	56	33
0.948411	5.79733	5.61352	0.0288969	0.0828681	WBGene00000506	cic-1	AS	unc3-wt	7	11	2	59	45	7	10	2	56	42
-2.19475	4.5488	5.61198	0.0289162	0.0828681	WBGene00023401	ZK380.t2	AS	unc3-wt	6	5	9	3	9	5	2	4	3	6
0.771552	7.00767	5.59558	0.029123	0.0833885	WBGene00022389	pde-6	AS	unc3-wt	16	28	10	130	117	15	22	10	119	98
-0.759778	6.37043	5.55019	0.0297039	0.0849782	WBGene00020026	R12C12.6	AS	unc3-wt	26	22	10	46	45	23	18	10	46	39
1.3322	5.19694	5.54129	0.0298193	0.0852347	WBGene00006875	vab-9	AS	unc3-wt	5	4	1	42	27	5	4	1	42	26
2.88466	4.54333	5.52018	0.0300952	0.0859492	WBGene00022286	rga-4	AS	unc3-wt	0	0	2	16	27	0	0	1	14	26
-1.07866	5.34987	5.51548	0.030157	0.0860514	WBGene00004804	skn-1	AS	unc3-wt	10	14	6	19	19	9	14	5	19	18
-0.769639	6.10554	5.50513	0.0302936	0.0863668	WBGene00003053	lmp-1	AS	unc3-wt	21	18	9	48	29	21	17	9	46	28
-3.2313	3.93972	5.49311	0.0304531	0.0867468	WBGene00003112	mab-21	AS	unc3-wt	2	11	2	4	0	1	9	2	4	0
-0.767677	6.58787	5.49111	0.0304799	0.0867483	WBGene00013924	rad-23	AS	unc3-wt	34	19	14	65	43	26	16	13	60	40
0.893289	6.26654	5.48798	0.0305216	0.0867926	WBGene00044467	R05C11.4	AS	unc3-wt	12	6	10	87	60	10	6	7	79	50
1.25099	5.35887	5.46658	0.0308087	0.0874587	WBGene00008206	set-6	AS	unc3-wt	5	6	1	32	43	4	6	1	31	38
1.60874	5.3242	5.46675	0.0308065	0.0874587	WBGene00000779	cpn-3	AS	unc3-wt	0	4	5	58	23	0	2	2	46	15
-0.787195	6.76882	5.46341	0.0308515	0.087505	WBGene00002216	klp-3	AS	unc3-wt	27	42	10	65	55	22	32	10	58	51
0.713941	6.99332	5.4602	0.030895	0.0875535	WBGene00004349	rgs-6	AS	unc3-wt	22	20	12	134	108	19	20	11	118	99
1.22892	5.25781	5.45362	0.0309842	0.0875813	WBGene00004212	ptl-1	AS	unc3-wt	5	4	2	42	29	4	4	2	38	27
0.858471	6.15793	5.45665	0.0309431	0.0875813	WBGene00011729	set-16	AS	unc3-wt	13	8	6	61	70	13	7	6	60	64
-0.737577	6.84054	5.45512	0.0309637	0.0875813	WBGene00003989	pfn-1	AS	unc3-wt	30	38	13	84	48	26	26	13	72	42
0.735017	8.87043	5.45034	0.0310287	0.0876322	WBGene00010012	saeg-1	AS	unc3-wt	78	81	47	475	457	51	58	38	332	310
1.1113	5.61684	5.43592	0.0312256	0.0881132	WBGene00017063	mctp-1	AS	unc3-wt	5	10	1	42	49	5	10	1	38	44
0.771975	10.3467	5.42373	0.0313931	0.0885103	WBGene00012289	W05H12.1	AS	unc3-wt	218	263	110	1449	1239	114	107	76	697	545
1.33694	5.19972	5.40998	0.0315832	0.0889706	WBGene00004047	plx-1	AS	unc3-wt	6	3	1	41	28	6	3	1	39	26
0.7537	9.25294	5.4078	0.0316134	0.08898	WBGene00001898	his-24	AS	unc3-wt	115	92	61	658	579	52	48	32	388	315
-0.773161	6.13122	5.40383	0.0316686	0.0890597	WBGene00016981	rpn-13	AS	unc3-wt	20	16	12	48	30	20	14	12	46	30
1.01278	5.64978	5.39252	0.0318266	0.089428	WBGene00021562	nuo-5	AS	unc3-wt	5	9	3	66	30	5	9	2	62	28
1.51581	5.34971	5.39029	0.0318579	0.0894398	WBGene00000693	col-119	AS	unc3-wt	7	0	3	58	24	2	0	2	50	22
1.04094	5.51999	5.38378	0.0319493	0.0896204	WBGene00010731	K10C3.4	AS	unc3-wt	7	5	3	40	43	7	5	3	36	38
-0.758254	6.32297	5.3793	0.0320123	0.0897213	WBGene00003751	nlp-13	AS	unc3-wt	22	20	13	60	31	15	11	8	45	18
0.718409	8.96854	5.37183	0.0321177	0.0899405	WBGene00021890	Y54G2A.26	AS	unc3-wt	86	92	47	568	442	64	63	38	400	300
0.783346	8.0199	5.36715	0.032184	0.0900498	WBGene00016292	tbc-7	AS	unc3-wt	43	28	34	303	221	39	24	27	246	185
0.744432	7.70434	5.36177	0.0322605	0.0901877	WBGene00013734	Y111B2A.10	AS	unc3-wt	41	27	21	290	136	33	24	20	233	121
0.776189	8.14335	5.35735	0.0323233	0.0902869	WBGene00010221	F57G12.1	AS	unc3-wt	33	71	21	328	245	31	48	19	256	192
-1.27407	5.25306	5.3507	0.0324183	0.0903334	WBGene00002879	let-754	AS	unc3-wt	18	8	4	26	8	17	8	4	22	8
-0.820414	9.35833	5.35065	0.0324189	0.0903334	WBGene00000175	aqp-7	AS	unc3-wt	191	189	88	532	214	98	86	65	368	167
0.80775	8.84656	5.35045	0.0324218	0.0903334	WBGene00002264	lec-1	AS	unc3-wt	71	114	26	494	448	53	79	23	356	303
-1.38977	5.05763	5.31856	0.0328814	0.0915365	WBGene00002223	klp-12	AS	unc3-wt	15	10	2	17	10	13	9	2	15	10
0.771435	6.24611	5.31477	0.0329366	0.0915365	WBGene00018795	F54C4.4	AS	unc3-wt	10	13	7	77	63	10	10	7	73	57
-1.0569	5.48621	5.31628	0.0329146	0.0915365	WBGene00020866	vps-24	AS	unc3-wt	10	11	11	31	13	9	9	10	30	13
1.86582	4.76888	5.30457	0.0330855	0.0918733	WBGene00020706	atg-9	AS	unc3-wt	2	2	1	25	25	2	2	1	22	25
1.87424	5.00649	5.27259	0.0335572	0.093027	WBGene00000703	col-129	AS	unc3-wt	0	4	2	50	15	0	2	1	42	14
-0.901144	9.86618	5.27388	0.033538	0.093027	WBGene00004417	rpl-6	AS	unc3-wt	207	181	213	585	399	100	87	115	414	280
-1.5044	4.89433	5.26787	0.0336274	0.0931437	WBGene00009878	F49C12.9	AS	unc3-wt	8	12	4	16	7	7	11	4	15	7
-0.788166	9.66134	5.2633	0.0336956	0.0932545	WBGene00001909	his-35	AS	unc3-wt	191	213	141	552	354	101	94	91	390	242
-1.38457	4.99739	5.2607	0.0337345	0.0932843	WBGene00009925	F52B11.2	AS	unc3-wt	7	13	5	16	10	7	12	5	16	9
-1.60186	4.78263	5.25041	0.0338888	0.0936328	WBGene00021739	Y50D4A.5	AS	unc3-wt	7	9	6	12	8	7	9	6	12	8
-0.779994	10.1256	5.24375	0.0339892	0.0936612	WBGene00015328	C02B10.3	AS	unc3-wt	290	284	184	708	531	112	106	103	453	343
1.07586	5.51353	5.24375	0.0339891	0.0936612	WBGene00010665	K08E3.5	AS	unc3-wt	7	7	1	58	29	7	7	1	58	29
-2.3129	4.24991	5.24703	0.0339398	0.0936612	WBGene00006626	tsn-1	AS	unc3-wt	4	10	3	6	3	4	9	3	4	3
1.34113	5.88569	5.24221	0.0340123	0.0936612	WBGene00000609	col-20	AS	unc3-wt	4	1	11	84	37	3	1	4	68	30
-0.791348	11.1681	5.24012	0.0340439	0.0936702	WBGene00006528	tba-1	AS	unc3-wt	720	624	295	1535	1021	147	128	124	678	441
1.15064	5.32487	5.23452	0.0341288	0.0937946	WBGene00001259	emb-5	AS	unc3-wt	4	5	3	39	34	4	5	3	38	31
1.20735	5.50278	5.2334	0.0341458	0.0937946	WBGene00004201	prx-19	AS	unc3-wt	5	9	0	46	40	5	8	0	42	34
0.720808	6.68466	5.22569	0.0342629	0.0940382	WBGene00011308	pnn-1	AS	unc3-wt	15	19	9	103	89	13	17	8	93	79
0.701913	7.72921	5.21782	0.034383	0.0942898	WBGene00000160	apb-1	AS	unc3-wt	38	46	13	232	183	33	39	11	199	152
0.806716	8.44296	5.18216	0.0349331	0.095719	WBGene00006786	unc-51	AS	unc3-wt	56	88	16	397	317	43	67	16	314	244
1.38259	5.14343	5.17743	0.0350068	0.0958416	WBGene00023497	lin-15B	AS	unc3-wt	4	2	3	34	31	4	2	3	31	30
0.708552	8.21744	5.1674	0.0351637	0.0961916	WBGene00004088	ppk-2	AS	unc3-wt	63	56	19	321	267	50	44	16	261	215
0.683584	8.21808	5.16398	0.0352174	0.096259	WBGene00000464	ceh-44	AS	unc3-wt	45	59	29	331	255	29	44	27	248	201
1.37002	5.42254	5.16094	0.0352651	0.0963098	WBGene00197215	F57A8.9	AS	unc3-wt	2	10	0	56	29	2	9	0	46	24
-0.905476	10.4238	5.15753	0.0353189	0.0963771	WBGene00020929	W02C12.2	AS	unc3-wt	297	275	311	939	525	120	103	133	560	350
0.707772	7.4331	5.15542	0.0353522	0.0963886	WBGene00009812	suca-1	AS	unc3-wt	34	34	10	194	143	30	29	10	174	128
-0.713841	6.38669	5.14312	0.0355468	0.0967597	WBGene00006406	srgp-1	AS	unc3-wt	22	26	10	53	42	18	21	10	50	36
0.742911	6.83743	5.1435	0.0355409	0.0967597	WBGene00012668	Y39B6A.5	AS	unc3-wt	22	13	12	129	90	19	12	12	112	81
-0.839725	8.95174	5.10916	0.0360908	0.0981598	WBGene00011273	R53.4	AS	unc3-wt	109	105	108	362	188	80	63	79	291	161
1.04753	5.44112	5.09674	0.0362922	0.0984713	WBGene00012326	W07E11.1	AS	unc3-wt	7	4	3	43	36	7	4	3	39	34
1.06248	5.45116	5.0948	0.0363236	0.0984713	WBGene00003661	nhr-71	AS	unc3-wt	4	7	3	39	40	4	7	3	36	36
0.909535	6.04697	5.0947	0.0363253	0.0984713	WBGene00003599	nhl-3	AS	unc3-wt	16	7	2	78	49	15	7	2	74	46
-0.801421	6.40549	5.09434	0.0363312	0.0984713	WBGene00009712	F44G4.2	AS	unc3-wt	21	17	19	60	34	19	16	17	57	33
1.07263	5.45641	5.09293	0.036354	0.0984713	WBGene00005026	sqv-8	AS	unc3-wt	8	3	3	47	34	7	3	3	46	31
-0.686244	7.65369	5.08944	0.036411	0.0985448	WBGene00006889	pfd-3	AS	unc3-wt	67	45	27	142	94	53	39	25	131	85
-0.868366	8.66042	5.07773	0.0366027	0.0986604	WBGene00004438	rpl-25.1	AS	unc3-wt	89	72	98	254	180	61	51	68	215	149
0.720225	7.15752	5.08419	0.0364967	0.0986604	WBGene00000368	ccb-1	AS	unc3-wt	29	19	13	136	134	25	17	13	119	116
0.715981	8.46964	5.08131	0.0365439	0.0986604	WBGene00007646	nkb-1	AS	unc3-wt	75	67	23	364	336	59	46	21	287	241
-0.808317	10.6081	5.08057	0.036556	0.0986604	WBGene00001911	his-37	AS	unc3-wt	382	574	179	1001	710	123	123	99	519	339
2.09811	5.02329	5.07877	0.0365856	0.0986604	WBGene00000657	col-81	AS	unc3-wt	0	0	5	41	24	0	0	2	37	20
0.968396	5.53825	5.06158	0.0368689	0.0992971	WBGene00001995	hpl-1	AS	unc3-wt	7	7	2	49	36	7	7	2	46	33
1.09797	5.37057	5.05094	0.0370455	0.0996916	WBGene00004946	sop-3	AS	unc3-wt	7	4	2	44	32	6	4	2	43	30
0.812719	6.76203	5.03556	0.0373025	0.100302	WBGene00000289	cam-1	AS	unc3-wt	20	23	3	126	87	18	20	3	113	77
0.767731	6.16919	5.0215	0.0375393	0.100856	WBGene00008729	F13B12.1	AS	unc3-wt	11	14	4	75	58	9	11	4	68	51
-0.704241	7.33218	5.01731	0.0376101	0.100965	WBGene00019680	K12H4.5	AS	unc3-wt	37	40	30	108	78	30	38	29	98	72
0.737231	7.2219	5.00344	0.0378459	0.101515	WBGene00001503	fum-1	AS	unc3-wt	22	20	19	150	135	20	19	19	135	120
-0.833241	9.40985	4.99979	0.0379082	0.1016	WBGene00000879	cyn-3	AS	unc3-wt	151	151	142	490	265	94	90	96	365	210
0.683187	7.39481	4.99728	0.0379511	0.101633	WBGene00021474	dot-1.1	AS	unc3-wt	26	36	13	196	131	24	31	12	171	117
0.694222	7.16725	4.99507	0.0379889	0.101652	WBGene00022307	nadk-1	AS	unc3-wt	26	29	9	158	118	22	27	9	138	101
-1.01565	5.87914	4.96434	0.0385196	0.102989	WBGene00000224	atgp-1	AS	unc3-wt	11	31	3	31	27	10	26	3	30	25
-0.904208	5.69802	4.95864	0.038619	0.103171	WBGene00002991	lin-2	AS	unc3-wt	16	18	4	38	17	12	15	4	31	14
-2.39586	4.22278	4.95322	0.0387137	0.103341	WBGene00015664	C10A4.3	AS	unc3-wt	3	12	2	3	5	3	10	2	3	3
0.802948	5.91557	4.94314	0.0388906	0.103729	WBGene00017565	ddo-2	AS	unc3-wt	9	9	5	58	51	9	7	4	51	41
0.7576	10.7161	4.93931	0.0389579	0.103825	WBGene00219617	linc-25	AS	unc3-wt	309	350	126	1751	1682	120	115	79	692	537
-0.787614	6.04266	4.89855	0.0396843	0.105676	WBGene00008420	D2030.11	AS	unc3-wt	21	12	12	41	31	18	10	10	37	27
-0.698796	7.61929	4.89662	0.039719	0.105683	WBGene00012148	inos-1	AS	unc3-wt	60	60	20	154	79	53	48	19	135	70
-0.89373	6.275	4.88633	0.0399049	0.106093	WBGene00004504	rpt-4	AS	unc3-wt	33	9	13	45	36	30	8	12	44	30
-0.834325	6.44325	4.88231	0.0399778	0.106201	WBGene00019983	sti-1	AS	unc3-wt	33	24	7	72	26	28	23	7	69	25
0.72907	7.15832	4.87161	0.0401727	0.106548	WBGene00004830	slo-1	AS	unc3-wt	19	23	17	132	137	15	21	15	117	117
0.776934	10.1331	4.87279	0.0401512	0.106548	WBGene00000403	casy-1	AS	unc3-wt	223	242	67	1256	1064	108	97	50	656	495
-0.766112	9.8179	4.8658	0.040279	0.106659	WBGene00001168	eef-1A.1	AS	unc3-wt	296	259	99	638	385	118	105	63	418	262
0.840671	6.00687	4.86634	0.040269	0.106659	WBGene00008480	eif-2A	AS	unc3-wt	13	10	2	64	55	12	9	2	61	51
-0.825979	7.24111	4.85857	0.0404117	0.106925	WBGene00019871	R04E5.8	AS	unc3-wt	30	69	13	86	77	25	45	11	84	69
0.689362	7.07115	4.8454	0.0406545	0.107481	WBGene00016311	efr-3	AS	unc3-wt	23	26	10	170	92	21	25	9	152	77
-0.732833	7.32729	4.84341	0.0406915	0.107493	WBGene00000102	akt-1	AS	unc3-wt	30	52	27	89	90	21	32	23	78	80
-1.02038	5.42069	4.83202	0.0409031	0.107966	WBGene00018788	shc-1	AS	unc3-wt	11	18	3	26	16	11	15	3	26	16
0.89446	6.48238	4.82038	0.0411207	0.108403	WBGene00002203	kin-20	AS	unc3-wt	19	16	1	89	84	18	14	1	85	81
1.69778	4.85236	4.81967	0.0411341	0.108403	WBGene00010984	nkat-3	AS	unc3-wt	2	3	1	22	30	2	3	1	22	29
1.01394	5.78979	4.81732	0.0411783	0.108433	WBGene00004762	sel-5	AS	unc3-wt	4	12	3	42	59	3	12	3	40	52
-1.53244	4.91167	4.81095	0.041298	0.108662	WBGene00001817	haf-7	AS	unc3-wt	16	7	2	17	6	15	7	2	15	5
-1.28926	5.10371	4.80429	0.0414238	0.108906	WBGene00022425	plst-1	AS	unc3-wt	14	5	7	15	14	11	4	7	15	13
0.736783	8.44364	4.79118	0.0416726	0.109473	WBGene00016911	drn-1	AS	unc3-wt	43	84	29	340	346	36	58	27	259	248
-0.72122	7.96275	4.77899	0.0419055	0.109998	WBGene00044767	T23B7.3	AS	unc3-wt	80	66	30	117	157	43	34	21	101	122
0.757555	6.59613	4.77092	0.0420605	0.110317	WBGene00219559	linc-5	AS	unc3-wt	13	20	7	81	97	11	18	7	76	83
0.654065	7.54585	4.73492	0.0427598	0.112063	WBGene00006750	unc-10	AS	unc3-wt	31	31	20	188	166	28	30	18	162	141
-0.729284	7.02511	4.73307	0.0427961	0.112069	WBGene00012337	scyl-1	AS	unc3-wt	45	23	21	93	57	39	21	21	85	52
0.907724	5.87646	4.72426	0.0429694	0.112434	WBGene00003087	lsy-2	AS	unc3-wt	10	11	1	72	40	10	11	1	66	39
-1.21196	5.10379	4.71811	0.0430909	0.112663	WBGene00021345	Y37B11A.3	AS	unc3-wt	9	12	5	22	9	8	11	5	21	9
-0.827745	6.03242	4.71279	0.0431963	0.112849	WBGene00020500	T14B4.3	AS	unc3-wt	22	14	10	54	19	20	13	10	52	19
-0.770109	6.68037	4.71013	0.0432492	0.112898	WBGene00016997	cebp-1	AS	unc3-wt	22	43	9	63	51	20	32	6	55	45
0.785625	6.06728	4.70028	0.0434454	0.113321	WBGene00004040	pld-1	AS	unc3-wt	7	13	6	65	57	7	11	5	61	51
0.700707	9.00947	4.69598	0.0435314	0.113456	WBGene00013025	vha-13	AS	unc3-wt	101	106	36	646	405	63	67	29	429	294
0.715898	7.20076	4.68757	0.0436999	0.113655	WBGene00001955	hlh-11	AS	unc3-wt	26	33	7	163	122	24	26	7	150	108
-0.686868	7.51291	4.68623	0.043727	0.113655	WBGene00019872	R04E5.9	AS	unc3-wt	42	46	33	104	104	28	36	27	95	89
1.31545	5.08289	4.68843	0.0436828	0.113655	WBGene00003596	ngp-1	AS	unc3-wt	4	3	2	36	26	4	3	2	36	25
0.780329	6.06385	4.68532	0.0437453	0.113655	WBGene00010681	mak-1	AS	unc3-wt	7	13	6	67	55	7	13	6	65	51
-0.744114	11.5584	4.67641	0.0439251	0.113991	WBGene00017900	F28E10.1	AS	unc3-wt	845	834	417	1900	1487	150	135	150	758	555
-0.705204	7.96334	4.67299	0.0439942	0.113991	WBGene00000288	cal-4	AS	unc3-wt	85	72	23	142	140	45	44	18	120	117
0.769644	6.82657	4.6704	0.0440467	0.113991	WBGene00015391	sdha-1	AS	unc3-wt	19	26	4	140	83	17	23	4	131	74
0.662544	8.63838	4.67223	0.0440098	0.113991	WBGene00000140	anc-1	AS	unc3-wt	71	66	42	418	361	49	47	35	254	220
1.18475	5.33114	4.67139	0.0440267	0.113991	WBGene00015741	C13F10.1	AS	unc3-wt	8	2	2	50	26	6	2	2	42	21
0.899486	5.78031	4.65908	0.0442772	0.114498	WBGene00020135	aakg-4	AS	unc3-wt	5	12	3	51	49	5	8	3	44	46
-1.16631	5.28169	4.6572	0.0443156	0.114508	WBGene00016806	C50D2.2	AS	unc3-wt	11	6	11	24	12	9	6	7	23	12
-0.814206	11.3957	4.65194	0.0444231	0.114664	WBGene00001915	his-41	AS	unc3-wt	582	616	545	1818	1154	141	129	157	690	468
0.743568	7.27181	4.65086	0.0444453	0.114664	WBGene00000162	apd-3	AS	unc3-wt	19	40	9	172	130	19	33	9	153	115
-1.82435	4.72184	4.64197	0.0446279	0.115045	WBGene00010006	F53H2.3	AS	unc3-wt	4	12	6	3	13	4	11	5	3	13
-0.65907	7.20677	4.63408	0.0447908	0.115376	WBGene00012468	Y17G7B.17	AS	unc3-wt	41	43	18	114	63	33	34	17	101	56
-0.718497	6.17248	4.6253	0.0449728	0.115754	WBGene00011734	mlc-5	AS	unc3-wt	23	15	11	44	37	20	14	11	41	32
0.696189	6.42863	4.60757	0.0453429	0.116579	WBGene00001574	gei-17	AS	unc3-wt	16	13	7	82	75	15	11	6	74	65
-0.75844	6.00496	4.60658	0.0453637	0.116579	WBGene00006363	syd-1	AS	unc3-wt	19	19	7	50	23	16	19	7	44	22
1.0509	5.34101	4.6018	0.0454641	0.116746	WBGene00008404	D2013.6	AS	unc3-wt	6	5	2	45	29	6	5	2	44	26
0.68335	7.82606	4.58638	0.0457899	0.117492	WBGene00021469	Y39G10AR.11	AS	unc3-wt	51	40	14	213	221	41	33	13	177	177
-0.713739	6.61735	4.57064	0.0461252	0.118261	WBGene00016841	magu-3	AS	unc3-wt	33	29	8	72	42	30	27	7	70	38
-0.819157	5.62702	4.5652	0.0462418	0.118468	WBGene00016435	C35B1.5	AS	unc3-wt	14	12	8	32	21	14	10	7	30	21
-2.0539	4.47932	4.55471	0.0464673	0.118953	WBGene00014148	ZK909.3	AS	unc3-wt	3	16	1	6	6	3	14	1	6	6
-0.823394	6.89699	4.53436	0.0469088	0.119991	WBGene00007107	pfd-4	AS	unc3-wt	22	25	31	85	47	17	23	30	80	44
1.35935	5.19866	4.53204	0.0469595	0.120028	WBGene00006888	vbh-1	AS	unc3-wt	6	4	0	50	21	6	4	0	48	21
0.630493	8.01614	4.52662	0.0470778	0.120183	WBGene00006752	unc-13	AS	unc3-wt	52	49	20	280	219	42	40	19	222	174
-1.81636	4.50241	4.52593	0.047093	0.120183	WBGene00016237	C29H12.6	AS	unc3-wt	11	5	3	7	7	11	4	2	7	7
-0.918426	5.42774	4.51865	0.0472528	0.120498	WBGene00015327	snpn-1	AS	unc3-wt	11	11	8	27	17	11	11	8	25	15
0.723384	9.83795	4.50419	0.047572	0.121219	WBGene00004336	ret-1	AS	unc3-wt	215	151	66	1055	813	95	84	54	579	426
0.789341	5.89529	4.49646	0.0477437	0.121283	WBGene00018131	F37A4.1	AS	unc3-wt	12	7	4	61	47	12	7	4	54	43
1.29402	5.17115	4.49948	0.0476765	0.121283	WBGene00020301	T07D1.2	AS	unc3-wt	2	7	1	35	31	2	7	1	32	30
-0.85169	5.65103	4.49656	0.0477415	0.121283	WBGene00019759	M03F4.6	AS	unc3-wt	13	19	4	30	23	11	16	4	28	23
0.662932	6.85497	4.49933	0.0476798	0.121283	WBGene00002295	let-19	AS	unc3-wt	22	21	8	115	100	19	20	8	102	85
1.41248	5.10553	4.48802	0.047932	0.121668	WBGene00010096	rskd-1	AS	unc3-wt	4	5	0	30	33	4	5	0	28	28
-0.687432	6.19092	4.48379	0.0480266	0.121815	WBGene00010260	ddx-17	AS	unc3-wt	20	21	9	54	31	18	19	8	47	29
0.743911	5.97081	4.45731	0.0486241	0.123236	WBGene00006697	uaf-1	AS	unc3-wt	10	11	4	67	47	10	11	3	66	43
0.952085	5.56493	4.45483	0.0486806	0.123284	WBGene00015484	atgl-1	AS	unc3-wt	5	6	5	60	28	5	5	5	56	26
-1.00359	5.2744	4.45116	0.0487642	0.123402	WBGene00019882	R05D3.9	AS	unc3-wt	12	11	5	24	14	9	10	5	23	13
0.635518	7.95572	4.44891	0.0488155	0.123437	WBGene00000157	aps-2	AS	unc3-wt	36	51	25	265	212	31	42	24	218	169
1.02872	5.62494	4.43242	0.0491936	0.124298	WBGene00004110	pqn-20	AS	unc3-wt	8	2	6	61	32	8	2	6	55	30
0.713861	6.77878	4.4261	0.0493393	0.124571	WBGene00011423	ipla-7	AS	unc3-wt	19	24	5	108	98	17	21	5	99	89
0.690827	10.147	4.42076	0.0494629	0.124788	WBGene00008760	F13E9.11	AS	unc3-wt	223	183	112	1328	976	108	83	77	638	454
-0.705701	5.9977	4.41718	0.049546	0.124903	WBGene00003925	pas-4	AS	unc3-wt	17	16	10	40	32	13	15	8	38	31
1.41392	7.06606	4.41412	0.0496172	0.124956	WBGene00010966	nduo-3	AS	unc3-wt	0	8	27	162	132	0	5	17	132	98
0.730915	7.0955	4.41303	0.0496425	0.124956	WBGene00014218	ZK1098.1	AS	unc3-wt	13	26	17	152	111	12	25	17	128	94
0.655952	7.0647	4.40936	0.049728	0.125076	WBGene00013345	Y59A8B.8	AS	unc3-wt	23	28	9	136	115	20	25	8	128	103
0.849301	5.63252	4.40715	0.0497795	0.12511	WBGene00195043	Y57G11C.1135	AS	unc3-wt	8	6	4	51	38	7	6	4	46	35
1.62567	4.83151	4.39363	0.0500963	0.12562	WBGene00018408	F44B9.5	AS	unc3-wt	2	2	2	24	27	2	2	2	22	27
-0.75442	5.81745	4.39503	0.0500634	0.12562	WBGene00012807	Y43F4B.10	AS	unc3-wt	14	14	10	35	27	13	13	9	33	26
-0.662579	6.44258	4.39404	0.0500868	0.12562	WBGene00002632	let-413	AS	unc3-wt	25	26	9	56	45	23	23	8	50	41
0.816238	5.83312	4.38943	0.0501951	0.125773	WBGene00016167	vps-22	AS	unc3-wt	10	10	2	64	41	9	9	2	55	38
-1.34644	4.90646	4.37145	0.050621	0.126648	WBGene00003735	nhx-8	AS	unc3-wt	8	10	5	11	13	8	9	5	11	11
-0.761295	8.47105	4.37197	0.0506087	0.126648	WBGene00008262	ril-1	AS	unc3-wt	72	74	80	252	153	52	56	62	214	132
-1.58669	4.69102	4.34615	0.0512274	0.128069	WBGene00002151	irk-3	AS	unc3-wt	6	12	3	8	10	6	11	3	8	10
-0.63758	6.7857	4.3265	0.0517042	0.129163	WBGene00000793	crh-1	AS	unc3-wt	32	29	14	68	61	26	23	14	62	54
0.759531	6.13174	4.31902	0.0518868	0.129521	WBGene00004286	rab-39	AS	unc3-wt	7	16	5	74	55	6	15	5	68	51
0.737213	6.29788	4.30505	0.0522302	0.13028	WBGene00009082	dlat-1	AS	unc3-wt	10	11	10	94	53	9	11	9	87	50
0.719639	6.11799	4.30162	0.0523149	0.130393	WBGene00011815	bath-43	AS	unc3-wt	9	13	6	81	47	9	12	6	72	46
0.757934	6.10763	4.27945	0.0528663	0.131574	WBGene00001520	gas-1	AS	unc3-wt	15	10	3	82	47	15	8	3	79	44
0.824054	6.24742	4.27938	0.052868	0.131574	WBGene00015437	scrm-3	AS	unc3-wt	7	9	12	84	58	6	9	11	79	54
-0.939549	7.74547	4.25864	0.0533898	0.132773	WBGene00013311	sec-61.A	AS	unc3-wt	72	94	6	138	86	57	53	6	128	77
0.963958	5.38929	4.24747	0.0536734	0.133378	WBGene00018586	ubxn-3	AS	unc3-wt	5	6	3	43	32	5	6	3	42	32
-0.616265	8.15973	4.2443	0.0537543	0.133478	WBGene00020894	T28D9.1	AS	unc3-wt	70	81	41	203	142	48	50	32	174	110
-1.12966	5.12174	4.22793	0.0541736	0.134318	WBGene00002250	lap-2	AS	unc3-wt	14	8	4	20	12	14	8	4	18	11
-0.632233	7.55657	4.22887	0.0541494	0.134318	WBGene00009575	F40F8.1	AS	unc3-wt	40	52	32	132	93	34	37	29	117	83
1.44806	4.99464	4.21019	0.0546324	0.135354	WBGene00014015	panl-3	AS	unc3-wt	4	4	0	35	24	4	4	0	32	24
0.726859	10.1871	4.20835	0.0546801	0.135371	WBGene00012759	sup-1	AS	unc3-wt	207	148	144	1483	941	93	68	81	687	452
0.86091	5.76793	4.20382	0.0547982	0.135562	WBGene00000146	ape-1	AS	unc3-wt	4	12	4	55	44	4	12	4	54	39
0.70796	6.12376	4.20053	0.054884	0.135673	WBGene00017929	grld-1	AS	unc3-wt	9	12	7	67	58	9	12	7	64	55
0.655512	6.41473	4.19762	0.0549601	0.13576	WBGene00014036	ZK643.5	AS	unc3-wt	14	14	8	96	61	13	11	8	88	56
-1.62282	4.59899	4.18745	0.0552269	0.136317	WBGene00009918	gcsh-2	AS	unc3-wt	6	7	6	9	8	6	6	6	9	7
0.743257	6.64626	4.1858	0.0552704	0.136323	WBGene00011434	T04D3.5	AS	unc3-wt	25	14	4	124	70	23	13	4	116	62
-0.818871	10.1065	4.18333	0.0553353	0.136381	WBGene00004474	rps-5	AS	unc3-wt	236	207	251	772	452	116	82	122	468	291
0.662982	6.61267	4.17946	0.0554377	0.136456	WBGene00014013	ZK632.4	AS	unc3-wt	15	15	11	93	85	14	13	11	89	80
0.816595	5.77721	4.17906	0.055448	0.136456	WBGene00021986	Y59C2A.3	AS	unc3-wt	11	8	2	54	45	9	7	2	52	39
-0.635401	6.8427	4.17437	0.0555723	0.136587	WBGene00022668	ZK154.6	AS	unc3-wt	35	25	17	83	54	29	21	15	79	52
0.657935	9.42166	4.17392	0.0555841	0.136587	WBGene00017193	F07C3.2	AS	unc3-wt	138	124	60	774	592	82	72	53	499	382
-0.6338	7.06053	4.16332	0.0558661	0.137179	WBGene00206380	C42D4.18	AS	unc3-wt	33	32	23	98	62	26	23	21	75	49
-0.597433	7.87524	4.14532	0.0563484	0.137954	WBGene00015935	C17H12.10	AS	unc3-wt	60	61	35	170	116	48	47	33	145	100
1.06651	5.25669	4.14741	0.056292	0.137954	WBGene00016383	zgpa-1	AS	unc3-wt	4	6	2	41	28	4	5	2	37	27
-2.24132	4.17618	4.14536	0.0563472	0.137954	WBGene00185102	Y105C5A.1268	AS	unc3-wt	2	6	7	5	4	2	6	7	5	3
0.785743	5.97258	4.14596	0.0563312	0.137954	WBGene00004893	sms-2	AS	unc3-wt	10	13	2	74	43	10	12	2	71	41
-0.635729	7.78463	4.12381	0.056931	0.139219	WBGene00003476	mtm-3	AS	unc3-wt	55	47	41	145	116	40	37	34	122	106
-0.655293	7.36381	4.12313	0.0569495	0.139219	WBGene00004700	rsp-3	AS	unc3-wt	60	40	16	115	80	46	32	15	109	70
1.07233	5.44121	4.11438	0.0571885	0.1397	WBGene00001978	hmp-1	AS	unc3-wt	9	3	2	61	22	8	3	2	57	20
-1.29301	5.0297	4.11038	0.0572983	0.139775	WBGene00016979	C56G2.4	AS	unc3-wt	14	11	1	14	13	7	8	1	12	11
-0.790968	6.02841	4.11019	0.0573034	0.139775	WBGene00001226	eif-3.C	AS	unc3-wt	24	10	11	50	23	21	9	11	49	22
0.999529	5.46514	4.10824	0.057357	0.139802	WBGene00043156	C27F2.9	AS	unc3-wt	8	6	1	58	25	7	5	1	57	23
-0.681741	6.06728	4.1058	0.0574241	0.139863	WBGene00004464	rpn-8	AS	unc3-wt	20	15	10	40	36	17	14	9	37	34
0.63065	8.17806	4.07689	0.0582261	0.141608	WBGene00000366	cbp-1	AS	unc3-wt	66	50	21	285	268	52	40	18	230	204
-1.73477	4.59398	4.07839	0.0581842	0.141608	WBGene00018748	F53C3.4	AS	unc3-wt	8	3	8	7	9	7	2	8	6	9
-0.696546	6.10969	4.05883	0.0587339	0.142543	WBGene00012931	Y47D3A.20	AS	unc3-wt	18	16	12	37	40	17	16	12	36	39
0.642424	6.74404	4.05861	0.0587399	0.142543	WBGene00007703	gbf-1	AS	unc3-wt	16	19	11	100	95	15	17	10	87	82
-0.674209	7.16459	4.06098	0.0586731	0.142543	WBGene00003950	pbs-4	AS	unc3-wt	37	29	28	112	59	32	26	23	105	55
1.56634	4.98627	4.05701	0.0587853	0.142549	WBGene00021843	Y54E10BR.4	AS	unc3-wt	4	0	3	34	25	4	0	3	32	23
-0.733401	7.04542	4.04247	0.059198	0.143445	WBGene00235102	Y54G2A.75	AS	unc3-wt	35	21	30	91	60	30	21	27	87	55
0.600893	8.31363	4.03783	0.0593304	0.14366	WBGene00007746	C26D10.6	AS	unc3-wt	54	66	29	366	251	42	49	23	273	189
0.605489	8.19821	4.02682	0.0596459	0.144319	WBGene00022199	pfk-1.1	AS	unc3-wt	56	62	22	332	236	47	48	20	261	188
-1.09607	5.15909	4.02167	0.0597945	0.144525	WBGene00006602	tps-1	AS	unc3-wt	14	6	6	18	15	12	6	6	18	13
1.50744	4.96911	4.02084	0.0598184	0.144525	WBGene00019697	M01B12.4	AS	unc3-wt	2	1	4	30	27	2	1	4	28	25
0.640014	9.29247	4.00999	0.0601322	0.145071	WBGene00003153	mca-3	AS	unc3-wt	119	122	55	668	563	75	74	44	451	351
0.692229	6.17865	4.01099	0.0601033	0.145071	WBGene00044989	Y37A1B.17	AS	unc3-wt	10	15	5	68	62	9	15	5	66	55
0.751854	5.91408	4.00725	0.0602119	0.145158	WBGene00021863	Y54F10BM.9	AS	unc3-wt	13	8	3	62	47	10	8	3	59	43
-1.97753	4.30052	3.9996	0.0604349	0.145589	WBGene00022010	catp-7	AS	unc3-wt	11	5	1	7	4	10	4	1	7	4
0.664307	6.56225	3.98893	0.0607472	0.146235	WBGene00019781	M60.6	AS	unc3-wt	19	12	9	86	85	18	12	9	75	79
1.10483	5.44483	3.9872	0.060798	0.146251	WBGene00022538	ZC190.4	AS	unc3-wt	2	4	7	52	29	2	4	7	45	28
0.659652	6.4211	3.9686	0.0613476	0.147466	WBGene00018802	F54D8.6	AS	unc3-wt	14	18	5	85	71	13	14	5	78	67
0.910009	5.56307	3.96697	0.0613962	0.147476	WBGene00003582	dcap-2	AS	unc3-wt	6	10	1	50	36	6	10	1	47	33
-0.606796	8.10975	3.96372	0.0614929	0.147494	WBGene00007647	C17E4.10	AS	unc3-wt	65	78	41	170	158	34	47	34	145	136
-0.68178	5.94532	3.96485	0.0614591	0.147494	WBGene00015344	nra-4	AS	unc3-wt	15	16	10	39	31	14	16	10	37	28
-0.969009	5.2427	3.95875	0.061641	0.147742	WBGene00009713	F44G4.3	AS	unc3-wt	12	10	5	20	17	12	10	5	19	16
-0.700358	7.19766	3.95603	0.0617223	0.14783	WBGene00007855	C31H5.4	AS	unc3-wt	25	41	30	83	83	22	32	29	78	72
-1.09639	5.15931	3.94841	0.0619509	0.14827	WBGene00008558	F07H5.7	AS	unc3-wt	14	11	2	19	14	11	10	2	19	14
1.28448	5.04012	3.9427	0.0621227	0.148574	WBGene00002184	kel-1	AS	unc3-wt	4	4	1	26	32	4	3	1	24	30
-1.14762	5.05278	3.93986	0.0622083	0.148671	WBGene00001582	gfi-2	AS	unc3-wt	10	7	7	17	13	9	6	6	17	12
0.727325	6.06777	3.93575	0.0623325	0.14886	WBGene00007824	dlat-2	AS	unc3-wt	15	7	5	66	55	12	7	5	58	48
0.726414	6.27165	3.93385	0.0623901	0.148891	WBGene00009164	hrdl-1	AS	unc3-wt	7	16	8	73	67	7	16	7	70	62
-0.7325	5.87951	3.92987	0.0625108	0.149071	WBGene00017950	F31E3.2	AS	unc3-wt	19	12	9	45	22	17	11	9	44	20
1.25685	5.06453	3.92102	0.0627801	0.149606	WBGene00019403	K05B2.2	AS	unc3-wt	2	4	3	33	27	2	4	3	33	22
-0.858392	5.45462	3.90597	0.0632411	0.149972	WBGene00004056	pmk-2	AS	unc3-wt	14	13	4	22	23	14	13	4	21	22
1.46057	4.87036	3.90954	0.0631314	0.149972	WBGene00013848	npr-29	AS	unc3-wt	2	4	1	26	26	2	4	1	22	22
-0.714755	7.52647	3.91127	0.0630782	0.149972	WBGene00014017	ZK632.10	AS	unc3-wt	27	57	37	136	79	24	43	34	125	72
0.716224	6.18388	3.90564	0.0632512	0.149972	WBGene00021237	crtc-1	AS	unc3-wt	9	12	8	61	68	8	12	8	57	62
0.767925	6.1792	3.90642	0.0632272	0.149972	WBGene00002583	let-363	AS	unc3-wt	6	13	9	90	46	5	12	9	77	43
0.822306	5.60455	3.91248	0.0630412	0.149972	WBGene00045396	ZC334.12	AS	unc3-wt	9	6	3	46	40	8	5	3	46	38
-0.770708	5.61547	3.90797	0.0631797	0.149972	WBGene00001041	dnj-23	AS	unc3-wt	15	14	5	34	20	15	12	5	33	20
-0.601519	7.15041	3.89351	0.0636257	0.150752	WBGene00008999	myrf-2	AS	unc3-wt	32	40	22	102	70	27	35	22	86	58
-2.27534	4.07911	3.88725	0.0638201	0.151105	WBGene00001653	gon-4	AS	unc3-wt	2	6	6	4	4	2	5	5	4	4
0.72751	6.68093	3.88334	0.063942	0.151285	WBGene00009098	ehbp-1	AS	unc3-wt	17	10	14	91	97	15	10	14	84	90
-0.602942	6.76248	3.87778	0.0641155	0.151371	WBGene00020190	guk-1	AS	unc3-wt	33	26	14	78	53	30	25	12	71	45
-0.603281	6.82912	3.87782	0.0641141	0.151371	WBGene00016244	C30B5.2	AS	unc3-wt	27	30	18	81	56	24	26	16	77	53
-1.53379	4.69276	3.88049	0.0640307	0.151371	WBGene00009715	F44G4.6	AS	unc3-wt	5	14	2	12	7	5	11	2	12	6
-0.591663	7.76636	3.86655	0.0644675	0.152094	WBGene00020374	serp-1.2	AS	unc3-wt	55	69	25	138	123	41	53	23	133	116
-0.798965	5.83253	3.86157	0.0646243	0.152355	WBGene00004105	szy-20	AS	unc3-wt	13	12	13	27	33	12	12	12	26	28
-0.889269	5.50109	3.84923	0.0650151	0.153167	WBGene00003949	pbs-3	AS	unc3-wt	17	14	2	28	19	13	13	2	28	18
0.98311	5.37237	3.84625	0.0651097	0.153172	WBGene00002201	kin-18	AS	unc3-wt	8	5	1	45	30	8	5	1	43	26
-0.72418	8.83439	3.84662	0.0650981	0.153172	WBGene00009161	cox-7C	AS	unc3-wt	85	103	100	321	207	69	66	72	254	175
-0.742054	5.63842	3.83845	0.0653587	0.153431	WBGene00019953	wapl-1	AS	unc3-wt	15	13	6	32	23	14	13	6	30	22
0.863251	5.7176	3.83961	0.0653216	0.153431	WBGene00007621	C16C2.4	AS	unc3-wt	11	3	5	58	38	11	3	5	52	36
-0.642571	6.18343	3.84014	0.0653047	0.153431	WBGene00010488	endu-1	AS	unc3-wt	20	16	12	50	35	17	14	12	46	32
1.01373	5.45937	3.83209	0.0655623	0.1538	WBGene00010044	F54C9.9	AS	unc3-wt	4	4	6	58	24	3	3	5	52	22
-0.673204	6.61701	3.82959	0.0656424	0.153879	WBGene00015330	C02B10.5	AS	unc3-wt	31	16	18	66	48	29	14	15	63	47
0.833788	5.55484	3.82411	0.0658189	0.154183	WBGene00006517	madd-3	AS	unc3-wt	5	8	4	46	37	5	8	4	37	34
-0.694787	5.91783	3.82046	0.0659366	0.15424	WBGene00003081	lsm-7	AS	unc3-wt	16	13	11	37	31	15	13	10	37	30
-1.44691	4.72872	3.82105	0.0659175	0.15424	WBGene00022448	pinn-1	AS	unc3-wt	7	6	7	14	7	6	5	6	14	7
-0.608136	8.03939	3.8142	0.0661391	0.154605	WBGene00001669	gpa-7	AS	unc3-wt	59	79	38	153	157	46	54	31	138	128
-1.26532	5.00888	3.81048	0.0662599	0.154778	WBGene00012951	Y47H9C.8	AS	unc3-wt	9	8	7	24	5	7	8	6	20	4
-0.80787	5.52415	3.80833	0.0663296	0.154831	WBGene00004055	pmk-1	AS	unc3-wt	10	12	9	28	21	8	10	8	26	20
-1.00449	5.30438	3.79152	0.0668788	0.156003	WBGene00018704	ztf-13	AS	unc3-wt	10	10	8	31	9	10	9	7	28	9
0.632634	8.36461	3.78256	0.0671739	0.156581	WBGene00018395	mtch-1	AS	unc3-wt	74	67	19	391	258	55	51	16	291	208
-1.49846	4.69005	3.76895	0.0676246	0.157521	WBGene00000515	ckc-1	AS	unc3-wt	10	10	1	11	8	9	10	1	11	8
-1.63785	4.69334	3.76705	0.0676878	0.157557	WBGene00012943	bed-2	AS	unc3-wt	10	12	0	12	6	7	11	0	12	6
-0.634245	6.1217	3.75503	0.0680891	0.15838	WBGene00012885	iscu-1	AS	unc3-wt	18	17	11	50	32	17	17	11	48	30
-0.793664	5.71358	3.74934	0.0682803	0.158713	WBGene00022297	Y76B12C.3	AS	unc3-wt	14	9	12	35	22	11	8	12	33	19
0.628025	7.13013	3.74553	0.0684085	0.1589	WBGene00007009	wwp-1	AS	unc3-wt	28	27	9	182	89	22	22	8	151	79
-0.704174	6.45527	3.74404	0.0684586	0.158905	WBGene00003148	mbf-1	AS	unc3-wt	23	24	13	80	25	21	20	11	70	22
0.805565	7.59551	3.74028	0.0685857	0.159088	WBGene00010828	M02B1.3	AS	unc3-wt	28	56	4	240	155	23	38	4	197	127
0.711544	5.90245	3.73657	0.0687113	0.159156	WBGene00001441	fkh-9	AS	unc3-wt	8	12	4	57	49	8	11	4	53	45
-2.40667	3.98404	3.73798	0.0686634	0.159156	WBGene00022601	ZC404.1	AS	unc3-wt	4	2	7	4	3	4	2	7	4	3
1.6978	4.69583	3.72349	0.069156	0.160074	WBGene00021522	nhr-274	AS	unc3-wt	2	1	2	35	13	2	1	2	33	13
-0.568	7.91253	3.71014	0.0696134	0.160908	WBGene00017982	hpo-18	AS	unc3-wt	69	57	34	171	125	54	46	28	149	108
0.581007	7.75526	3.71137	0.0695711	0.160908	WBGene00009580	xbx-6	AS	unc3-wt	46	39	17	271	147	39	33	15	223	124
-0.678429	6.46897	3.70311	0.0698555	0.161242	WBGene00022750	tres-1	AS	unc3-wt	25	15	18	53	48	24	12	18	48	42
1.2458	5.03678	3.70336	0.069847	0.161242	WBGene00007330	C05C10.3	AS	unc3-wt	2	5	2	29	29	2	5	2	28	25
0.630601	10.0096	3.69751	0.0700494	0.161577	WBGene00020209	T04C9.1	AS	unc3-wt	171	204	105	1138	902	99	97	79	622	468
-0.688184	8.83008	3.69347	0.0701893	0.161691	WBGene00015755	C14B9.10	AS	unc3-wt	100	93	95	336	202	71	74	73	273	166
-1.7993	4.42732	3.69327	0.0701961	0.161691	WBGene00007347	C05G5.1	AS	unc3-wt	5	11	2	12	2	5	10	2	11	2
1.02834	5.47144	3.68846	0.0703637	0.161964	WBGene00008940	F18H3.4	AS	unc3-wt	5	10	0	48	34	5	10	0	44	32
1.14393	5.09273	3.68533	0.0704725	0.162101	WBGene00000114	alh-8	AS	unc3-wt	4	4	2	31	29	4	4	2	30	28
2.30816	4.52416	3.68197	0.07059	0.162259	WBGene00020808	clik-1	AS	unc3-wt	0	3	0	40	5	0	1	0	33	4
-1.99799	4.23439	3.6777	0.0707396	0.16249	WBGene00019631	K10D2.5	AS	unc3-wt	4	4	7	8	3	4	3	7	7	3
-0.564903	7.66692	3.66512	0.0711816	0.163057	WBGene00000183	arf-3	AS	unc3-wt	62	50	25	145	105	49	38	23	135	94
1.60113	4.76491	3.66675	0.0711241	0.163057	WBGene00011109	R07E5.1	AS	unc3-wt	3	3	0	22	26	3	3	0	19	22
0.592784	6.88316	3.665	0.0711861	0.163057	WBGene00017778	nono-1	AS	unc3-wt	22	21	10	111	103	20	19	10	96	95
-0.656577	6.23628	3.66368	0.0712326	0.163057	WBGene00017082	DC2.5	AS	unc3-wt	24	17	10	62	28	19	16	10	54	23
0.728805	7.40445	3.66572	0.0711604	0.163057	WBGene00001194	egl-27	AS	unc3-wt	27	46	5	196	138	25	32	5	163	113
-0.599181	8.22879	3.65344	0.0715955	0.163755	WBGene00006830	unc-103	AS	unc3-wt	82	89	35	172	182	51	57	33	152	151
-0.638749	7.48981	3.65228	0.0716366	0.163755	WBGene00006536	tbb-1	AS	unc3-wt	62	46	18	154	67	51	35	16	139	62
1.11199	5.35036	3.64688	0.0718288	0.164081	WBGene00016068	C24H10.2	AS	unc3-wt	4	9	0	37	37	4	8	0	37	32
0.625078	9.00499	3.64531	0.0718847	0.164095	WBGene00003150	mbk-2	AS	unc3-wt	111	103	36	518	476	71	71	33	367	317
-0.627035	6.85986	3.64316	0.0719618	0.164108	WBGene00004184	T19D2.2	AS	unc3-wt	30	41	10	78	60	27	37	9	71	56
1.02592	5.24714	3.64239	0.0719892	0.164108	WBGene00017430	bcl-11	AS	unc3-wt	3	6	3	36	31	2	6	3	32	27
-0.607024	7.97244	3.64042	0.0720597	0.164155	WBGene00004930	sod-1	AS	unc3-wt	53	61	47	174	129	42	49	39	151	114
-1.08796	5.04831	3.63858	0.0721257	0.164193	WBGene00015499	ints-1	AS	unc3-wt	8	11	5	20	11	8	8	5	20	10
-0.5855	7.23617	3.63355	0.0723061	0.16449	WBGene00003123	mag-1	AS	unc3-wt	36	39	24	118	68	34	36	22	108	65
-0.743175	5.83015	3.63102	0.072397	0.164584	WBGene00000912	daf-16	AS	unc3-wt	14	22	4	40	24	14	20	4	38	22
-0.770365	7.08952	3.62681	0.0725488	0.164816	WBGene00007022	mdt-22	AS	unc3-wt	37	17	34	96	58	32	17	30	80	51
0.852468	5.55358	3.62062	0.0727726	0.165211	WBGene00010785	top-2	AS	unc3-wt	10	4	3	44	39	9	4	3	41	36
1.13863	5.09108	3.61283	0.0730554	0.165739	WBGene00002239	ksr-1	AS	unc3-wt	5	3	2	37	24	5	3	2	35	24
1.13839	5.09114	3.60956	0.0731744	0.165889	WBGene00013789	Y116A8C.9	AS	unc3-wt	3	5	2	37	24	3	5	2	34	23
0.96071	5.35852	3.60689	0.0732717	0.165889	WBGene00011806	ekl-6	AS	unc3-wt	8	5	1	40	33	8	5	1	38	32
1.43963	4.87974	3.60799	0.0732315	0.165889	WBGene00000103	akt-2	AS	unc3-wt	1	4	2	25	27	1	4	2	25	25
-0.663796	10.518	3.60003	0.0735226	0.166343	WBGene00004413	rpl-2	AS	unc3-wt	341	355	256	981	739	129	117	120	568	411
-0.624816	6.10654	3.59847	0.0735796	0.166358	WBGene00009583	aagr-3	AS	unc3-wt	20	17	9	52	30	20	16	9	48	29
-0.723988	6.13259	3.59195	0.0738193	0.166712	WBGene00007898	C33D9.3	AS	unc3-wt	10	28	10	50	30	7	22	10	49	28
0.590221	8.11104	3.59148	0.0738366	0.166712	WBGene00018285	smk-1	AS	unc3-wt	54	62	18	293	234	40	47	17	239	192
1.31629	4.96959	3.57963	0.0742747	0.167586	WBGene00019711	M01E11.2	AS	unc3-wt	3	2	3	26	29	3	2	3	26	21
0.59382	7.03935	3.57627	0.0743995	0.167719	WBGene00012977	Y48A6C.4	AS	unc3-wt	26	24	10	119	120	23	20	9	110	109
-1.22795	5.00109	3.57532	0.0744347	0.167719	WBGene00021826	txl-1	AS	unc3-wt	13	11	1	13	14	13	11	1	13	14
1.01424	5.22437	3.56547	0.0748018	0.168431	WBGene00000407	cdk-5	AS	unc3-wt	4	6	2	42	25	4	6	2	41	21
-0.926628	5.33735	3.55744	0.0751028	0.168994	WBGene00003836	nxt-1	AS	unc3-wt	14	6	8	25	16	11	6	8	23	14
0.624057	6.76339	3.54427	0.0755992	0.169995	WBGene00010306	golg-4	AS	unc3-wt	16	16	14	104	93	13	16	12	89	75
0.69499	6.44448	3.53593	0.0759158	0.170592	WBGene00019250	H28G03.2	AS	unc3-wt	15	8	12	102	60	14	8	12	88	54
-0.657809	11.796	3.52267	0.0764221	0.171496	WBGene00022951	C30E1.9	AS	unc3-wt	1087	924	449	2651	1597	142	126	146	739	519
0.769143	5.81907	3.5227	0.0764209	0.171496	WBGene00007428	wdr-20	AS	unc3-wt	7	6	8	55	45	7	6	7	50	40
0.644871	6.08599	3.50805	0.076985	0.172643	WBGene00003048	lit-1	AS	unc3-wt	12	9	7	71	50	10	9	6	67	48
-1.1629	5.08682	3.50211	0.0772151	0.173041	WBGene00007285	C04A11.1	AS	unc3-wt	6	8	10	13	17	6	8	9	12	15
-1.30841	4.84785	3.48438	0.0779065	0.174119	WBGene00016057	C24D10.6	AS	unc3-wt	8	5	8	13	11	8	5	8	12	10
0.619645	7.4006	3.48629	0.0778318	0.174119	WBGene00004087	ppk-1	AS	unc3-wt	36	36	8	172	146	30	31	8	149	128
0.680587	6.25327	3.4844	0.0779059	0.174119	WBGene00020346	rbm-5	AS	unc3-wt	14	8	9	93	48	13	8	9	83	44
-0.630937	6.92753	3.48784	0.077771	0.174119	WBGene00001840	hel-1	AS	unc3-wt	41	33	11	102	47	31	27	8	89	46
-0.882968	5.40598	3.47423	0.0783056	0.174775	WBGene00020994	W03F8.4	AS	unc3-wt	16	9	5	33	12	16	9	5	31	12
-0.898632	5.43838	3.47497	0.0782764	0.174775	WBGene00021239	Y20F4.4	AS	unc3-wt	7	20	4	23	21	6	17	4	22	21
0.587571	6.52904	3.44662	0.0794032	0.176932	WBGene00022106	lgc-46	AS	unc3-wt	19	15	7	92	74	17	14	7	86	68
-0.722411	5.67739	3.44616	0.0794216	0.176932	WBGene00015156	B0361.2	AS	unc3-wt	15	15	5	27	29	12	14	5	27	26
-0.717472	5.956	3.44589	0.0794325	0.176932	WBGene00012359	W09D10.1	AS	unc3-wt	11	26	6	40	30	9	24	6	38	30
0.582024	7.10081	3.44443	0.0794914	0.176945	WBGene00000443	ceh-20	AS	unc3-wt	20	29	13	163	95	20	22	12	145	88
-0.703719	5.68258	3.4246	0.0802916	0.178606	WBGene00006713	ubc-18	AS	unc3-wt	13	12	9	36	22	13	11	9	35	21
0.713642	5.72653	3.41044	0.080869	0.179769	WBGene00016326	ubr-1	AS	unc3-wt	9	9	3	57	37	9	9	3	51	34
0.663582	6.00839	3.39789	0.0813851	0.180795	WBGene00001834	hda-1	AS	unc3-wt	13	11	3	66	49	13	10	3	65	45
0.704835	5.8149	3.3753	0.0823231	0.182684	WBGene00000231	atx-2	AS	unc3-wt	7	9	6	51	47	7	9	5	49	45
0.744561	5.86743	3.37476	0.0823458	0.182684	WBGene00000914	daf-19	AS	unc3-wt	14	5	4	66	40	14	5	4	62	37
0.599483	6.35854	3.37169	0.0824742	0.182846	WBGene00021849	Y54F10AM.5	AS	unc3-wt	12	14	9	86	61	12	14	9	82	58
-0.610006	7.72417	3.36542	0.0827374	0.183307	WBGene00014569	bkip-1	AS	unc3-wt	46	45	43	165	94	36	37	37	143	81
-1.07884	5.17682	3.35869	0.0830213	0.183813	WBGene00019407	lect-2	AS	unc3-wt	9	5	11	19	15	7	4	11	18	14
0.637244	6.04979	3.35208	0.0833007	0.184185	WBGene00015468	madf-11	AS	unc3-wt	13	11	4	64	53	12	10	4	59	49
0.591607	6.71512	3.35241	0.0832867	0.184185	WBGene00009974	F53C11.4	AS	unc3-wt	21	14	11	100	89	20	14	10	95	81
1.02106	5.21193	3.34802	0.0834731	0.184443	WBGene00017934	F30B5.4	AS	unc3-wt	4	7	1	39	27	3	7	1	37	25
-0.666205	10.1271	3.34079	0.0837808	0.18493	WBGene00006910	vha-1	AS	unc3-wt	226	269	215	796	528	109	98	119	503	324
-1.02046	5.15229	3.34023	0.083805	0.18493	WBGene00019207	fgt-1	AS	unc3-wt	9	9	7	13	20	9	9	7	13	19
-0.693088	6.14344	3.33508	0.0840251	0.185292	WBGene00008149	pyp-1	AS	unc3-wt	25	21	4	56	27	22	16	3	55	27
-0.589425	6.49524	3.32907	0.0842828	0.185736	WBGene00015203	cdk-11.1	AS	unc3-wt	30	18	12	65	44	28	11	11	61	40
-0.682714	5.78868	3.32501	0.0844576	0.185998	WBGene00001094	dars-1	AS	unc3-wt	17	12	8	43	21	14	11	6	41	19
-0.61553	6.63549	3.32357	0.0845194	0.18601	WBGene00022738	fubl-2	AS	unc3-wt	36	25	8	74	46	31	18	8	69	44
0.71036	5.72445	3.31664	0.084819	0.186545	WBGene00016622	mafr-1	AS	unc3-wt	8	10	3	58	36	8	10	3	54	36
0.939252	5.35977	3.30726	0.0852263	0.187317	WBGene00002076	imb-2	AS	unc3-wt	3	9	2	47	27	3	9	2	46	27
-0.641297	6.53619	3.30224	0.0854451	0.187673	WBGene00017098	mek-5	AS	unc3-wt	37	18	9	56	52	30	17	9	52	47
0.584281	6.68398	3.2997	0.0855564	0.187793	WBGene00015868	C16H3.3	AS	unc3-wt	18	16	11	92	91	16	14	11	82	80
-1.98603	4.14734	3.29503	0.0857609	0.188117	WBGene00007176	kcnl-1	AS	unc3-wt	2	6	6	6	4	1	5	6	4	3
0.634196	6.00266	3.29317	0.0858425	0.188171	WBGene00015430	C04E7.3	AS	unc3-wt	12	11	4	63	50	10	10	4	57	44
-1.32993	4.75757	3.28608	0.0861542	0.18873	WBGene00006816	unc-84	AS	unc3-wt	6	13	2	14	8	6	13	2	13	8
-0.671972	9.7604	3.28461	0.0862192	0.188747	WBGene00000371	cox-5B	AS	unc3-wt	179	188	177	605	417	100	87	112	424	285
0.688343	6.53584	3.27901	0.0864667	0.189164	WBGene00004749	sdn-1	AS	unc3-wt	17	22	2	102	72	13	20	2	91	67
0.942741	5.3192	3.27352	0.0867105	0.189447	WBGene00022798	fahd-1	AS	unc3-wt	4	4	5	39	31	4	4	4	39	28
-1.07383	5.11663	3.27439	0.0866717	0.189447	WBGene00004375	rme-4	AS	unc3-wt	16	8	2	23	10	14	8	2	23	9
-0.640538	6.63324	3.27219	0.0867695	0.189451	WBGene00011732	arrd-17	AS	unc3-wt	25	18	21	78	41	24	16	20	73	39
-0.551933	6.83448	3.26465	0.0871056	0.190059	WBGene00018152	acs-4	AS	unc3-wt	30	32	14	89	53	26	27	12	84	52
-0.585849	7.48618	3.24364	0.0880499	0.191993	WBGene00019733	M02E1.1	AS	unc3-wt	43	36	35	130	89	31	31	28	112	80
1.23504	5.22778	3.24112	0.0881638	0.192115	WBGene00011302	R166.2	AS	unc3-wt	10	1	0	38	31	9	1	0	34	28
1.02819	5.13064	3.23076	0.0886347	0.193014	WBGene00004388	rnp-5	AS	unc3-wt	5	4	2	33	28	5	4	2	32	28
1.19582	4.98425	3.22897	0.0887165	0.193065	WBGene00022158	Y71G12B.23	AS	unc3-wt	3	5	1	27	28	3	5	1	24	28
0.764956	5.68308	3.22122	0.0890708	0.193709	WBGene00017274	F08F8.9	AS	unc3-wt	5	7	7	55	36	4	6	5	50	30
0.652521	8.91089	3.21301	0.0894484	0.194402	WBGene00010059	F54E4.3	AS	unc3-wt	109	109	22	525	423	71	76	20	381	294
-1.30676	4.76556	3.20983	0.0895952	0.194593	WBGene00194651	C33D9.13	AS	unc3-wt	6	13	2	12	10	5	11	2	9	9
-0.649892	6.15371	3.18485	0.0907569	0.196987	WBGene00021093	W08F4.3	AS	unc3-wt	19	12	15	45	37	17	12	15	40	31
-0.793056	5.68731	3.18147	0.0909158	0.197203	WBGene00022678	sar-1	AS	unc3-wt	14	21	2	38	19	13	20	2	36	18
0.542733	7.37547	3.18011	0.0909796	0.197212	WBGene00002210	kin-29	AS	unc3-wt	27	37	14	168	137	21	29	13	144	120
0.58145	9.38689	3.17522	0.0912097	0.197522	WBGene00002190	kin-2	AS	unc3-wt	137	139	53	779	532	84	76	44	488	334
0.641796	5.97222	3.17453	0.0912423	0.197522	WBGene00013343	prp-6	AS	unc3-wt	12	9	5	55	54	11	7	5	51	51
0.591684	6.49101	3.17273	0.091327	0.197577	WBGene00012990	sam-10	AS	unc3-wt	14	20	6	82	78	14	19	6	73	69
-0.787306	5.62735	3.1682	0.0915416	0.197912	WBGene00010280	rde-12	AS	unc3-wt	22	10	3	33	21	20	9	3	31	21
0.613255	6.00165	3.16173	0.0918482	0.198445	WBGene00007433	swsn-7	AS	unc3-wt	11	11	5	62	50	11	10	5	59	46
-0.702424	5.7232	3.15817	0.0920179	0.198682	WBGene00012796	Y43F4A.1	AS	unc3-wt	17	14	5	26	32	15	12	4	26	29
1.13594	5.16236	3.1567	0.0920879	0.198703	WBGene00044071	dhhc-14	AS	unc3-wt	5	6	0	29	34	5	6	0	28	30
1.04364	5.1755	3.13364	0.0931951	0.200934	WBGene00004367	ric-8	AS	unc3-wt	5	2	4	38	26	5	2	4	38	25
-0.595233	6.10809	3.13265	0.0932429	0.200934	WBGene00016316	C32D5.8	AS	unc3-wt	19	15	11	53	30	19	14	11	48	28
-0.58715	6.11426	3.13097	0.0933242	0.200978	WBGene00014087	ZK809.5	AS	unc3-wt	15	19	11	45	37	15	18	11	44	31
0.889481	5.41173	3.12177	0.093771	0.201809	WBGene00021698	frl-1	AS	unc3-wt	10	3	2	41	34	7	3	2	38	33
-0.89594	5.2906	3.12002	0.0938562	0.201861	WBGene00020572	rund-1	AS	unc3-wt	13	12	3	30	11	12	8	3	30	11
-0.79965	5.58209	3.09647	0.095013	0.204216	WBGene00002265	lec-2	AS	unc3-wt	15	7	10	22	28	12	7	9	19	26
-1.59304	4.40699	3.09074	0.0952972	0.204694	WBGene00012371	W09G3.8	AS	unc3-wt	6	4	6	9	6	6	4	6	9	6
0.859116	5.45742	3.08654	0.0955059	0.205009	WBGene00004140	ebax-1	AS	unc3-wt	5	10	1	50	29	5	10	1	46	26
-0.559093	7.16447	3.06814	0.0964266	0.206762	WBGene00006961	xnp-1	AS	unc3-wt	50	31	16	109	69	37	26	16	89	58
-0.653707	8.93317	3.06773	0.0964474	0.206762	WBGene00011015	R04F11.2	AS	unc3-wt	100	95	107	357	228	69	71	81	281	188
1.24594	4.88232	3.06421	0.0966249	0.207009	WBGene00013039	scav-3	AS	unc3-wt	3	4	1	26	25	3	4	1	24	22
-1.54768	4.50589	3.06013	0.0968307	0.207315	WBGene00017854	F27C1.4	AS	unc3-wt	3	7	7	12	5	3	6	6	12	5
-0.742742	5.50039	3.04506	0.0975965	0.208685	WBGene00015813	thoc-2	AS	unc3-wt	11	16	4	25	24	11	13	4	23	21
0.629758	6.03457	3.04553	0.0975725	0.208685	WBGene00003374	mlk-1	AS	unc3-wt	11	14	3	65	51	10	13	3	63	48
0.938649	5.49353	3.04003	0.0978539	0.2091	WBGene00011060	R06C1.6	AS	unc3-wt	5	11	0	53	30	5	11	0	50	30
-0.550246	7.58081	3.02435	0.0986611	0.209984	WBGene00001186	egl-18	AS	unc3-wt	67	42	21	150	90	51	32	19	139	80
-0.638743	5.79406	3.02533	0.0986101	0.209984	WBGene00004348	rgs-5	AS	unc3-wt	14	12	10	37	27	12	11	7	29	22
0.56126	7.26853	3.02337	0.0987115	0.209984	WBGene00019612	gpcp-1	AS	unc3-wt	24	36	12	136	143	20	31	12	124	126
0.553148	6.99615	3.02429	0.0986638	0.209984	WBGene00000051	acr-12	AS	unc3-wt	20	29	10	119	111	20	25	10	105	98
0.741284	5.77877	3.02372	0.0986937	0.209984	WBGene00021551	edc-4	AS	unc3-wt	10	11	1	50	47	10	11	1	47	44
-0.527578	7.20487	3.02514	0.0986202	0.209984	WBGene00008765	ttx-7	AS	unc3-wt	38	42	18	94	87	31	37	17	89	78
0.549414	6.79196	3.02405	0.0986763	0.209984	WBGene00000259	bpl-1	AS	unc3-wt	23	20	8	103	95	21	14	8	92	79
-0.594912	6.7605	3.01802	0.0989889	0.210182	WBGene00018654	F49H12.3	AS	unc3-wt	18	32	20	69	60	16	23	18	64	55
-0.846363	5.27593	3.01911	0.0989322	0.210182	WBGene00022037	acs-13	AS	unc3-wt	11	12	4	28	13	10	10	4	24	13
0.572248	6.65566	3.0179	0.0989952	0.210182	WBGene00009460	ubr-5	AS	unc3-wt	18	22	6	92	88	18	20	6	75	80
1.39675	4.96811	3.01028	0.0993918	0.210549	WBGene00022251	blos-2	AS	unc3-wt	6	2	0	49	11	6	2	0	37	9
-0.576642	9.32286	3.01138	0.0993342	0.210549	WBGene00004414	rpl-3	AS	unc3-wt	193	178	71	438	342	98	84	51	332	239
-0.575965	7.35994	3.00969	0.0994226	0.210549	WBGene00022453	ncap-1	AS	unc3-wt	60	31	20	130	74	48	28	19	118	69
0.742885	5.54344	3.01243	0.0992794	0.210549	WBGene00011507	T05H10.1	AS	unc3-wt	8	8	2	50	32	8	8	2	45	29
0.533436	6.66285	3.0076	0.0995314	0.210645	WBGene00018290	vps-60	AS	unc3-wt	18	19	9	107	75	17	14	9	95	68
0.571497	10.4065	3.00614	0.0996081	0.210673	WBGene00004897	snb-1	AS	unc3-wt	247	284	128	1444	1188	122	110	94	697	522
-0.621556	7.3261	3.00408	0.0997159	0.210766	WBGene00004276	rab-14	AS	unc3-wt	56	49	10	127	69	45	38	10	113	60
0.605468	6.57955	3.00279	0.0997832	0.210774	WBGene00000482	chd-3	AS	unc3-wt	14	12	14	101	72	14	11	13	88	66
-0.911056	5.33551	2.99436	0.100226	0.211575	WBGene00002023	hsp-25	AS	unc3-wt	9	7	11	18	22	7	6	10	17	21
-0.576514	9.17285	2.99169	0.100367	0.211736	WBGene00018985	F56F10.2	AS	unc3-wt	188	148	63	387	314	95	82	46	308	229
0.565414	6.86741	2.96551	0.10176	0.214538	WBGene00009258	ccdc-149	AS	unc3-wt	21	15	15	126	87	21	13	14	108	77
0.625974	6.50914	2.95292	0.102437	0.215829	WBGene00000163	apb-3	AS	unc3-wt	8	22	9	88	76	8	16	8	78	70
-0.579685	6.36764	2.94112	0.103078	0.21704	WBGene00013123	Y52B11A.3	AS	unc3-wt	20	29	7	54	45	18	28	7	51	43
0.558259	6.45073	2.93966	0.103157	0.21707	WBGene00006773	unc-37	AS	unc3-wt	16	16	7	76	77	16	15	6	72	71
1.09417	5.04541	2.93678	0.103315	0.217263	WBGene00002152	iars-1	AS	unc3-wt	6	3	1	39	20	6	3	1	39	20
-0.678792	5.81262	2.93536	0.103392	0.217288	WBGene00021395	pnc-1	AS	unc3-wt	19	17	3	41	24	18	17	3	37	23
-0.726773	5.74942	2.92702	0.103849	0.218109	WBGene00004203	swsn-1	AS	unc3-wt	18	18	2	39	22	18	15	2	38	21
-0.586744	6.98731	2.92519	0.10395	0.218183	WBGene00009688	F44E5.1	AS	unc3-wt	28	25	27	91	63	25	21	26	86	60
0.552668	6.35665	2.9169	0.104407	0.219004	WBGene00007226	C01G6.4	AS	unc3-wt	16	12	8	84	61	16	12	8	76	58
-0.818365	5.41333	2.91387	0.104575	0.219118	WBGene00019220	pfd-2	AS	unc3-wt	8	9	11	26	19	8	6	11	25	16
0.545835	8.27583	2.91352	0.104594	0.219118	WBGene00009180	nurf-1	AS	unc3-wt	75	59	20	359	234	53	47	19	291	187
0.574219	6.24011	2.89303	0.105737	0.221231	WBGene00003368	mkk-4	AS	unc3-wt	16	11	6	69	63	15	11	6	63	58
0.517694	6.99479	2.89377	0.105695	0.221231	WBGene00004862	sma-9	AS	unc3-wt	21	26	12	130	100	18	22	11	114	85
-0.542693	7.04499	2.88674	0.10609	0.22181	WBGene00021506	Y41D4A.4	AS	unc3-wt	34	44	12	97	67	29	38	11	93	63
0.567911	6.18721	2.88574	0.106147	0.22181	WBGene00006460	ppm-1.A	AS	unc3-wt	12	15	5	72	56	10	14	5	66	51
-0.523559	7.16619	2.86847	0.107126	0.223713	WBGene00003625	nhr-31	AS	unc3-wt	32	45	18	94	83	29	30	18	83	74
-1.16325	4.87019	2.86599	0.107267	0.223868	WBGene00007349	C05G5.3	AS	unc3-wt	8	7	6	21	6	8	7	5	20	6
0.732371	5.55155	2.85354	0.107981	0.225215	WBGene00008666	F10G8.8	AS	unc3-wt	9	6	3	39	41	9	6	2	37	33
-0.649142	5.63772	2.84595	0.108418	0.225986	WBGene00011631	T08G11.4	AS	unc3-wt	16	11	6	33	24	15	10	6	28	23
-0.510834	7.7559	2.84304	0.108587	0.226194	WBGene00022836	ZK973.11	AS	unc3-wt	66	52	26	181	97	54	39	25	159	88
0.660491	10.4559	2.83534	0.109034	0.226982	WBGene00010964	ctc-1	AS	unc3-wt	165	207	213	1815	1065	51	58	74	627	396
-1.1519	4.91668	2.82944	0.109378	0.227556	WBGene00022864	ZK1236.5	AS	unc3-wt	7	5	9	14	13	7	5	8	14	13
0.56188	10.4293	2.82719	0.10951	0.227687	WBGene00004364	ric-4	AS	unc3-wt	234	312	128	1476	1193	116	116	87	694	516
-0.578931	8.87793	2.82445	0.10967	0.227734	WBGene00017926	cox-6C	AS	unc3-wt	100	103	91	342	237	66	67	70	275	197
-0.774179	5.65946	2.82505	0.109635	0.227734	WBGene00007048	nfx-1	AS	unc3-wt	11	23	2	36	20	9	18	2	29	18
-0.531019	6.83736	2.81754	0.110076	0.228403	WBGene00001748	gsp-2	AS	unc3-wt	37	29	11	78	63	32	28	11	74	61
-0.56529	9.79592	2.81661	0.11013	0.228403	WBGene00004807	skr-1	AS	unc3-wt	258	255	99	621	470	115	113	73	428	318
-0.519093	6.53155	2.81401	0.110284	0.228579	WBGene00013692	Y105E8B.7	AS	unc3-wt	23	24	13	73	43	20	20	13	64	38
0.640043	5.79684	2.8119	0.110409	0.228694	WBGene00019408	K05F1.6	AS	unc3-wt	11	9	3	51	45	11	9	3	48	41
-0.829317	5.27318	2.80594	0.110761	0.22928	WBGene00007588	C14C10.5	AS	unc3-wt	7	12	7	21	19	7	12	6	20	19
0.871606	5.30341	2.80173	0.111011	0.229511	WBGene00021210	Y18H1A.4	AS	unc3-wt	5	8	1	40	29	5	8	1	32	29
0.577328	6.18247	2.80258	0.110961	0.229511	WBGene00016889	lst-6	AS	unc3-wt	15	13	4	67	60	14	12	4	65	53
0.551821	6.30012	2.79494	0.111416	0.230204	WBGene00003009	lin-23	AS	unc3-wt	12	17	6	84	56	11	14	6	80	54
-0.542081	6.17113	2.78937	0.111749	0.230636	WBGene00008041	ufc-1	AS	unc3-wt	21	17	9	47	40	19	16	8	45	37
1.33204	4.96652	2.78911	0.111764	0.230636	WBGene00018739	F53B1.8	AS	unc3-wt	0	6	2	42	16	0	5	2	40	16
-0.628534	5.79375	2.75407	0.113888	0.234839	WBGene00015162	algn-11	AS	unc3-wt	11	20	6	40	25	11	16	6	39	23
-0.760808	6.51016	2.75318	0.113943	0.234839	WBGene00020931	cytb-5.2	AS	unc3-wt	15	13	29	53	47	15	13	27	44	44
0.726554	5.48966	2.74488	0.114454	0.235745	WBGene00020417	nuo-2	AS	unc3-wt	8	5	4	48	30	8	5	4	45	28
-0.564391	7.76096	2.74168	0.114651	0.236004	WBGene00012094	T27E9.2	AS	unc3-wt	51	39	45	168	102	41	32	40	152	88
0.519001	6.6454	2.73956	0.114782	0.236127	WBGene00004729	sax-3	AS	unc3-wt	21	17	8	96	81	18	15	8	91	72
-0.505184	8.05097	2.73652	0.11497	0.236367	WBGene00003519	nac-3	AS	unc3-wt	82	56	36	201	136	56	41	29	168	106
1.21844	4.91027	2.73508	0.11506	0.236405	WBGene00007730	C25G4.2	AS	unc3-wt	1	4	3	27	25	1	3	3	27	23
0.517073	8.97855	2.71687	0.116196	0.238592	WBGene00009920	abts-1	AS	unc3-wt	97	89	55	590	377	65	58	48	417	283
-0.574348	11.0046	2.70775	0.11677	0.239547	WBGene00001682	gpc-2	AS	unc3-wt	491	481	343	1392	1111	135	123	137	665	492
-0.591556	6.77618	2.70718	0.116806	0.239547	WBGene00011304	mnk-1	AS	unc3-wt	32	16	22	81	52	27	14	19	76	48
-0.527446	6.22104	2.69842	0.117361	0.240536	WBGene00006410	nck-1	AS	unc3-wt	21	20	8	55	37	20	17	8	53	36
0.523622	6.62077	2.69571	0.117533	0.240591	WBGene00010674	K08E7.6	AS	unc3-wt	16	21	8	90	83	15	18	8	81	79
-0.981305	5.15155	2.69576	0.117531	0.240591	WBGene00021170	arx-4	AS	unc3-wt	18	6	2	23	12	16	5	2	22	11
0.900754	5.27925	2.69094	0.117837	0.241064	WBGene00004245	puf-9	AS	unc3-wt	2	7	4	41	27	2	7	4	40	27
-0.50093	7.13955	2.68665	0.118112	0.241476	WBGene00009188	lsy-22	AS	unc3-wt	44	32	17	100	77	36	27	15	91	67
0.527773	7.1614	2.68385	0.118291	0.241693	WBGene00017066	maco-1	AS	unc3-wt	24	34	10	130	127	23	26	10	117	113
0.489089	7.57312	2.6812	0.118461	0.241892	WBGene00004152	pqn-70	AS	unc3-wt	35	32	22	189	156	26	28	21	157	134
-1.07527	4.90442	2.67652	0.118763	0.242358	WBGene00011441	T04F8.2	AS	unc3-wt	12	8	2	14	13	10	8	2	12	11
-0.622304	5.89249	2.67056	0.119147	0.242842	WBGene00007136	B0285.3	AS	unc3-wt	11	15	12	34	34	11	15	12	31	33
0.695638	5.68109	2.67141	0.119092	0.242842	WBGene00018417	F44E2.3	AS	unc3-wt	4	11	5	50	39	3	11	4	46	35
0.858417	5.22203	2.65863	0.119922	0.244272	WBGene00016624	hrpl-1	AS	unc3-wt	6	5	2	36	28	5	5	2	35	27
0.551748	8.13403	2.64786	0.120626	0.245555	WBGene00011977	T24B8.3	AS	unc3-wt	31	60	36	323	212	26	44	30	259	169
0.580681	6.29702	2.6433	0.120926	0.246014	WBGene00013202	Y54E5A.7	AS	unc3-wt	12	19	4	70	68	12	18	4	63	61
-0.6426	5.88956	2.63079	0.121753	0.247545	WBGene00009373	F34D10.3	AS	unc3-wt	16	9	13	43	26	15	9	11	40	22
1.14389	4.97201	2.62836	0.121914	0.24772	WBGene00003616	nhr-17	AS	unc3-wt	6	1	2	27	27	6	1	2	24	25
0.654929	5.79237	2.62683	0.122016	0.247775	WBGene00011758	T13H5.4	AS	unc3-wt	13	8	2	60	38	12	8	2	55	34
-0.62243	5.67861	2.62506	0.122134	0.247862	WBGene00008053	cdc-48.2	AS	unc3-wt	17	12	5	32	27	15	12	5	31	26
-0.63055	6.2937	2.62136	0.122381	0.248212	WBGene00077486	sls-1.9	AS	unc3-wt	11	33	9	46	45	7	24	8	41	38
0.567119	6.32448	2.61963	0.122496	0.248293	WBGene00006994	zyg-9	AS	unc3-wt	13	19	4	74	67	13	19	4	71	58
-0.546893	6.44062	2.61634	0.122716	0.248435	WBGene00010677	gtbp-1	AS	unc3-wt	29	20	9	74	35	24	19	8	69	34
0.501327	7.18344	2.61696	0.122675	0.248435	WBGene00019196	H14A12.3	AS	unc3-wt	30	30	10	164	103	26	25	9	146	96
0.590875	6.01222	2.61263	0.122966	0.248788	WBGene00019402	syf-2	AS	unc3-wt	9	11	7	53	57	9	11	6	46	53
0.53173	9.14067	2.60683	0.123356	0.249125	WBGene00020561	T19C3.3	AS	unc3-wt	99	91	71	582	486	45	51	50	343	275
0.583432	5.87833	2.60679	0.123358	0.249125	WBGene00021316	Y32H12A.8	AS	unc3-wt	11	10	4	55	46	10	8	4	49	38
0.490895	7.2896	2.60862	0.123235	0.249125	WBGene00001708	grk-1	AS	unc3-wt	25	31	17	153	128	21	28	16	137	107
-0.600116	6.36888	2.60156	0.123712	0.249535	WBGene00002002	hsb-1	AS	unc3-wt	14	19	19	51	46	13	16	17	47	41
-0.622157	6.08202	2.60233	0.12366	0.249535	WBGene00019760	calu-1	AS	unc3-wt	23	21	3	51	30	18	20	3	46	28
-0.981538	5.07415	2.5948	0.12417	0.250306	WBGene00008887	tbcd-1	AS	unc3-wt	11	4	8	20	13	10	4	8	19	13
0.503967	7.60226	2.5907	0.124449	0.250715	WBGene00002717	let-526	AS	unc3-wt	38	46	12	205	153	29	34	12	175	127
1.04423	5.01041	2.58112	0.125104	0.251882	WBGene00000929	dao-3	AS	unc3-wt	6	3	1	28	27	4	3	1	26	26
-0.510614	6.3748	2.57718	0.125374	0.252273	WBGene00004459	rpn-2	AS	unc3-wt	22	18	13	61	42	21	17	11	55	39
0.517541	6.6523	2.57386	0.125603	0.252579	WBGene00000112	alh-6	AS	unc3-wt	19	22	6	100	79	17	20	6	94	72
-1.18839	4.94751	2.56979	0.125884	0.252856	WBGene00000514	ckb-4	AS	unc3-wt	16	8	0	17	10	13	8	0	17	10
-0.508204	8.72014	2.56965	0.125893	0.252856	WBGene00006913	vha-4	AS	unc3-wt	92	123	60	335	205	60	70	50	266	164
-1.23786	4.69427	2.55955	0.126593	0.254107	WBGene00006964	xrn-2	AS	unc3-wt	12	3	4	14	8	11	3	4	13	8
0.680847	5.79657	2.55638	0.126814	0.254396	WBGene00021068	W06H8.6	AS	unc3-wt	9	13	1	60	39	8	12	1	54	33
-1.2717	4.72717	2.55	0.12726	0.25473	WBGene00015010	ptps-1	AS	unc3-wt	2	10	7	11	11	2	9	6	11	11
0.778494	5.40856	2.5523	0.127099	0.25473	WBGene00004111	pqn-21	AS	unc3-wt	6	9	1	44	30	6	8	1	38	28
-0.930893	5.06925	2.54959	0.127288	0.25473	WBGene00001629	gly-4	AS	unc3-wt	13	9	2	19	14	12	9	2	19	14
-1.00057	5.02662	2.55088	0.127198	0.25473	WBGene00003076	lsm-1	AS	unc3-wt	7	6	9	21	11	7	6	9	20	11
0.505598	6.64959	2.54649	0.127506	0.255011	WBGene00014086	ZK809.3	AS	unc3-wt	17	16	12	104	74	14	16	12	101	66
-0.655433	5.51539	2.54267	0.127774	0.255393	WBGene00017422	F13C5.1	AS	unc3-wt	11	13	6	25	26	11	12	6	24	26
0.818943	5.31565	2.53777	0.128119	0.255876	WBGene00004759	sel-1	AS	unc3-wt	7	3	4	42	27	7	3	4	38	25
-0.550808	5.90555	2.53705	0.12817	0.255876	WBGene00018782	cct-3	AS	unc3-wt	14	18	7	41	31	13	15	7	41	31
0.597315	6.24788	2.53117	0.128585	0.25655	WBGene00007054	scpl-1	AS	unc3-wt	15	17	2	82	55	13	15	2	71	43
0.63247	5.63144	2.52929	0.128719	0.256632	WBGene00004727	sax-1	AS	unc3-wt	9	7	4	50	35	9	7	3	48	33
-0.875623	5.14293	2.52841	0.128781	0.256632	WBGene00010758	vnut-1	AS	unc3-wt	12	11	2	22	14	11	11	2	20	14
-0.835574	5.23685	2.52644	0.128921	0.256756	WBGene00001508	fut-8	AS	unc3-wt	8	14	4	16	22	6	14	4	16	22
-0.568556	6.58228	2.51746	0.129562	0.256848	WBGene00004387	rnp-4	AS	unc3-wt	18	21	21	58	56	17	20	21	55	54
0.598763	10.6793	2.51773	0.129542	0.256848	WBGene00018519	F46H5.3	AS	unc3-wt	419	340	89	2032	1252	117	111	69	752	508
-0.495442	7.25727	2.519	0.129451	0.256848	WBGene00018281	tbc-18	AS	unc3-wt	42	38	20	89	99	36	34	17	86	89
-0.596266	5.83653	2.516	0.129666	0.256848	WBGene00006593	tol-1	AS	unc3-wt	17	16	5	31	35	13	14	5	29	34
-0.669578	5.49623	2.51982	0.129393	0.256848	WBGene00004272	rab-8	AS	unc3-wt	9	16	5	30	21	9	15	5	27	20
-0.632647	5.69578	2.52108	0.129303	0.256848	WBGene00003209	mel-26	AS	unc3-wt	9	18	7	30	29	8	15	7	28	28
0.74719	5.43091	2.51848	0.129489	0.256848	WBGene00004706	rsr-1	AS	unc3-wt	8	4	4	37	36	8	4	4	34	34
0.465521	8.04694	2.5195	0.129416	0.256848	WBGene00012348	pptr-1	AS	unc3-wt	51	52	26	261	220	39	41	25	219	174
-0.745586	5.29504	2.517	0.129594	0.256848	WBGene00001225	eif-3.B	AS	unc3-wt	10	10	6	22	20	10	9	6	21	20
-0.492979	7.1575	2.51016	0.130084	0.257524	WBGene00004319	rbr-2	AS	unc3-wt	38	39	17	85	91	33	32	16	77	80
0.514508	6.72476	2.50691	0.130318	0.257832	WBGene00017920	jmjd-1.2	AS	unc3-wt	23	14	11	119	72	16	12	11	104	62
-0.541452	6.63895	2.49795	0.130966	0.258959	WBGene00002176	jip-1	AS	unc3-wt	33	28	7	62	59	25	23	7	60	54
-1.26851	4.64074	2.494	0.131252	0.259369	WBGene00003603	nhr-4	AS	unc3-wt	6	12	1	10	10	5	11	1	10	9
-0.558877	6.58238	2.48977	0.13156	0.259787	WBGene00000092	ags-3	AS	unc3-wt	16	34	13	54	60	14	27	13	48	52
0.501419	6.60863	2.48894	0.13162	0.259787	WBGene00012194	toe-4	AS	unc3-wt	17	20	8	87	83	17	17	8	82	75
-0.516089	8.39574	2.48441	0.131951	0.260284	WBGene00003630	nhr-40	AS	unc3-wt	69	79	62	232	189	48	50	40	193	153
1.09636	4.96097	2.48239	0.132098	0.26042	WBGene00002230	klp-20	AS	unc3-wt	3	3	3	21	31	3	3	3	21	29
0.806157	5.34702	2.47562	0.132595	0.261244	WBGene00000376	ccr-4	AS	unc3-wt	5	9	1	38	32	5	8	1	37	29
0.571472	6.25592	2.47376	0.132732	0.261358	WBGene00009201	F28C1.3	AS	unc3-wt	17	13	4	61	71	16	11	4	58	63
-0.868318	5.07986	2.46027	0.13373	0.262904	WBGene00022176	Y71H2AM.11	AS	unc3-wt	8	10	5	18	16	7	8	4	17	15
0.695795	5.54323	2.46003	0.133747	0.262904	WBGene00020443	esyt-2	AS	unc3-wt	6	8	4	35	43	5	8	4	32	40
-0.965034	5.01329	2.45992	0.133756	0.262904	WBGene00015011	B0041.8	AS	unc3-wt	10	5	7	21	11	8	5	7	20	11
-0.563317	6.20285	2.45885	0.133835	0.262904	WBGene00020249	T05C1.2	AS	unc3-wt	24	17	8	66	26	15	13	8	55	25
0.656796	5.83581	2.45661	0.134001	0.262919	WBGene00015552	C06G3.6	AS	unc3-wt	10	13	1	59	42	9	12	1	54	38
-0.652205	5.84295	2.45661	0.134001	0.262919	WBGene00000006	aat-5	AS	unc3-wt	9	25	5	42	25	9	21	5	34	25
0.529407	7.82885	2.45248	0.13431	0.263307	WBGene00007969	acs-19	AS	unc3-wt	44	59	11	259	170	34	45	11	213	135
0.532469	7.22238	2.45183	0.134358	0.263307	WBGene00008868	F15G9.5	AS	unc3-wt	32	16	19	162	112	22	14	16	137	95
-0.739399	5.30802	2.44967	0.13452	0.263467	WBGene00012646	lron-10	AS	unc3-wt	11	8	7	25	18	11	7	7	24	17
0.988068	5.01786	2.44071	0.135192	0.264628	WBGene00018898	F55F10.1	AS	unc3-wt	4	3	3	35	21	3	3	2	33	19
-1.43792	4.39461	2.43565	0.135573	0.265218	WBGene00013302	vti-1	AS	unc3-wt	4	10	2	6	9	4	9	2	6	9
1.17416	4.88168	2.41988	0.13677	0.2674	WBGene00008402	wdfy-2	AS	unc3-wt	1	4	3	24	26	1	3	3	21	24
0.518906	6.48054	2.40107	0.138215	0.269907	WBGene00007116	B0198.3	AS	unc3-wt	11	20	9	84	72	11	18	9	74	63
-0.494291	7.2604	2.40107	0.138215	0.269907	WBGene00016754	cebp-2	AS	unc3-wt	34	34	28	105	87	28	29	27	82	71
0.705648	5.47718	2.39806	0.138448	0.270202	WBGene00198429	F57B7.9	AS	unc3-wt	9	4	4	48	29	9	3	4	45	28
-0.537	9.75825	2.38535	0.139437	0.271972	WBGene00006911	vha-2	AS	unc3-wt	224	287	88	656	432	111	113	67	426	292
0.529049	7.38447	2.37294	0.14041	0.273709	WBGene00003401	mpk-1	AS	unc3-wt	20	45	14	153	149	20	40	14	139	128
0.496642	6.43538	2.36324	0.141176	0.27504	WBGene00003034	lin-49	AS	unc3-wt	13	17	9	95	58	11	15	9	88	54
0.549368	6.8587	2.35923	0.141495	0.275499	WBGene00014096	ZK829.7	AS	unc3-wt	32	18	5	123	89	26	15	5	111	86
-0.745371	5.29493	2.35786	0.141604	0.27555	WBGene00043279	F22D6.8	AS	unc3-wt	13	7	6	22	20	13	7	6	22	20
-0.583869	5.62532	2.35181	0.142087	0.276326	WBGene00010013	F54B3.1	AS	unc3-wt	14	12	6	34	24	11	12	6	34	23
1.35213	4.65126	2.34239	0.142842	0.277631	WBGene00019344	dhhc-10	AS	unc3-wt	2	2	2	14	27	2	2	2	14	25
-0.69052	6.43036	2.33848	0.143157	0.27808	WBGene00012290	W05H12.2	AS	unc3-wt	29	33	1	58	42	23	27	1	55	41
-0.67896	5.75392	2.33368	0.143544	0.278669	WBGene00003078	lsm-4	AS	unc3-wt	10	9	15	36	25	10	9	13	35	24
0.591738	5.67954	2.32866	0.143951	0.278805	WBGene00007019	mdt-19	AS	unc3-wt	8	8	5	50	37	8	7	5	46	32
-0.5029	6.13748	2.32927	0.143901	0.278805	WBGene00004460	rpn-3	AS	unc3-wt	19	16	10	56	32	17	15	10	52	29
0.479607	6.79702	2.32943	0.143889	0.278805	WBGene00016650	ubr-4	AS	unc3-wt	25	17	10	108	88	21	16	9	95	74
0.977955	5.38322	2.3298	0.143858	0.278805	WBGene00012907	cpt-1	AS	unc3-wt	12	0	2	43	32	12	0	2	41	32
0.518217	7.87809	2.32484	0.144261	0.278944	WBGene00020507	vha-15	AS	unc3-wt	50	58	11	272	172	41	45	11	231	149
0.747042	5.33963	2.32466	0.144276	0.278944	WBGene00018717	F52H2.5	AS	unc3-wt	8	4	3	40	29	6	4	3	36	24
0.470316	7.07332	2.32497	0.144251	0.278944	WBGene00017980	F32B5.7	AS	unc3-wt	29	26	10	129	110	25	23	9	118	98
0.72311	5.46074	2.31718	0.144886	0.279962	WBGene00010810	M01F1.4	AS	unc3-wt	9	6	2	55	23	7	6	2	53	22
0.483807	7.1001	2.31538	0.145034	0.280013	WBGene00022175	Y71H2AM.10	AS	unc3-wt	23	33	10	129	115	22	30	10	117	98
-0.699914	7.84227	2.31306	0.145224	0.280013	WBGene00011300	R107.5	AS	unc3-wt	73	24	50	221	61	48	22	41	171	55
-0.626886	5.77521	2.31067	0.145421	0.280013	WBGene00012713	bckd-1A	AS	unc3-wt	23	10	4	38	26	22	9	4	38	25
-0.706304	5.34833	2.31103	0.145391	0.280013	WBGene00021185	Y9C12A.1	AS	unc3-wt	13	9	5	21	23	12	8	5	20	21
0.50237	8.45863	2.31443	0.145111	0.280013	WBGene00000510	cka-2	AS	unc3-wt	92	62	24	428	244	68	47	21	324	202
-0.782045	5.22952	2.31234	0.145283	0.280013	WBGene00022025	cus-2	AS	unc3-wt	13	6	6	24	16	13	6	6	23	15
0.473704	7.31405	2.3081	0.145632	0.280256	WBGene00006748	unc-8	AS	unc3-wt	35	26	15	139	142	32	21	14	119	122
0.875991	5.21693	2.28868	0.147241	0.283189	WBGene00219337	T16G1.18	AS	unc3-wt	9	3	1	41	24	8	3	1	37	20
-0.482578	7.7112	2.28513	0.147538	0.283594	WBGene00284844	H38K22.9	AS	unc3-wt	48	43	39	167	103	37	32	35	147	86
0.576109	6.0376	2.28216	0.147786	0.283908	WBGene00001149	bcat-1	AS	unc3-wt	14	13	2	60	54	13	13	2	58	48
-0.49197	7.10148	2.2791	0.148044	0.284237	WBGene00004836	sls-2.4	AS	unc3-wt	42	37	13	80	89	30	30	10	62	66
-0.851208	5.07321	2.26812	0.148969	0.285848	WBGene00001227	eif-3.D	AS	unc3-wt	12	7	4	18	16	12	7	3	13	15
0.673365	5.60272	2.26468	0.149261	0.286221	WBGene00021936	zipt-15	AS	unc3-wt	9	5	5	61	25	9	5	5	57	24
0.462705	7.779	2.26378	0.149337	0.286221	WBGene00004751	sea-2	AS	unc3-wt	41	48	19	183	206	37	38	17	159	174
-0.619324	11.6708	2.26184	0.149502	0.286373	WBGene00000066	act-4	AS	unc3-wt	1208	978	224	2549	1436	148	135	118	806	535
-0.697074	5.4495	2.26074	0.149596	0.286386	WBGene00013161	Y53F4B.14	AS	unc3-wt	11	7	10	31	18	6	7	6	24	17
0.444639	7.78113	2.2586	0.149777	0.286403	WBGene00000292	cap-1	AS	unc3-wt	46	44	19	201	191	37	35	19	173	160
-0.762444	5.47279	2.25899	0.149744	0.286403	WBGene00000502	chp-1	AS	unc3-wt	8	10	11	39	11	8	9	9	33	11
-1.0034	4.97043	2.2517	0.150367	0.287198	WBGene00022769	sorf-1	AS	unc3-wt	7	5	9	22	9	7	5	9	20	9
-0.584607	6.28744	2.25209	0.150333	0.287198	WBGene00008800	F14E5.2	AS	unc3-wt	26	9	15	52	41	26	9	14	51	37
-0.543073	8.41225	2.24996	0.150516	0.287316	WBGene00009584	drap-1	AS	unc3-wt	88	130	24	232	188	62	71	24	191	158
-0.548795	9.14391	2.24799	0.150685	0.287474	WBGene00001976	hmg-11	AS	unc3-wt	110	120	115	439	273	72	75	79	329	213
0.466527	7.20079	2.24357	0.151064	0.288031	WBGene00007042	pbrm-1	AS	unc3-wt	29	33	10	162	105	29	29	10	136	95
0.601198	11.6051	2.23555	0.151757	0.289185	WBGene00010957	nduo-6	AS	unc3-wt	946	487	178	4020	2282	84	65	58	659	424
-0.525573	5.91434	2.23055	0.15219	0.289844	WBGene00019940	npp-21	AS	unc3-wt	19	13	7	46	28	18	10	7	42	25
-0.983631	4.9791	2.22819	0.152396	0.290069	WBGene00015488	C05D11.13	AS	unc3-wt	6	6	9	14	16	6	6	9	13	16
0.4396	8.10517	2.21582	0.153476	0.291861	WBGene00021019	W04B5.2	AS	unc3-wt	60	49	27	285	216	48	38	27	230	180
-0.805403	5.17077	2.21539	0.153514	0.291861	WBGene00016734	C46H11.10	AS	unc3-wt	11	12	2	24	14	9	11	2	22	14
0.561091	6.09256	2.21378	0.153655	0.291962	WBGene00002061	ife-3	AS	unc3-wt	18	8	4	62	56	15	7	4	56	54
0.641533	5.50947	2.19196	0.155588	0.295465	WBGene00008195	ceh-88	AS	unc3-wt	5	9	4	44	33	5	7	4	42	30
0.794628	5.21596	2.18939	0.155817	0.295731	WBGene00015555	ufl-1	AS	unc3-wt	4	5	4	37	26	4	4	4	33	23
0.445266	8.23299	2.18419	0.156282	0.296444	WBGene00219619	linc-76	AS	unc3-wt	56	64	29	278	263	42	46	23	196	194
-0.597799	10.489	2.17866	0.15678	0.297217	WBGene00006833	unc-108	AS	unc3-wt	425	537	95	1025	720	136	130	67	583	405
0.590525	5.60671	2.17001	0.157561	0.298527	WBGene00016905	ztf-3	AS	unc3-wt	8	8	4	51	32	7	8	4	50	28
-0.924628	4.96096	2.16842	0.157706	0.29863	WBGene00017217	F07F6.4	AS	unc3-wt	10	10	2	21	10	10	10	2	19	10
-0.58766	5.97909	2.16581	0.157942	0.298907	WBGene00006465	fntb-1	AS	unc3-wt	15	25	3	47	29	13	21	3	46	27
0.746164	5.44238	2.16095	0.158385	0.299573	WBGene00018960	ilcr-2	AS	unc3-wt	9	2	5	45	30	9	2	4	43	29
-0.496992	8.57109	2.15826	0.15863	0.299694	WBGene00020868	eif-1	AS	unc3-wt	91	71	72	285	200	67	52	55	232	171
0.446332	8.22245	2.15886	0.158575	0.299694	WBGene00004208	ptc-1	AS	unc3-wt	59	68	24	294	248	42	46	22	226	186
-0.545437	5.78207	2.1548	0.158947	0.300122	WBGene00016318	C32D5.11	AS	unc3-wt	17	14	5	43	24	15	13	5	41	21
0.657012	5.66901	2.15311	0.159101	0.300242	WBGene00002219	klp-7	AS	unc3-wt	8	12	1	59	31	8	11	1	54	29
0.51009	5.98809	2.14977	0.159408	0.30065	WBGene00021004	sftb-2	AS	unc3-wt	13	10	5	60	48	12	9	5	58	44
0.535507	5.88419	2.14557	0.159795	0.301155	WBGene00013456	Y67A10A.7	AS	unc3-wt	9	9	7	56	44	9	9	5	53	42
-0.668021	5.50401	2.1439	0.159949	0.301155	WBGene00009851	F48F7.6	AS	unc3-wt	7	12	10	35	17	7	11	8	34	15
0.741889	5.32257	2.14478	0.159868	0.301155	WBGene00004220	ptr-5	AS	unc3-wt	4	9	2	39	29	4	9	2	35	27
0.517284	5.89924	2.13774	0.160518	0.302055	WBGene00022855	tcer-1	AS	unc3-wt	11	10	5	61	41	10	10	5	56	39
-1.38172	4.33784	2.13493	0.16078	0.302375	WBGene00007848	cytb-5.1	AS	unc3-wt	3	10	2	8	7	3	10	2	8	6
-1.26934	4.53584	2.12911	0.161321	0.302877	WBGene00007106	B0035.3	AS	unc3-wt	12	2	3	12	7	12	2	3	12	7
-0.578456	5.83455	2.13027	0.161213	0.302877	WBGene00000884	cyn-8	AS	unc3-wt	8	21	8	41	27	8	19	7	40	25
-0.746224	5.3521	2.12954	0.161281	0.302877	WBGene00020475	sut-1	AS	unc3-wt	8	7	11	24	20	8	7	10	24	19
-1.09527	4.76421	2.1247	0.161733	0.303259	WBGene00019820	cogc-8	AS	unc3-wt	9	10	1	19	6	7	10	1	18	6
-1.61198	4.18625	2.12499	0.161706	0.303259	WBGene00201745	C14F5.11	AS	unc3-wt	3	3	7	11	2	3	2	7	11	2
-0.956141	4.90541	2.12399	0.161799	0.303259	WBGene00012206	W02B12.11	AS	unc3-wt	7	11	3	12	16	7	10	3	12	15
-1.00411	4.8992	2.1161	0.162539	0.304473	WBGene00013668	slc-30A5	AS	unc3-wt	8	4	8	19	10	7	3	7	17	10
0.616994	5.57298	2.10921	0.163189	0.305519	WBGene00017304	nmad-1	AS	unc3-wt	9	5	5	44	36	9	5	5	41	34
-0.489445	7.3154	2.10126	0.163944	0.306757	WBGene00009740	F45H10.3	AS	unc3-wt	37	29	32	114	87	33	28	28	104	80
0.672985	5.53968	2.09563	0.16448	0.307587	WBGene00000876	cyl-1	AS	unc3-wt	3	10	5	49	31	3	10	5	47	25
-0.742131	7.28817	2.09444	0.164594	0.307626	WBGene00003182	mef-2	AS	unc3-wt	30	86	3	92	83	24	46	3	82	70
-0.553521	5.65052	2.08959	0.165058	0.30832	WBGene00012042	T26E3.10	AS	unc3-wt	11	14	7	31	28	10	12	7	31	27
0.537269	6.00235	2.08839	0.165174	0.308362	WBGene00022280	Y74C10AL.2	AS	unc3-wt	8	10	9	60	49	8	9	8	56	45
-0.474332	6.27933	2.08621	0.165383	0.308523	WBGene00019162	eif-1.A	AS	unc3-wt	25	16	9	54	43	22	15	9	50	39
-0.544523	5.7599	2.08487	0.165512	0.308523	WBGene00000235	baf-1	AS	unc3-wt	11	13	10	39	26	11	12	10	36	25
0.497588	9.81843	2.08458	0.16554	0.308523	WBGene00022500	lfi-1	AS	unc3-wt	144	154	121	1031	696	87	77	69	536	376
0.521358	6.02592	2.07943	0.166036	0.309273	WBGene00006706	ubc-9	AS	unc3-wt	10	15	4	73	41	10	12	4	72	36
0.465365	6.3089	2.06267	0.167665	0.312132	WBGene00002222	klp-11	AS	unc3-wt	14	14	8	72	63	14	12	8	64	52
0.514253	5.9882	2.0592	0.168005	0.312589	WBGene00002244	laf-1	AS	unc3-wt	11	12	5	74	37	11	12	5	70	35
-0.457898	7.0558	2.05604	0.168315	0.312989	WBGene00004270	rab-6.2	AS	unc3-wt	40	38	11	100	71	33	32	11	93	66
-0.431432	7.45252	2.0539	0.168526	0.313206	WBGene00001788	gst-40	AS	unc3-wt	50	38	24	141	89	40	30	23	121	79
0.738641	5.51752	2.04895	0.169013	0.313935	WBGene00198409	Y48A6C.7	AS	unc3-wt	8	10	0	41	38	8	9	0	39	36
-0.643952	5.47407	2.04796	0.169111	0.313942	WBGene00020399	ztf-4	AS	unc3-wt	10	8	10	27	23	8	8	10	26	22
0.843197	5.11839	2.04371	0.169532	0.314546	WBGene00002072	ima-1	AS	unc3-wt	3	7	2	30	28	3	6	2	28	27
1.11746	4.79607	2.04177	0.169724	0.314551	WBGene00003063	lpd-7	AS	unc3-wt	4	3	1	16	29	4	3	1	16	29
-0.602961	5.50317	2.04251	0.169651	0.314551	WBGene00008386	cdc-5L	AS	unc3-wt	14	8	7	28	24	12	7	7	27	23
0.48321	6.21069	2.04064	0.169836	0.314582	WBGene00011240	mask-1	AS	unc3-wt	12	13	8	63	62	12	12	7	57	49
-0.928831	4.90142	2.03816	0.170083	0.314863	WBGene00220032	M7.15	AS	unc3-wt	8	11	2	17	12	7	10	2	15	10
-0.52389	5.97469	2.03384	0.170513	0.315395	WBGene00003975	pen-2	AS	unc3-wt	13	13	13	43	33	12	11	13	40	32
0.492653	6.79753	2.03292	0.170605	0.315395	WBGene00001116	dyc-1	AS	unc3-wt	17	15	17	110	86	16	13	15	94	78
0.49141	9.9701	2.03241	0.170656	0.315395	WBGene00001648	goa-1	AS	unc3-wt	220	231	71	1184	742	115	103	53	614	418
1.1974	4.76253	2.02891	0.171006	0.315865	WBGene00022812	uvs-1	AS	unc3-wt	3	1	3	37	11	3	1	3	34	10
-1.1345	4.71619	2.02187	0.171714	0.316995	WBGene00001749	gst-1	AS	unc3-wt	13	3	3	19	5	11	3	3	19	5
0.890511	5.04392	2.01691	0.172214	0.317741	WBGene00007000	tufm-1	AS	unc3-wt	4	5	2	23	31	4	4	2	22	29
0.697333	5.52319	2.01192	0.172718	0.318495	WBGene00015171	vang-1	AS	unc3-wt	5	4	8	49	30	5	4	7	45	27
-0.600222	5.85969	2.00857	0.173058	0.318944	WBGene00013984	ZK512.4	AS	unc3-wt	18	8	11	28	38	14	8	11	27	37
0.421023	8.1343	1.99565	0.174379	0.321199	WBGene00001081	dpy-22	AS	unc3-wt	49	56	32	281	225	46	42	26	211	169
-0.438746	7.35821	1.99319	0.174631	0.321484	WBGene00006595	top-1	AS	unc3-wt	38	36	28	117	94	30	32	23	104	78
-1.14185	4.7088	1.99152	0.174803	0.321623	WBGene00017686	tpp-2	AS	unc3-wt	6	5	7	6	16	5	5	5	6	15
-0.610322	5.43158	1.98361	0.17562	0.322587	WBGene00004461	rpn-5	AS	unc3-wt	14	9	5	31	19	14	9	5	28	19
0.441201	7.12759	1.98533	0.175442	0.322587	WBGene00000383	cdc-14	AS	unc3-wt	25	22	18	144	104	23	20	15	131	89
-0.517774	6.14856	1.98407	0.175572	0.322587	WBGene00001134	eat-3	AS	unc3-wt	13	16	15	57	31	13	14	14	55	30
-0.767489	5.14662	1.97211	0.176815	0.324602	WBGene00000941	ddp-1	AS	unc3-wt	9	7	7	18	19	9	7	7	16	18
-0.506055	7.33594	1.96418	0.177646	0.325946	WBGene00007684	C18E9.4	AS	unc3-wt	30	32	36	130	76	26	27	30	119	74
-1.01402	4.74558	1.96234	0.177839	0.32612	WBGene00007718	otub-1	AS	unc3-wt	11	6	2	16	9	11	6	2	16	8
-0.493824	6.49773	1.9591	0.178179	0.326563	WBGene00002027	hsr-9	AS	unc3-wt	14	31	13	75	40	12	21	12	67	35
-1.05816	4.72981	1.95803	0.178292	0.326589	WBGene00009978	F53E4.1	AS	unc3-wt	7	10	2	20	5	7	10	2	18	5
-0.442982	7.09836	1.95523	0.178587	0.32687	WBGene00022248	Y73B6BL.27	AS	unc3-wt	28	33	24	100	76	26	29	23	96	68
-0.742308	5.23129	1.95471	0.178643	0.32687	WBGene00017286	F09E5.8	AS	unc3-wt	8	12	5	32	10	8	12	5	30	10
-0.470025	7.8574	1.95058	0.17908	0.327388	WBGene00010117	nkb-3	AS	unc3-wt	57	84	18	186	115	44	60	17	159	92
-0.506022	5.89622	1.95017	0.179124	0.327388	WBGene00004466	rpn-10	AS	unc3-wt	13	13	11	39	33	13	13	10	38	32
0.46118	6.31719	1.94903	0.179244	0.327427	WBGene00020251	camt-1	AS	unc3-wt	13	14	9	70	65	12	13	8	65	60
-0.432574	8.54008	1.94745	0.179413	0.327554	WBGene00010507	K02E2.6	AS	unc3-wt	111	84	47	303	189	82	58	41	253	165
-0.653029	5.30996	1.94651	0.179513	0.327556	WBGene00007400	bud-31	AS	unc3-wt	12	10	4	23	21	12	10	4	23	21
-1.12127	5.00883	1.94535	0.179636	0.3276	WBGene00007099	trx-2	AS	unc3-wt	4	2	15	17	13	3	2	15	16	13
-0.439184	6.42076	1.94007	0.180199	0.328447	WBGene00017240	calu-2	AS	unc3-wt	18	24	12	62	47	18	22	12	58	44
0.574738	6.37397	1.92835	0.181456	0.330556	WBGene00013344	ebp-1	AS	unc3-wt	24	12	2	104	49	19	11	2	98	47
0.445912	6.40911	1.92516	0.181801	0.331002	WBGene00018512	trpp-8	AS	unc3-wt	17	17	6	90	58	13	10	6	85	49
0.510595	6.08636	1.92271	0.182067	0.331272	WBGene00001325	eor-2	AS	unc3-wt	10	9	10	62	53	10	7	6	59	50
-0.472278	6.02412	1.92194	0.18215	0.331272	WBGene00012982	jmjd-2	AS	unc3-wt	18	18	6	51	31	16	18	4	47	30
0.608615	5.97128	1.91546	0.182853	0.33237	WBGene00013598	vps-28	AS	unc3-wt	4	10	11	60	48	4	10	11	55	43
0.697716	5.44946	1.91355	0.183061	0.33249	WBGene00015549	C06G3.3	AS	unc3-wt	10	5	2	29	43	5	3	2	25	32
1.01423	4.91322	1.913	0.18312	0.33249	WBGene00002850	let-716	AS	unc3-wt	1	5	3	24	26	1	5	3	23	25
0.561098	5.86144	1.9106	0.183383	0.33262	WBGene00006392	taf-10	AS	unc3-wt	10	6	8	47	50	10	6	7	46	46
-0.458198	9.26949	1.91051	0.183393	0.33262	WBGene00002262	ldh-1	AS	unc3-wt	172	173	68	512	299	94	86	51	370	221
-0.531272	6.50734	1.90621	0.183863	0.333289	WBGene00003065	lpd-9	AS	unc3-wt	23	12	21	67	45	22	12	20	61	44
0.562473	5.68415	1.90211	0.184313	0.333833	WBGene00009919	kbrl-1	AS	unc3-wt	9	11	2	54	34	8	11	2	48	32
-0.422125	7.62667	1.90164	0.184365	0.333833	WBGene00009804	F47B8.3	AS	unc3-wt	58	38	29	148	110	48	34	27	128	96
0.449733	7.17375	1.89971	0.184577	0.33385	WBGene00003162	mdh-2	AS	unc3-wt	36	25	10	173	91	30	21	9	154	77
0.453484	8.04403	1.89881	0.184676	0.33385	WBGene00018854	nlf-1	AS	unc3-wt	45	73	17	280	204	40	53	16	231	168
0.469653	6.5997	1.90043	0.184498	0.33385	WBGene00000832	ctn-1	AS	unc3-wt	15	25	6	87	81	14	21	6	81	73
0.449643	6.83836	1.89459	0.185142	0.334509	WBGene00001709	grk-2	AS	unc3-wt	16	27	11	101	97	15	23	11	89	85
0.438083	8.80235	1.88913	0.185746	0.335417	WBGene00006921	vha-12	AS	unc3-wt	100	97	34	513	320	76	59	28	372	241
-0.503928	6.51312	1.88207	0.186532	0.336653	WBGene00013168	arp-1	AS	unc3-wt	34	23	5	74	42	32	20	5	71	41
0.475862	6.20218	1.87826	0.186957	0.337237	WBGene00004271	rab-7	AS	unc3-wt	15	15	4	64	61	14	13	4	63	56
1.00164	4.85929	1.87625	0.187182	0.337458	WBGene00010178	yif-1	AS	unc3-wt	4	4	1	19	28	4	4	1	19	26
-0.537586	5.90412	1.875	0.187322	0.337527	WBGene00019767	rpa-2	AS	unc3-wt	20	8	10	46	27	20	8	10	42	20
-0.479297	11.2599	1.87263	0.187589	0.337824	WBGene00021043	pck-1	AS	unc3-wt	710	708	254	1713	1402	145	134	116	738	544
0.680427	5.34941	1.86459	0.188495	0.338901	WBGene00006474	wdr-5.1	AS	unc3-wt	8	7	1	41	28	8	7	1	39	27
0.436934	7.00503	1.86514	0.188432	0.338901	WBGene00020726	T23C6.4	AS	unc3-wt	28	23	11	105	116	25	19	10	99	98
-0.424956	8.14074	1.86584	0.188353	0.338901	WBGene00004368	ric-19	AS	unc3-wt	65	63	47	231	143	47	45	39	200	126
0.679356	5.2852	1.86007	0.189006	0.339395	WBGene00004969	spe-15	AS	unc3-wt	6	7	2	37	28	6	7	2	34	25
-0.84429	5.00562	1.85876	0.189154	0.339395	WBGene00009138	F25H9.6	AS	unc3-wt	7	7	7	14	18	7	4	7	14	17
-0.450372	7.70864	1.86015	0.188997	0.339395	WBGene00004467	rpn-11	AS	unc3-wt	68	60	15	158	113	57	45	14	144	100
-0.465676	10.5641	1.85855	0.189179	0.339395	WBGene00002980	lgg-1	AS	unc3-wt	354	364	237	1168	796	125	121	126	631	428
-0.576654	5.48179	1.85655	0.189406	0.339618	WBGene00000410	cdk-9	AS	unc3-wt	15	10	4	29	23	14	9	4	29	21
-0.491534	5.88919	1.85147	0.189984	0.340457	WBGene00023409	mbd-2	AS	unc3-wt	13	19	6	37	35	13	16	5	36	33
0.494765	7.47712	1.85064	0.19008	0.340457	WBGene00000065	act-3	AS	unc3-wt	51	32	7	180	145	40	27	7	158	118
1.0754	4.81834	1.841	0.191184	0.342249	WBGene00023498	lin-15A	AS	unc3-wt	4	1	3	19	27	3	1	3	16	24
0.672946	5.38658	1.83712	0.191631	0.342864	WBGene00009264	sac-1	AS	unc3-wt	3	9	4	44	27	3	9	4	39	25
-0.472584	8.87088	1.83479	0.191901	0.342976	WBGene00012553	cox-5A	AS	unc3-wt	104	90	90	366	241	75	58	67	286	188
-0.637162	5.2902	1.83559	0.191808	0.342976	WBGene00185067	Y54G11A.17	AS	unc3-wt	9	10	6	25	19	9	9	6	25	19
-0.461201	6.6084	1.83246	0.19217	0.343272	WBGene00016538	C39F7.1	AS	unc3-wt	33	22	9	57	64	32	19	8	52	56
0.632887	5.46108	1.8301	0.192443	0.343575	WBGene00015658	tsg-101	AS	unc3-wt	7	4	6	44	30	7	4	6	41	27
-0.74253	5.45691	1.82373	0.193183	0.344212	WBGene00021816	Y53G8AR.9	AS	unc3-wt	13	18	0	27	21	12	15	0	25	21
0.508805	7.27034	1.82345	0.193216	0.344212	WBGene00001454	flp-11	AS	unc3-wt	26	15	26	163	117	16	9	21	135	83
0.465743	6.43199	1.82381	0.193174	0.344212	WBGene00001329	epn-1	AS	unc3-wt	16	21	4	84	66	16	20	4	82	63
-0.481689	5.83121	1.82463	0.193079	0.344212	WBGene00010465	K01D12.6	AS	unc3-wt	17	12	7	40	30	14	11	7	37	29
-0.921683	4.87269	1.81992	0.193628	0.34476	WBGene00009078	rpb-12	AS	unc3-wt	12	4	4	19	10	11	4	4	18	10
0.593512	5.47987	1.81401	0.194321	0.345251	WBGene00012928	aakb-2	AS	unc3-wt	7	7	4	51	25	6	5	4	46	22
0.461318	6.88079	1.81414	0.194306	0.345251	WBGene00015547	ain-1	AS	unc3-wt	14	32	10	121	88	14	25	8	110	76
0.635361	5.36456	1.81447	0.194266	0.345251	WBGene00018599	F48C1.6	AS	unc3-wt	7	5	4	42	27	6	5	4	41	26
0.50943	5.89653	1.81647	0.194032	0.345251	WBGene00013177	rsy-1	AS	unc3-wt	7	14	5	53	47	7	12	4	50	43
-0.732178	5.1874	1.81091	0.194685	0.345711	WBGene00015648	orai-1	AS	unc3-wt	14	5	5	21	18	12	5	5	21	17
-0.486525	6.11221	1.79919	0.19607	0.347985	WBGene00008310	C54E10.6	AS	unc3-wt	15	20	9	35	48	14	19	9	34	44
0.560976	5.68451	1.78984	0.197184	0.349775	WBGene00015581	C07H6.4	AS	unc3-wt	9	5	7	53	34	7	5	7	50	32
-0.530436	10.4498	1.78461	0.197811	0.350136	WBGene00022336	Y82E9BR.3	AS	unc3-wt	273	266	293	1194	607	118	107	128	616	349
0.46878	6.15153	1.78684	0.197543	0.350136	WBGene00010369	chd-1	AS	unc3-wt	9	16	7	78	45	9	15	7	66	37
-0.654317	5.27129	1.78527	0.197732	0.350136	WBGene00219288	Y87G2A.25	AS	unc3-wt	7	13	5	24	19	7	12	5	24	19
0.476767	5.93567	1.78585	0.197661	0.350136	WBGene00007836	C31C9.2	AS	unc3-wt	12	9	6	54	48	9	8	5	53	39
-0.759396	5.09538	1.78363	0.197929	0.350157	WBGene00004681	rsd-2	AS	unc3-wt	9	6	7	19	17	7	5	6	16	17
-0.451439	6.03519	1.78122	0.198218	0.350482	WBGene00000199	arx-1	AS	unc3-wt	18	18	6	45	37	18	18	6	42	37
-0.619926	5.34469	1.77853	0.198542	0.350754	WBGene00044061	tbc-12	AS	unc3-wt	8	12	6	31	16	8	12	6	29	14
-0.830093	5.04203	1.77738	0.198681	0.350754	WBGene00017816	hrpk-1	AS	unc3-wt	12	10	1	16	17	9	10	1	15	15
-0.76227	5.10681	1.7773	0.19869	0.350754	WBGene00007971	rpb-3	AS	unc3-wt	7	7	8	23	14	6	6	8	22	14
-0.702667	5.14596	1.7741	0.199077	0.351251	WBGene00012258	W04G3.5	AS	unc3-wt	8	10	5	25	14	7	8	5	25	13
-0.409863	7.63477	1.77228	0.199297	0.351451	WBGene00018145	F37C4.5	AS	unc3-wt	48	61	21	129	127	38	42	18	115	108
-0.594803	5.6786	1.76775	0.199848	0.352234	WBGene00007625	C16C10.4	AS	unc3-wt	13	7	12	42	19	12	7	11	39	19
0.504605	5.8452	1.7663	0.200023	0.352356	WBGene00016428	dmsr-7	AS	unc3-wt	7	13	5	51	45	6	13	5	50	43
0.44884	6.26889	1.76179	0.200574	0.35295	WBGene00010416	hxk-2	AS	unc3-wt	18	13	5	70	61	16	12	4	65	58
-1.13756	9.75016	1.76195	0.200554	0.35295	WBGene00002018	hsp-16.41	AS	unc3-wt	296	16	239	848	54	75	9	97	277	43
-0.846337	5.05015	1.75863	0.20096	0.353442	WBGene00022393	abhd-12	AS	unc3-wt	11	10	2	10	22	9	8	2	10	21
-0.432441	7.11544	1.75511	0.201392	0.353755	WBGene00019947	htz-1	AS	unc3-wt	40	34	16	131	55	36	28	14	119	52
-0.595066	5.43039	1.75544	0.201352	0.353755	WBGene00007111	sart-3	AS	unc3-wt	15	9	4	24	25	14	9	4	22	24
-1.0938	4.67627	1.75457	0.201459	0.353755	WBGene00003917	par-2	AS	unc3-wt	2	7	8	12	11	1	6	8	11	11
0.501031	5.77938	1.74975	0.202051	0.354608	WBGene00004457	rpm-1	AS	unc3-wt	12	8	4	57	36	12	8	4	55	32
-1.58381	4.46333	1.74371	0.202797	0.355728	WBGene00001858	hil-7	AS	unc3-wt	0	1	14	12	5	0	1	6	11	4
-1.20569	4.54168	1.74234	0.202967	0.355838	WBGene00008078	vps-50	AS	unc3-wt	5	10	2	3	15	5	9	2	3	15
0.466239	6.26684	1.74143	0.20308	0.355848	WBGene00000158	apg-1	AS	unc3-wt	13	19	4	86	49	12	18	4	81	45
0.70003	5.28275	1.73322	0.204102	0.357259	WBGene00012362	W09D10.4	AS	unc3-wt	5	9	1	41	25	5	9	1	39	24
-0.76492	5.03915	1.73394	0.204012	0.357259	WBGene00015972	C18E3.3	AS	unc3-wt	11	8	3	17	17	10	8	3	17	16
0.403262	8.22851	1.73107	0.20437	0.35754	WBGene00045366	Y17D7C.3	AS	unc3-wt	55	52	38	292	244	43	37	32	214	170
-1.03864	4.67141	1.72855	0.204686	0.357799	WBGene00019656	slc-25A10	AS	unc3-wt	11	5	2	19	5	9	5	2	19	5
0.555435	5.52419	1.72795	0.204761	0.357799	WBGene00010564	ath-1	AS	unc3-wt	9	6	4	47	30	9	6	4	43	29
-0.509163	5.86216	1.7273	0.204843	0.357799	WBGene00021382	Y37F4.1	AS	unc3-wt	14	11	11	32	37	13	9	10	23	30
0.726732	5.16013	1.72457	0.205185	0.358208	WBGene00018637	F49E8.6	AS	unc3-wt	6	4	3	38	22	5	4	3	36	20
-0.534878	7.09678	1.71392	0.20653	0.359797	WBGene00020447	mob-3	AS	unc3-wt	43	49	5	119	56	41	40	5	114	51
0.487701	5.7951	1.7163	0.206228	0.359797	WBGene00005015	spt-5	AS	unc3-wt	8	10	6	55	38	8	10	6	53	37
0.61272	5.94722	1.71563	0.206313	0.359797	WBGene00000500	chn-1	AS	unc3-wt	15	12	0	58	50	15	11	0	53	49
0.563259	5.54212	1.71409	0.206508	0.359797	WBGene00008338	pafo-1	AS	unc3-wt	9	5	5	42	35	8	4	5	39	29
0.938289	4.94201	1.71283	0.206667	0.359846	WBGene00013678	Y105E8A.20	AS	unc3-wt	7	2	1	21	29	7	2	1	20	28
-0.406617	8.49279	1.70683	0.20743	0.360985	WBGene00012274	W05B5.1	AS	unc3-wt	82	97	50	235	231	65	71	37	201	185
-0.763662	5.02386	1.69695	0.208694	0.362679	WBGene00022059	Y67D8A.2	AS	unc3-wt	7	8	6	18	16	7	8	6	16	16
-0.403124	7.47974	1.69618	0.208793	0.362679	WBGene00009294	F31D4.9	AS	unc3-wt	38	42	30	145	92	31	36	27	130	85
-0.485571	5.91705	1.69598	0.208819	0.362679	WBGene00017742	nfyc-1	AS	unc3-wt	19	15	5	34	39	17	15	5	31	35
0.802409	5.07892	1.6958	0.208842	0.362679	WBGene00022853	ZK1127.6	AS	unc3-wt	5	6	1	41	17	5	5	1	40	17
0.411113	7.96811	1.69444	0.209017	0.362792	WBGene00007534	fubl-1	AS	unc3-wt	56	58	16	241	206	44	49	15	211	169
0.815924	5.01964	1.69326	0.209168	0.362865	WBGene00019892	R05F9.9	AS	unc3-wt	3	5	3	27	26	3	5	3	25	25
-0.932484	4.78838	1.69037	0.209541	0.363322	WBGene00020068	cra-1	AS	unc3-wt	5	6	7	16	11	5	6	7	16	11
0.705648	5.21877	1.68911	0.209704	0.363414	WBGene00010038	rheb-1	AS	unc3-wt	4	8	2	41	22	4	6	2	38	20
0.460847	7.21919	1.68273	0.21053	0.364654	WBGene00007197	prdh-1	AS	unc3-wt	18	26	23	129	131	17	22	19	114	116
-0.461206	6.11218	1.67844	0.211088	0.365239	WBGene00000281	cah-3	AS	unc3-wt	13	23	8	41	44	13	19	8	37	40
0.411168	8.79455	1.67887	0.211033	0.365239	WBGene00000293	cap-2	AS	unc3-wt	96	102	34	456	352	68	66	30	356	261
-0.473171	9.06326	1.67339	0.211747	0.365996	WBGene00017925	F29B9.11	AS	unc3-wt	104	106	109	407	284	71	67	80	319	232
-0.421214	7.01438	1.67398	0.21167	0.365996	WBGene00021355	Y37E3.17	AS	unc3-wt	25	33	22	111	60	22	29	19	101	54
0.440985	6.11569	1.67153	0.211991	0.366035	WBGene00017088	akir-1	AS	unc3-wt	16	11	5	70	48	15	11	5	66	40
-0.430481	8.32919	1.67178	0.211959	0.366035	WBGene00020181	T02H6.11	AS	unc3-wt	66	69	60	268	159	51	51	44	227	132
-1.28412	4.37327	1.6638	0.213007	0.366449	WBGene00003086	lst-4	AS	unc3-wt	6	1	7	11	6	5	1	6	11	6
0.394407	7.05752	1.66721	0.212558	0.366449	WBGene00003085	ccar-1	AS	unc3-wt	26	23	15	124	106	23	20	14	111	85
-0.46605	6.77235	1.66611	0.212702	0.366449	WBGene00021312	szy-2	AS	unc3-wt	29	39	6	74	64	23	33	6	70	63
-0.389411	7.83272	1.66314	0.213093	0.366449	WBGene00003600	nhr-1	AS	unc3-wt	63	65	22	184	121	50	47	20	159	103
-0.387434	7.93875	1.66297	0.213116	0.366449	WBGene00017605	F19F10.9	AS	unc3-wt	54	62	37	204	126	40	37	32	163	103
0.776786	5.11252	1.6668	0.212611	0.366449	WBGene00011885	T21B10.3	AS	unc3-wt	4	4	4	25	31	3	4	4	24	30
0.39596	7.93505	1.6631	0.213099	0.366449	WBGene00004215	ptp-3	AS	unc3-wt	63	42	20	258	182	44	30	18	217	152
0.792714	9.39837	1.6668	0.212612	0.366449	WBGene00009691	F44E5.4	AS	unc3-wt	241	95	6	1129	361	84	29	5	401	144
-0.418738	7.1227	1.66147	0.213314	0.366599	WBGene00045249	T07A9.15	AS	unc3-wt	29	30	26	108	74	26	25	25	94	64
-0.753022	5.12778	1.66062	0.213425	0.3666	WBGene00015567	bath-44	AS	unc3-wt	10	13	1	21	16	10	13	1	16	13
-0.921991	4.79228	1.65819	0.213747	0.366962	WBGene00006724	ubh-4	AS	unc3-wt	6	5	7	15	12	6	5	7	14	11
-0.432477	6.95301	1.65213	0.214552	0.367874	WBGene00007443	pfd-1	AS	unc3-wt	35	21	21	106	57	33	20	19	98	54
0.404419	7.67908	1.65084	0.214723	0.367874	WBGene00013415	ilcr-1	AS	unc3-wt	34	46	21	163	191	30	35	20	141	161
0.437724	6.32911	1.65333	0.214392	0.367874	WBGene00012769	hrpu-1	AS	unc3-wt	16	17	5	93	48	16	16	4	79	46
0.695001	5.42007	1.65094	0.21471	0.367874	WBGene00004746	sdc-2	AS	unc3-wt	9	8	0	36	36	8	5	0	30	29
0.46879	6.26984	1.64392	0.215646	0.369265	WBGene00006467	magu-2	AS	unc3-wt	8	15	11	81	52	8	13	10	69	44
0.432657	6.69422	1.64261	0.215822	0.369375	WBGene00009440	idhg-1	AS	unc3-wt	15	28	7	105	76	15	26	7	98	71
0.449078	6.69982	1.64047	0.216109	0.369675	WBGene00017663	F21D12.3	AS	unc3-wt	23	24	4	101	81	20	23	3	95	74
-0.762432	5.05245	1.6396	0.216226	0.369684	WBGene00021938	Y55F3BR.1	AS	unc3-wt	12	6	4	26	10	10	6	4	23	10
0.399556	8.48278	1.63049	0.217453	0.37159	WBGene00000229	atp-2	AS	unc3-wt	81	77	28	420	240	66	55	24	327	198
-0.561372	5.57127	1.62944	0.217595	0.371641	WBGene00016454	C35E7.2	AS	unc3-wt	19	8	4	37	20	18	8	4	35	20
-0.407843	8.99559	1.6283	0.217751	0.371715	WBGene00001851	hif-1	AS	unc3-wt	131	146	58	414	267	79	88	41	303	205
-0.853246	4.88312	1.61849	0.219085	0.3738	WBGene00016145	C26E6.12	AS	unc3-wt	6	6	7	18	12	5	4	7	17	9
-0.489889	5.6852	1.61746	0.219226	0.373847	WBGene00007980	C36E8.1	AS	unc3-wt	13	16	4	37	26	12	13	4	37	25
0.522935	5.61734	1.61425	0.219665	0.374275	WBGene00009290	F31D4.2	AS	unc3-wt	11	7	3	43	38	8	7	3	41	35
0.403628	8.56146	1.61397	0.219703	0.374275	WBGene00045388	lfor-1	AS	unc3-wt	64	66	51	413	277	46	51	44	297	214
0.448596	9.99519	1.61141	0.220054	0.374681	WBGene00004924	snt-4	AS	unc3-wt	214	258	70	1222	718	101	110	62	642	411
0.394098	6.6759	1.60942	0.220328	0.374955	WBGene00020951	sna-1	AS	unc3-wt	21	18	10	111	67	20	17	10	100	64
0.574434	5.75128	1.60711	0.220646	0.375264	WBGene00007105	znf-207	AS	unc3-wt	3	12	7	46	44	3	10	7	42	42
0.382441	7.35483	1.60645	0.220737	0.375264	WBGene00003825	ntl-2	AS	unc3-wt	27	35	18	160	126	25	31	17	148	112
0.702573	5.23139	1.59433	0.222417	0.377925	WBGene00012584	ceh-100	AS	unc3-wt	8	3	3	28	33	7	3	3	25	29
-1.04301	4.70474	1.58855	0.223223	0.379101	WBGene00009027	F21G4.6	AS	unc3-wt	12	7	0	11	12	11	7	0	11	10
-0.483438	5.71092	1.5876	0.223355	0.379131	WBGene00022169	Y71H2AM.4	AS	unc3-wt	16	11	6	31	32	16	11	6	30	31
-0.436748	6.2169	1.57615	0.224966	0.381669	WBGene00008018	tbc-8	AS	unc3-wt	18	24	6	46	47	17	22	6	45	39
-0.809254	5.14406	1.5742	0.225241	0.38194	WBGene00011270	R31.2	AS	unc3-wt	15	10	0	23	14	15	10	0	22	14
-0.374318	8.08559	1.56724	0.226229	0.383223	WBGene00000910	daf-14	AS	unc3-wt	64	72	36	188	170	36	44	27	161	136
0.972545	4.95266	1.56761	0.226176	0.383223	WBGene00022452	Y110A2AR.1	AS	unc3-wt	2	1	6	29	23	2	1	6	28	21
0.563076	5.6744	1.56104	0.227113	0.384523	WBGene00003132	mat-1	AS	unc3-wt	12	3	6	50	36	12	3	5	48	34
0.776953	5.08188	1.55446	0.228056	0.385923	WBGene00020557	T19B4.3	AS	unc3-wt	3	7	2	42	16	3	6	2	39	16
-0.637822	5.20167	1.55075	0.228591	0.38663	WBGene00010405	erfa-3	AS	unc3-wt	12	9	3	23	18	11	8	3	21	17
0.48561	5.75388	1.5454	0.229363	0.387739	WBGene00004458	rpn-1	AS	unc3-wt	9	7	7	49	40	8	7	7	44	38
0.390855	7.75504	1.54407	0.229556	0.387867	WBGene00006594	tom-1	AS	unc3-wt	42	56	14	224	162	37	45	13	184	139
0.767942	5.22375	1.54046	0.230081	0.388555	WBGene00021088	W08E12.7	AS	unc3-wt	10	4	0	35	28	9	4	0	33	27
-0.394229	7.41476	1.53632	0.230683	0.389374	WBGene00002261	ldb-1	AS	unc3-wt	46	53	14	128	97	41	43	13	110	86
-0.382343	6.48202	1.53253	0.231237	0.39011	WBGene00008398	D2005.3	AS	unc3-wt	23	22	11	73	45	21	20	10	65	40
0.515395	5.60013	1.52837	0.231847	0.390825	WBGene00011344	T01G9.2	AS	unc3-wt	9	10	2	48	33	9	10	2	43	33
-0.432547	7.89732	1.52803	0.231897	0.390825	WBGene00001088	dpy-30	AS	unc3-wt	37	58	48	189	124	33	40	42	165	106
0.414229	6.34979	1.52459	0.232402	0.391477	WBGene00001093	drp-1	AS	unc3-wt	15	19	5	88	53	14	17	5	83	50
0.443447	6.69834	1.52366	0.232539	0.391508	WBGene00004128	pqn-41	AS	unc3-wt	20	12	15	124	61	17	11	14	115	56
-0.416433	6.23324	1.52016	0.233056	0.392178	WBGene00018776	F53H1.1	AS	unc3-wt	16	25	7	53	43	16	21	7	49	40
0.863118	4.99382	1.51696	0.233529	0.392775	WBGene00001043	dnj-25	AS	unc3-wt	4	7	0	35	19	4	7	0	34	18
-0.427219	6.69486	1.51146	0.234347	0.393703	WBGene00010350	H01G02.3	AS	unc3-wt	33	30	6	77	57	28	21	5	69	52
0.491422	5.901	1.51185	0.234288	0.393703	WBGene00011279	asd-1	AS	unc3-wt	10	15	2	51	49	9	15	2	47	45
0.731876	5.28711	1.51085	0.234437	0.393703	WBGene00004015	phb-2	AS	unc3-wt	5	10	0	32	33	5	10	0	30	31
-0.535545	5.49521	1.50734	0.234961	0.394381	WBGene00015551	C06G3.5	AS	unc3-wt	14	11	4	39	16	12	10	4	38	14
-0.433224	6.00796	1.50515	0.235288	0.394531	WBGene00003928	pas-7	AS	unc3-wt	11	20	9	46	35	10	20	8	45	33
-0.369882	8.04468	1.50539	0.235253	0.394531	WBGene00009660	F43G6.8	AS	unc3-wt	66	61	38	229	131	45	43	33	193	114
-0.454492	5.97111	1.49865	0.236264	0.395791	WBGene00020287	lsy-13	AS	unc3-wt	13	12	13	45	33	13	11	13	43	31
-0.395739	7.01136	1.49855	0.236279	0.395791	WBGene00000381	cct-6	AS	unc3-wt	36	36	12	117	57	30	32	11	109	53
-0.510713	5.62587	1.49558	0.236726	0.39634	WBGene00015099	ggtb-1	AS	unc3-wt	11	18	3	36	24	10	16	3	33	24
-0.615493	5.22228	1.49107	0.237407	0.397279	WBGene00018967	ddx-15	AS	unc3-wt	11	9	4	29	14	10	8	4	29	14
-0.41773	6.91737	1.48685	0.238047	0.398148	WBGene00020142	aak-2	AS	unc3-wt	27	44	9	89	68	21	32	9	87	63
0.390862	6.40969	1.48439	0.238421	0.398386	WBGene00000763	coq-3	AS	unc3-wt	18	13	9	83	61	16	11	9	76	52
0.427447	7.30617	1.48433	0.23843	0.398386	WBGene00003831	nuo-1	AS	unc3-wt	43	31	7	176	110	38	27	7	156	102
0.394156	7.01594	1.47358	0.240074	0.400526	WBGene00009271	glna-3	AS	unc3-wt	31	26	8	116	107	22	22	7	102	96
0.479228	5.64901	1.4736	0.240071	0.400526	WBGene00013689	bath-40	AS	unc3-wt	10	9	3	48	35	10	9	3	47	33
-0.646517	5.20899	1.47455	0.239925	0.400526	WBGene00019511	lido-8	AS	unc3-wt	14	6	4	28	14	13	6	4	27	14
0.798963	4.97528	1.46176	0.241899	0.403368	WBGene00009461	madf-2	AS	unc3-wt	6	4	1	37	16	6	4	1	36	16
0.426339	7.58553	1.46008	0.24216	0.403599	WBGene00000041	aco-2	AS	unc3-wt	47	45	8	224	128	39	36	7	193	113
0.393854	6.46303	1.45829	0.242438	0.403859	WBGene00019888	btbd-10	AS	unc3-wt	21	13	8	81	68	17	12	5	73	62
0.407528	6.29635	1.45063	0.243632	0.405645	WBGene00006715	ubc-20	AS	unc3-wt	15	11	10	83	51	15	9	10	77	48
-0.378559	7.68924	1.44736	0.244145	0.405803	WBGene00004204	swsn-4	AS	unc3-wt	53	38	35	168	109	37	32	30	130	87
0.671939	5.40669	1.44816	0.24402	0.405803	WBGene00013455	ssu-2	AS	unc3-wt	9	8	0	31	39	7	8	0	27	34
0.413754	10.8291	1.44763	0.244103	0.405803	WBGene00011474	aldo-1	AS	unc3-wt	383	443	143	1865	1486	133	124	83	748	548
0.644699	5.19778	1.4469	0.244217	0.405803	WBGene00016188	sec-15	AS	unc3-wt	5	6	3	29	30	5	6	3	29	28
0.375438	7.60792	1.44551	0.244436	0.405875	WBGene00002202	kin-19	AS	unc3-wt	47	41	13	182	159	38	37	13	156	135
0.416001	6.43278	1.44397	0.244678	0.405875	WBGene00003391	mog-3	AS	unc3-wt	12	14	13	81	65	10	14	13	69	59
0.394713	9.94024	1.44328	0.244786	0.405875	WBGene00016033	C24A3.2	AS	unc3-wt	183	191	116	1058	749	102	94	83	602	403
0.385397	6.46862	1.44273	0.244874	0.405875	WBGene00016333	C32F10.8	AS	unc3-wt	18	19	6	83	67	17	19	5	79	65
-1.02008	4.65167	1.44414	0.244651	0.405875	WBGene00017583	F19B10.1	AS	unc3-wt	4	3	9	16	8	4	3	8	15	8
-0.378577	6.40614	1.43834	0.245567	0.406795	WBGene00017999	emc-6	AS	unc3-wt	20	19	13	66	45	17	16	12	60	44
[truncated: 34,520 more rows]

## Sheet: In vivo scRNA-seq agreement
Comparison of in vivo validated UNC-3 targets and WT vs. unc-3(-) scRNA-seq DEGs
						FDR > 0.05
			Li et al., 2020 eLife	scRNA-seq data (Day 1 adult VNC MNs)
Gene	Reference	UNC-3 regulation (reporter analysis)	UNC-3 ChIP-seq peak(s)	Neuron	logFC	FDR	ND = not detected	FDR > 0.05	Agreement?
unc-17	Kratsios et al., 2011 Nat Neuro	Activate	Yes	unc3_MN	7.5122	2.44e-06			Yes
cho-1	Kratsios et al., 2011 Nat Neuro	Activate	Yes	unc3_MN	5.46402	2.36e-06			Yes
ace-2	Kratsios et al., 2011 Nat Neuro	Activate	Yes	unc3_MN	4.66522	2.26e-05			Yes
acr-2	Kratsios et al., 2011 Nat Neuro	Activate	Yes	unc3_MN	4.24525	3.73e-06			Yes
acr-14	Kratsios et al., 2011 Nat Neuro	Activate	Yes	unc3_MN	8.03483	2.93e-06			Yes
del-1	Kratsios et al., 2011 Nat Neuro; Prasad et al., 2008 Dev Biol; Kratsios et al., 2015 Curr Biol; Kerk et al 2017 Neuron	Activate	Yes	unc3_MN	1.48896	0.00189916			Yes
vab-7	Kratsios et al., 2011 Nat Neuro	Activate	Yes	unc3_MN	2.90087	0.000717486			Yes
ceh-12	Kratsios et al., 2011 Nat Neuro	Activate	Yes	unc3_MN	9.3425	4.01e-05			Yes
cha-1	Kratsios et al., 2011 Nat Neuro	Activate	Yes	unc3_MN	4.30653	3.57e-05			Yes
glr-4	Kratsios et al 2015 Curr Biol; Kerk et al 2017 Neuron; Kratsios et al 2017 eLife	Activate	Yes	unc3_MN	-0.152855	0.836596		x	No
madd-4	Kratsios et al 2015 Curr Biol	Activate	Yes	unc3_MN	1.82048	0.000785417			Yes
unc-129	Kratsios et al., 2011 Nat Neuro; Kratsios et al., 2015 Curr Biol	Activate	Yes	unc3_MN	12.5043	1.91e-06			Yes
acr-16	Kratsios et al., 2011 Nat Neuro; Kerk et al 2017 Neuron	Activate	Yes	unc3_MN	6.56212	3.54e-05			Yes
acr-5	Kratsios et al., 2011 Nat Neuro; Prasad et al., 2008 Dev Biol	Activate	Yes	unc3_MN	1.91908	0.151565			Yes
acr-15	Kratsios et al., 2011 Nat Neuro	Activate	Yes	unc3_MN	4.98597	9.87e-05			Yes
gar-2	Kratsios et al., 2011 Nat Neuro	Activate	Yes	unc3_MN	3.17721	3.09e-05			Yes
trp-1	Kratsios et al., 2011 Nat Neuro	Activate	Yes	unc3_MN	7.63188	1e-05			Yes
unc-77/nca-1	Kratsios et al., 2011 Nat Neuro	Activate	Yes	unc3_MN	0.988045	0.0220895			Yes
unc-8	Kratsios et al., 2011 Nat Neuro; Kratsios et al., 2015 Curr Biol	Activate	Yes	unc3_MN	3.20069	4.37e-05			Yes
inx-12	Kratsios et al., 2011 Nat Neuro	Activate	Yes	unc3_MN			ND
gbb-1	Kratsios et al., 2011 Nat Neuro	Activate	Yes	unc3_MN	1.61716	0.000887614			Yes
kvs-1	Kratsios et al., 2011 Nat Neuro	Activate	Yes	unc3_MN	8.66226	2.36e-06			Yes
dbl-1	Kratsios et al., 2011 Nat Neuro	Activate	Yes	unc3_MN	6.45397	2.36e-06			Yes
tig-2	Kratsios et al., 2011 Nat Neuro	Activate	Yes	unc3_MN	3.57619	1.58e-05			Yes
nlp-21	Kratsios et al., 2011 Nat Neuro	Activate	Yes	unc3_MN	3.64217	1.74e-05			Yes
F39B2.8/gpr-158	Kratsios et al., 2011 Nat Neuro	Activate	Yes	unc3_MN	1.42217	0.0343783			Yes
dop-1	Kratsios et al., 2011 Nat Neuro	Activate	Yes	unc3_MN	3.58678	1.16e-05			Yes
tsp-7	Kratsios et al., 2011 Nat Neuro	Activate	Yes	unc3_MN	1.0101	0.0681932		x	Yes
rig-4	Kratsios et al., 2011 Nat Neuro	Activate	Yes	unc3_MN	7.77486	0.000204215			Yes
F29G6.2/ccdc-149	Kratsios et al., 2011 Nat Neuro	Activate	Yes	unc3_MN	0.0354168	0.946393		x	Yes
F55C12.4	Kratsios et al., 2011 Nat Neuro	Activate	Yes	unc3_MN	0.749545	0.097221		x	Yes
tmc-1	Kratsios et al., 2011 Nat Neuro	Activate	Yes	unc3_MN	5.32624	3.71e-06			Yes
twk-7	Kratsios et al., 2011 Nat Neuro	Activate	Yes	unc3_MN	5.24187	3.67e-06			Yes
twk-13	Kratsios et al., 2011 Nat Neuro	Activate	Yes	unc3_MN	5.35341	7.6e-06			Yes
twk-40	Kratsios et al., 2011 Nat Neuro	Activate	Yes	unc3_MN	8.32826	2.36e-06			Yes
twk-43	Kratsios et al., 2011 Nat Neuro	Activate	Yes	unc3_MN	-1.97101	0.00290142			No
glr-5	Kratsios et al 2015 Curr Biol; Feng et al 2020 eLife	Activate in early dev; repress in adult	Yes	unc3_MN	-5.36668	1.22e-05			Yes
exp-1	Kratsios et al 2015 Curr Biol	Activate	Yes	unc3_MN	0.458934	0.639879		x	Yes
mig-13	Kratsios et al 2017 eLife	Activate	Yes	unc3_MN	1.78696	0.00203034			Yes
ddr-2/svh-4	Kratsios et al 2015 Curr Biol	Activate	Yes	unc3_MN			ND
unc-53	Kratsios et al 2015 Curr Biol	Activate	Yes	unc3_MN	2.73162	5.87e-05			Yes
flp-18	Kratsios et al 2017 eLife	Activate	Yes	unc3_MN	4.86806	0.000741308			Yes
lgc-36	Kerk et al 2017 Neuron	Activate	Yes	unc3_MN			ND
slo-2	Feng et al., 2020 eLife	Activate	Yes	unc3_MN	2.39029	8.49e-05			Yes
nrx-1	Philbrook et al., 2018 eLife	Activate	Yes	unc3_MN	3.0732	5.55e-05			Yes
itr-1	Kratsios et al 2017 eLife	Activate	No	unc3_MN			ND
avr-15	Kratsios et al 2017 eLife	Activate	No	unc3_MN			ND
nep-21	Li & Kratsios, 2021 microPub Biol	Activate	Yes	unc3_MN	3.44102	0.000192773			Yes
D2007.2	Li & Kratsios, 2021 microPub Biol	Activate	Yes	unc3_MN	4.36707	1.57e-05			Yes
dsmr-2	Li & Kratsios, 2021 microPub Biol	Activate	Yes	unc3_MN	7.75707	3.93e-06			Yes
cfi-1	Li et al., 2020 eLife; Kerk et al 2017 Neuron	Activate	Yes	unc3_MN	3.77503	8.96e-06			Yes
bnc-1	Li et al., 2020 eLife; Kerk et al 2017 Neuron	Activate	Yes	unc3_MN	2.42082	0.00221219			Yes
nhr-40	Li et al., 2020 eLife	Activate	Yes	unc3_MN	-0.533448	0.199249		x	No
mab-9	Li et al., 2020 eLife	Activate	Yes	unc3_MN	-0.719677	0.127678		x	No
ceh-44	Li et al., 2020 eLife	Activate	Yes	unc3_MN	1.10707	0.0117127			Yes
nhr-1	Li et al., 2020 eLife	Activate	Yes	unc3_MN	0.705387	0.0720253		x	Yes
ztf-26	Li et al., 2020 eLife	Activate	Yes	unc3_MN	7.32842	2.36e-06			Yes
zfh-2	Li et al., 2020 eLife	Activate	Yes	unc3_MN	6.14475	2.47e-06			Yes
nhr-49	Li et al., 2020 eLife	Repress	Yes	unc3_MN	0.273744	0.544165		x	No
lin-11	Prasad et al., 2008 Dev Biol	Repress	Yes	unc3_MN	-2.93412	0.00159276			Yes
ida-1	Prasad et al., 2008 Dev Biol; Feng et al 2020 eLife	Repress	Yes	unc3_MN	-2.06271	0.000744027			Yes
unc-4	Prasad et al., 2008 Dev Biol; Kratsios et al 2011 Nat Neuro	Activate	Yes	unc3_MN	2.92129	0.000144253			Yes
ser-2	Feng et al., 2020 eLife	Repress	No	unc3_MN	-4.32872	0.00146345			Yes
oig-1	Feng et al., 2020 eLife	Repress	No	unc3_MN	-1.6223	0.0864536		x	Yes
flp-11	Feng et al., 2020 eLife	Repress	No	unc3_MN	2.8332	3.4e-05			No
lin-39	Feng et al., 2022 Nat Comm	Repress	Yes	unc3_MN	-2.08239	6.22267e-05			Yes
mab-5	Feng et al., 2022 Nat Comm	Repress	Yes	unc3_MN	-1.73465	0.0017914			Yes
					logFC > 0	FDR < 0.05
					logFC < 0	FDR > 0.05
