# Supplementary material for: Intrinsic and non-cell autonomous roles for a neurodevelopmental syndrome-linked transcription factor
Source: bioRxiv. 2025 Dec 25:2025.12.23.696256. Preprint. [Version 1] doi: 10.64898/2025.12.23.696256 (PMC12776094; doi:10.64898/2025.12.23.696256)
Supplement: Supplement 19 [file media-19.xlsx]

## Sheet: rgs_and_categories
Gene enrichment categories for all UNC-3 repressed genes in host MNs
	Wormbase.ID	Sequence.ID	Category.1	Category.2	Category.3	Automated.Description
1	WBGene00000004	F52H2.2	Transmembrane transport	Transmembrane transport: amino acid	Transmembrane transport: amino acid	aat-3 is an ortholog of human SLC7A5, SLC7A6 (solute carrier family 7 member 6), and SLC7A7 (solute carrier family 7 member 7)\; contributes to L-amino acid transmembrane transporter activity\; is involved in amino acid transmembrane transport\; localizes to the amino acid transport complex\; human orthologs of this gene are implicated in lysinuric protein intolerance.
2	WBGene00000066	M03F4.2	Cytoskeleton	Cytoskeleton: actin function	Cytoskeleton: actin function: actin	act-4 is an ortholog of human ACTB, ACTRT1 (actin related protein T1), and ACTL10 (actin like 10) and members of the human ACT (Actins) gene family including ACTC1, ACTA2, and ACTA1\; is predicted to be a structural constituent of cytoskeleton\; localizes to the striated muscle thin filament\; is expressed in several tissues, including the body wall muscle quadrant, the muscular system, the phary…
3	WBGene00000088	F32A7.6	Proteolysis general	Proteolysis general: serine	Proteolysis general: serine	aex-5 is an ortholog of human PCSK1 (proprotein convertase subtilisin\/kexin type 1)\; exhibits serine-type endopeptidase activity\; is involved in several processes, including defecation, lipid transport involved in lipid storage, and positive regulation of transport\; localizes to the extracellular space.
4	WBGene00000089	Y87G2A.4	Neuronal function	Neuronal function: unassigned	Neuronal function: unassigned	aex-6 is an ortholog of human RAB27A (RAB27A, member RAS oncogene family) and RAB27B (RAB27B, member RAS oncogene family)\; is predicted to have GTPase activity\; is involved in several processes, including exocytosis, positive regulation of cellular protein catabolic process, and positive regulation of defecation\; localizes to the synaptic vesicle\; is expressed in the nervous system\; human or…
5	WBGene00000097	F58E10.4	Stress response	Stress response: oxidative	Stress response: oxidative	aip-1 is an ortholog of human ZFAND2A (zinc finger AN1-type containing 2A) and ZFAND2B (zinc finger AN1-type containing 2B)\; is predicted to have zinc ion binding activity\; is involved in cellular response to misfolded protein and response to arsenic-containing substance\; localizes to the cytoplasm and nucleus\; is expressed in several tissues, including the alimentary system, the body wall mu…
6	WBGene00000115	F01F1.6	Metabolism	Metabolism: short chain dehydrogenase	Metabolism: short chain dehydrogenase	alh-9 is an ortholog of human ALDH7A1 (aldehyde dehydrogenase 7 A1)\; is predicted to have aldehyde dehydrogenase (NAD) activity\; is expressed in the ABa and the seam cell.
7	WBGene00000118	Y69F12A.2	Metabolism	Metabolism: short chain dehydrogenase	Metabolism: short chain dehydrogenase	alh-12 is an ortholog of human ALDH9A1 (aldehyde dehydrogenase 9 A1)\; is predicted to have oxidoreductase activity, acting on the aldehyde or oxo group of donors, NAD or NADP as acceptor.
8	WBGene00000120	C01F6.5	mRNA functions	mRNA functions: processing	mRNA functions: processing: export	aly-1 is an ortholog of human ALYREF (Aly\/REF export factor)\; is predicted to have nucleic acid binding activity.
9	WBGene00000148	ZC434.6	Development	Development: somatic	Development: somatic	aph-2 is an ortholog of human NCSTN\; is involved in several processes, including Notch signaling pathway, cell fate commitment involved in pattern specification, and embryonic morphogenesis\; localizes to the plasma membrane\; is expressed in the oocyte\; human orthologs of this gene are implicated in hidradenitis suppurativa.
10	WBGene00000183	F57H12.1	Trafficking	Trafficking: ER/Golgi	Trafficking: ER/Golgi: ARF	arf-3 is an ortholog of human ARF4 (ADP ribosylation factor 4) and ARF5 (ADP ribosylation factor 5)\; is predicted to have GTP binding activity\; is involved in embryo development and germ cell development\; is expressed in several tissues, including the alimentary system, the muscular system, the seam cell, the ventral nerve cord, and the vulva.
11	WBGene00000205	M01B12.3	Cytoskeleton	Cytoskeleton: actin function	Cytoskeleton: actin function: actin	arx-7 is an ortholog of human ARPC5 (actin related protein 2\/3 complex subunit 5) and ARPC5L (actin related protein 2\/3 complex subunit 5 like)\; is involved in Arp2\/3 complex-mediated actin nucleation, epithelial cell migration, and morphogenesis of embryonic epithelium\; localizes to the cytoplasm\; is expressed in the hypodermis and the linker cell.
12	WBGene00000209	K07A12.3	Metabolism	Metabolism: mitochondria	Metabolism: mitochondria: complex V	asg-1 is an ortholog of human ATP5L2 and ATP5MG (ATP synthase membrane subunit g)\; is predicted to have proton transmembrane transporter activity.
13	WBGene00000210	C53B7.4	Metabolism	Metabolism: mitochondria	Metabolism: mitochondria: complex V	asg-2 is an ortholog of human ATP5L2 and ATP5MG (ATP synthase membrane subunit g)\; is predicted to have proton transmembrane transporter activity\; localizes to the mitochondrion and non-motile cilium.
14	WBGene00000224	F26D10.9	Transmembrane transport	Transmembrane transport: amino acid	Transmembrane transport: amino acid	atgp-1 is an ortholog of human SLC3A1 (solute carrier family 3 member 1)\; is predicted to have catalytic activity\; localizes to the plasma membrane.
15	WBGene00000235	B0464.7	Nucleic acid	Nucleic acid: binding	Nucleic acid: binding: unassigned	baf-1 is an ortholog of human BANF1\; is predicted to have double-stranded DNA binding activity and identical protein binding activity\; is involved in several processes, including chromosome organization, chromosome segregation, and embryo development\; localizes to the cytoplasm and intracellular organelle\; is expressed in the gonad\; is used to study muscular dystrophy.
16	WBGene00000249	T27F2.3	Cell cycle	Cell cycle: chromosome dynamics	Cell cycle: chromosome dynamics: unassigned	bir-1 is an ortholog of human BIRC5 (baculoviral IAP repeat containing 5)\; is predicted to have metal ion binding activity\; is involved in several processes, including chromosome condensation, histone acetylation, and inductive cell migration\; localizes to the condensed chromosome and spindle midzone\; is expressed in several tissues, including the alimentary system, the hypodermis, the muscle…
17	WBGene00000252	F59E12.12	Extracellular material	Extracellular material: collagen	Extracellular material: collagen	bli-2 is an ortholog of human MARCO (macrophage receptor with collagenous structure)\; is predicted to be a structural constituent of collagen and cuticulin-based cuticle\; is involved in collagen and cuticulin-based cuticle development.
18	WBGene00000256	Y73B6BL.34	Extracellular material	Extracellular material: collagen	Extracellular material: collagen	bli-6 is an ortholog of human MARCO (macrophage receptor with collagenous structure)\; is predicted to be a structural constituent of cuticle.
19	WBGene00000262	F54B11.6	Nucleic acid	Nucleic acid: binding	Nucleic acid: binding: unassigned	bra-1 is an ortholog of human ZMYND11 (zinc finger MYND-type containing 11)\; exhibits signaling receptor binding activity\; is involved in determination of adult lifespan and negative regulation of transforming growth factor beta receptor signaling pathway\; localizes to the axon and dendrite\; is expressed in the head, the nervous system, and the sensillum\; human orthologs of this gene are imp…
20	WBGene00000263	F23H11.5	Transmembrane protein	Transmembrane protein: unassigned	Transmembrane protein: unassigned	F23H11.5 is expressed in the hypodermis, the intestine, and the pharyngeal muscle cell\; is predicted to encode a protein with the following domain: Deltamethrin resistance protein prag01.
21	WBGene00000277	C23H4.1	Neuronal function	Neuronal function: synaptic function	Neuronal function: synaptic function: unassigned	cab-1 is an ortholog of human NPDC1\; is involved in chemical synaptic transmission, positive regulation of anterior\/posterior axon guidance, and ventral cord development.
22	WBGene00000279	F54D8.4	Metabolism	Metabolism: carbonic anhydrase	Metabolism: carbonic anhydrase	cah-1 is an ortholog of human CA10 (carbonic anhydrase 10) and CA11 (carbonic anhydrase 11)\; is predicted to have carbonate dehydratase activity and zinc ion binding activity\; is expressed in ciliated neurons, sensory neurons, tail neurons, and the head ganglion.
23	WBGene00000283	R173.1	Metabolism	Metabolism: carbonic anhydrase	Metabolism: carbonic anhydrase	cah-5 is an ortholog of human CA2 (carbonic anhydrase 2) and CA3 (carbonic anhydrase 3)\; is predicted to have carbonate dehydratase activity and zinc ion binding activity\; is expressed in several tissues, including head neurons, the alimentary system, the body wall musculature, the hypodermis, and the vulva.
24	WBGene00000288	T07G12.1	Signaling	Signaling: calcium	Signaling: calcium: calmodulin	cal-4 is an ortholog of human CALML6 (calmodulin like 6)\; is predicted to have calcium ion binding activity\; is expressed in the anal depressor muscle, the body wall musculature, and the reproductive system.
25	WBGene00000371	F26E4.9	Metabolism	Metabolism: mitochondria	Metabolism: mitochondria: complex IV	cox-5B is an ortholog of human COX5B (cytochrome c oxidase subunit 5B)\; is predicted to have cytochrome-c oxidase activity\; is involved in determination of adult lifespan, lipid storage, and mitochondrial ATP synthesis coupled proton transport.
26	WBGene00000392	F49E8.4	Metabolism	Metabolism: nucleotide	Metabolism: nucleotide	cdd-2 is an ortholog of human CDA\; exhibits RNA binding activity, cytidine deaminase activity, and deoxycytidine deaminase activity\; is involved in several processes, including RNA modification, embryo development, and nucleobase-containing small molecule metabolic process\; is expressed in the intestine.
27	WBGene00000415	Y47H9C.4	Development	Development: apoptosis	Development: apoptosis	ced-1 is an ortholog of human SCARF2 (scavenger receptor class F member 2), MEGF10 (multiple EGF like domains 10), and PEAR1\; exhibits scavenger receptor activity\; is involved in several processes, including actin cytoskeleton reorganization, apoptotic process involved in development, and phagocytosis\; localizes to several cellular components, including the cell surface, phagocytic vesicle mem…
28	WBGene00000430	C16C2.1	Transcription factor	Transcription factor: homeodomain	Transcription factor: homeodomain	ceh-5 is an ortholog of human VAX1 (ventral anterior homeobox 1) and VAX2 (ventral anterior homeobox 2)\; is predicted to have DNA binding activity\; is expressed in the head, the intestine, and the nervous system.
29	WBGene00000431	K02B12.1	Transcription factor	Transcription factor: homeodomain	Transcription factor: homeodomain	ceh-6 is an ortholog of human POU3F4 (POU class 3 homeobox 4)\; is predicted to have DNA-binding activity transcription factor activity\; is involved in excretion, transdifferentiation, and water homeostasis\; localizes to the cytosol and nucleus\; is expressed in several tissues, including the ABalaaap, the ABalaapaa, the epithelial system, the excretory cell, and the nervous system\; human orth…
30	WBGene00000475	Y39A1C.3	mRNA functions	mRNA functions: processing	mRNA functions: processing: cold shock	cey-4 is an ortholog of human YBX1 (Y-box binding protein 1), YBX2 (Y-box binding protein 2), and YBX3 (Y-box binding protein 3)\; exhibits ribonucleoprotein complex binding activity\; localizes to the ribonucleoprotein complex\; is expressed in the germ line and the somatic cell.
31	WBGene00000482	T14G8.1	Transcription: chromatin	Transcription: chromatin modification	Transcription: chromatin modification: unassigned	chd-3 is an ortholog of human CHD4 (chromodomain helicase DNA binding protein 4)\; is predicted to have DNA helicase activity\; is involved in cell fate determination, negative regulation of Ras protein signal transduction, and negative regulation of vulval development\; is expressed in several tissues, including the embryonic cell, the head, the hypodermis, the pharynx, and the reproductive syst…
32	WBGene00000534	R01B10.1	Proteolysis general	Proteolysis general: inhibitor	Proteolysis general: inhibitor: cysteine	cpi-2 is an ortholog of human CST6 (cystatin E\/M), CSTL1 (cystatin like 1), and CST1 (cystatin SN)\; is predicted to have cysteine-type endopeptidase inhibitor activity\; is expressed in the hypodermis, the pharyngeal gland cell, and the pharyngeal muscle cell.
33	WBGene00000545	Y39A3CL.5	Proteolysis general	Proteolysis general: cysteine	Proteolysis general: cysteine: calpain	clp-4 is an ortholog of human CAPN1 (calpain 1), CAPN11 (calpain 11), and CAPN3 (calpain 3)\; is predicted to have calcium-dependent cysteine-type endopeptidase activity\; is expressed in GABAergic neurons, the body wall musculature, the dorsal nerve cord, and the ventral nerve cord\; human orthologs of this gene are implicated in autosomal recessive limb-girdle muscular dystrophy type 2A.
34	WBGene00000553	K07A9.2	Signaling	Signaling: calcium	Signaling: calcium: calmodulin dependent	cmk-1 is an ortholog of human CAMK1 (calcium\/calmodulin dependent protein kinase I) and CAMK1D (calcium\/calmodulin dependent protein kinase ID)\; exhibits calmodulin binding activity and calmodulin-dependent protein kinase activity\; is involved in several processes, including generation of neurons, protein autophosphorylation, and regulation of cellular biosynthetic process\; localizes to the …
35	WBGene00000603	C46A5.3	Extracellular material	Extracellular material: collagen	Extracellular material: collagen	col-14 is an ortholog of human MARCO (macrophage receptor with collagenous structure)\; is predicted to be a structural constituent of cuticle.
36	WBGene00000615	F54C9.4	Extracellular material	Extracellular material: collagen	Extracellular material: collagen	col-38 is an ortholog of human SFTPD (surfactant protein D)\; is predicted to be a structural constituent of cuticle\; is expressed in the hyp7 syncytium and the seam cell.
37	WBGene00000626	K09H9.3	Extracellular material	Extracellular material: collagen	Extracellular material: collagen	col-49 is an ortholog of human SFTPD (surfactant protein D)\; is predicted to be a structural constituent of cuticle\; is expressed in the hyp7 syncytium and the seam cell.
38	WBGene00000634	F26B1.4	Extracellular material	Extracellular material: collagen	Extracellular material: collagen	col-58 is an ortholog of human COL16A1 (collagen type XVI alpha 1 chain) and COLQ\; is predicted to be a structural constituent of cuticle.
39	WBGene00000639	ZK265.2	Extracellular material	Extracellular material: collagen	Extracellular material: collagen	col-63 is an ortholog of human SFTPD (surfactant protein D)\; is predicted to be a structural constituent of cuticle.
40	WBGene00000681	C34H4.4	Extracellular material	Extracellular material: collagen	Extracellular material: collagen	col-107 is an ortholog of human SFTPD (surfactant protein D)\; is predicted to be a structural constituent of cuticle.
41	WBGene00000691	T28C6.4	Extracellular material	Extracellular material: collagen	Extracellular material: collagen	col-117 is predicted to be a structural constituent of cuticle.
42	WBGene00000699	C29F4.1	Extracellular material	Extracellular material: collagen	Extracellular material: collagen	col-125 is an ortholog of human MARCO (macrophage receptor with collagenous structure)\; is predicted to be a structural constituent of cuticle.
43	WBGene00000707	F52B11.4	Extracellular material	Extracellular material: collagen	Extracellular material: collagen	col-133 is an ortholog of human MARCO (macrophage receptor with collagenous structure)\; is predicted to be a structural constituent of cuticle.
44	WBGene00000718	B0222.7	Extracellular material	Extracellular material: collagen	Extracellular material: collagen	col-145 is an ortholog of human SFTPD (surfactant protein D)\; is predicted to be a structural constituent of cuticle.
45	WBGene00000720	T06E4.4	Extracellular material	Extracellular material: collagen	Extracellular material: collagen	col-147 is an ortholog of human SFTPD (surfactant protein D)\; is predicted to be a structural constituent of cuticle.
46	WBGene00000722	B0024.1	Extracellular material	Extracellular material: collagen	Extracellular material: collagen	col-149 is an ortholog of human SFTPD (surfactant protein D)\; is predicted to be a structural constituent of cuticle.
47	WBGene00000730	T11F9.9	Extracellular material	Extracellular material: collagen	Extracellular material: collagen	col-157 is an ortholog of human MARCO (macrophage receptor with collagenous structure)\; is predicted to be a structural constituent of cuticle.
48	WBGene00000734	C50B6.4	Extracellular material	Extracellular material: collagen	Extracellular material: collagen	col-161 is an ortholog of human SFTPD (surfactant protein D)\; is predicted to be a structural constituent of cuticle.
49	WBGene00000739	T07H6.3	Extracellular material	Extracellular material: collagen	Extracellular material: collagen	col-166 is an ortholog of human MARCO (macrophage receptor with collagenous structure)\; is predicted to be a structural constituent of cuticle.
50	WBGene00000740	T10E10.2	Extracellular material	Extracellular material: collagen	Extracellular material: collagen	col-167 is an ortholog of human MARCO (macrophage receptor with collagenous structure)\; is predicted to be a structural constituent of cuticle.
51	WBGene00000741	T10E10.1	Extracellular material	Extracellular material: collagen	Extracellular material: collagen	col-168 is an ortholog of human MARCO (macrophage receptor with collagenous structure)\; is predicted to be a structural constituent of cuticle.
52	WBGene00000743	T10E10.6	Extracellular material	Extracellular material: collagen	Extracellular material: collagen	col-170 is an ortholog of human MARCO (macrophage receptor with collagenous structure)\; is predicted to be a structural constituent of cuticle.
53	WBGene00000749	ZC373.7	Extracellular material	Extracellular material: collagen	Extracellular material: collagen	col-176 is an ortholog of human SFTPD (surfactant protein D)\; is predicted to be a structural constituent of cuticle.
54	WBGene00000779	F28H1.2	Unassigned	Unassigned	Unassigned	cpn-3 is an ortholog of human CNN2, TAGLN2, and TAGLN\; localizes to the myofibril\; is expressed in several tissues, including head neurons, the anal region, the muscular system, and the reproductive system.
55	WBGene00000834	Y76A2A.2	Transmembrane transport	Transmembrane transport: unassigned	Transmembrane transport: unassigned	cua-1 is an ortholog of human ATP7A (ATPase copper transporting alpha)\; exhibits copper ion transmembrane transporter activity\; is involved in copper ion transport\; localizes to the vacuolar membrane\; is expressed in the hypodermis, the intestine, the nervous system, and the pharynx\; is used to study Menkes disease\; human orthologs of this gene are implicated in Menkes disease and Wilson di…
56	WBGene00000835	ZK652.11	Chaperone	Chaperone: unassigned	Chaperone: unassigned	cuc-1 is an ortholog of human Atox1\; exhibits copper chaperone activity\; is involved in copper ion transport\; localizes to the cytosol\; is expressed in the hyp5, the hyp6, the hyp7 syncytium, and the intestine.
57	WBGene00000846	R13A5.1	Extracellular material	Extracellular material: mucin	Extracellular material: mucin	cup-5 is an ortholog of human MCOLN1, MCOLN2 (mucolipin 2), and MCOLN3 (mucolipin 3)\; is predicted to have intracellular ligand-gated ion channel activity and phosphatidylinositol-3,5-bisphosphate binding activity\; is involved in several processes, including determination of adult lifespan, lipid transport involved in lipid storage, and lysosomal transport\; localizes to the endolysosome and ly…
58	WBGene00000879	Y75B12B.5	Chaperone	Chaperone: cyclophilin	Chaperone: cyclophilin	cyn-3 is an ortholog of human PPIAL4D, PPIAL4G, and PPIA (peptidylprolyl isomerase A)\; exhibits peptidyl-prolyl cis-trans isomerase activity\; is involved in protein peptidyl-prolyl isomerization\; localizes to the cell\; is expressed in the excretory system.
59	WBGene00000881	F31C3.1	Chaperone	Chaperone: cyclophilin	Chaperone: cyclophilin	cyn-5 is an ortholog of human PPIB (peptidylprolyl isomerase B)\; exhibits peptidyl-prolyl cis-trans isomerase activity\; is involved in protein peptidyl-prolyl isomerization\; localizes to the cytoplasm\; is expressed in the body wall musculature, the intestine, and the pharynx\; human orthologs of this gene are implicated in osteogenesis imperfecta type 9.
60	WBGene00000882	F42G9.2	Chaperone	Chaperone: cyclophilin	Chaperone: cyclophilin	cyn-6 is an ortholog of human PPIB (peptidylprolyl isomerase B)\; is predicted to have peptidyl-prolyl cis-trans isomerase activity\; is expressed in the intestine\; human orthologs of this gene are implicated in osteogenesis imperfecta type 9.
61	WBGene00000883	Y75B12B.2	Chaperone	Chaperone: cyclophilin	Chaperone: cyclophilin	cyn-7 is an ortholog of human PPIAL4D, PPIAL4G, and PPIA (peptidylprolyl isomerase A)\; is predicted to have peptidyl-prolyl cis-trans isomerase activity.
62	WBGene00000896	F57B10.10	Development	Development: apoptosis	Development: apoptosis	dad-1 is an ortholog of human DAD1 (defender against cell death 1)\; is predicted to have dolichyl-diphosphooligosaccharide-protein glycotransferase activity\; is involved in negative regulation of apoptotic process.
63	WBGene00000910	F01G10.8	Stress response	Stress response: dauer	Stress response: dauer	daf-14 is an ortholog of human SMAD5 (SMAD 5)\; is involved in several processes, including dauer larval development, determination of adult lifespan, and negative regulation of dauer larval development\; is expressed in several tissues, including the anal sphincter muscle, the epithelial system, the head, and the intestine.
64	WBGene00000940	Y113G7A.9	mRNA functions	mRNA functions: processing	mRNA functions: processing: decapping	dcs-1 is an ortholog of human DcpS\; exhibits RNA 7-methylguanosine cap binding activity, hydrolase activity, acting on acid anhydrides, and sulfate adenylyltransferase (ADP) activity\; is involved in several processes, including mRNA catabolic process, purine ribonucleotide metabolic process, and response to heat\; localizes to the cytoplasm and nucleus.
65	WBGene00000982	T11F9.11	Metabolism	Metabolism: short chain dehydrogenase	Metabolism: short chain dehydrogenase	dhs-19 is an ortholog of human RDH10 (retinol dehydrogenase 10) and SDR16C5 (short chain dehydrogenase\/reductase family 16C member 5)\; is expressed in the body wall musculature, the hypodermis, the intestine, and the pharynx\; human SDR16C5 exhibits activating transcription factor binding activity, retinol dehydrogenase activity, and transcriptional repressor activity, RNA polymerase II transcr…
66	WBGene00000992	F27D9.6	Metabolism	Metabolism: lipid	Metabolism: lipid: sterol	dhs-29 is an ortholog of human HSD17B11 (hydroxysteroid 17-beta dehydrogenase 11) and HSD17B13 (hydroxysteroid 17-beta dehydrogenase 13)\; human HSD17B11 exhibits steroid dehydrogenase activity.
67	WBGene00000993	T25G12.7	Metabolism	Metabolism: short chain dehydrogenase	Metabolism: short chain dehydrogenase	dhs-30 is an ortholog of human DHRS7B (dehydrogenase\/reductase 7B)\; is predicted to encode a protein with the following domains: Short-chain dehydrogenase\/reductase SDR and NAD(P)-binding domain superfamily.
68	WBGene00001042	W03A5.7	Chaperone	Chaperone: DnaJ domain	Chaperone: DnaJ domain	dnj-24 is an ortholog of human DNAJB6 (DnaJ heat shock protein family (Hsp40) member B6), DNAJB7 (DnaJ heat shock protein family (Hsp40) member B7), and DNAJB8 (DnaJ heat shock protein family (Hsp40) member B8)\; localizes to the nucleus\; human orthologs of this gene are implicated in autosomal dominant limb-girdle muscular dystrophy type 1E.
69	WBGene00001066	Y41E3.2	Extracellular material	Extracellular material: collagen	Extracellular material: collagen	dpy-4 is an ortholog of human MARCO (macrophage receptor with collagenous structure)\; is predicted to be a structural constituent of cuticle\; is involved in cuticle development involved in collagen and cuticulin-based cuticle molting cycle.
70	WBGene00001067	F27C1.8	Extracellular material	Extracellular material: collagen	Extracellular material: collagen	dpy-5 is an ortholog of human SFTPD (surfactant protein D)\; is a structural constituent of collagen and cuticulin-based cuticle\; is involved in cuticle development involved in collagen and cuticulin-based cuticle molting cycle, post-embryonic body morphogenesis, and regulation of growth\; localizes to the collagen and cuticulin-based cuticle extracellular matrix\; is expressed in the hypodermis.
71	WBGene00001070	C31H2.2	Extracellular material	Extracellular material: collagen	Extracellular material: collagen	dpy-8 is predicted to be a structural constituent of cuticle\; is involved in cuticle development involved in collagen and cuticulin-based cuticle molting cycle.
72	WBGene00001074	F30B5.1	Extracellular material	Extracellular material: collagen	Extracellular material: collagen	dpy-13 is an ortholog of human OTOL1, C1QTNF7 (C1q and TNF related 7), and C1QTNF9 (C1q and TNF related 9)\; is predicted to be a structural constituent of cuticle\; is involved in cuticle development involved in collagen and cuticulin-based cuticle molting cycle\; localizes to the collagen and cuticulin-based cuticle extracellular matrix.
73	WBGene00001088	ZK863.6	Transcription: dosage compensation	Transcription: dosage compensation	Transcription: dosage compensation	dpy-30 is an ortholog of human DPY30 (dpy-30, histone methyltransferase complex regulatory subunit)\; is involved in several processes, including dosage compensation by hypoactivation of X chromosome, locomotion, and nematode male tail tip morphogenesis\; localizes to the nucleus.
74	WBGene00001091	C01B10.1	Pseudogene	Pseudogene	Pseudogene	drh-2 is enriched in the intestine, the muscle cell, and the nervous system based on microarray and RNA-seq studies\; is affected by several genes including glp-1, clk-1, and eat-2 based on microarray and RNA-seq studies\; is affected by six chemicals including Rotenone, levamisole, and Quercetin based on RNA-seq and microarray studies.
75	WBGene00001094	B0464.1	Non-coding RNA	Non-coding RNA: tRNA	Non-coding RNA: tRNA: production	dars-1 is an ortholog of human DARS (aspartyl-tRNA synthetase)\; is predicted to have ATP binding activity, aspartate-tRNA ligase activity, and nucleic acid binding activity.
76	WBGene00001116	C33G3.1	Metabolism	Metabolism: unassigned	Metabolism: unassigned	dyc-1 is an ortholog of human NOS1AP\; is a structural constituent of muscle\; is involved in several processes, including locomotory behavior, muscle cell cellular homeostasis, and positive regulation of locomotion\; localizes to the axon, dystrophin-associated glycoprotein complex, and striated muscle dense body\; is expressed in the head, the intestinal cell, the muscular system, and the nervo…
77	WBGene00001122	F46F6.4	Cilia	Cilia: IFT	Cilia: IFT-B	dyf-6 is an ortholog of human IFT46 (intraflagellar transport 46)\; is involved in intraciliary transport and non-motile cilium assembly\; localizes to the dendrite and neuronal cell body\; is expressed in the hypodermis, the nervous system, and the sensillum.
78	WBGene00001135	ZK512.6	Neuronal function	Neuronal function: synaptic function	Neuronal function: synaptic function: transporter	eat-4 is an ortholog of human SLC17A6 (solute carrier family 17 member 6), SLC17A7 (solute carrier family 17 member 7), and SLC17A8 (solute carrier family 17 member 8)\; is predicted to have glutamate:sodium symporter activity\; is involved in several processes, including adult locomotory behavior, glutamatergic synaptic transmission, and hyperosmotic response\; is expressed in several tissues, i…
79	WBGene00001163	C43F9.8	Transmembrane protein	Transmembrane protein: unassigned	Transmembrane protein: unassigned	efn-2 is an ortholog of human EFNB3 (ephrin B3)\; is expressed in several tissues, including ABp nucleus, the G1, the epithelial system, the muscular system, and the nervous system\; human orthologs of this gene are implicated in craniofrontonasal syndrome\; human EFNB3 exhibits ephrin receptor binding activity and protein tyrosine kinase activity.
80	WBGene00001166	ZK328.2	Ribosome	Ribosome: EIF	Ribosome: EIF	eftu-2 is an ortholog of human EFTUD2 (elongation factor Tu GTP binding domain containing 2)\; is predicted to have GTP binding activity, GTPase activity, and translation elongation factor activity\; human orthologs of this gene are implicated in mandibulofacial dysostosis, Guion-Almeida type.
81	WBGene00001167	F25H5.4	Ribosome	Ribosome: EIF	Ribosome: EIF	eef-2 is an ortholog of human EEF2\; is predicted to have GTP binding activity, GTPase activity, and translation elongation factor activity\; is involved in defense response to Gram-negative bacterium and negative regulation of gene expression\; is expressed widely\; human orthologs of this gene are implicated in spinocerebellar ataxia type 26.
82	WBGene00001168	F31E3.5	Ribosome	Ribosome: EIF	Ribosome: EIF	eef-1A.1 is an ortholog of human EEF1A1 and EEF1A2\; exhibits GTPase activity\; is expressed in several tissues, including the ABalaaaa, the ABalaaap, the ABalaapa, the ABalaapp, and the alimentary system\; human orthologs of this gene are implicated in autosomal dominant non-syndromic intellectual disability 38.
83	WBGene00001169	R03G5.1	Ribosome	Ribosome: EIF	Ribosome: EIF	eef-1A.2 is an ortholog of human EEF1A1 and EEF1A2\; is predicted to have translation factor activity, RNA binding activity\; human orthologs of this gene are implicated in autosomal dominant non-syndromic intellectual disability 38.
84	WBGene00001171	F16B3.1	Transmembrane transport	Transmembrane transport: potassium channel	Transmembrane transport: potassium channel	egl-2 is an ortholog of human KCNH1 (potassium voltage-gated channel subfamily H member 1) and KCNH5 (potassium voltage-gated channel subfamily H member 5)\; exhibits protein kinase binding activity\; is involved in chemosensory behavior, muscle contraction, and oviposition\; localizes to the microvillus membrane\; is expressed in several tissues, including the head, the intestinal cell, the nerv…
85	WBGene00001172	C51E3.7	Proteolysis general	Proteolysis general: unassigned	Proteolysis general: unassigned	egl-3 is an ortholog of human PCSK2 (proprotein convertase subtilisin\/kexin type 2)\; exhibits FBXO family protein binding activity and serine-type endopeptidase activity\; is involved in several processes, including determination of adult lifespan, modulation of chemical synaptic transmission, and protein processing\; localizes to the axon\; is expressed in several tissues, including the alimen…
86	WBGene00001178	F22E12.4	Protein modification	Protein modification: unassigned	Protein modification: unassigned	egl-9 is an ortholog of human EGLN1 (egl-9 family hypoxia inducible factor 1), EGLN2, and EGLN3\; exhibits peptidyl-proline 4-dioxygenase activity\; is involved in peptidyl-proline hydroxylation to 4-hydroxy-L-proline, regulation of protein localization, and response to hypoxia\; localizes to the dendrite and nucleus\; is expressed in the ventral nerve cord.
87	WBGene00001186	F55A8.1	Transcription factor	Transcription factor: GATA	Transcription factor: GATA	egl-18 is an ortholog of human GATA2 (GATA binding protein 2) and GATA3 (GATA binding protein 3)\; is predicted to have DNA-binding activity transcription factor activity\; is involved in cell fate specification, membrane fusion, and nematode larval development\; localizes to the nucleus\; is expressed in several tissues, including the body wall muscle quadrant, the hyp7 precursor cell, the hypod…
88	WBGene00001189	F01D4.4	Proteolysis general	Proteolysis general: carboxypeptidase	Proteolysis general: carboxypeptidase	egl-21 is an ortholog of human CPZ (carboxypeptidase Z), CPE (carboxypeptidase E), and CPXM1 (carboxypeptidase X, M14 1)\; exhibits carboxypeptidase activity\; is involved in several processes, including acetylcholine secretion, neurotransmission, cellular response to carbon dioxide, and positive regulation of transport\; localizes to the axon, cytoplasmic vesicle, and neuronal cell body\; is exp…
89	WBGene00001202	R07A4.1	Transmembrane transport	Transmembrane transport: potassium channel	Transmembrane transport: potassium channel	egl-36 is an ortholog of human KCNC3 (potassium voltage-gated channel subfamily C member 3), KCNC4 (potassium voltage-gated channel subfamily C member 4), and KCNC2 (potassium voltage-gated channel subfamily C member 2)\; exhibits voltage-gated ion channel activity\; is involved in ion transmembrane transport\; is expressed in several tissues, including the deirid sensillum, the gonad, the muscul…
90	WBGene00001210	K11G9.4	Transcription factor	Transcription factor: ZF	Transcription factor: ZF	egl-46 is an ortholog of human INSM1 (INSM transcriptional repressor 1) and INSM2 (INSM transcriptional repressor 2)\; exhibits RNA polymerase II transcription factor binding activity\; is involved in several processes, including cell fate commitment, generation of neurons, and positive regulation of exit from mitosis\; localizes to the nucleus\; is expressed in several tissues, including the Q c…
91	WBGene00001225	Y54E2A.11	Ribosome	Ribosome: EIF	Ribosome: EIF	eif-3.B is an ortholog of human EIF3B (eukaryotic translation initiation factor 3 subunit B)\; is predicted to have translation initiation factor activity\; is expressed in several tissues, including the alimentary system, the muscular system, the nervous system, and the reproductive system.
92	WBGene00001228	B0511.10	Ribosome	Ribosome: EIF	Ribosome: EIF	eif-3.E is an ortholog of human EIF3E (eukaryotic translation initiation factor 3 subunit E)\; is predicted to have translation initiation factor activity\; is expressed in several tissues, including the alimentary system, the epithelial system, the head, the muscular system, and the reproductive system.
93	WBGene00001258	Y80D3A.2	mRNA functions	mRNA functions: processing	mRNA functions: processing: helicase	emb-4 is an ortholog of human AQR (aquarius intron-binding spliceosomal factor)\; localizes to the nucleus\; is expressed in the embryonic cell.
94	WBGene00001263	K04H4.1	Extracellular material	Extracellular material: matrix	Extracellular material: matrix	emb-9 is an ortholog of human COL4A3 (collagen type IV alpha 3 chain)\; is predicted to have extracellular matrix structural constituent\; is involved in several processes, including embryo development, extracellular matrix organization, and muscle organ development\; localizes to the basement membrane\; is expressed in several tissues, including the MSpppaaa, the alimentary system, the coelomocy…
95	WBGene00001303	F32D8.6	Trafficking	Trafficking: unassigned	Trafficking: unassigned	emo-1 is an ortholog of human SEC61G\; is predicted to have P-P-bond-hydrolysis-driven protein transmembrane transporter activity\; is involved in oocyte growth and ovulation\; localizes to the cell\; is expressed in the germ line and the head.
96	WBGene00001366	C33D9.1	Signaling	Signaling: small GTPase	Signaling: small GTPase: Rho/Rac	exc-5 is an ortholog of human FGD2, FGD3, and FGD4\; is predicted to have guanyl-nucleotide exchange factor activity\; is involved in several processes, including cell morphogenesis, epithelial cell development, and positive regulation of actin filament binding activity\; localizes to several cellular components, including the actin cytoskeleton, apical cortex, and cell body\; is expressed in sev…
97	WBGene00001426	F36H1.1	Chaperone	Chaperone: cyclophilin	Chaperone: cyclophilin	fkb-1 is an ortholog of human FKBP2 (FKBP prolyl isomerase 2)\; is predicted to have peptidyl-prolyl cis-trans isomerase activity.
98	WBGene00001427	Y18D10A.19	Chaperone	Chaperone: cyclophilin	Chaperone: cyclophilin	fkb-2 is an ortholog of human FKBP1A (FKBP prolyl isomerase 1A) and FKBP1B (FKBP prolyl isomerase 1B)\; is predicted to have peptidyl-prolyl cis-trans isomerase activity.
99	WBGene00001445	W07E11.3	Neuronal function	Neuronal function: synaptic function	Neuronal function: synaptic function: neuropeptide	flp-2 is expressed in the head, the nervous system, and the pharynx.
100	WBGene00001448	C03G5.7	Neuronal function	Neuronal function: synaptic function	Neuronal function: synaptic function: neuropeptide	flp-5 is expressed in several tissues, including the alimentary system, the head, and the nervous system\; is predicted to encode a protein with the following domain: FMRFamide-related peptide-like.
101	WBGene00001449	F07D3.2	Neuronal function	Neuronal function: synaptic function	Neuronal function: synaptic function: neuropeptide	flp-6 is expressed in the head, the nervous system, the pharynx, and the sensillum\; is predicted to encode a protein with the following domain: FMRFamide-related peptide-like.
102	WBGene00001450	F49E10.3	Neuronal function	Neuronal function: synaptic function	Neuronal function: synaptic function: neuropeptide	flp-7 exhibits neuropeptide receptor binding activity\; is involved in negative regulation of locomotion, neuropeptide signaling pathway, and second-messenger-mediated signaling\; localizes to the extracellular space\; is expressed in the head, the nervous system, and the sensillum.
103	WBGene00001452	C36H8.3	Neuronal function	Neuronal function: synaptic function	Neuronal function: synaptic function: neuropeptide	flp-9 exhibits neuropeptide receptor binding activity\; is involved in action potential, locomotory behavior, and neuropeptide signaling pathway\; is expressed in the nerve ring.
104	WBGene00001455	C05E11.8	Neuronal function	Neuronal function: synaptic function	Neuronal function: synaptic function: neuropeptide	flp-12 is involved in negative regulation of turning behavior involved in mating\; is expressed in the head and the nervous system.
105	WBGene00001457	Y37D8A.15	Neuronal function	Neuronal function: synaptic function	Neuronal function: synaptic function: neuropeptide	flp-14 is expressed in the head, the nervous system, and the postdeirid sensillum\; is predicted to encode a protein with the following domain: FMRFamide-related peptide-like.
106	WBGene00001458	ZK525.1	Neuronal function	Neuronal function: synaptic function	Neuronal function: synaptic function: neuropeptide	flp-15 is expressed in several tissues, including the interfacial epithelial cell and the nervous system.
107	WBGene00001460	C52D10.11	Neuronal function	Neuronal function: synaptic function	Neuronal function: synaptic function: neuropeptide	flp-17 is involved in negative regulation of oviposition\; localizes to the neuron projection and neuronal cell body\; is expressed in the head, the nervous system, and the ray.
108	WBGene00001475	F15B9.7	Cytoskeleton	Cytoskeleton: cadherin	Cytoskeleton: cadherin	fmi-1 is an ortholog of human CELSR1 (cadherin EGF LAG seven-pass G-type receptor 1), CELSR2 (cadherin EGF LAG seven-pass G-type receptor 2), and CELSR3 (cadherin EGF LAG seven-pass G-type receptor 3)\; is predicted to have G protein-coupled receptor activity and calcium ion binding activity\; is involved in anterior\/posterior axon guidance and interneuron axon guidance\; localizes to the axon\;…
109	WBGene00001480	H24K24.5	Metabolism	Metabolism: FMO	Metabolism: FMO	fmo-5 is an ortholog of human FMO5 (flavin containing monooxygenase 5)\; is predicted to have N,N-dimethylaniline monooxygenase activity, NADP binding activity, and flavin adenine dinucleotide binding activity\; is expressed in the excretory gland cell, the intestine, and the ventral nerve cord.
110	WBGene00001484	T07D1.4	mRNA functions	mRNA functions: binding	mRNA functions: binding: ZF	fox-1 is an ortholog of human RBFOX1 (RNA binding fox-1 homolog 1) and RBFOX3 (RNA binding fox-1 homolog 3)\; exhibits poly(A) binding activity, poly(G) binding activity, and poly(U) RNA binding activity\; is involved in several processes, including dosage compensation by hypoactivation of X chromosome, mRNA metabolic process, and mating behavior\; localizes to the nucleus\; is expressed in sever…
111	WBGene00001491	C24A11.8	Signaling	Signaling: FERM	Signaling: FERM	frm-4 is an ortholog of human FRMD3 (FERM domain containing 3) and FRMD5 (FERM domain containing 5)\; is expressed in several tissues, including the alimentary system, the epithelial system, the head, the nervous system, and the reproductive system\; human FRMD5 exhibits integrin binding activity and protein kinase binding activity.
112	WBGene00001587	C45B2.4	Transmembrane transport	Transmembrane transport: GABA	Transmembrane transport: GABA	ggr-2 is an ortholog of human GLRA4 (glycine receptor alpha 4), GLRA3 (glycine receptor alpha 3), and GLRA2 (glycine receptor alpha 2)\; is predicted to have extracellular ligand-gated ion channel activity and transmembrane signaling receptor activity\; is expressed in the head, the nervous system, and the reproductive system.
113	WBGene00001594	C27H5.8	Transmembrane transport	Transmembrane transport: chloride channel	Transmembrane transport: chloride channel	glc-4 is an ortholog of human GLRA4 (glycine receptor alpha 4), GLRA3 (glycine receptor alpha 3), and GLRA2 (glycine receptor alpha 2)\; is predicted to have extracellular ligand-gated ion channel activity and transmembrane signaling receptor activity\; is expressed in the head, the intestine, the muscular system, and the nervous system\; human orthologs of this gene are implicated in hyperekplex…
114	WBGene00001613	B0280.12	Transmembrane transport	Transmembrane transport: glutamate channel	Transmembrane transport: glutamate channel	glr-2 is an ortholog of human GRIA4 (glutamate ionotropic receptor AMPA type subunit 4), GRIA3, and GRIA1 (glutamate ionotropic receptor AMPA type subunit 1)\; is predicted to have ionotropic glutamate receptor activity\; is expressed in the head, the linker cell, and the nervous system\; human orthologs of this gene are implicated in syndromic X-linked intellectual disability 94.
115	WBGene00001616	ZC196.7	Transmembrane transport	Transmembrane transport: glutamate channel	Transmembrane transport: glutamate channel	glr-5 is an ortholog of members of the human GRID (Glutamate ionotropic receptor delta type subunits) and GRIK (Glutamate ionotropic receptor kainate type subunits) gene families including GRIK3, GRIK4, and GRID1\; is predicted to have ionotropic glutamate receptor activity\; is expressed in the head, the nervous system, and the reproductive system.
116	WBGene00001620	C12D12.2	Transmembrane transport	Transmembrane transport: glutamate channel	Transmembrane transport: glutamate channel	glt-1 is an ortholog of human SLC1A2 (solute carrier family 1 member 2)\; exhibits L-glutamate transmembrane transporter activity\; localizes to the cell projection\; is expressed in the body wall musculature and the hypodermis.
117	WBGene00001629	Y116F11B.12	Protein modification	Protein modification: carbohydrate	Protein modification: carbohydrate	gly-4 is an ortholog of human GALNT16 (polypeptide N-acetylgalactosaminyltransferase 16) and GALNT2 (polypeptide N-acetylgalactosaminyltransferase 2)\; exhibits polypeptide N-acetylgalactosaminyltransferase activity\; is involved in protein O-linked glycosylation via threonine.
118	WBGene00001637	F48E3.1	Protein modification	Protein modification: carbohydrate	Protein modification: carbohydrate	gly-12 is an ortholog of human MGAT1 (mannosyl (alpha-1,3-)-glycoprotein beta-1,2-N-acetylglucosaminyltransferase)\; exhibits alpha-1,3-mannosylglycoprotein 2-beta-N-acetylglucosaminyltransferase activity\; is involved in protein N-linked glycosylation and regulation of alpha-(1->3)-fucosyltransferase activity\; localizes to the perinuclear region of cytoplasm\; is expressed in several tissues, i…
119	WBGene00001651	T01H8.5	Transmembrane transport	Transmembrane transport: TRP channel	Transmembrane transport: TRP channel	gon-2 is an ortholog of human TRPM1 (transient receptor potential cation channel subfamily M member 1) and TRPM3 (transient receptor potential cation channel subfamily M member 3)\; is predicted to have cation transmembrane transporter activity\; is involved in defecation, gonad development, and mitotic cell cycle\; is expressed in the excretory cell, the gonad, the intestine, the pharynx, and th…
120	WBGene00001669	R10H10.5	Signaling	Signaling: heteromeric G protein	Signaling: heteromeric G protein: G alpha subunit	gpa-7 is an ortholog of human GNAO1 (G protein subunit alpha o1)\; is predicted to have several functions, including G-protein beta\/gamma-subunit complex binding activity, GTP binding activity, and GTPase activity\; localizes to the cytosol and nucleus\; is expressed in several tissues, including the alimentary system, the head, the male, the muscular system, and the nervous system.
121	WBGene00001694	F41E6.2	Signaling	Signaling: hedgehog-like	Signaling: hedgehog-like	grd-5 is predicted to have signaling receptor binding activity\; is involved in embryo development\; is expressed in several tissues, including pharyngeal neurons, the epithelial system, and the reproductive system.
122	WBGene00001743	K06H7.4	Signaling	Signaling: small GTPase	Signaling: small GTPase: ARF	grp-1 is an ortholog of human CYTH3 (cytohesin 3), CYTH4 (cytohesin 4), and CYTH2 (cytohesin 2)\; is predicted to have ARF guanyl-nucleotide exchange factor activity\; localizes to the midbody and nucleus\; is expressed in the intestine, the nervous system, the rectal gland cell, and the somatic cell.
123	WBGene00001749	R107.7	Stress response	Stress response: detoxification	Stress response: detoxification: GST	gst-1 is an ortholog of human GSTP1 (glutathione S-transferase pi 1)\; exhibits glutathione transferase activity\; is involved in several processes, including defense response to Gram-negative bacterium, innate immune response, and regulation of neuron death\; is expressed in the DA neuron.
124	WBGene00001753	R03D7.6	Stress response	Stress response: detoxification	Stress response: detoxification: GST	gst-5 is an ortholog of human GSTA4 (glutathione S-transferase alpha 4), GSTA5 (glutathione S-transferase alpha 5), and HPGDS (hematopoietic prostaglandin D synthase)\; is predicted to have glutathione transferase activity\; is involved in innate immune response\; is expressed in the intestine and the nerve ring.
125	WBGene00001755	F11G11.2	Stress response	Stress response: detoxification	Stress response: detoxification: GST	gst-7 is an ortholog of human GSTA4 (glutathione S-transferase alpha 4), GSTA5 (glutathione S-transferase alpha 5), and HPGDS (hematopoietic prostaglandin D synthase)\; is predicted to have glutathione transferase activity\; is involved in innate immune response\; is expressed in the germ line, the head, and the hypodermis.
126	WBGene00001759	R11G1.3	Stress response	Stress response: unassigned	Stress response: unassigned	gst-11 is an ortholog of human HPGDS (hematopoietic prostaglandin D synthase)\; is predicted to have transferase activity.
127	WBGene00001764	F37B1.5	Stress response	Stress response: detoxification	Stress response: detoxification: GST	gst-16 is an ortholog of human GSTA4 (glutathione S-transferase alpha 4), GSTA5 (glutathione S-transferase alpha 5), and HPGDS (hematopoietic prostaglandin D synthase)\; is predicted to have transferase activity.
128	WBGene00001772	F37B1.1	Stress response	Stress response: detoxification	Stress response: detoxification: GST	gst-24 is an ortholog of human GSTA4 (glutathione S-transferase alpha 4), GSTA5 (glutathione S-transferase alpha 5), and HPGDS (hematopoietic prostaglandin D synthase)\; is predicted to have transferase activity\; is involved in innate immune response\; is expressed in the head and the tail.
129	WBGene00001779	Y53F4B.35	Stress response	Stress response: detoxification	Stress response: detoxification: GST	gst-31 is an ortholog of human GSTA4 (glutathione S-transferase alpha 4), GSTA5 (glutathione S-transferase alpha 5), and HPGDS (hematopoietic prostaglandin D synthase)\; is predicted to have transferase activity.
130	WBGene00001787	Y53F4B.33	Stress response	Stress response: detoxification	Stress response: detoxification: GST	gst-39 is an ortholog of human GSTA4 (glutathione S-transferase alpha 4), GSTA5 (glutathione S-transferase alpha 5), and HPGDS (hematopoietic prostaglandin D synthase)\; is predicted to have transferase activity.
131	WBGene00001788	F56B3.10	Stress response	Stress response: detoxification	Stress response: detoxification: GST	gst-40 is an ortholog of human GSTA4 (glutathione S-transferase alpha 4), GSTA5 (glutathione S-transferase alpha 5), and GSTA2 (glutathione S-transferase alpha 2)\; is predicted to have transferase activity.
132	WBGene00001808	T10G3.6	mRNA functions	mRNA functions: processing	mRNA functions: processing: LSM	gut-2 is an ortholog of human LSM2 (LSM2 homolog, U6 small nuclear RNA and mRNA degradation associated)\; is predicted to have RNA binding activity.
133	WBGene00001837	C10E2.3	Transcription: chromatin	Transcription: chromatin modification	Transcription: chromatin modification: deacetylase	hda-4 is an ortholog of human HDAC7 (histone deacetylase 7), HDAC4 (histone deacetylase 4), and HDAC5 (histone deacetylase 5)\; exhibits transcription factor binding activity\; is involved in negative regulation of transcription by RNA polymerase II and regulation of neuron differentiation\; localizes to the nucleus\; is expressed in the amphid sensillum, the body wall musculature, the head, the …
134	WBGene00001840	C26D10.2	mRNA functions	mRNA functions: processing	mRNA functions: processing: export	hel-1 is an ortholog of human DDX39A (DExD-box helicase 39A)\; exhibits transcription factor binding activity\; is involved in determination of adult lifespan and positive regulation of gene expression\; localizes to the nucleus and transcription factor complex\; is expressed in several tissues, including the alimentary system, the hypodermis, the muscular system, the nervous system, and the repr…
135	WBGene00001844	K02E10.2	Transmembrane protein	Transmembrane protein: unassigned	Transmembrane protein: unassigned	hid-1 is an ortholog of human HID1\; is involved in several processes, including cellular response to carbon dioxide, dauer larval development, and defecation\; localizes to several cellular components, including the cytoplasmic part, membrane, and neuron projection\; is expressed in the head, the intestine, the nervous system, and the uv1.
136	WBGene00001852	C30G7.1	Transcription: chromatin	Transcription: chromatin structure	Transcription: chromatin structure: histone	hil-1 is an ortholog of human H1F0 (H1 histone 0)\; is predicted to have DNA binding activity\; is involved in several processes, including body morphogenesis, growth, and locomotion\; localizes to the intermediate filament cytoskeleton and nucleolus\; is expressed in several tissues, including the excretory secretory system and the muscular system.
137	WBGene00001853	Y73B6BL.9	Transcription: chromatin	Transcription: chromatin structure	Transcription: chromatin structure: histone	hil-2 is an ortholog of human H1F0 (H1 histone 0)\; is predicted to have DNA binding activity.
138	WBGene00001854	F22F1.1	Transcription: chromatin	Transcription: chromatin structure	Transcription: chromatin structure: histone	hil-3 is an ortholog of human H1F0 (H1 histone 0)\; is predicted to have DNA binding activity\; is expressed in several tissues including the tail.
139	WBGene00001909	C50F4.13	Transcription: chromatin	Transcription: chromatin structure	Transcription: chromatin structure: histone	his-35 is an ortholog of human HIST3H2A (histone cluster 3 H2A), H2AFX (H2A histone X), and HIST1H2AJ (histone cluster 1 H2A j)\; is predicted to have DNA binding activity and protein heterodimerization activity.
140	WBGene00001910	C50F4.6	Unassigned	Unassigned	Unassigned	C50F4.6 is enriched in the body wall musculature, the germ line, the intestine, and the nervous system based on RNA-seq and microarray studies\; is affected by several genes including daf-16, daf-2, and dpy-10 based on microarray, tiling array, and RNA-seq studies\; is affected by ten chemicals including Mianserin, Alovudine, and Zidovudine based on RNA-seq and microarray studies.
141	WBGene00001911	C50F4.7	Transcription: chromatin	Transcription: chromatin structure	Transcription: chromatin structure: histone	his-37 is an ortholog of human HIST1H4H (histone cluster 1 H4 h), HIST1H4I (histone cluster 1 H4 i), and HIST1H4K (histone cluster 1 H4 k)\; is predicted to have DNA binding activity and protein heterodimerization activity.
142	WBGene00001915	C50F4.5	Transcription: chromatin	Transcription: chromatin structure	Transcription: chromatin structure: histone	his-41 is an ortholog of human HIST3H2BB (histone cluster 3 H2B b), HIST1H2BB (histone cluster 1 H2B b), and HIST1H2BJ (histone cluster 1 H2B j)\; is predicted to have DNA binding activity and protein heterodimerization activity\; is expressed in the intestine.
143	WBGene00001946	Y49E10.6	Transcription: chromatin	Transcription: chromatin structure	Transcription: chromatin structure: histone	his-72 is an ortholog of human H3F3B (H3 histone 3B) and H3F3C (H3 histone 3C)\; is predicted to have DNA binding activity and protein heterodimerization activity\; localizes to the nucleosome and nucleus\; is expressed in several tissues, including the ABalaaa, the ABalaap, the ABalapa, the ABalapp, and the ABalpaa.
144	WBGene00001976	T05A7.4	Transcription: chromatin	Transcription: chromatin structure	Transcription: chromatin structure: HMG protein	hmg-11 is predicted to have DNA binding activity\; is expressed in several tissues, including the ABalaaa, the alimentary system, the muscular system, the nervous system, and the reproductive system.
145	WBGene00001989	T12A2.16	Unassigned	Unassigned	Unassigned	hot-4 is expressed in the head and the tail\; is predicted to encode a protein with the following domain: Caenorhabditis elegans ly-6-related.
146	WBGene00001992	Y48B6A.9	Transmembrane protein	Transmembrane protein: unassigned	Transmembrane protein: unassigned	hot-7 is enriched in the nervous system and the ventral nerve cord based on tiling array, RNA-seq, and microarray studies\; is affected by several genes including sir-2.1, lin-35, and smg-2 based on RNA-seq and microarray studies\; is affected by nicotinic acid, resveratrol, and Colistin based on RNA-seq and microarray studies.
147	WBGene00002002	K08E7.2	Stress response	Stress response: heat	Stress response: heat	hsb-1 is an ortholog of human HSBP1\; is predicted to have transcription corepressor activity\; is expressed in several tissues, including the alimentary system, the muscular system, the nervous system, and the reproductive system.
148	WBGene00002008	F43E2.8	Stress response	Stress response: heat	Stress response: heat	hsp-4 is an ortholog of human HSPA5 (heat shock protein family A (Hsp70) member 5)\; exhibits RNA polymerase II transcription factor binding activity\; is involved in endoplasmic reticulum unfolded protein response\; localizes to the rough endoplasmic reticulum\; is expressed in several tissues, including the alimentary system, the epithelial system, the nervous system, and the reproductive syste…
149	WBGene00002037	F46C3.3	Muscle function	Muscle function	Muscle function	hum-4 is an ortholog of human MYO15A (myosin XVA)\; exhibits calmodulin binding activity.
150	WBGene00002038	T02C12.1	Muscle function	Muscle function	Muscle function	hum-5 is an ortholog of human MYO1D (myosin ID) and MYO1G (myosin IG)\; is predicted to have ATP binding activity, actin binding activity, and motor activity\; is expressed in several tissues, including the alimentary system, the excretory cell, the head, the reproductive system, and the tail.
151	WBGene00002045	C56C10.8	Development	Development: somatic	Development: somatic	icd-1 is an ortholog of human BTF3 and BTF3L4\; is involved in embryo development and negative regulation of apoptotic process\; localizes to the mitochondrion\; is expressed in several tissues, including the alimentary system, the germ line, the hypodermis, the muscle cell, and the nervous system.
152	WBGene00002048	B0244.2	Neuronal function	Neuronal function: synaptic function	Neuronal function: synaptic function: unassigned	ida-1 is an ortholog of human PTPRN (protein tyrosine phosphatase, receptor type N) and PTPRN2 (protein tyrosine phosphatase, receptor type N2)\; is predicted to have transmembrane receptor protein tyrosine phosphatase activity\; is involved in positive regulation of anterior\/posterior axon guidance, positive regulation of neurotransmitter secretion, and ventral cord development\; localizes to t…
153	WBGene00002065	F54C9.1	Ribosome	Ribosome: EIF	Ribosome: EIF	iff-2 is an ortholog of human EIF5A and EIF5AL1\; is predicted to have ribosome binding activity and translation elongation factor activity\; is involved in several processes, including gamete generation, gonad morphogenesis, and nematode larval development\; is expressed in the excretory cell, the hypodermis, the pharynx, the rectal muscle, and the spermatheca.
154	WBGene00002070	K07A1.8	Trafficking	Trafficking: ER/Golgi	Trafficking: ER/Golgi: ERGIC	ile-1 is an ortholog of human LMAN1\; is predicted to have carbohydrate binding activity.
155	WBGene00002083	F57B9.6	Ribosome	Ribosome: EIF	Ribosome: EIF	inf-1 is an ortholog of human EIF4A1 (eukaryotic translation initiation factor 4A1) and EIF4A2 (eukaryotic translation initiation factor 4A2)\; is predicted to have ATP binding activity, ATP-dependent RNA helicase activity, and translation initiation factor activity\; is expressed in the germ line, the intestine, the nervous system, and the pharynx.
156	WBGene00002084	F13B12.5	Metabolism	Metabolism: insulin	Metabolism: insulin	ins-1 is predicted to have hormone activity\; is involved in several processes, including learning or memory, negative regulation of insulin receptor signaling pathway, and regulation of chemotaxis\; localizes to several cellular components, including the cytoplasmic vesicle, neuron projection, and neuronal cell body\; is expressed in several tissues, including the alimentary system, the coelomoc…
157	WBGene00002087	ZK75.1	Metabolism	Metabolism: insulin	Metabolism: insulin	ins-4 is predicted to have hormone activity\; is involved in dauer larval development, negative regulation of dauer entry, and regulation of synaptic growth at neuromuscular junction\; is expressed in several tissues, including the alimentary system, the coelomocyte, the head, the nervous system, and the reproductive system.
158	WBGene00002181	K03D10.1	Transmembrane protein	Transmembrane protein: unassigned	Transmembrane protein: unassigned	kal-1 is an ortholog of human ANOS1 (anosmin 1)\; exhibits heparan sulfate proteoglycan binding activity, heparin binding activity, and syndecan binding activity\; is involved in several processes, including embryo development, embryonic morphogenesis, and generation of neurons\; localizes to the cell surface\; is expressed in several tissues, including the excretory cell, the nervous system, the…
159	WBGene00002199	M176.6	Signaling	Signaling: Y kinase	Signaling: Y kinase	kin-15 is an ortholog of human FGFR4 (fibroblast growth factor receptor 4)\; is predicted to have ATP binding activity and transmembrane receptor protein tyrosine kinase activity\; is expressed in the hyp6 and the hyp7 syncytium.
160	WBGene00002213	C30F8.4	Signaling	Signaling: Y kinase	Signaling: Y kinase	kin-32 is an ortholog of human PTK2 (protein tyrosine kinase 2)\; exhibits non-membrane spanning protein tyrosine kinase activity\; is involved in several processes, including determination of adult lifespan, gonad morphogenesis, and multicellular organismal locomotion\; is expressed in head neurons, the muscular system, and the reproductive system.
161	WBGene00002216	T09A5.2	Cytoskeleton	Cytoskeleton: motor protein	Cytoskeleton: motor protein: kinesin	klp-3 is an ortholog of human KIFC1 (kinesin C1), KIFC2 (kinesin C2), and KIFC3 (kinesin C3)\; is predicted to have ATP binding activity, ATP-dependent microtubule motor activity, minus-end-directed, and microtubule binding activity\; is involved in chromosome separation\; is expressed in the marginal cell.
162	WBGene00002251	B0457.1	Transmembrane protein	Transmembrane protein: seven transmembrane receptor	Transmembrane protein: seven transmembrane receptor: unassigned	lat-1 is an ortholog of human ADGRL3 (adhesion G protein-coupled receptor L3)\; exhibits endopeptidase activity and protein homodimerization activity\; is involved in several processes, including anterior\/posterior pattern specification, embryo development, and self proteolysis\; localizes to the integral component of plasma membrane\; is expressed in several tissues, including the ABarppaapa, t…
163	WBGene00002255	F40F4.4	Metabolism	Metabolism: lipid	Metabolism: lipid: binding	lbp-3 is predicted to have lipid binding activity.
164	WBGene00002256	ZK742.5	Metabolism	Metabolism: lipid	Metabolism: lipid: binding	lbp-4 is predicted to have lipid binding activity.
165	WBGene00002783	F57B10.1	Transcription factor	Transcription factor: CREB	Transcription factor: CREB	let-607 is an ortholog of human CREB3 (cAMP responsive element binding protein 3), CREB3L3, and CREB3L4 (cAMP responsive element binding protein 3 like 4)\; is predicted to have DNA-binding activity transcription factor activity and cAMP response element binding activity\; is involved in several processes, including negative regulation of protein kinase C signaling, regulation of cell size, and r…
166	WBGene00002879	C29E4.8	Metabolism	Metabolism: nucleotide	Metabolism: nucleotide	let-754 is an ortholog of human AK2 (adenylate kinase 2)\; is predicted to have ATP binding activity and adenylate kinase activity\; is involved in negative regulation of protein kinase C signaling and regulation of establishment of cell polarity\; is expressed in several tissues, including the alimentary system, the epithelial system, the head, the nervous system, and the reproductive system\; h…
167	WBGene00002994	T09A5.10	Cell cycle	Cell cycle: meiotic/mitotic spindle	Cell cycle: meiotic/mitotic spindle	lin-5 exhibits dynein complex binding activity\; is involved in several processes, including gonad development, locomotion, and microtubule cytoskeleton organization\; localizes to the cell cortex and intracellular organelle.
168	WBGene00003000	ZC247.3	Transcription factor	Transcription factor: homeodomain	Transcription factor: homeodomain	lin-11 is an ortholog of human LHX5 (LIM homeobox 5)\; is predicted to have DNA-binding activity transcription factor activity\; is involved in several processes, including axonal fasciculation, cell fate specification, and oviposition\; is expressed in several tissues, including the alimentary system, the muscular system, the nervous system, the reproductive system, and the vulval precursor cell.
169	WBGene00003007	C16B8.1	Development	Development: somatic	Development: somatic	lin-18 is an ortholog of human RP11-231C18.3, KDR, and FLT4\; is predicted to have ATP binding activity and protein kinase activity\; is involved in several processes, including asymmetric protein localization involved in cell fate determination, axis specification, and generation of neurons\; localizes to the cytoplasm, nucleus, and plasma membrane\; is expressed in the body wall musculature, th…
170	WBGene00003019	H32C10.2	Development	Development: somatic	Development: somatic	lin-33 is enriched in several tissues, including the excretory cell, the hypodermis, and the nervous system based on microarray, tiling array, RNA-seq, and proteomic studies\; is affected by several genes including daf-2, let-7, and gld-1 based on microarray, RNA-seq, and proteomic studies\; is affected by procyanidin, fluoranthene, and Sirolimus based on microarray studies.
171	WBGene00003024	C07H6.7	Transcription factor	Transcription factor: homeodomain	Transcription factor: homeodomain	lin-39 is an ortholog of human RP11-834C11.12, HOXA5 (homeobox A5), and HOXC5 (homeobox C5)\; exhibits enhancer sequence-specific DNA binding activity\; is involved in several processes, including anterior\/posterior pattern specification, plasma membrane fusion, and positive regulation of mesodermal cell fate specification\; localizes to the nucleus\; is expressed in several tissues, including t…
172	WBGene00003043	C05B10.1	Signaling	Signaling: phosphatase	Signaling: phosphatase: MAPK	lip-1 is an ortholog of human DUSP6 (dual specificity phosphatase 6), DUSP7 (dual specificity phosphatase 7), and DUSP9 (dual specificity phosphatase 9)\; is predicted to have MAP kinase tyrosine\/serine\/threonine phosphatase activity and protein tyrosine phosphatase activity\; is involved in several processes, including Notch signaling pathway, embryo development, and negative regulation of int…
173	WBGene00003053	C03B1.12	Lysosome	Lysosome: unassigned	Lysosome: unassigned	lmp-1 is an ortholog of human LAMP3 (lysosomal associated membrane protein 3), LAMP2 (lysosomal associated membrane protein 2), and LAMP1 (lysosomal associated membrane protein 1)\; localizes to the cytoplasmic part and intracellular organelle\; is expressed in the coelomocyte, the germ line, the intestinal cell, and the pharynx.
174	WBGene00003065	T21C9.5	Transmembrane protein	Transmembrane protein: unassigned	Transmembrane protein: unassigned	lpd-9 is involved in lipid storage.
175	WBGene00003079	F28F8.3	mRNA functions	mRNA functions: processing	mRNA functions: processing: LSM	lsm-5 is an ortholog of human LSM5 (LSM5 homolog, U6 small nuclear RNA and mRNA degradation associated)\; is predicted to encode a protein with the following domains: LSM domain, eukaryotic\/archaea-type, LSM domain superfamily, and Sm-like protein LSm5.
176	WBGene00003080	Y71G12B.14	mRNA functions	mRNA functions: processing	mRNA functions: processing: LSM	lsm-6 is an ortholog of human LSM6 (LSM6 homolog, U6 small nuclear RNA and mRNA degradation associated)\; is predicted to have RNA binding activity\; is expressed in several tissues, including the gonad and the muscular system.
177	WBGene00003081	ZK593.7	mRNA functions	mRNA functions: processing	mRNA functions: processing: LSM	lsm-7 is an ortholog of human LSM7 (LSM7 homolog, U6 small nuclear RNA and mRNA degradation associated)\; is predicted to encode a protein with the following domains: LSM domain, eukaryotic\/archaea-type and LSM domain superfamily.
178	WBGene00003082	Y73B6BL.32	mRNA functions	mRNA functions: processing	mRNA functions: processing: LSM	lsm-8 is an ortholog of human LSM8 (LSM8 homolog, U6 small nuclear RNA associated)\; human LSM8 exhibits RNA binding activity.
179	WBGene00003102	C08C3.3	Transcription factor	Transcription factor: homeodomain	Transcription factor: homeodomain	mab-5 is an ortholog of human RP11-834C11.12, AC009336.19, and HOXC8\; contributes to RNA polymerase II regulatory region sequence-specific DNA binding activity\; is involved in several processes, including anterior\/posterior pattern specification, nematode male tail tip morphogenesis, and regulation of cellular biosynthetic process\; localizes to the RNA polymerase II transcription factor compl…
180	WBGene00003112	F35G12.6	Development	Development: somatic	Development: somatic	mab-21 is an ortholog of human MAB21L1 and MAB21L2\; is involved in cell fate commitment and embryo development\; is expressed in several tissues, including the body wall musculature, the hypodermis, the intestine, and the nervous system.
181	WBGene00003123	R09B3.5	Development	Development: general	Development: general	mag-1 is an ortholog of human MAGOH (mago homolog, exon junction complex subunit) and MAGOHB (mago homolog B, exon junction complex subunit)\; is expressed in the head, the pharynx, and the tail\; human MAGOHB exhibits RNA binding activity.
182	WBGene00003124	K10B3.9	Metabolism	Metabolism: mitochondria	Metabolism: mitochondria: unassigned	mai-1 is an ortholog of human ATP5IF1 (ATP synthase inhibitory factor subunit 1)\; exhibits ATPase inhibitor activity\; is involved in negative regulation of ATPase activity\; localizes to the cytoplasm\; is expressed in the coelomocyte, the cuticle, the hypodermis, the rectum, and the vulva.
183	WBGene00003144	Y38F1A.10	Signaling	Signaling: unassigned	Signaling: unassigned	max-2 is an ortholog of human PAK1 and PAK3 (p21 (RAC1) activated kinase 3)\; exhibits Rac GTPase binding activity and mitogen-activated protein kinase kinase kinase binding activity\; is involved in several processes, including activation of JUN kinase activity, gonad morphogenesis, and inductive cell migration\; is expressed in the nervous system and the pharynx.
184	WBGene00003148	H21P03.1	Transcription factor	Transcription factor: unassigned	Transcription factor: unassigned	mbf-1 is an ortholog of human EDF1 (endothelial differentiation related factor 1)\; is predicted to have sequence-specific DNA binding activity\; is expressed in several tissues, including the alimentary system, the epithelial system, the hermaphrodite gonad, the muscular system, and the nervous system.
185	WBGene00003163	R03E9.1	Transcription factor	Transcription factor: bHLH	Transcription factor: bHLH	mdl-1 is an ortholog of human MXD1, MXI1, and MXD3\; exhibits protein heterodimerization activity\; contributes to sequence-specific DNA binding activity\; is involved in determination of adult lifespan and regulation of cell differentiation\; localizes to the nucleus and transcription factor complex\; is expressed in several tissues, including the alimentary system, the hypodermis, the muscular …
186	WBGene00003171	ZK154.3	Cytoskeleton	Cytoskeleton: microtubule	Cytoskeleton: microtubule: tubulin	mec-7 is an ortholog of human TUBB4A (tubulin beta 4A class IVa) and TUBB4B (tubulin beta 4B class IVb)\; is predicted to have GTP binding activity and GTPase activity\; is involved in several processes, including cytoplasmic microtubule organization, detection of mechanical stimulus involved in sensory perception of touch, and positive regulation of response to external stimulus\; localizes to t…
187	WBGene00003237	Y73B6BL.13	Unassigned	Unassigned	Unassigned	mif-4 is enriched in the nervous system and the pharynx based on microarray, tiling array, and RNA-seq studies\; is affected by several genes including daf-16, daf-12, and hpl-2 based on tiling array, RNA-seq, and microarray studies\; is affected by five chemicals including Lithium Chloride, Cry5B, and Chlorpyrifos based on microarray and RNA-seq studies\; is predicted to encode a protein with th…
188	WBGene00003242	C37C3.6	Extracellular material	Extracellular material: matrix	Extracellular material: matrix	mig-6 is an ortholog of human PAPLN\; is predicted to have peptidase activity and serine-type endopeptidase inhibitor activity\; is involved in several processes, including cell morphogenesis, embryo development, and embryonic morphogenesis\; localizes to the basement membrane\; is expressed in several tissues, including the alimentary system, the muscular system, the nervous system, the reproduc…
189	WBGene00003371	F09F7.2	Muscle function	Muscle function	Muscle function	mlc-3 is an ortholog of human MYL6B, MYL6, and MYL3\; is predicted to have calcium ion binding activity\; localizes to the striated muscle myosin thick filament\; is expressed in several tissues, including the muscular system, the nervous system, and the pharynx\; human orthologs of this gene are implicated in hypertrophic cardiomyopathy 8.
190	WBGene00003516	C43E11.6	Cytoskeleton	Cytoskeleton: unassigned	Cytoskeleton: unassigned	nab-1 is an ortholog of human PPP1R9A (protein phosphatase 1 regulatory subunit 9A)\; is predicted to have actin filament binding activity\; is involved in synapse assembly\; localizes to several cellular components, including the intracellular organelle, presynaptic active zone, and presynaptic periactive zone\; is expressed in several tissues, including the excretory canal, the hypodermis, the …
191	WBGene00003561	F02E8.6	Metabolism	Metabolism: lipid	Metabolism: lipid: sterol	ncr-1 is an ortholog of human NPC1L1 (NPC1 like intracellular cholesterol transporter 1)\; is involved in several processes, including cholesterol homeostasis, cholesterol transport, and dauer larval development\; is expressed in several tissues, including the alimentary system, the epithelial system, the excretory cell, the gonad, and the nervous system\; is used to study Niemann-Pick disease.
192	WBGene00003579	W02G9.1	Metabolism	Metabolism: nucleotide	Metabolism: nucleotide	ndx-2 is an ortholog of human NUDT5 (nudix hydrolase 5)\; is predicted to have hydrolase activity and metal ion binding activity.
193	WBGene00003587	F45H11.2	Proteolysis proteasome	Proteolysis proteasome: NEDD	Proteolysis proteasome: NEDD	ned-8 is an ortholog of human Nedd8\; is involved in several processes, including negative regulation of DNA damage response, signal transduction by p53 class mediator, negative regulation of gene expression, and regulation of programmed cell death\; localizes to the cytoplasm and nucleus.
194	WBGene00003588	ZC155.1	Development	Development: apoptosis	Development: apoptosis	nex-1 is an ortholog of human ANXA7 (annexin A7)\; exhibits anion binding activity and heparin binding activity\; is involved in engulfment of apoptotic cell\; localizes to the intracellular membrane-bounded organelle and plasma membrane\; is expressed in the hypodermis, the pharynx, the spermathecal-uterine junction, the uterine toroidal epithelial cell, and the vulva.
195	WBGene00003602	NA	NA	NA	NA	NA
196	WBGene00003605	C48D5.1	Transcription factor	Transcription factor: NHR	Transcription factor: NHR	nhr-6 is an ortholog of human NR4A1 (nuclear receptor subfamily 4 group A member 1), NR4A2 (nuclear receptor subfamily 4 group A member 2), and NR4A3 (nuclear receptor subfamily 4 group A member 3)\; exhibits DNA-binding activity transcription factor activity and sequence-specific DNA binding activity\; is involved in positive regulation of transcription by RNA polymerase II, regulation of ovulat…
197	WBGene00003648	R11G11.2	Transcription factor	Transcription factor: NHR	Transcription factor: NHR	nhr-58 is predicted to have DNA-binding activity transcription factor activity, sequence-specific DNA binding activity, and zinc ion binding activity\; is expressed in the excretory cell, the excretory duct, the excretory gland cell, and the vulva.
198	WBGene00003652	Y67A6A.2	Transcription factor	Transcription factor: NHR	Transcription factor: NHR	nhr-62 is predicted to have several functions, including regulation of cellular process, sequence-specific DNA binding activity, and zinc ion binding activity\; is expressed in several tissues, including the alimentary system, the excretory cell, the head, the hypodermis, and the nervous system.
199	WBGene00003677	Y41D4B.7	Transcription factor	Transcription factor: NHR	Transcription factor: NHR	nhr-87 is predicted to have DNA-binding activity transcription factor activity, sequence-specific DNA binding activity, and zinc ion binding activity.
200	WBGene00003685	Y39B6A.17	Transcription factor	Transcription factor: NHR	Transcription factor: NHR	nhr-95 is predicted to have DNA-binding activity transcription factor activity, sequence-specific DNA binding activity, and zinc ion binding activity.
201	WBGene00003687	H27C11.1	Transcription factor	Transcription factor: NHR	Transcription factor: NHR	nhr-97 is predicted to have several functions, including regulation of cellular process, sequence-specific DNA binding activity, and zinc ion binding activity.
202	WBGene00003728	C28D4.9	Transcription factor	Transcription factor: NHR	Transcription factor: NHR	nhr-138 is predicted to have DNA-binding activity transcription factor activity, sequence-specific DNA binding activity, and zinc ion binding activity.
203	WBGene00003743	F35C11.1	Neuronal function	Neuronal function: synaptic function	Neuronal function: synaptic function: neuropeptide	nlp-5 is expressed in the amphid sensillum, the head, the nervous system, and the spermatheca.
204	WBGene00003744	T23E7.4	Neuronal function	Neuronal function: synaptic function	Neuronal function: synaptic function: neuropeptide	nlp-6 is expressed in the head, the intestine, the nervous system, and the sensillum.
205	WBGene00003745	F18E9.2	Neuronal function	Neuronal function: synaptic function	Neuronal function: synaptic function: neuropeptide	nlp-7 is involved in several processes, including determination of adult lifespan, positive regulation of oviposition, and response to caloric restriction\; is expressed in several tissues, including the nervous system and the reproductive system.
206	WBGene00003748	F37A8.4	Neuronal function	Neuronal function: synaptic function	Neuronal function: synaptic function: neuropeptide	nlp-10 is expressed in several tissues, including the male and the nervous system.
207	WBGene00003749	ZK1320.10	Neuronal function	Neuronal function: synaptic function	Neuronal function: synaptic function: neuropeptide	nlp-11 is expressed in the inner labial sensillum and the nervous system.
208	WBGene00003762	F35B12.7	Neuronal function	Neuronal function: synaptic function	Neuronal function: synaptic function: neuropeptide	nlp-24 is expressed in pharyngeal neurons, the ASIL, the ASIR, the hypodermis, and the spermatheca.
209	WBGene00003765	B0213.2	Neuronal function	Neuronal function: synaptic function	Neuronal function: synaptic function: neuropeptide	nlp-27 is involved in defense response to Gram-negative bacterium\; is expressed in several tissues, including the amphid sensillum, the head, the hypodermis, the intestine, and the spermatheca.
210	WBGene00003767	B0213.4	Neuronal function	Neuronal function: synaptic function	Neuronal function: synaptic function: neuropeptide	nlp-29 is predicted to have neuropeptide receptor binding activity\; is expressed in the hypodermis and the intestine.
211	WBGene00003771	T19C4.7	Stress response	Stress response: pathogen	Stress response: pathogen: NLP	nlp-33 is involved in defense response to fungus and innate immune response.
212	WBGene00003775	T01C3.10	Neuronal function	Neuronal function: synaptic function	Neuronal function: synaptic function: neurotransmitter receptor	nmr-2 is an ortholog of human GRIN2D (glutamate ionotropic receptor NMDA type subunit 2D), GRIN2C (glutamate ionotropic receptor NMDA type subunit 2C), and GRIN2A (glutamate ionotropic receptor NMDA type subunit 2A)\; is predicted to have ionotropic glutamate receptor activity\; is expressed in the head and the nervous system\; human orthologs of this gene are implicated in Landau-Kleffner syndro…
213	WBGene00003802	Y56A3A.17	Nuclear pore	Nuclear pore: structure	Nuclear pore: structure	npp-16 is an ortholog of human NUP50 (nucleoporin 50)\; is predicted to encode a protein with the following domain: PH-like domain superfamily.
214	WBGene00003829	F53A2.4	Development	Development: apoptosis	Development: apoptosis	nud-1 is an ortholog of human NUDC (nuclear distribution C, dynein complex regulator)\; exhibits identical protein binding activity and unfolded protein binding activity\; is involved in several processes, including GABAergic synaptic transmission, chaperone-mediated protein folding, and embryo development\; is expressed in several tissues, including the hypodermis, the intestine, the nervous sys…
215	WBGene00003891	F11C7.5	Neuronal function	Neuronal function: unassigned	Neuronal function: unassigned	osm-11 exhibits Notch binding activity\; is involved in several processes, including cell fate specification, positive regulation of Notch signaling pathway, and response to osmotic stress\; localizes to the apical part of cell and extracellular space\; is expressed in several tissues, including the coelomocyte, the epithelial system, the hermaphrodite gonad, and the vulval precursor cell.
216	WBGene00003893	C44B12.2	Extracellular material	Extracellular material: matrix	Extracellular material: matrix	ost-1 is an ortholog of human SPARC (secreted protein acidic and cysteine rich)\; exhibits calcium ion binding activity\; localizes to the basement membrane and extracellular space\; is expressed in several tissues, including the alimentary system, the head, the muscular system, and the reproductive system\; human orthologs of this gene are implicated in osteogenesis imperfecta type 17.
217	WBGene00003917	F58B6.3	Proteolysis proteasome	Proteolysis proteasome: E3	Proteolysis proteasome: E3: RING finger	par-2 exhibits microtubule binding activity, phosphatidylinositol phosphate binding activity, and protein kinase binding activity\; is involved in asymmetric cell division, asymmetric protein localization involved in cell fate determination, and establishment of mitotic spindle orientation\; localizes to the posterior cell cortex and protein-containing complex\; is expressed in several tissues, i…
218	WBGene00003923	D1054.2	Proteolysis proteasome	Proteolysis proteasome: 20S	Proteolysis proteasome: 20S	pas-2 is an ortholog of human PSMA2 (proteasome subunit alpha 2)\; exhibits identical protein binding activity.
219	WBGene00003924	Y110A7A.14	Proteolysis proteasome	Proteolysis proteasome: 20S	Proteolysis proteasome: 20S	pas-3 is an ortholog of human PSMA4 (proteasome subunit alpha 4)\; is predicted to have threonine-type endopeptidase activity.
220	WBGene00003925	C36B1.4	Proteolysis proteasome	Proteolysis proteasome: 20S	Proteolysis proteasome: 20S	pas-4 is an ortholog of human PSMA7 (proteasome subunit alpha 7) and PSMA8 (proteasome subunit alpha 8)\; is predicted to have threonine-type endopeptidase activity\; is expressed in the anal depressor muscle, the body wall musculature, the pharynx, and the tail.
221	WBGene00003926	F25H2.9	Proteolysis proteasome	Proteolysis proteasome: 20S	Proteolysis proteasome: 20S	pas-5 is an ortholog of human PSMA5 (proteasome subunit alpha 5)\; is predicted to have threonine-type endopeptidase activity\; is expressed in several tissues, including the hypodermis, the muscular system, and the reproductive system.
222	WBGene00003927	CD4.6	Proteolysis proteasome	Proteolysis proteasome: 20S	Proteolysis proteasome: 20S	pas-6 is an ortholog of human PSMA1 (proteasome subunit alpha 1)\; is predicted to have threonine-type endopeptidase activity.
223	WBGene00003928	ZK945.2	Proteolysis proteasome	Proteolysis proteasome: 20S	Proteolysis proteasome: 20S	pas-7 is an ortholog of human PSMA3 (proteasome subunit alpha 3)\; exhibits identical protein binding activity\; localizes to the cytoplasm and nucleus.
224	WBGene00003934	F54C1.7	Muscle function	Muscle function	Muscle function	pat-10 exhibits troponin I binding activity\; is involved in embryo development, muscle contraction, and skeletal muscle thin filament assembly\; localizes to the contractile fiber\; is expressed in the body wall musculature, the gonadal sheath cell, the rectal muscle, and the vulval muscle.
225	WBGene00003936	T17H7.4	Cytoskeleton	Cytoskeleton: unassigned	Cytoskeleton: unassigned	pat-12 is involved in embryonic morphogenesis and hemidesmosome assembly\; localizes to the hemidesmosome\; is expressed in several tissues, including the alimentary system, the epithelial system, the nervous system, and the reproductive system.
226	WBGene00003941	Y71H2AL.1	Signaling	Signaling: unassigned	Signaling: unassigned	pbo-1 is an ortholog of human CHP1 (calcineurin like EF-hand protein 1) and CHP2 (calcineurin like EF-hand protein 2)\; is predicted to have calcium ion binding activity.
227	WBGene00003947	K08D12.1	Proteolysis proteasome	Proteolysis proteasome: 20S	Proteolysis proteasome: 20S	pbs-1 is an ortholog of human PSMB6 (proteasome subunit beta 6)\; is predicted to have threonine-type endopeptidase activity.
228	WBGene00003949	Y38A8.2	Proteolysis proteasome	Proteolysis proteasome: 20S	Proteolysis proteasome: 20S	pbs-3 is an ortholog of human PSMB3 (proteasome subunit beta 3)\; is predicted to have threonine-type endopeptidase activity.
229	WBGene00003950	T20F5.2	Proteolysis proteasome	Proteolysis proteasome: 20S	Proteolysis proteasome: 20S	pbs-4 is an ortholog of human PSMB2 (proteasome subunit beta 2)\; is predicted to have threonine-type endopeptidase activity.
230	WBGene00003952	C02F5.9	Proteolysis proteasome	Proteolysis proteasome: 19S	Proteolysis proteasome: 19S	pbs-6 is an ortholog of human PSMB1 (proteasome subunit beta 1)\; is predicted to have threonine-type endopeptidase activity\; is expressed in the pharynx.
231	WBGene00003953	F39H11.5	Proteolysis proteasome	Proteolysis proteasome: 20S	Proteolysis proteasome: 20S	pbs-7 is an ortholog of human PSMB4 (proteasome subunit beta 4)\; is predicted to have threonine-type endopeptidase activity.
232	WBGene00003963	C07A12.4	Protein modification	Protein modification: unassigned	Protein modification: unassigned	pdi-2 is an ortholog of human P4HB (prolyl 4-hydroxylase subunit beta)\; exhibits protein disulfide isomerase activity and protein-glutamine gamma-glutamyltransferase activity\; contributes to peptidyl-proline 4-dioxygenase activity\; is involved in oxidation-reduction process, peptidyl-proline hydroxylation to 4-hydroxy-L-proline, and protein deglutathionylation\; localizes to the procollagen-pr…
233	WBGene00003966	C27H5.1	Metabolism	Metabolism: nucleotide	Metabolism: nucleotide	pdl-1 is an ortholog of human PDE6D (phosphodiesterase 6D)\; is predicted to have 3',5'-cyclic-nucleotide phosphodiesterase activity\; is expressed in the head, the nervous system, and the pharynx\; human orthologs of this gene are implicated in Joubert syndrome 22.
234	WBGene00003975	T28D6.9	Development	Development: general	Development: general	pen-2 is an ortholog of human PSENEN\; is involved in several processes, including Notch signaling pathway, cell fate commitment, and embryo development\; localizes to the membrane\; is expressed in the intestine, the muscle cell, the nervous system, and the vulva\; human orthologs of this gene are implicated in hidradenitis suppurativa.
235	WBGene00003989	Y18D10A.20	Muscle function	Muscle function	Muscle function	pfn-1 is predicted to have actin binding activity\; is expressed in the gonadal sheath cell, the nerve ring, the nervous system, the spermatheca, and the vulva.
236	WBGene00004010	Y48A6C.5	Development	Development: somatic	Development: somatic	pha-1 is an ortholog of human FUT9 (fucosyltransferase 9), FUT4, and FUT7 (fucosyltransferase 7)\; is predicted to have fucosyltransferase activity\; is involved in embryonic digestive tract morphogenesis, nematode larval development, and reproduction\; localizes to the cytoplasm\; is expressed in the body wall muscle quadrant, the muscular system, and the pharynx.
237	WBGene00004033	E01H11.1	Signaling	Signaling: PKC	Signaling: PKC	pkc-2 is an ortholog of human PRKCA (protein kinase C alpha) and PRKCG (protein kinase C gamma)\; exhibits calcium-dependent protein kinase C activity\; is involved in peptidyl-serine phosphorylation\; localizes to several cellular components, including the cytosol, membrane, and neuron projection\; is expressed in several tissues, including the alimentary system, the body wall musculature, and t…
238	WBGene00004046	F45E4.2	Transcription factor	Transcription factor: unassigned	Transcription factor: unassigned	plp-1 is an ortholog of human PURA, PURB, and PURG\; exhibits double-stranded telomeric DNA binding activity\; is involved in germ cell development and regulation of locomotion\; localizes to the P granule and nucleus\; is expressed in several tissues, including MS, the germline blastomere, the nervous system, the reproductive system, and the somatic blastomere\; human orthologs of this gene are …
239	WBGene00004075	Y76A2B.1	Cytoskeleton	Cytoskeleton: actin function	Cytoskeleton: actin function: binding	pod-1 is an ortholog of human CORO7 (coronin 7)\; exhibits actin filament binding activity\; localizes to the cell cortex of cell tip and cleavage furrow.
240	WBGene00004131	F55A12.9	Unassigned	Unassigned	Unassigned: prion domain	pqn-44 is an ortholog of human TENT5B (terminal nucleotidyltransferase 5B), TENT5C (terminal nucleotidyltransferase 5C), and TENT5D (terminal nucleotidyltransferase 5D)\; is predicted to have RNA adenylyltransferase activity\; is expressed in several tissues, including the alimentary system, the nervous system, the reproductive system, and the seam cell.
241	WBGene00004172	Y75B8A.27	Unassigned	Unassigned	Unassigned: prion domain	pqn-92 is expressed in head neurons and the pharynx.
242	WBGene00004207	D2089.4	mRNA functions	mRNA functions: binding	mRNA functions: binding: PUF	ptb-1 is an ortholog of human PTBP1 (polypyrimidine tract binding protein 1), PTBP2 (polypyrimidine tract binding protein 2), and PTBP3 (polypyrimidine tract binding protein 3)\; is predicted to have RNA binding activity\; is expressed in several tissues, including the alimentary system, the head, the muscular system, the nervous system, and the reproductive system.
243	WBGene00004238	F46G10.5	Signaling	Signaling: hedgehog-like	Signaling: hedgehog-like	ptr-24 is involved in molting cycle.
244	WBGene00004256	ZK994.3	Metabolism	Metabolism: unassigned	Metabolism: unassigned	pxn-1 is an ortholog of human PXDN (peroxidasin) and PXDNL (peroxidasin like)\; is predicted to have heme binding activity, metal ion binding activity, and peroxidase activity\; localizes to the basement membrane\; is expressed in several tissues, including the excretory cell, the hypodermis, the intestine, the muscular system, and the nervous system.
245	WBGene00004272	D1037.4	Signaling	Signaling: small GTPase	Signaling: small GTPase: Rab	rab-8 is an ortholog of human RAB8B (RAB8B, member RAS oncogene family)\; exhibits GTPase activating protein binding activity and ankyrin repeat binding activity\; is involved in several processes, including embryonic genitalia morphogenesis, negative regulation of 1-phosphatidyl-1D-myo-inositol 4,5-bisphosphate biosynthetic process, and positive regulation of establishment of protein localizatio…
246	WBGene00004276	K09A9.2	Trafficking	Trafficking: vesicle targeting/fusion	Trafficking: vesicle targeting/fusion: RAB	rab-14 is an ortholog of human RAB14 (RAB14, member RAS oncogene family)\; is predicted to have GTP binding activity and GTPase activity\; is involved in phagolysosome assembly involved in apoptotic cell clearance and phagosome acidification involved in apoptotic cell clearance\; localizes to the early endosome, phagocytic vesicle, and trans-Golgi network\; is expressed in the gonadal sheath cell…
247	WBGene00004300	F38A3.2	Extracellular material	Extracellular material: collagen	Extracellular material: collagen	ram-2 is an ortholog of human MARCO (macrophage receptor with collagenous structure)\; is predicted to be a structural constituent of cuticle\; is involved in nematode male tail tip morphogenesis and sensory organ development.
248	WBGene00004302	K01G5.4	Signaling	Signaling: small GTPase	Signaling: small GTPase: Ran	ran-1 is an ortholog of human RAN (RAN, member RAS oncogene family)\; is predicted to have GTP binding activity and GTPase activity\; is involved in embryo development and oogenesis.
249	WBGene00004305	R05D11.3	Nuclear pore	Nuclear pore: structure	Nuclear pore: structure	ran-4 is an ortholog of human NUTF2\; human NUTF2 exhibits Ran GTPase binding activity and identical protein binding activity.
250	WBGene00004311	F17C8.4	Signaling	Signaling: small GTPase	Signaling: small GTPase: Ras	ras-2 is an ortholog of human MRAS (muscle RAS oncogene homolog)\; is predicted to have GTP binding activity and GTPase activity.
251	WBGene00004321	F54E7.7	Signaling	Signaling: unassigned	Signaling: unassigned	rcan-1 is an ortholog of human RCAN1, RCAN2, and RCAN3\; exhibits protein phosphatase 2B binding activity and protein serine\/threonine phosphatase inhibitor activity\; is involved in several processes, including calcium-mediated signaling, male mating behavior, and negative regulation of phosphoprotein phosphatase activity\; is expressed in several tissues, including the epithelial system, the m…
252	WBGene00004344	C05B5.7	Signaling	Signaling: heteromeric G protein	Signaling: heteromeric G protein: unassigned	rgs-1 is an ortholog of human RGS17 (regulator of G protein signaling 17), RGS19 (regulator of G protein signaling 19), and RGS20 (regulator of G protein signaling 20)\; exhibits GTPase activator activity\; is involved in chemosensory behavior and sensory perception of bitter taste\; is expressed in several tissues, including the excretory cell, the head, the nervous system, the reproductive syst…
253	WBGene00004345	F16H9.1	Signaling	Signaling: heteromeric G protein	Signaling: heteromeric G protein: unassigned	rgs-2 is an ortholog of human RGS17 (regulator of G protein signaling 17), RGS19 (regulator of G protein signaling 19), and RGS20 (regulator of G protein signaling 20)\; exhibits GTPase activator activity\; is expressed in head neurons, tail neurons, the pharyngeal muscle cell, the uterine muscle, and ventral cord neurons.
254	WBGene00004350	F56B6.2	Signaling	Signaling: heteromeric G protein	Signaling: heteromeric G protein: unassigned	rgs-7 is an ortholog of human RGS5 (regulator of G protein signaling 5), RGS18 (regulator of G protein signaling 18), and RGS13 (regulator of G protein signaling 13)\; exhibits GTPase activator activity\; localizes to the cell cortex\; is expressed in head neurons\; human orthologs of this gene are implicated in essential hypertension.
255	WBGene00004369	K09E2.4	Transmembrane protein	Transmembrane protein: unassigned	Transmembrane protein: unassigned	rig-1 is expressed in several tissues, including the amphid sensillum, the epithelial system, the nervous system, and the pharyngeal muscle cell\; is predicted to encode a protein with the following domains: Immunoglobulin subtype 2, Immunoglobulin subtype, Fibronectin type III, Immunoglobulin I-set, Immunoglobulin-like fold, Fibronectin type III superfamily, and Immunoglobulin-like domain superf…
256	WBGene00004373	W06H8.1	Trafficking	Trafficking: endocytosis	Trafficking: endocytosis: unassigned	rme-1 is an ortholog of human EHD1 (EH domain containing 1), EHD3 (EH domain containing 3), and EHD4 (EH domain containing 4)\; exhibits ATPase activity and protein domain specific binding activity\; is involved in several processes, including endocytic recycling, lipid tube assembly involved in organelle fission, and negative regulation of establishment of protein localization\; localizes to the…
257	WBGene00004392	C03C10.3	Metabolism	Metabolism: nucleotide	Metabolism: nucleotide	rnr-2 is an ortholog of human RRM2 and RRM2B\; is predicted to have metal ion binding activity and ribonucleoside-diphosphate reductase activity, thioredoxin disulfide as acceptor\; is involved in embryo development\; is expressed in the gonad and the intestine\; human orthologs of this gene are implicated in mitochondrial DNA depletion syndrome 8a.
258	WBGene00004398	ZK1290.3	Extracellular material	Extracellular material: collagen	Extracellular material: collagen	rol-8 is an ortholog of human MARCO (macrophage receptor with collagenous structure)\; is predicted to be a structural constituent of cuticle.
259	WBGene00004405	C12D8.11	mRNA functions	mRNA functions: binding	mRNA functions: binding: RBM	rop-1 is an ortholog of human TROVE2\; is predicted to have RNA binding activity and metal ion binding activity\; is expressed in several tissues including the intestine.
260	WBGene00004409	Y37E3.7	Ribosome	Ribosome: subunit	Ribosome: subunit	rla-1 is an ortholog of human RPLP1 (ribosomal protein lateral stalk subunit P1)\; is predicted to be a structural constituent of ribosome.
261	WBGene00004410	Y62E10A.1	Ribosome	Ribosome: subunit	Ribosome: subunit	rla-2 is an ortholog of human RPLP2 (ribosomal protein lateral stalk subunit P2)\; is expressed in the alimentary system, the body wall musculature, the digestive tract, the epithelial system, and the excretory cell\; is predicted to encode a protein with the following domain: Ribosomal protein P1\/P2, N-terminal domain.
262	WBGene00004412	Y71F9AL.13	Ribosome	Ribosome: subunit	Ribosome: subunit	rpl-1 is an ortholog of human RPL10A (ribosomal protein L10a)\; is predicted to have RNA binding activity.
263	WBGene00004413	B0250.1	Ribosome	Ribosome: subunit	Ribosome: subunit	rpl-2 is an ortholog of human RPL8 (ribosomal protein L8)\; is predicted to have rRNA binding activity.
264	WBGene00004414	F13B10.2	Ribosome	Ribosome: subunit	Ribosome: subunit	rpl-3 is an ortholog of human RPL3 (ribosomal protein L3) and RPL3L (ribosomal protein L3 like)\; is predicted to be a structural constituent of ribosome.
265	WBGene00004415	B0041.4	Ribosome	Ribosome: subunit	Ribosome: subunit	rpl-4 is an ortholog of human RPL4 (ribosomal protein L4)\; is predicted to be a structural constituent of ribosome\; is involved in determination of adult lifespan.
266	WBGene00004416	F54C9.5	Ribosome	Ribosome: subunit	Ribosome: subunit	rpl-5 is an ortholog of human RPL5 (ribosomal protein L5)\; is predicted to have 5S rRNA binding activity\; is expressed in the alimentary system, the digestive tract, and the hyp7 syncytium\; human orthologs of this gene are implicated in Diamond-Blackfan anemia.
267	WBGene00004417	R151.3	Ribosome	Ribosome: subunit	Ribosome: subunit	rpl-6 is an ortholog of human RpL6\; is predicted to be a structural constituent of ribosome\; is involved in determination of adult lifespan.
268	WBGene00004418	F53G12.10	Ribosome	Ribosome: subunit	Ribosome: subunit	rpl-7 is an ortholog of human RPL7 (ribosomal protein L7)\; is predicted to have RNA binding activity.
269	WBGene00004419	Y24D9A.4	Ribosome	Ribosome: subunit	Ribosome: subunit	rpl-7A is an ortholog of human RPL7A (ribosomal protein L7a)\; exhibits calmodulin binding activity\; is expressed in several tissues, including the alimentary system, the epithelial system, the muscular system, the nervous system, and the reproductive system.
270	WBGene00004420	R13A5.8	Ribosome	Ribosome: subunit	Ribosome: subunit	rpl-9 is an ortholog of human RPL9 (ribosomal protein L9)\; is predicted to have rRNA binding activity\; is involved in determination of adult lifespan\; is expressed in the body wall musculature, the excretory cell, the intestine, the pharynx, and the tail.
271	WBGene00004421	F10B5.1	Ribosome	Ribosome: subunit	Ribosome: subunit	rpl-10 is an ortholog of human RPL10 (ribosomal protein L10) and RPL10L (ribosomal protein L10 like)\; is predicted to be a structural constituent of ribosome\; is expressed in several tissues, including the alimentary system, the epithelial system, the excretory cell, the head, and the muscular system.
272	WBGene00004422	T22F3.4	Ribosome	Ribosome: subunit	Ribosome: subunit	rpl-11.1 is an ortholog of human RPL11 (ribosomal protein L11)\; is predicted to have rRNA binding activity\; is expressed in the germ line\; human orthologs of this gene are implicated in Diamond-Blackfan anemia.
273	WBGene00004423	F07D10.1	Ribosome	Ribosome: subunit	Ribosome: subunit	rpl-11.2 is an ortholog of human RPL11 (ribosomal protein L11)\; is predicted to have rRNA binding activity\; is expressed in several tissues, including the alimentary system, the embryonic cell, the head, the muscular system, and the reproductive system\; human orthologs of this gene are implicated in Diamond-Blackfan anemia.
274	WBGene00004424	JC8.3	Ribosome	Ribosome: subunit	Ribosome: subunit	rpl-12 is an ortholog of human RPL12 (ribosomal protein L12)\; is predicted to have RNA binding activity\; is involved in regulation of alternative mRNA splicing, via spliceosome\; is expressed in several tissues, including the alimentary system, the epithelial system, the excretory system, the muscular system, and the nervous system.
275	WBGene00004425	C32E8.2	Ribosome	Ribosome: subunit	Ribosome: subunit	rpl-13 is an ortholog of human RpL13\; is predicted to be a structural constituent of ribosome.
276	WBGene00004426	C04F12.4	Ribosome	Ribosome: subunit	Ribosome: subunit	rpl-14 is an ortholog of human RPL14 (ribosomal protein L14)\; is predicted to be a structural constituent of ribosome.
277	WBGene00004427	K11H12.2	Ribosome	Ribosome: subunit	Ribosome: subunit	rpl-15 is an ortholog of human RPL15 (ribosomal protein L15)\; is predicted to be a structural constituent of ribosome\; human orthologs of this gene are implicated in Diamond-Blackfan anemia.
278	WBGene00004428	M01F1.2	Ribosome	Ribosome: subunit	Ribosome: subunit	rpl-16 is an ortholog of human RPL13A (ribosomal protein L13a)\; is predicted to be a structural constituent of ribosome.
279	WBGene00004429	Y48G8AL.8	Ribosome	Ribosome: subunit	Ribosome: subunit	rpl-17 is an ortholog of human RPL17 (ribosomal protein L17)\; is predicted to be a structural constituent of ribosome\; is expressed in several tissues, including the alimentary system, the muscular system, the nervous system, and the reproductive system.
280	WBGene00004430	Y45F10D.12	Ribosome	Ribosome: subunit	Ribosome: subunit	rpl-18 is an ortholog of human RpL18\; is predicted to be a structural constituent of ribosome.
281	WBGene00004431	C09D4.5	Ribosome	Ribosome: subunit	Ribosome: subunit	rpl-19 is an ortholog of human RPL19 (ribosomal protein L19)\; is predicted to be a structural constituent of ribosome\; is involved in determination of adult lifespan\; is expressed in several tissues, including the excretory cell, the muscular system, the nervous system, the pharynx, and the reproductive system.
282	WBGene00004432	E04A4.8	Ribosome	Ribosome: subunit	Ribosome: subunit	rpl-20 is an ortholog of human RPL18A (ribosomal protein L18a)\; is predicted to be a structural constituent of ribosome.
283	WBGene00004433	C14B9.7	Ribosome	Ribosome: subunit	Ribosome: subunit	rpl-21 is an ortholog of human RPL21 (ribosomal protein L21)\; is predicted to be a structural constituent of ribosome\; human orthologs of this gene are implicated in hypotrichosis 12.
284	WBGene00004434	C27A2.2	Ribosome	Ribosome: subunit	Ribosome: subunit	rpl-22 is an ortholog of human RPL22 (ribosomal protein L22) and RPL22L1\; is predicted to be a structural constituent of ribosome.
285	WBGene00004435	B0336.10	Ribosome	Ribosome: subunit	Ribosome: subunit	rpl-23 is an ortholog of human RPL23 (ribosomal protein L23)\; is predicted to be a structural constituent of ribosome\; is expressed in several tissues, including the alimentary system, the body wall musculature, the excretory cell, and the nervous system.
286	WBGene00004436	D1007.12	Ribosome	Ribosome: subunit	Ribosome: subunit	rpl-24.1 is an ortholog of human RPL24 (ribosomal protein L24)\; is expressed in several tissues, including the alimentary system, the epithelial system, the muscular system, the nervous system, and the reproductive system\; is predicted to encode a protein with the following domains: Ribosomal protein L24e-related and Ribosomal protein L24e\/L24 superfamily.
287	WBGene00004438	F55D10.2	Ribosome	Ribosome: subunit	Ribosome: subunit	rpl-25.1 is an ortholog of human RPL23A (ribosomal protein L23a)\; is predicted to have rRNA binding activity.
288	WBGene00004439	F52B5.6	Ribosome	Ribosome: subunit	Ribosome: subunit	rpl-25.2 is an ortholog of human RPL23A (ribosomal protein L23a)\; is predicted to have rRNA binding activity.
289	WBGene00004440	F28C6.7	Ribosome	Ribosome: subunit	Ribosome: subunit	rpl-26 is an ortholog of human RPL26 (ribosomal protein L26) and RPL26L1 (ribosomal protein L26 like 1)\; is predicted to be a structural constituent of ribosome.
290	WBGene00004441	C53H9.1	Ribosome	Ribosome: subunit	Ribosome: subunit	rpl-27 is an ortholog of human RpL27\; is predicted to be a structural constituent of ribosome.
291	WBGene00004442	R11D1.8	Ribosome	Ribosome: subunit	Ribosome: subunit	rpl-28 is an ortholog of human RpL28\; is predicted to be a structural constituent of ribosome\; is expressed in several tissues, including the alimentary system, the excretory gland cell, the muscular system, the nervous system, and the reproductive system.
292	WBGene00004443	B0513.3	Ribosome	Ribosome: subunit	Ribosome: subunit	rpl-29 is an ortholog of human RPL29 (ribosomal protein L29)\; is predicted to be a structural constituent of ribosome.
293	WBGene00004444	Y106G6H.3	Ribosome	Ribosome: subunit	Ribosome: subunit	rpl-30 is an ortholog of human RPL30 (ribosomal protein L30)\; is predicted to have RNA binding activity\; is involved in determination of adult lifespan.
294	WBGene00004445	W09C5.6	Ribosome	Ribosome: subunit	Ribosome: subunit	rpl-31 is an ortholog of human RPL31 (ribosomal protein L31)\; is predicted to be a structural constituent of ribosome\; is expressed in the body wall musculature, the hypodermis, the intestine, and the pharynx.
295	WBGene00004446	T24B8.1	Ribosome	Ribosome: subunit	Ribosome: subunit	rpl-32 is an ortholog of human RPL32 (ribosomal protein L32)\; is predicted to be a structural constituent of ribosome\; is expressed in several tissues, including the alimentary system, the body wall musculature, the excretory cell, the nervous system, and the reproductive system.
296	WBGene00004447	F10E7.7	Ribosome	Ribosome: subunit	Ribosome: subunit	rpl-33 is an ortholog of human RPL35A (ribosomal protein L35a)\; is predicted to be a structural constituent of ribosome\; human orthologs of this gene are implicated in Diamond-Blackfan anemia.
297	WBGene00004448	C42C1.14	Ribosome	Ribosome: subunit	Ribosome: subunit	rpl-34 is an ortholog of human RPL34 (ribosomal protein L34)\; is predicted to be a structural constituent of ribosome\; is expressed in several tissues, including the alimentary system, the coelomocyte, the muscular system, the nervous system, and the reproductive system.
298	WBGene00004449	ZK652.4	Ribosome	Ribosome: subunit	Ribosome: subunit	rpl-35 is an ortholog of human RPL35 (ribosomal protein L35)\; is predicted to be a structural constituent of ribosome.
299	WBGene00004450	F37C12.4	Ribosome	Ribosome: subunit	Ribosome: subunit	rpl-36 is an ortholog of human RPL36\; is predicted to be a structural constituent of ribosome.
300	WBGene00004451	C54C6.1	Ribosome	Ribosome: subunit	Ribosome: subunit	rpl-37 is an ortholog of human RPL37 (ribosomal protein L37)\; is predicted to have metal ion binding activity and rRNA binding activity.
301	WBGene00004452	C06B8.8	Ribosome	Ribosome: subunit	Ribosome: subunit	rpl-38 is an ortholog of human RPL38 (ribosomal protein L38)\; is predicted to be a structural constituent of ribosome.
302	WBGene00004453	C26F1.9	Ribosome	Ribosome: subunit	Ribosome: subunit	rpl-39 is an ortholog of human RPL39 (ribosomal protein L39) and RPL39L (ribosomal protein L39 like)\; is predicted to be a structural constituent of ribosome.
303	WBGene00004454	C09H10.2	Ribosome	Ribosome: subunit	Ribosome: subunit	rpl-36.A is an ortholog of human RPL36A (ribosomal protein L36a) and RPL36AL (ribosomal protein L36a like)\; is predicted to be a structural constituent of ribosome.
304	WBGene00004456	Y48B6A.2	Ribosome	Ribosome: subunit	Ribosome: subunit	rpl-43 is an ortholog of human RPL37A (ribosomal protein L37a)\; is predicted to have metal ion binding activity.
305	WBGene00004463	F49C12.8	Proteolysis proteasome	Proteolysis proteasome: 19S	Proteolysis proteasome: 19S	rpn-7 is an ortholog of human PSMD6 (proteasome 26S subunit, non-ATPase 6)\; is predicted to have enzyme regulator activity\; is expressed in several tissues, including the alimentary system, the excretory cell, the hypodermis, the muscular system, and the reproductive system.
306	WBGene00004468	ZK20.5	Proteolysis proteasome	Proteolysis proteasome: 19S	Proteolysis proteasome: 19S	rpn-12 is an ortholog of human PSMD8 (proteasome 26S subunit, non-ATPase 8)\; is predicted to encode a protein with the following domains: 26S proteasome non-ATPase regulatory subunit Rpn12 and CSN8\/PSMD8\/EIF3K.
307	WBGene00004469	B0393.1	Ribosome	Ribosome: subunit	Ribosome: subunit	rps-0 is an ortholog of human RPSA\; is predicted to be a structural constituent of ribosome\; is expressed in several tissues, including the alimentary system, the hypodermis, the muscular system, the nervous system, and the tail.
308	WBGene00004470	F56F3.5	Ribosome	Ribosome: subunit	Ribosome: subunit	rps-1 is an ortholog of human RPS3A (ribosomal protein S3A)\; is predicted to be a structural constituent of ribosome.
309	WBGene00004471	C49H3.11	Ribosome	Ribosome: subunit	Ribosome: subunit	rps-2 is an ortholog of human RPS2 (ribosomal protein S2)\; is predicted to have RNA binding activity.
310	WBGene00004472	C23G10.3	Ribosome	Ribosome: subunit	Ribosome: subunit	rps-3 is an ortholog of human RPS3 (ribosomal protein S3)\; is predicted to have RNA binding activity.
311	WBGene00004473	Y43B11AR.4	Ribosome	Ribosome: subunit	Ribosome: subunit	rps-4 is an ortholog of human RPS4X (ribosomal protein S4 X-linked) and RPS4Y1 (ribosomal protein S4 Y-linked 1)\; is predicted to have rRNA binding activity\; is expressed in several tissues, including the alimentary system, the epithelial system, the muscular system, the nervous system, and the reproductive system\; human orthologs of this gene are implicated in Y-linked spermatogenic failure 2…
312	WBGene00004474	T05E11.1	Ribosome	Ribosome: subunit	Ribosome: subunit	rps-5 is an ortholog of human RPS5\; is predicted to be a structural constituent of ribosome.
313	WBGene00004476	ZC434.2	Ribosome	Ribosome: subunit	Ribosome: subunit	rps-7 is an ortholog of human RPS7 (ribosomal protein S7)\; is predicted to be a structural constituent of ribosome\; human orthologs of this gene are implicated in Diamond-Blackfan anemia.
314	WBGene00004477	F42C5.8	Ribosome	Ribosome: subunit	Ribosome: subunit	rps-8 is an ortholog of human RPS8 (ribosomal protein S8)\; is predicted to be a structural constituent of ribosome.
315	WBGene00004478	F40F8.10	Ribosome	Ribosome: subunit	Ribosome: subunit	rps-9 is an ortholog of human RPS9 (ribosomal protein S9)\; is predicted to have rRNA binding activity.
316	WBGene00004479	D1007.6	Ribosome	Ribosome: subunit	Ribosome: subunit	rps-10 is an ortholog of human RPS10 (ribosomal protein S10)\; is involved in determination of adult lifespan\; human orthologs of this gene are implicated in Diamond-Blackfan anemia.
317	WBGene00004480	F40F11.1	Ribosome	Ribosome: subunit	Ribosome: subunit	rps-11 is an ortholog of human RPS11 (ribosomal protein S11)\; is predicted to be a structural constituent of ribosome\; is involved in determination of adult lifespan.
318	WBGene00004481	F54E7.2	Ribosome	Ribosome: subunit	Ribosome: subunit	rps-12 is an ortholog of human RPS12 (ribosomal protein S12)\; is predicted to be a structural constituent of ribosome.
319	WBGene00004482	C16A3.9	Ribosome	Ribosome: subunit	Ribosome: subunit	rps-13 is an ortholog of human RPS13 (ribosomal protein S13)\; is predicted to be a structural constituent of ribosome.
320	WBGene00004483	F37C12.9	Ribosome	Ribosome: subunit	Ribosome: subunit	rps-14 is an ortholog of human RPS14 (ribosomal protein S14)\; is predicted to be a structural constituent of ribosome\; is expressed in the hypodermis, the intestine, the pharynx, and the tail\; human orthologs of this gene are implicated in chromosome 5q deletion syndrome.
321	WBGene00004484	F36A2.6	Ribosome	Ribosome: subunit	Ribosome: subunit	rps-15 is an ortholog of human RPS15 (ribosomal protein S15)\; is predicted to be a structural constituent of ribosome\; is involved in determination of adult lifespan.
322	WBGene00004485	T01C3.6	Ribosome	Ribosome: subunit	Ribosome: subunit	rps-16 is an ortholog of human RpS16\; is predicted to be a structural constituent of ribosome.
323	WBGene00004486	T08B2.10	Ribosome	Ribosome: subunit	Ribosome: subunit	rps-17 is an ortholog of human RPS17 (ribosomal protein S17)\; is predicted to be a structural constituent of ribosome\; is expressed in several tissues, including the alimentary system, the excretory cell, the hypodermis, the muscular system, and the spermatheca\; human orthologs of this gene are implicated in Diamond-Blackfan anemia.
324	WBGene00004487	Y57G11C.16	Ribosome	Ribosome: subunit	Ribosome: subunit	rps-18 is an ortholog of human RPS18 (ribosomal protein S18)\; is predicted to have RNA binding activity.
325	WBGene00004488	T05F1.3	Ribosome	Ribosome: subunit	Ribosome: subunit	rps-19 is an ortholog of human rpS19\; is predicted to be a structural constituent of ribosome.
326	WBGene00004489	Y105E8A.16	Ribosome	Ribosome: subunit	Ribosome: subunit	rps-20 is an ortholog of human RPS20 (ribosomal protein S20)\; is predicted to be a structural constituent of ribosome.
327	WBGene00004490	F37C12.11	Ribosome	Ribosome: subunit	Ribosome: subunit	rps-21 is an ortholog of human RPS21 (ribosomal protein S21)\; is predicted to be a structural constituent of ribosome\; is expressed in several tissues, including the alimentary system, the excretory cell, the hypodermis, the muscular system, and the nervous system.
328	WBGene00004491	F53A3.3	Ribosome	Ribosome: subunit	Ribosome: subunit	rps-22 is an ortholog of human RPS15A (ribosomal protein S15a)\; is predicted to be a structural constituent of ribosome\; is involved in determination of adult lifespan\; is expressed in several tissues, including the alimentary system, the hypodermis, and the nervous system.
329	WBGene00004492	F28D1.7	Ribosome	Ribosome: subunit	Ribosome: subunit	rps-23 is an ortholog of human RPS23 (ribosomal protein S23)\; is predicted to be a structural constituent of ribosome\; is expressed in several tissues, including the alimentary system, the excretory cell, the hypodermis, the muscular system, and the nervous system.
330	WBGene00004493	T07A9.11	Ribosome	Ribosome: subunit	Ribosome: subunit	rps-24 is an ortholog of human RPS24 (ribosomal protein S24)\; is predicted to be a structural constituent of ribosome\; human orthologs of this gene are implicated in Diamond-Blackfan anemia.
331	WBGene00004494	K02B2.5	Ribosome	Ribosome: subunit	Ribosome: subunit	rps-25 is an ortholog of human RPS25 (ribosomal protein S25)\; is predicted to encode a protein with the following domains: Ribosomal protein S25 and Winged helix-like DNA-binding domain superfamily.
332	WBGene00004495	F39B2.6	Ribosome	Ribosome: subunit	Ribosome: subunit	rps-26 is an ortholog of human RPS26 (ribosomal protein S26)\; is predicted to be a structural constituent of ribosome\; is involved in determination of adult lifespan\; human orthologs of this gene are implicated in Diamond-Blackfan anemia.
333	WBGene00004496	F56E10.4	Ribosome	Ribosome: subunit	Ribosome: subunit	rps-27 is an ortholog of human RPS27 (ribosomal protein S27) and RPS27L (ribosomal protein S27 like)\; is predicted to have metal ion binding activity\; is expressed in several tissues, including the alimentary system, the excretory cell, the hypodermis, the muscular system, and the reproductive system.
334	WBGene00004497	Y41D4B.5	Ribosome	Ribosome: subunit	Ribosome: subunit	rps-28 is an ortholog of human RPS28\; is predicted to be a structural constituent of ribosome.
335	WBGene00004498	B0412.4	Ribosome	Ribosome: subunit	Ribosome: subunit	rps-29 is an ortholog of human RPS29 (ribosomal protein S29)\; is predicted to be a structural constituent of ribosome\; is expressed in several tissues, including the alimentary system, the excretory cell, the muscular system, the nervous system, and the reproductive system.
336	WBGene00004499	C26F1.4	Ribosome	Ribosome: subunit	Ribosome: subunit	rps-30 is an ortholog of human FAU (FAU, ubiquitin like and ribosomal protein S30 fusion)\; is predicted to be a structural constituent of ribosome.
337	WBGene00004503	F23F12.6	Proteolysis proteasome	Proteolysis proteasome: 19S	Proteolysis proteasome: 19S	rpt-3 is an ortholog of human PSMC4 (proteasome 26S subunit, ATPase 4)\; is predicted to have ATP binding activity and proteasome-activating ATPase activity\; is expressed in several tissues, including the alimentary system, the muscular system, the nervous system, and the reproductive system.
338	WBGene00004509	M01G12.12	Non-coding RNA	Non-coding RNA: small RNA	Non-coding RNA: small RNA: RNA polymerase	rrf-2 is predicted to have RNA-directed 5'-3' RNA polymerase activity.
339	WBGene00004698	W02B12.3	mRNA functions	mRNA functions: processing	mRNA functions: processing: splicing	rsp-1 is an ortholog of human SRSF4 (serine and arginine rich splicing factor 4), SRSF5 (serine and arginine rich splicing factor 5), and SRSF6 (serine and arginine rich splicing factor 6)\; is predicted to have RNA binding activity\; is involved in multicellular organism development, regulation of growth rate, and spermatogenesis\; localizes to the nucleus\; is expressed in several tissues, incl…
340	WBGene00004700	Y111B2A.18	mRNA functions	mRNA functions: processing	mRNA functions: processing: splicing	rsp-3 is an ortholog of human SRSF1 (serine and arginine rich splicing factor 1) and SRSF9 (serine and arginine rich splicing factor 9)\; is predicted to have RNA binding activity\; is involved in embryo development\; is expressed in several tissues, including the body wall musculature, the gonad, the nervous system, and the pharynx.
341	WBGene00004703	C33H5.12	mRNA functions	mRNA functions: processing	mRNA functions: processing: splicing	rsp-6 is an ortholog of human SRSF7 (serine and arginine rich splicing factor 7)\; is predicted to have RNA binding activity\; is involved in gonad development and regulation of DNA-templated transcription, termination\; localizes to the nucleus\; is expressed in several tissues including the intestine.
342	WBGene00004739	H20J18.1	Unassigned	Unassigned	Unassigned	scd-1 is expressed in several tissues, including the body wall musculature, the intestine, the nervous system, and the reproductive system.
343	WBGene00004740	T10H9.2	Signaling	Signaling: Y kinase	Signaling: Y kinase	scd-2 is an ortholog of human ALK (ALK receptor tyrosine kinase) and LTK (leukocyte receptor tyrosine kinase)\; is predicted to have ATP binding activity and transmembrane receptor protein tyrosine kinase activity\; is involved in dauer larval development, sensory perception of chemical stimulus, and sensory processing\; is expressed in several tissues, including the alimentary system, the body w…
344	WBGene00004754	Y113G7A.3	Trafficking	Trafficking: ER/Golgi	Trafficking: ER/Golgi: COP II	sec-23 is an ortholog of human SEC23A and SEC23B\; is predicted to have zinc ion binding activity\; localizes to the endoplasmic reticulum exit site\; is expressed in the hypodermis\; human orthologs of this gene are implicated in craniolenticulosutural dysplasia.
345	WBGene00004758	R03G5.2	Stress response	Stress response: heavy metal	Stress response: heavy metal	sek-1 is an ortholog of human MAP2K3 (mitogen-activated protein kinase kinase 3) and MAP2K6 (mitogen-activated protein kinase kinase 6)\; exhibits MAP kinase kinase activity and mitogen-activated protein kinase kinase kinase binding activity\; is involved in several processes, including activation of MAPK activity, defense response to other organism, and determination of left\/right asymmetry in …
346	WBGene00004765	C32A3.1	Signaling	Signaling: Notch	Signaling: Notch	sel-8 is involved in Notch signaling pathway, positive regulation of stem cell proliferation, and positive regulation of transcription by RNA polymerase II\; localizes to the RNA polymerase II transcription factor complex\; is expressed in several tissues, including the Z1.ppx\/Z4.aax, the nervous system, and the vulval precursor cell.
347	WBGene00004766	W02D7.7	Transmembrane transport	Transmembrane transport: major facilitator	Transmembrane transport: major facilitator	sel-9 is an ortholog of human TMED2 (transmembrane p24 trafficking protein 2)\; exhibits transporter activity\; is involved in ER to Golgi vesicle-mediated transport and regulation of Notch signaling pathway\; is expressed in several tissues, including the alimentary system, the epithelial system, the excretory system, the nervous system, and the reproductive system.
348	WBGene00004769	F35H12.3	Transmembrane protein	Transmembrane protein: unassigned	Transmembrane protein: unassigned	sel-12 is an ortholog of human PSEN2\; is predicted to have aspartic-type endopeptidase activity\; is involved in several processes, including apical protein localization, cell fate specification, and regulation of signal transduction\; localizes to the perinuclear region of cytoplasm\; is used to study Alzheimer's disease\; human orthologs of this gene are implicated in several diseases, includi…
349	WBGene00004773	F15C11.1	Nucleic acid	Nucleic acid: binding	Nucleic acid: binding: zinc finger	sem-4 is an ortholog of human SALL2 (spalt like transcription factor 2)\; exhibits RNA polymerase II regulatory region sequence-specific DNA binding activity\; is involved in several processes, including mesodermal cell differentiation, muscle cell differentiation, and negative regulation of transcription by RNA polymerase II\; localizes to the nucleus\; is expressed in several tissues, including…
350	WBGene00004777	C02D4.2	Signaling	Signaling: heteromeric G protein	Signaling: heteromeric G protein: receptor	ser-2 is an ortholog of human HTR1D (5-hydroxytryptamine receptor 1D), HTR1A (5-hydroxytryptamine receptor 1A), and HTR1B (5-hydroxytryptamine receptor 1B) and members of the human ADR (Adrenoceptors) gene family including ADRA2A, ADRA2B, and ADRA2C\; exhibits tyramine receptor activity\; is involved in octopamine or tyramine signaling pathway\; localizes to the integral component of plasma membr…
351	WBGene00004807	F46A9.5	Proteolysis proteasome	Proteolysis proteasome: E3	Proteolysis proteasome: E3: SCF	skr-1 is an ortholog of human SKP1 (S-phase kinase associated protein 1)\; is involved in several processes, including female sex differentiation, negative regulation of centrosome duplication, and negative regulation of signal transduction\; is expressed in several tissues including the pharynx and the spermatheca.
352	WBGene00004827	K08H2.1	Proteolysis proteasome	Proteolysis proteasome: E3	Proteolysis proteasome: E3: SCF	skr-21 is an ortholog of human CTD-2410N18.5 and SKP1 (S-phase kinase associated protein 1)\; is predicted to have ligase activity.
353	WBGene00004836	R12E2.16	Non-coding RNA	Non-coding RNA: snRNA	Non-coding RNA: snRNA	sls-2.4 is enriched in the NSM based on RNA-seq studies\; is affected by daf-12 and cep-1 based on tiling array and RNA-seq studies.
354	WBGene00004888	K12C11.2	Protein modification	Protein modification: SUMO	Protein modification: SUMO	smo-1 is an ortholog of human SUMO1\; exhibits identical protein binding activity\; is involved in several processes, including embryo development, mitotic sister chromatid segregation, and multicellular organismal locomotion\; is expressed in several tissues, including the alimentary system, the epithelial system, the nervous system, the reproductive system, and the vulval precursor cell\; human…
355	WBGene00004900	W03G9.1	Neuronal function	Neuronal function: unassigned	Neuronal function: unassigned	snf-1 is an ortholog of human SLC6A7 (solute carrier family 6 member 7)\; is predicted to have neurotransmitter:sodium symporter activity.
356	WBGene00004914	Y116A8C.42	mRNA functions	mRNA functions: processing	mRNA functions: processing: snRNP	snr-1 is an ortholog of human SNRPD3 (small nuclear ribonucleoprotein D3 polypeptide)\; localizes to the P granule\; is expressed in several tissues, including the alimentary system, the coelomocyte, the epithelial system, the muscular system, and the reproductive system.
357	WBGene00004915	W08E3.1	mRNA functions	mRNA functions: processing	mRNA functions: processing: snRNP	snr-2 is an ortholog of human SNRPB (small nuclear ribonucleoprotein polypeptides B and B1) and SNRPN (small nuclear ribonucleoprotein polypeptide N)\; is predicted to have RNA binding activity\; is expressed in the gonad\; human orthologs of this gene are implicated in Prader-Willi syndrome and autistic disorder.
358	WBGene00004916	T28D9.10	mRNA functions	mRNA functions: processing	mRNA functions: processing: snRNP	snr-3 is an ortholog of human SNRPD1 (small nuclear ribonucleoprotein D1 polypeptide)\; localizes to the P granule\; is expressed in the gonad.
359	WBGene00004918	ZK652.1	mRNA functions	mRNA functions: processing	mRNA functions: processing: snRNP	snr-5 is an ortholog of human SNRPF (small nuclear ribonucleoprotein polypeptide F)\; is predicted to have RNA binding activity\; is expressed in several tissues, including the alimentary system, the epithelial system, the muscular system, the nervous system, and the reproductive system.
360	WBGene00004919	Y49E10.15	mRNA functions	mRNA functions: processing	mRNA functions: processing: snRNP	snr-6 is an ortholog of human SNRPE (small nuclear ribonucleoprotein polypeptide E)\; is predicted to have RNA binding activity\; localizes to the P granule\; is expressed in the gonad.
361	WBGene00004920	Y71F9B.4	mRNA functions	mRNA functions: processing	mRNA functions: processing: snRNP	snr-7 is an ortholog of human SNRPG (small nuclear ribonucleoprotein polypeptide G)\; is predicted to have RNA binding activity\; localizes to the P granule\; is expressed in the gonad.
362	WBGene00004922	F42G9.7	Neuronal function	Neuronal function: synaptic function	Neuronal function: synaptic function: vesicle trafficking	snt-2 is an ortholog of human SYT5 (synaptotagmin 5), SYT1 (synaptotagmin 1), and SYT8 (synaptotagmin 8)\; is predicted to have calcium-dependent phospholipid binding activity and metal ion binding activity\; localizes to the dense core granule\; is expressed in head neurons, tail neurons, and the intestine.
363	WBGene00004923	Y75B7AL.3	Neuronal function	Neuronal function: synaptic function	Neuronal function: synaptic function: vesicle trafficking	snt-3 is an ortholog of human SYT5 (synaptotagmin 5), SYT1 (synaptotagmin 1), and SYT8 (synaptotagmin 8)\; human SYT5 exhibits calcium ion binding activity.
364	WBGene00004924	T23H2.2	Neuronal function	Neuronal function: synaptic function	Neuronal function: synaptic function: vesicle trafficking	snt-4 is an ortholog of human SYT11 (synaptotagmin 11) and SYT4 (synaptotagmin 4)\; is expressed in the head, the intestine, and the nervous system\; human SYT11 exhibits ubiquitin protein ligase binding activity.
365	WBGene00004944	C15A11.3	Neuronal function	Neuronal function: synaptic function	Neuronal function: synaptic function: unassigned	sol-1 exhibits channel regulator activity\; is involved in several processes, including adult locomotory behavior, hyperosmotic response, and positive regulation of glutamatergic synaptic transmission\; localizes to the ionotropic glutamate receptor complex, neuron projection membrane, and synapse.
366	WBGene00004990	T08A9.9	Stress response	Stress response: pathogen	Stress response: pathogen: saposin	spp-5 exhibits channel activity\; is involved in defense response to Gram-negative bacterium and defense response to Gram-positive bacterium.
367	WBGene00005016	B0491.2	Extracellular material	Extracellular material: collagen	Extracellular material: collagen	sqt-1 is an ortholog of human COLQ\; is a structural constituent of collagen and cuticulin-based cuticle\; is involved in cuticle development involved in collagen and cuticulin-based cuticle molting cycle.
368	WBGene00005018	F23H12.4	Extracellular material	Extracellular material: collagen	Extracellular material: collagen	sqt-3 is predicted to be a structural constituent of cuticle\; is involved in cuticle development involved in collagen and cuticulin-based cuticle molting cycle\; localizes to the collagen and cuticulin-based cuticle extracellular matrix\; is expressed in the hypodermis.
369	WBGene00005663	C47E12.1	Non-coding RNA	Non-coding RNA: tRNA	Non-coding RNA: tRNA: production	sars-1 is an ortholog of human SARS (seryl-tRNA synthetase)\; is predicted to have ATP binding activity and serine-tRNA ligase activity\; is involved in negative regulation of transcription by RNA polymerase II and translation.
370	WBGene00006059	F54C9.2	Chaperone	Chaperone: unassigned	Chaperone: unassigned	stc-1 is an ortholog of human HSPA13 (heat shock protein family A (Hsp70) member 13)\; is predicted to have ATP binding activity\; is involved in response to topologically incorrect protein\; is expressed in the intestine.
371	WBGene00006062	F30A10.8	Muscle function	Muscle function	Muscle function	stn-1 is an ortholog of human SNTA1 (syntrophin alpha 1), SNTB1 (syntrophin beta 1), and SNTB2 (syntrophin beta 2)\; exhibits acetylcholine transmembrane transporter activity and calcium channel regulator activity\; is involved in several processes, including acetylcholine transport, muscle cell cellular homeostasis, and negative regulation of ion transmembrane transporter activity\; localizes to…
372	WBGene00006064	F32A6.5	Transmembrane transport	Transmembrane transport: unassigned	Transmembrane transport: unassigned	sto-2 is an ortholog of human NPHS2 and STOM\; human STOM exhibits RNA polymerase binding activity.
373	WBGene00006066	Y71H9A.3	Transmembrane protein	Transmembrane protein: unassigned	Transmembrane protein: unassigned	sto-4 is an ortholog of human STOM and STOML3\; is expressed in the nervous system\; human STOM exhibits RNA polymerase binding activity.
374	WBGene00006306	F07A5.5	Unassigned	Unassigned	Unassigned	sue-1 is enriched in the nervous system based on microarray, tiling array, and RNA-seq studies\; is affected by several genes including daf-2, eat-2, and sir-2.1 based on microarray, tiling array, and RNA-seq studies\; is affected by eight chemicals including Rotenone, Zidovudine, and resveratrol based on RNA-seq and microarray studies\; is predicted to encode a protein with the following domains…
375	WBGene00006331	R10E4.2	Development	Development: sex determination	Development: sex determination	sup-26 is an ortholog of human RBMS1 (RNA binding motif single stranded interacting protein 1), RBMS2 (RNA binding motif single stranded interacting protein 2), and RBMS3 (RNA binding motif single stranded interacting protein 3)\; exhibits mRNA 3'-UTR binding activity\; is involved in negative regulation of translation\; localizes to the cytoplasm\; is expressed in several tissues including the g…
376	WBGene00006368	C54H2.1	Unassigned	Unassigned	Unassigned	sym-3 is an ortholog of human FAM102A (family with sequence similarity 102 member A) and FAM102B (family with sequence similarity 102 member B)\; is predicted to encode a protein with the following domain: NT-type C2 domain.
377	WBGene00006371	F35C8.4	Trafficking	Trafficking: vesicle targeting/fusion	Trafficking: vesicle targeting/fusion: SNARE	syx-3 is an ortholog of human STX11 (syntaxin 11) and STX19 (syntaxin 19)\; is involved in positive regulation of defecation and regulation of muscle contraction\; localizes to the plasma membrane\; human orthologs of this gene are implicated in familial hemophagocytic lymphohistiocytosis 4.
378	WBGene00006373	F55A11.2	Trafficking	Trafficking: vesicle targeting/fusion	Trafficking: vesicle targeting/fusion: SNARE	syx-5 is an ortholog of human STX5 (syntaxin 5)\; is expressed in several tissues, including the excretory gland cell, the hypodermis, the muscular system, the nervous system, and the reproductive system\; human STX5 exhibits SNAP receptor activity and protein N-terminus binding activity.
379	WBGene00006439	T27E9.1	Transmembrane transport	Transmembrane transport: mitochondrial	Transmembrane transport: mitochondrial: solute carrier	ant-1.1 is an ortholog of human SLC25A4 (solute carrier family 25 member 4), SLC25A5 (solute carrier family 25 member 5), and SLC25A6 (solute carrier family 25 member 6)\; is predicted to have transmembrane transporter activity\; is involved in determination of adult lifespan, mitochondrion organization, and positive regulation of apoptotic process\; localizes to the mitochondrion\; is expressed …
380	WBGene00006467	C01B7.4	Signaling	Signaling: heteromeric G protein	Signaling: heteromeric G protein: guanylyl cyclase	magu-2 is an ortholog of human MPP5\; is predicted to encode a protein with the following domains: SH3 domain, PDZ domain, Guanylate kinase\/L-type calcium channel beta subunit, P-loop containing nucleoside triphosphate hydrolase, SH3-like domain superfamily, and PDZ superfamily.
381	WBGene00006498	R13F6.4	Transmembrane protein	Transmembrane protein: unassigned	Transmembrane protein: unassigned	ten-1 is an ortholog of human TENM2, TENM3, and TENM4\; is involved in several processes, including animal organ development, basement membrane assembly involved in embryonic body morphogenesis, and neuron development\; localizes to the nucleus and plasma membrane\; is expressed in several tissues, including the alimentary system, the epithelial system, the hyp7 precursor cell, the nervous system…
382	WBGene00006503	W06D4.5	Signaling	Signaling: heteromeric G protein	Signaling: heteromeric G protein: unassigned	snx-3 is an ortholog of human SNX12 (sorting nexin 12) and SNX3 (sorting nexin 3)\; is predicted to have phosphatidylinositol binding activity\; localizes to the endosome\; is expressed in several tissues including the pharynx.
383	WBGene00006515	C05D11.3	Cell cycle	Cell cycle: meiotic/mitotic spindle	Cell cycle: meiotic/mitotic spindle	txdc-9 is an ortholog of human TXNDC9\; is involved in microtubule cytoskeleton organization\; localizes to the cytoplasm and nucleus\; is expressed in the nervous system, the pharynx, and the vulva.
384	WBGene00006519	F54D8.2	Metabolism	Metabolism: mitochondria	Metabolism: mitochondria: complex IV	cox-6A is an ortholog of human COX6A1 (cytochrome c oxidase subunit 6A1) and COX6A2 (cytochrome c oxidase subunit 6A2)\; is predicted to have cytochrome-c oxidase activity\; localizes to the mitochondrion\; is expressed in the body wall musculature, the hypodermis, the intestine, and the pharynx\; human orthologs of this gene are implicated in Charcot-Marie-Tooth disease recessive intermediate D.
385	WBGene00006535	F40F4.5	Cytoskeleton	Cytoskeleton: microtubule	Cytoskeleton: microtubule: tubulin	tba-9 is an ortholog of human TUBA3C (tubulin alpha 3c) and TUBA3E (tubulin alpha 3e)\; is predicted to have GTP binding activity and GTPase activity\; is expressed in several tissues, including the nervous system and the vulval muscle.
386	WBGene00006539	T04H1.9	Cytoskeleton	Cytoskeleton: microtubule	Cytoskeleton: microtubule: tubulin	tbb-6 is an ortholog of human TUBB1 (tubulin beta 1 class VI) and TUBB8 (tubulin beta 8 class VIII)\; is predicted to have GTP binding activity and GTPase activity\; is expressed in the pharynx.
387	WBGene00006565	Y63D3A.5	Trafficking	Trafficking: ER/Golgi	Trafficking: ER/Golgi: COP II	tfg-1 is an ortholog of human TFG\; is predicted to have identical protein binding activity\; is involved in several processes, including ER to Golgi vesicle-mediated transport, maintenance of protein localization in organelle, and negative regulation of apoptotic process\; localizes to the endoplasmic reticulum exit site\; colocalizes with the mitochondrion\; is expressed in the germ line, the h…
388	WBGene00006576	C38C10.1	Signaling	Signaling: heteromeric G protein	Signaling: heteromeric G protein: receptor	tkr-1 is an ortholog of human TACR3 (tachykinin receptor 3)\; is predicted to have G protein-coupled receptor activity\; is expressed in the ADEsoL, the ADEsoR, the PDEsoL, and the PDEsoR\; human orthologs of this gene are implicated in hypogonadotropic hypogonadism 11 with or without anosmia.
389	WBGene00006584	F42E11.4	Muscle function	Muscle function	Muscle function	tni-1 is an ortholog of human TNNI1 (troponin I1, slow skeletal type), TNNI2 (troponin I2, fast skeletal type), and TNNI3\; exhibits troponin C binding activity\; is involved in backward locomotion\; localizes to the muscle thin filament tropomyosin\; is expressed in several tissues, including the male, the muscular system, the rectal muscle, and the reproductive system\; human orthologs of this …
390	WBGene00006600	ZK1290.2	Neuronal function	Neuronal function: synaptic function	Neuronal function: synaptic function: neurotransmitter metabolism	tph-1 is an ortholog of human TPH1 and TPH2\; is predicted to have tryptophan 5-monooxygenase activity\; is involved in several processes, including axon regeneration, dauer larval development, and determination of adult lifespan\; localizes to the intracellular and neuron projection\; is expressed in several tissues, including the alimentary system and the nervous system\; human orthologs of thi…
391	WBGene00006626	F10G7.2	mRNA functions	mRNA functions: binding	mRNA functions: binding: unassigned	tsn-1 is an ortholog of human SND1 (staphylococcal nuclease and tudor domain containing 1)\; is involved in gene silencing by miRNA\; localizes to the RISC complex, cytosol, and nucleus\; is expressed in several tissues, including the alimentary system, the epithelial system, the excretory cell, the nervous system, and the reproductive system.
392	WBGene00006632	C14A11.1	Transmembrane protein	Transmembrane protein: unassigned	Transmembrane protein: unassigned	tsp-6 is an ortholog of human TSPAN8\; human orthologs of this gene are implicated in common variable immunodeficiency\; is predicted to encode a protein with the following domains: Tetraspanin, Tetraspanin, EC2 domain superfamily, and Tetraspanin\/Peripherin.
393	WBGene00006634	F33C8.3	Extracellular material	Extracellular material: PGI	Extracellular material: PGI	tsp-8 is an ortholog of human CD81 (CD81 molecule), CD9 (CD9 molecule), and TSPAN2 (tetraspanin 2)\; is expressed in the body wall musculature\; human CD81 exhibits integrin binding activity, transferrin receptor binding activity, and virus receptor activity.
394	WBGene00006693	F32H5.7	Transmembrane transport	Transmembrane transport: potassium channel	Transmembrane transport: potassium channel	twk-43 is an ortholog of human KCNK16 (potassium two pore domain channel subfamily K member 16), KCNK17 (potassium two pore domain channel subfamily K member 17), and KCNK5 (potassium two pore domain channel subfamily K member 5)\; is predicted to have potassium channel activity\; is expressed in cholinergic neurons and ventral cord neurons.
395	WBGene00006708	Y54G2A.31	Proteolysis proteasome	Proteolysis proteasome: E2	Proteolysis proteasome: E2	ubc-13 is an ortholog of human UBE2N (ubiquitin conjugating enzyme E2 N)\; contributes to ubiquitin-protein transferase activity\; is involved in protein ubiquitination and regulation of protein localization to cell surface\; localizes to the ubiquitin conjugating enzyme complex.
396	WBGene00006713	R01H2.6	Proteolysis proteasome	Proteolysis proteasome: E2	Proteolysis proteasome: E2	ubc-18 is an ortholog of human UBE2L3 (ubiquitin conjugating enzyme E2 L3)\; exhibits ubiquitin conjugating enzyme activity and ubiquitin protein ligase binding activity\; is involved in several processes, including cellular protein metabolic process, determination of adult lifespan, and embryonic digestive tract morphogenesis.
397	WBGene00006721	F46E10.8	Proteolysis proteasome	Proteolysis proteasome: ubiquitin hydrolase	Proteolysis proteasome: ubiquitin hydrolase	ubh-1 is an ortholog of human UCHL1 (ubiquitin C-terminal hydrolase L1) and UCHL3 (ubiquitin C-terminal hydrolase L3)\; is predicted to have thiol-dependent ubiquitin-specific protease activity\; is used to study Parkinson's disease.
398	WBGene00006725	H06I04.4	Proteolysis proteasome	Proteolysis proteasome: ubiquitin	Proteolysis proteasome: ubiquitin	ubl-1 is an ortholog of human RPS27A (ribosomal protein S27a)\; is predicted to have metal ion binding activity.
399	WBGene00006726	F46F11.4	Proteolysis proteasome	Proteolysis proteasome: ubiquitin	Proteolysis proteasome: ubiquitin	ubl-5 is an ortholog of human UBL5\; is involved in mitochondrial unfolded protein response and positive regulation of gene expression\; localizes to the cytosol and nuclear transcription factor complex\; is expressed in the intestine and the pharynx.
400	WBGene00006728	ZK1010.1	Proteolysis proteasome	Proteolysis proteasome: ubiquitin domain	Proteolysis proteasome: ubiquitin domain	ubq-2 is an ortholog of human UBA52 (ubiquitin A-52 residue ribosomal protein fusion product 1)\; is predicted to be a structural constituent of ribosome\; is involved in polarity specification of anterior\/posterior axis\; is expressed in several tissues, including the alimentary system, the gonad, the hypodermis, the muscular system, and the nervous system.
401	WBGene00006764	ZK721.2	Muscle function	Muscle function	Muscle function	unc-27 is an ortholog of human TNNI1 (troponin I1, slow skeletal type), TNNI2 (troponin I2, fast skeletal type), and TNNI3\; exhibits troponin C binding activity\; is involved in locomotion and sarcomere organization\; localizes to the sarcomere\; is expressed in several tissues, including the alimentary system and the muscular system\; human orthologs of this gene are implicated in distal arthro…
402	WBGene00006765	T08G11.5	Transmembrane transport	Transmembrane transport: nicotinic acid receptor	Transmembrane transport: nicotinic acid receptor	unc-29 is an ortholog of human CHRNE (cholinergic receptor nicotinic epsilon subunit), CHRNB4 (cholinergic receptor nicotinic beta 4 subunit), and CHRND (cholinergic receptor nicotinic delta subunit)\; exhibits acetylcholine-gated cation-selective channel activity\; is involved in several processes, including locomotion, neuromuscular synaptic transmission, and positive regulation of acetylcholin…
403	WBGene00006769	Y37E11C.1	Neuronal function	Neuronal function: development	Neuronal function: development	unc-33 is an ortholog of human CRMP1, DPYSL4, and DPYSL2\; exhibits filamin binding activity\; is involved in axon guidance\; localizes to the neuron projection\; is expressed in several tissues, including the amphid sensillum, the nervous system, the neuroblast, and the pharyngeal cell.
404	WBGene00006776	T19B4.7	Transmembrane protein	Transmembrane protein: unassigned	Transmembrane protein: unassigned	unc-40 is an ortholog of human DCC (DCC netrin 1 receptor) and NEO1 (neogenin 1)\; exhibits protein domain specific binding activity\; is involved in several processes, including cell surface receptor signaling pathway, gonad morphogenesis, and nervous system development\; localizes to the cell projection membrane, integral component of plasma membrane, and receptor complex\; is expressed in seve…
405	WBGene00006782	C04F5.3	Neuronal function	Neuronal function: synaptic function	Neuronal function: synaptic function: neurotransmitter receptor	unc-46 localizes to the cytoplasmic vesicle and neuromuscular junction\; is expressed in several tissues, including the nervous system.
406	WBGene00006783	T20G5.6	Neuronal function	Neuronal function: synaptic function	Neuronal function: synaptic function: neurotransmitter receptor	unc-47 is an ortholog of human SLC32A1 (solute carrier family 32 member 1)\; localizes to the synaptic vesicle\; is expressed in several tissues, including the head and the nervous system.
407	WBGene00006789	F11C3.3	Muscle function	Muscle function	Muscle function	unc-54 is an ortholog of human MYH3 (myosin heavy chain 3), MYH15 (myosin heavy chain 15), and MYH7B (myosin heavy chain 7B)\; exhibits actin filament binding activity and microfilament motor activity\; is involved in several processes, including inositol lipid-mediated signaling, locomotion, and muscle contraction\; localizes to the A band and striated muscle myosin thick filament\; is expressed…
408	WBGene00006830	C30D11.1	Transmembrane transport	Transmembrane transport: potassium channel	Transmembrane transport: potassium channel	unc-103 is an ortholog of human KCNH2 (potassium voltage-gated channel subfamily H member 2) and KCNH6\; is predicted to have voltage-gated potassium channel activity\; is involved in mating behavior and regulation of muscle contraction\; is expressed in several tissues, including the head, the male, the muscular system, and the nervous system\; is used to study long QT syndrome\; human orthologs…
409	WBGene00006833	F53F10.4	Signaling	Signaling: small GTPase	Signaling: small GTPase: Rab	unc-108 is an ortholog of human RAB2A (RAB2A, member RAS oncogene family)\; exhibits GTPase activity\; is involved in several processes, including dense core granule maturation, locomotion, and phagocytosis\; localizes to several cellular components, including the axon, cytoplasmic part, and perikaryon\; is expressed in several tissues, including the alimentary system, the coelomocyte, the gonada…
410	WBGene00006843	M142.1	Neuronal function	Neuronal function: development	Neuronal function: development	unc-119 is an ortholog of human UNC119 and UNC119B\; is predicted to have lipid binding activity\; is involved in several processes, including body morphogenesis, chemosensory behavior, and cilium assembly\; localizes to the axon\; is expressed in the head, the male, the muscular system, and the nervous system.
411	WBGene00006876	ZK1151.1	Extracellular material	Extracellular material: matrix	Extracellular material: matrix	vab-10 is an ortholog of human DST (dystonin) and MACF1 (microtubule-actin crosslinking factor 1)\; is predicted to have actin filament binding activity\; is involved in cell-cell adhesion and epidermis morphogenesis\; localizes to the hemidesmosome, intracellular organelle, and plasma membrane region\; colocalizes with the intermediate filament\; is expressed in several tissues, including the al…
412	WBGene00006889	T06G6.9	Chaperone	Chaperone: prefoldin	Chaperone: prefoldin	pfd-3 is an ortholog of human VBP1 (VHL binding protein 1)\; localizes to the cytoplasm\; is expressed in the body wall musculature, the oocyte, the pharyngeal muscle cell, and the vulval muscle.
413	WBGene00006923	F08B1.1	Stress response	Stress response: pathogen	Stress response: pathogen: signaling	vhp-1 is an ortholog of human DUSP8 (dual specificity phosphatase 8)\; exhibits JUN kinase phosphatase activity, MAP kinase tyrosine\/serine\/threonine phosphatase activity, and mitogen-activated protein kinase binding activity\; is involved in several processes, including negative regulation of response to external stimulus, regulation of cellular protein localization, and regulation of phosphor…
414	WBGene00006924	F56D12.5	mRNA functions	mRNA functions: binding	mRNA functions: binding: unassigned	vig-1 is an ortholog of human HABP4 and SERBP1\; localizes to the RISC complex\; is expressed in several tissues, including the alimentary system, the epithelial system, the excretory cell, the nervous system, and the reproductive system.
415	WBGene00006942	F41D9.3	Transmembrane protein	Transmembrane protein: unassigned	Transmembrane protein: unassigned	wrk-1 is expressed in several tissues, including the coelomocyte, the excretory gland cell, the gonad, the interfacial epithelial cell, and the nervous system\; is predicted to encode a protein with the following domains: Immunoglobulin subtype 2, Immunoglobulin subtype, Immunoglobulin I-set, Immunoglobulin-like fold, and Immunoglobulin-like domain superfamily.
416	WBGene00006959	R74.3	Stress response	Stress response: ER	Stress response: ER	xbp-1 is an ortholog of human XBP1 (X-box binding protein 1)\; exhibits RNA polymerase II regulatory region sequence-specific DNA binding activity\; is involved in nematode larval development, positive regulation of transcription from RNA polymerase II promoter involved in unfolded protein response, and response to tunicamycin\; localizes to the nucleus\; is expressed widely\; is used to study Al…
417	WBGene00006979	F42F12.2	Extracellular material	Extracellular material: matrix	Extracellular material: matrix	zig-2 is expressed in head neurons and the PVT\; is predicted to encode a protein with the following domains: Immunoglobulin subtype 2, Immunoglobulin subtype, Immunoglobulin I-set, Immunoglobulin-like fold, and Immunoglobulin-like domain superfamily.
418	WBGene00006981	C09C7.1	Extracellular material	Extracellular material: matrix	Extracellular material: matrix	zig-4 is involved in neuron development\; is expressed in several tissues, including the alimentary system and the nervous system.
419	WBGene00006982	Y48A6A.1	Extracellular material	Extracellular material: matrix	Extracellular material: matrix	zig-5 is an ortholog of human MYBPH (myosin binding protein H), MYBPHL (myosin binding protein H like), and MYOM3 (myomesin 3)\; is involved in pattern specification process\; is expressed in the amphid sensillum, the head, the intestine, and the nervous system.
420	WBGene00007048	C16A3.7	Transcription factor	Transcription factor: NF	Transcription factor: NF	nfx-1 is an ortholog of human NFX1 (nuclear transcription factor, X-box binding 1)\; is predicted to have DNA binding activity, DNA-binding activity transcription factor activity, and zinc ion binding activity.
421	WBGene00007058	F13G11.1	Unassigned	Unassigned	Unassigned	dmd-6 is an ortholog of human DMRT3, DMRTA1, and DMRTC1\; is predicted to have DNA-binding activity transcription factor activity, metal ion binding activity, and sequence-specific DNA binding activity\; is expressed in several tissues, including the alimentary system, the head, the muscular system, the nervous system, and the reproductive system.
422	WBGene00007063	2L52.1	Transcription factor	Transcription factor: ZF	Transcription factor: ZF	2L52.1 is predicted to have nucleic acid binding activity.
423	WBGene00007068	CTEL55X.1	Transmembrane protein	Transmembrane protein: unassigned	Transmembrane protein: unassigned	cTel55X.1 is an ortholog of human AIG1\; human AIG1 exhibits hydrolase activity.
424	WBGene00007099	B0024.9	Stress response	Stress response: thioredoxin	Stress response: thioredoxin	trx-2 is an ortholog of human TXN2\; is predicted to have protein disulfide oxidoreductase activity\; localizes to the mitochondrion\; is expressed in the head, the muscular system, and the nervous system.
425	WBGene00007106	B0035.3	Protein modification	Protein modification: unassigned	Protein modification: unassigned	B0035.3 is an ortholog of human MACROD1 and MACROD2\; human MACROD2 exhibits deacetylase activity and hydrolase activity, acting on glycosyl bonds.
426	WBGene00007107	B0035.4	Chaperone	Chaperone: prefoldin	Chaperone: prefoldin	pfd-4 is an ortholog of human PFDN4 (prefoldin subunit 4)\; is predicted to have unfolded protein binding activity.
427	WBGene00007115	B0198.2	Transmembrane protein	Transmembrane protein: unassigned	Transmembrane protein: unassigned	B0198.2 is enriched in the nervous system based on tiling array and microarray studies\; is affected by several genes including sir-2.1, pgl-1, and fbf-1 based on RNA-seq and microarray studies.
428	WBGene00007185	B0464.3	Neuronal function	Neuronal function: synaptic function	Neuronal function: synaptic function: neuropeptide	nlp-36 is expressed in the head and the tail.
429	WBGene00007223	C01F6.9	Transcription: chromatin	Transcription: chromatin structure	Transcription: chromatin structure: unassigned	C01F6.9 is an ortholog of human ZNF706\; is predicted to encode a protein with the following domains: Uncharacterised protein family SERF, N-terminal and ZNF706\/At2g23090 superfamily.
430	WBGene00007253	C01H6.3	Nucleic acid	Nucleic acid: binding	Nucleic acid: binding: zinc finger	C01H6.3 is an ortholog of human ZNF474 (zinc finger protein 474).
431	WBGene00007270	C03C10.4	Signaling	Signaling: SH domain	Signaling: SH domain	rei-1 is an ortholog of human SH3BP5 and SH3BP5L\; is predicted to have GTP binding activity.
432	WBGene00007296	C04C11.2	Signaling	Signaling: heteromeric G protein	Signaling: heteromeric G protein: arrestin	arrd-25 is an ortholog of human ARRDC1 (arrestin domain containing 1) and ARRDC5\; human ARRDC1 exhibits several functions, including arrestin family protein binding activity, identical protein binding activity, and protein binding activity, bridging involved in substrate recognition for ubiquitination.
433	WBGene00007317	C05A9.2	Transmembrane protein	Transmembrane protein: unassigned	Transmembrane protein: unassigned	C05A9.2 is enriched in the cephalic sheath cell, the hypodermis, and the nervous system based on tiling array and RNA-seq studies\; is affected by several genes including daf-16, daf-2, and hsf-1 based on microarray and RNA-seq studies\; is affected by eight chemicals including 1-methylnicotinamide, methylmercuric chloride, and Zidovudine based on RNA-seq and microarray studies.
434	WBGene00007352	C06A1.1	Cell cycle	Cell cycle: chromosome dynamics	Cell cycle: chromosome dynamics: unassigned	cdc-48.1 is an ortholog of human VCP (valosin containing protein)\; exhibits ATPase activity and identical protein binding activity\; is involved in several processes, including ER-associated misfolded protein catabolic process, determination of adult lifespan, and embryo development\; localizes to the VCP-NPL4-UFD1 AAA ATPase complex, nucleoplasm, and perinuclear region of cytoplasm\; is express…
435	WBGene00007363	C06B3.4	Metabolism	Metabolism: lipid	Metabolism: lipid: sterol	stdh-1 is an ortholog of human HSD17B12 (hydroxysteroid 17-beta dehydrogenase 12)\; is predicted to have oxidoreductase activity\; is expressed in the body wall musculature, the head, the intestine, the nervous system, and the tail.
436	WBGene00007365	C06B3.6	Metabolism	Metabolism: lipid	Metabolism: lipid: unassigned	C06B3.6 is enriched in the PLM, the coelomocyte, the germline precursor cell, the intestine, and the muscle cell based on tiling array, RNA-seq, and microarray studies\; is affected by several genes including daf-2, clk-1, and sir-2.1 based on microarray and RNA-seq studies\; is affected by sixteen chemicals including diallyl trisulfide, Ethanol, and 1-methylnicotinamide based on microarray and R…
437	WBGene00007366	C06B3.7	Unassigned	Unassigned	Unassigned	C06B3.7 is enriched in the Z1, the Z4, the intestine, and the nervous system based on tiling array and RNA-seq studies\; is affected by several genes including daf-2, hsf-1, and clk-1 based on microarray and RNA-seq studies\; is affected by sixteen chemicals including Heme, Nitric Oxide, and methylmercury hydroxide based on microarray and RNA-seq studies.
438	WBGene00007389	C06H2.5	Globin	Globin	Globin	glb-3 is predicted to have heme binding activity and oxygen binding activity\; is expressed in head neurons, tail neurons, the lateral nerve cord, the ventral nerve cord, and ventral cord neurons.
439	WBGene00007400	C07A9.2	mRNA functions	mRNA functions: processing	mRNA functions: processing: splicing	bud-31 is an ortholog of human BUD31 (BUD31 homolog)\; human BUD31 exhibits nuclear hormone receptor binding activity and nuclear receptor transcription coactivator activity.
440	WBGene00007518	C11E4.3	Transmembrane transport	Transmembrane transport: acid sensing	Transmembrane transport: acid sensing	del-8 is an ortholog of human SCNN1B (sodium channel epithelial 1 beta subunit), SCNN1G (sodium channel epithelial 1 gamma subunit), and SCNN1A (sodium channel epithelial 1 alpha subunit)\; is predicted to have sodium channel activity.
441	WBGene00007531	C11H1.7	Extracellular material	Extracellular material: secreted protein	Extracellular material: secreted protein	C11H1.7 is an ortholog of human CNPY3 (canopy FGF signaling regulator 3) and CNPY4\; is predicted to encode a protein with the following domain: Domain of unknown function DUF3456.
442	WBGene00007614	C15H11.2	Signaling	Signaling: heteromeric G protein	Signaling: heteromeric G protein: receptor	gnrr-2 is an ortholog of human CYSLTR2 (cysteinyl leukotriene receptor 2), CYSLTR1 (cysteinyl leukotriene receptor 1), and KISS1R (KISS1 receptor) and members of the human GALR (Galanin receptors) gene family including GALR2, GALR1, and GALR3\; is predicted to have G protein-coupled receptor activity.
443	WBGene00007631	C16C10.12	Transmembrane transport	Transmembrane transport: ABC	Transmembrane transport: ABC	wht-3 is an ortholog of human ABCG1 (ATP binding cassette subfamily G member 1), ABCG2 (ATP binding cassette subfamily G member 2 (Junior blood group)), and ABCG4 (ATP binding cassette subfamily G member 4)\; is predicted to have ATP binding activity and ATPase activity.
444	WBGene00007635	C16D6.2	Neuronal function	Neuronal function: synaptic function	Neuronal function: synaptic function: neuropeptide	npr-4 is an ortholog of human NPY4R (neuropeptide Y receptor Y4), NPY2R (neuropeptide Y receptor Y2), and NPY1R (neuropeptide Y receptor Y1)\; is predicted to have neuropeptide Y receptor activity\; is involved in regulation of muscle contraction\; is expressed in several tissues, including the alimentary system, the coelomocyte, and the nervous system\; is used to study Parkinson's disease.
445	WBGene00007681	C18D11.3	Unassigned	Unassigned	Unassigned: regulated by multiple stresses	C18D11.3 is enriched in the germ line based on RNA-seq studies\; is affected by several genes including daf-12, let-7, and gld-1 based on microarray, tiling array, proteomic, and RNA-seq studies\; is affected by five chemicals including Rotenone, stavudine, and Zidovudine based on RNA-seq and microarray studies\; is predicted to encode a protein with the following domain: Protein of unknown funct…
446	WBGene00007683	C18E9.2	Transmembrane transport	Transmembrane transport: unassigned	Transmembrane transport: unassigned	C18E9.2 is an ortholog of human SEC62\; is predicted to encode a protein with the following domain: Translocation protein Sec62.
447	WBGene00007696	C24F3.1	Transmembrane protein	Transmembrane protein: ER	Transmembrane protein: ER	tram-1 is an ortholog of human TRAM1 (translocation associated membrane protein 1), TRAM1L1 (translocation associated membrane protein 1 like 1), and TRAM2 (translocation associated membrane protein 2)\; localizes to the dendrite terminus, periciliary membrane compartment, and rough endoplasmic reticulum\; is expressed in the body wall musculature.
448	WBGene00007741	C26C6.7	Globin	Globin	Globin	glb-8 is predicted to have heme binding activity, oxygen binding activity, and oxygen carrier activity\; is expressed in the body wall musculature.
449	WBGene00007855	C31H5.4	Unassigned	Unassigned	Unassigned: regulated by multiple stresses	C31H5.4 is enriched in several tissues, including the hypodermis, the intestine, the muscle cell, and the nervous system based on tiling array, RNA-seq, and microarray studies\; is affected by several genes including daf-16, daf-2, and clk-1 based on RNA-seq and microarray studies\; is affected by ten chemicals including 1-methylnicotinamide, Rotenone, and bisphenol S based on RNA-seq and microar…
450	WBGene00007881	C33A12.2	Neuronal function	Neuronal function: synaptic function	Neuronal function: synaptic function: neuropeptide	nlp-35 is enriched in the nervous system based on microarray, tiling array, and RNA-seq studies\; is affected by several genes including daf-2, daf-12, and clk-1 based on tiling array, RNA-seq, and microarray studies\; is affected by Rotenone, Humic Substances, and octopamine based on RNA-seq and microarray studies.
451	WBGene00007908	NA	NA	NA	NA	NA
452	WBGene00007933	C34E7.3	Unassigned	Unassigned	Unassigned: regulated by multiple stresses	C34E7.3 is affected by several genes including daf-2, pgl-1, and glh-1 based on microarray and RNA-seq studies\; is affected by D-glucose and Sirolimus based on RNA-seq and microarray studies.
453	WBGene00007934	C34E7.4	Unassigned	Unassigned	Unassigned	C34E7.4 is enriched in the PLM and the hypodermis based on tiling array and RNA-seq studies\; is affected by several genes including daf-16, daf-2, and daf-12 based on microarray, RNA-seq, and proteomic studies\; is affected by nine chemicals including D-glucose, bisphenol S, and Neurotoxins based on RNA-seq and microarray studies\; is predicted to encode a protein with the following domain: GM2-…
454	WBGene00007939	C34F6.5	Unassigned	Unassigned	Unassigned	C34F6.5 is enriched in the intestine, the nervous system, and the pharynx based on microarray, tiling array, and RNA-seq studies\; is affected by several genes including hsf-1, elt-2, and eat-2 based on microarray, tiling array, and RNA-seq studies\; is affected by five chemicals including resveratrol, Atrazine, and Cry5B based on microarray studies.
455	WBGene00007944	C34F6.10	Extracellular material	Extracellular material: matrix	Extracellular material: matrix	C34F6.10 is an ortholog of human FNDC3A (fibronectin type III domain containing 3A) and FNDC3B (fibronectin type III domain containing 3B)\; is expressed in the RIH and the body wall musculature\; human FNDC3A exhibits RNA binding activity.
456	WBGene00008000	C38C10.2	Transmembrane transport	Transmembrane transport: solute carrier	Transmembrane transport: solute carrier	slc-17.2 is an ortholog of human SLC17A5 (solute carrier family 17 member 5)\; is predicted to have symporter activity\; is expressed in the intestine and the nervous system\; human orthologs of this gene are implicated in sialuria.
457	WBGene00008041	C40H1.6	Proteolysis proteasome	Proteolysis proteasome: unassigned	Proteolysis proteasome: unassigned	ufc-1 is an ortholog of human UFC1\; exhibits ubiquitin conjugating enzyme binding activity\; localizes to the striated muscle dense body\; is expressed in the intestine and the nervous system.
458	WBGene00008053	C41C4.8	Cell cycle	Cell cycle: chromosome dynamics	Cell cycle: chromosome dynamics: unassigned	cdc-48.2 is an ortholog of human VCP (valosin containing protein)\; exhibits ATPase activity and identical protein binding activity\; is involved in several processes, including ER-associated misfolded protein catabolic process, embryo development, and negative regulation of protein localization to centrosome\; localizes to the VCP-NPL4-UFD1 AAA ATPase complex and nucleus\; is expressed in the bo…
459	WBGene00008065	C43C3.2	Neuronal function	Neuronal function: synaptic function	Neuronal function: synaptic function: neuropeptide	npr-18 is an ortholog of human GPR149 (G protein-coupled receptor 149), PTGDR2, and NPBWR1 (neuropeptides B and W receptor 1) and members of the human SSTR (Somatostatin receptors) and OPR (Opioid receptors) gene families including SSTR1, OPRK1, and OPRD1\; is predicted to have G protein-coupled receptor activity\; is expressed in the ASER.
460	WBGene00008100	C44H9.5	Transmembrane protein	Transmembrane protein: unassigned	Transmembrane protein: unassigned	C44H9.5 is enriched in dopaminergic neurons, the OLL, the PVD, and the hypodermis based on tiling array studies\; is affected by several genes including daf-16, daf-2, and hsf-1 based on RNA-seq and microarray studies\; is affected by six chemicals including resveratrol, Microcystin-LR, and Sirolimus based on microarray studies.
461	WBGene00008110	C46C2.2	Transmembrane transport	Transmembrane transport: solute carrier	Transmembrane transport: solute carrier	C46C2.2 is an ortholog of human SLC22A17 (solute carrier family 22 member 17), SLC22A4, and SLC22A23 (solute carrier family 22 member 23)\; is predicted to have transmembrane transporter activity.
462	WBGene00008149	C47E12.4	Metabolism	Metabolism: nucleotide	Metabolism: nucleotide	pyp-1 is an ortholog of human PPA1 and PPA2\; is predicted to have inorganic diphosphatase activity and magnesium ion binding activity\; is involved in innate immune response\; localizes to the neuron projection and vacuole\; is expressed in the coelomocyte and the nervous system.
463	WBGene00008168	C48B4.3	Unassigned	Unassigned	Unassigned	C48B4.3 is enriched in the amphid sensillum, the intestine, and the nervous system based on tiling array, RNA-seq, and microarray studies\; is affected by several genes including daf-16, daf-2, and daf-12 based on tiling array, microarray, and RNA-seq studies\; is affected by six chemicals including 1-methylnicotinamide, stavudine, and Zidovudine based on RNA-seq and microarray studies.
464	WBGene00008205	C49F5.1	Metabolism	Metabolism: 1CC	Metabolism: 1CC: methionine	sams-1 is an ortholog of human MAT1A and MAT2A\; is predicted to have ATP binding activity, metal ion binding activity, and methionine adenosyltransferase activity\; is involved in negative regulation of lipid storage\; is expressed in the body wall musculature, the dorsal nerve cord, and the ventral nerve cord.
465	WBGene00008211	C49F5.7	Unassigned	Unassigned	Unassigned: regulated by multiple stresses	C49F5.7 is enriched in the NSM, the germ line, the hypodermis, and the intestine based on tiling array, RNA-seq, proteomic, and microarray studies\; is affected by several genes including daf-2, age-1, and dpy-10 based on microarray, RNA-seq, and tiling array studies\; is affected by fourteen chemicals including methylmercuric chloride, Rotenone, and manganese chloride based on microarray and RNA…
466	WBGene00008234	C50F4.9	Stress response	Stress response: pathogen	Stress response: pathogen: unassigned	C50F4.9 is involved in innate immune response.
467	WBGene00008262	C53A5.1	Transmembrane protein	Transmembrane protein: unassigned	Transmembrane protein: unassigned	ril-1 is enriched in the germline precursor cell and the intestine based on RNA-seq and microarray studies\; is affected by several genes including let-7, gld-1, and hsf-1 based on RNA-seq, proteomic, and microarray studies\; is affected by five chemicals including Rotenone, resveratrol, and Chlorpyrifos based on RNA-seq and microarray studies.
468	WBGene00008284	C53D6.7	Extracellular material	Extracellular material: galectin	Extracellular material: galectin	C53D6.7 is an ortholog of human LGALS2 (galectin 2), LGALS1, and LGALS14 (galectin 14)\; is predicted to have carbohydrate binding activity.
469	WBGene00008315	C54G4.5	Transmembrane protein	Transmembrane protein: unassigned	Transmembrane protein: unassigned	C54G4.5 is enriched in the nervous system and the sensillum based on microarray, tiling array, and RNA-seq studies\; is affected by several genes including daf-2, age-1, and pgl-1 based on microarray, tiling array, and RNA-seq studies\; is affected by four chemicals including D-glucose, Cadmium, and Humic Substances based on RNA-seq and microarray studies.
470	WBGene00008366	D1046.5	Transmembrane protein	Transmembrane protein: unassigned	Transmembrane protein: unassigned	tpra-1 is an ortholog of human TPRA1 (transmembrane protein adipocyte associated 1)\; is expressed in head neurons and the tail\; is predicted to encode a protein with the following domain: Transmembrane protein adipocyte-associated 1.
471	WBGene00008390	D1086.3	Unassigned	Unassigned	Unassigned: regulated by multiple stresses	D1086.3 is enriched in the Z1.p, the Z4.a, the epithelial system, and the male distal tip cell based on tiling array, RNA-seq, and microarray studies\; is affected by several genes including daf-16, daf-2, and glp-1 based on microarray, tiling array, RNA-seq, and proteomic studies\; is affected by nineteen chemicals including Heme, methylmercuric chloride, and Tunicamycin based on microarray and …
472	WBGene00008398	D2005.3	Unassigned	Unassigned	Unassigned	D2005.3 is an ortholog of human PDCD5\; is predicted to have DNA binding activity.
473	WBGene00008407	D2023.3	Unassigned	Unassigned	Unassigned	D2023.3 is enriched in the intestine, the nervous system, and the ventral nerve cord based on tiling array, RNA-seq, and microarray studies\; is affected by several genes including daf-2, skn-1, and pgl-1 based on microarray and RNA-seq studies\; is affected by Sodium Chloride and Chlorpyrifos based on RNA-seq and microarray studies\; is predicted to encode a protein with the following domains: C…
474	WBGene00008436	DH11.2	Unassigned	Unassigned	Unassigned: regulated by multiple stresses	DH11.2 is enriched in the AFD, the ASER, the PLM, the intestine, and the muscle cell based on RNA-seq and microarray studies\; is affected by several genes including daf-16, daf-2, and daf-12 based on microarray, tiling array, and RNA-seq studies\; is affected by sixteen chemicals including 1-methylnicotinamide, Rotenone, and D-glucopyranose based on RNA-seq and microarray studies.
475	WBGene00008453	E02A10.3	Signaling	Signaling: calcium	Signaling: calcium: unassigned	E02A10.3 is predicted to have calcium ion binding activity.
476	WBGene00008454	E02A10.4	Unassigned	Unassigned	Unassigned	E02A10.4 is enriched in the nervous system based on tiling array, RNA-seq, and microarray studies\; is affected by several genes including daf-2, sir-2.1, and pgl-1 based on microarray and RNA-seq studies\; is affected by D-glucose based on RNA-seq studies.
477	WBGene00008476	E03H4.8	Trafficking	Trafficking: ER/Golgi	Trafficking: ER/Golgi: COP I	E03H4.8 is an ortholog of human COPB2 (coatomer protein complex subunit beta 2)\; is predicted to have structural molecule activity.
478	WBGene00008484	E04D5.5	Unassigned	Unassigned	Unassigned	E04D5.5 is enriched in the nervous system based on RNA-seq and microarray studies\; is affected by several genes including hsf-1, clk-1, and pgl-1 based on RNA-seq and microarray studies\; is affected by four chemicals including Rotenone, stavudine, and Zidovudine based on RNA-seq and microarray studies.
479	WBGene00008522	F02D8.5	Neuronal function	Neuronal function: synaptic function	Neuronal function: synaptic function: neuropeptide	nlp-59 is enriched in the nervous system and the ventral nerve cord based on tiling array and RNA-seq studies\; is affected by several genes including daf-2, clk-1, and lin-35 based on RNA-seq, microarray, and tiling array studies\; is affected by D-glucose, stavudine, and Zidovudine based on RNA-seq studies.
480	WBGene00008543	F07A5.4	Unassigned	Unassigned	Unassigned	F07A5.4 is an ortholog of human OLFM2, GLDN, and OLFM3\; is predicted to encode a protein with the following domain: Olfactomedin-like domain.
481	WBGene00008548	F07A11.5	Metabolism	Metabolism: pentose phosphate pathway	Metabolism: pentose phosphate pathway	F07A11.5 is an ortholog of human RBKS\; is predicted to have ATP binding activity, metal ion binding activity, and ribokinase activity.
482	WBGene00008571	F08B12.1	Transmembrane protein	Transmembrane protein: unassigned	Transmembrane protein: unassigned	prmn-1 is an ortholog of human PROM1 (prominin 1) and PROM2\; human PROM1 exhibits actinin binding activity and cadherin binding activity.
483	WBGene00008572	F08B12.4	Unassigned	Unassigned	Unassigned	F08B12.4 localizes to the nucleus\; is expressed in metacorpus, the body wall musculature, and the tail.
484	WBGene00008592	F08H9.4	Stress response	Stress response: heat	Stress response: heat	F08H9.4 is an ortholog of human CRYAA (crystallin alpha A), CRYAB (crystallin alpha B), and HSPB1 (heat shock protein family B (small) member 1)\; is involved in response to topologically incorrect protein\; is expressed in head neurons, the excretory canal, and ventral cord neurons\; human orthologs of this gene are implicated in several diseases, including Charcot-Marie-Tooth disease axonal typ…
485	WBGene00008603	F09B9.4	Unassigned	Unassigned	Unassigned	F09B9.4 is expressed in the body wall musculature.
486	WBGene00008604	F09B9.5	Transmembrane protein	Transmembrane protein: unassigned	Transmembrane protein: unassigned	F09B9.5 is an ortholog of human GLIPR2 (GLI pathogenesis related 2)\; human GLIPR2 exhibits protein homodimerization activity.
487	WBGene00008726	F13A7.11	Stress response	Stress response: pathogen	Stress response: pathogen: unassigned	F13A7.11 is involved in innate immune response.
488	WBGene00008742	F13D12.8	Transmembrane protein	Transmembrane protein: unassigned	Transmembrane protein: unassigned	F13D12.8 is enriched in several tissues, including the body wall musculature, the excretory cell, the germline precursor cell, the hypodermis, and the nervous system based on tiling array, RNA-seq, and microarray studies\; is affected by several genes including daf-16, daf-2, and daf-12 based on tiling array, RNA-seq, and microarray studies\; is affected by six chemicals including Rotenone, stavu…
489	WBGene00008744	F13D12.10	Transmembrane protein	Transmembrane protein: unassigned	Transmembrane protein: unassigned	F13D12.10 is enriched in the body wall musculature and the nervous system based on tiling array, RNA-seq, and microarray studies\; is affected by several genes including daf-16, pgl-1, and csr-1 based on microarray and RNA-seq studies\; is affected by Zidovudine based on RNA-seq studies.
490	WBGene00008745	F13E6.1	Unassigned	Unassigned	Unassigned	F13E6.1 is an ortholog of human TPD52, TPD52L1, and TPD52L2\; is expressed in the head, the nervous system, the pharynx, and the tail\; human TPD52L2 exhibits protein heterodimerization activity and protein homodimerization activity.
491	WBGene00008761	F13E9.12	Unassigned	Unassigned	Unassigned	F13E9.12 is enriched in the nervous system based on tiling array studies\; is affected by several genes including clk-1, elt-2, and bar-1 based on microarray and RNA-seq studies\; is affected by multi-walled carbon nanotube and D-glucose based on RNA-seq studies.
492	WBGene00008765	F13G3.5	Metabolism	Metabolism: nucleotide	Metabolism: nucleotide	ttx-7 is an ortholog of human IMPA1 (inositol monophosphatase 1) and IMPA2 (inositol monophosphatase 2)\; is predicted to have inositol monophosphate 1-phosphatase activity and metal ion binding activity\; is involved in chemotaxis, protein localization to synapse, and thermotaxis\; localizes to the cytoplasm\; is expressed in several tissues, including the coelomocyte, the gonad, the hypodermis,…
493	WBGene00008820	F14F11.2	Neuronal function	Neuronal function: synaptic function	Neuronal function: synaptic function: neuropeptide	nlp-55 is enriched in the nervous system and the sensillum based on microarray, tiling array, and RNA-seq studies\; is affected by several genes including daf-2, sir-2.1, and pgl-1 based on microarray, tiling array, and RNA-seq studies\; is affected by six chemicals including Rotenone, D-glucose, and Atrazine based on RNA-seq and microarray studies.
494	WBGene00008857	F15D3.7	Metabolism	Metabolism: mitochondria	Metabolism: mitochondria: translocase	timm-23 is an ortholog of human TIMM23 (translocase of inner mitochondrial membrane 23) and TIMM23B (translocase of inner mitochondrial membrane 23 homolog B)\; is predicted to have mitochondrion targeting sequence binding activity and protein transmembrane transporter activity\; is involved in protein import into mitochondrial matrix\; is expressed in the pharynx.
495	WBGene00008865	F15G9.1	Muscle function	Muscle function	Muscle function	F15G9.1 localizes to the striated muscle dense body and striated muscle thin filament\; is expressed in the hypodermis and the muscle cell.
496	WBGene00008914	F17C11.2	Unassigned	Unassigned	Unassigned	F17C11.2 is expressed in the AIYL and the AIYR.
497	WBGene00008920	F17C11.9	Ribosome	Ribosome: EIF	Ribosome: EIF	eef-1G is an ortholog of human EEF1G\; is predicted to have translation elongation factor activity.
498	WBGene00008922	F17C11.11	Stress response	Stress response: unassigned	Stress response: unassigned	F17C11.11 is enriched in the AFD, the NSM, the body wall musculature, and the intestine based on RNA-seq and microarray studies\; is affected by several genes including daf-12, hsf-1, and elt-2 based on microarray, tiling array, and RNA-seq studies\; is affected by ten chemicals including 1-methylnicotinamide, Tunicamycin, and levamisole based on RNA-seq and microarray studies.
499	WBGene00008930	F18A11.3	Unassigned	Unassigned	Unassigned	F18A11.3 is an ortholog of human C18orf32\; is predicted to encode a protein with the following domain: Uncharacterised protein family UPF0729.
500	WBGene00008964	F19H8.4	Unassigned	Unassigned	Unassigned: regulated by multiple stresses	mltn-9 is enriched in the OLL, the PVD, and the hypodermis based on microarray, tiling array, and RNA-seq studies\; is affected by several genes including daf-16, daf-2, and daf-12 based on microarray and RNA-seq studies\; is affected by thirteen chemicals including methylmercury hydroxide, Rotenone, and juglone based on RNA-seq and microarray studies\; is predicted to encode a protein with the f…
501	WBGene00008973	F20D1.1	Transmembrane transport	Transmembrane transport: calcium channel	Transmembrane transport: calcium channel	F20D1.1 is an ortholog of human CACFD1\; is expressed in several tissues including the anterior gonad arm\; is predicted to encode a protein with the following domain: TVP18\/Calcium channel flower.
502	WBGene00008980	F20D1.10	Transmembrane protein	Transmembrane protein: unassigned	Transmembrane protein: unassigned	emre-1 is an ortholog of human SMDT1\; is involved in mitochondrial calcium ion homeostasis and mitochondrial calcium ion transmembrane transport\; localizes to the mitochondrion\; is expressed in the body wall musculature and the nervous system.
503	WBGene00008987	F20G2.3	Metabolism	Metabolism: lipid	Metabolism: lipid: binding	F20G2.3 is enriched in the hypodermis, the nervous system, the reproductive system, and the sensillum based on microarray, tiling array, RNA-seq, and proteomic studies\; is affected by several genes including daf-16, daf-2, and age-1 based on microarray, proteomic, and RNA-seq studies\; is affected by ten chemicals including methylmercury hydroxide, manganese chloride, and D-glucose based on RNA-…
504	WBGene00009002	F21C3.3	Unassigned	Unassigned	Unassigned	hint-1 is an ortholog of human HINT1\; human orthologs of this gene are implicated in Gamstorp-Wohlfart syndrome\; human HINT1 exhibits hydrolase activity.
505	WBGene00009004	F21C3.5	Chaperone	Chaperone: prefoldin	Chaperone: prefoldin	pfd-6 is an ortholog of human PFDN6 (prefoldin subunit 6)\; is predicted to have unfolded protein binding activity\; localizes to the cytoplasm\; is expressed in the body wall musculature, the pharyngeal muscle cell, and the vulval muscle.
506	WBGene00009042	F22B5.4	Transmembrane protein	Transmembrane protein: unassigned	Transmembrane protein: unassigned	F22B5.4 is enriched in the male and the nervous system based on tiling array, RNA-seq, and microarray studies\; is affected by several genes including daf-16, hsf-1, and clk-1 based on microarray, tiling array, and RNA-seq studies\; is affected by fifteen chemicals including Heme, aldicarb, and methylmercuric chloride based on microarray and RNA-seq studies.
507	WBGene00009069	F23A7.4	Unassigned	Unassigned	Unassigned: regulated by multiple stresses	F23A7.4 is enriched in the germline precursor cell, the intestine, and the nervous system based on RNA-seq and microarray studies\; is affected by several genes including daf-16, daf-2, and hsf-1 based on microarray and RNA-seq studies\; is affected by nine chemicals including hydrogen sulfide, Ethanol, and D-glucose based on microarray and RNA-seq studies.
508	WBGene00009078	F23B2.13	Transcription: general machinery	Transcription: general machinery: RNA Pol II	Transcription: general machinery: RNA Pol II: subunit	rpb-12 is an ortholog of human POLR2K (RNA polymerase II subunit K)\; is predicted to have DNA binding activity and DNA-directed 5'-3' RNA polymerase activity.
509	WBGene00009119	F25H2.5	Metabolism	Metabolism: nucleotide	Metabolism: nucleotide	ndk-1 is an ortholog of human NME1 (NME\/NM23 nucleoside diphosphate kinase 1)\; exhibits identical protein binding activity\; is involved in several processes, including positive regulation of MAPK cascade, positive regulation of vulval development, and regulation of cell migration\; is expressed in several tissues, including the alimentary system, the epithelial system, the excretory cell, the …
510	WBGene00009122	F25H2.11	Development	Development: general	Development: general	tct-1 is an ortholog of human TPT1\; localizes to the endoplasmic reticulum.
511	WBGene00009141	F26A3.2	mRNA functions	mRNA functions: processing	mRNA functions: processing: cap	ncbp-2 is an ortholog of human NCBP2 (nuclear cap binding protein subunit 2)\; is predicted to have RNA cap binding activity\; localizes to the nuclear envelope and nuclear periphery\; is expressed in germ cells.
512	WBGene00009161	F26E4.6	Metabolism	Metabolism: mitochondria	Metabolism: mitochondria: complex IV	cox-7C is an ortholog of human COX7C (cytochrome c oxidase subunit 7C)\; is predicted to have cytochrome-c oxidase activity.
513	WBGene00009262	F30A10.3	Signaling	Signaling: lipid	Signaling: lipid: kinase inositol	F30A10.3 is an ortholog of human IP6K1 and IP6K3\; is predicted to have kinase activity.
514	WBGene00009271	F30F8.2	Metabolism	Metabolism: amino acid	Metabolism: amino acid: synthesis	glna-3 is an ortholog of human GLS (glutaminase) and GLS2 (glutaminase 2)\; is predicted to have glutaminase activity\; is expressed in head neurons.
515	WBGene00009283	F31B12.4	Unassigned	Unassigned	Unassigned	F31B12.4 is enriched in the nervous system based on microarray studies\; is affected by several genes including daf-2, pgl-1, and dpy-21 based on tiling array, RNA-seq, and microarray studies\; is affected by multi-walled carbon nanotube based on RNA-seq studies.
516	WBGene00009336	F32D8.14	Transmembrane protein	Transmembrane protein: unassigned	Transmembrane protein: unassigned	F32D8.14 is an ortholog of human YIPF5 (Yip1 domain 5) and YIPF7 (Yip1 domain 7)\; is predicted to encode a protein with the following domain: Yip1 domain.
517	WBGene00009349	F32H5.3	Unassigned	Unassigned	Unassigned: regulated by multiple stresses	F32H5.3 is enriched in the AFD, the hypodermis, and the intestine based on tiling array, RNA-seq, and microarray studies\; is affected by several genes including daf-2, age-1, and lin-4 based on microarray and RNA-seq studies\; is affected by fourteen chemicals including Heme, hydrogen sulfide, and D-glucopyranose based on microarray and RNA-seq studies.
518	WBGene00009367	F33H2.3	Unassigned	Unassigned	Unassigned	F33H2.3 is an ortholog of human ANP32E (acidic nuclear phosphoprotein 32 E), ANP32B (acidic nuclear phosphoprotein 32 B), and ANP32D (acidic nuclear phosphoprotein 32 D)\; is expressed in several tissues, including the alimentary system, the coelomocyte, the muscular system, the nervous system, and the reproductive system\; human ANP32B exhibits RNA polymerase binding activity and histone binding…
519	WBGene00009374	F34D10.4	Unassigned	Unassigned	Unassigned: regulated by multiple stresses	F34D10.4 is enriched in the DD neuron, the NSM, the germ line, and the intestine based on tiling array, RNA-seq, and microarray studies\; is affected by several genes including daf-16, daf-2, and rrf-3 based on microarray and RNA-seq studies\; is affected by seven chemicals including manganese chloride, bisphenol S, and Alovudine based on RNA-seq and microarray studies.
520	WBGene00009380	F34H10.3	Unassigned	Unassigned	Unassigned: regulated by multiple stresses	F34H10.3 is enriched in the AFD, the ASER, the OLL, and the PVD based on microarray and RNA-seq studies\; is affected by several genes including daf-2, daf-12, and dpy-10 based on microarray, tiling array, and RNA-seq studies\; is affected by five chemicals including Cry5B, levamisole, and Sodium Chloride based on RNA-seq and microarray studies.
521	WBGene00009443	F35G12.7	Unassigned	Unassigned	Unassigned	F35G12.7 is an ortholog of human CUTA\; human CUTA exhibits enzyme binding activity.
522	WBGene00009455	F36A2.8	Unassigned	Unassigned	Unassigned	phip-1 is an ortholog of human PHPT1 (phosphohistidine phosphatase 1)\; is expressed in the nervous system\; human PHPT1 exhibits calcium channel inhibitor activity, ion channel binding activity, and protein histidine phosphatase activity.
523	WBGene00009484	F36G3.3	Transmembrane protein	Transmembrane protein: unassigned	Transmembrane protein: unassigned	F36G3.3 is an ortholog of human CDIP1 and LITAF\; human LITAF exhibits RNA polymerase II proximal promoter sequence-specific DNA binding activity, WW domain binding activity, and zinc ion binding activity.
524	WBGene00009521	F38A1.8	Signaling	Signaling: small GTPase	Signaling: small GTPase: unassigned	F38A1.8 is an ortholog of human SRPRA\; is predicted to have GTP binding activity, GTPase activity, and signal recognition particle binding activity\; is expressed in several tissues, including the alimentary system, the muscular system, the nervous system, and the reproductive system.
525	WBGene00009562	F39H2.1	Neuronal function	Neuronal function: synaptic function	Neuronal function: synaptic function: neuropeptide	flp-22 exhibits neuropeptide receptor binding activity\; is involved in neuropeptide signaling pathway\; is expressed in several tissues, including the nervous system and the uv1.
526	WBGene00009575	F40F8.1	Metabolism	Metabolism: nucleotide	Metabolism: nucleotide	F40F8.1 is an ortholog of human CMPK1\; exhibits UMP kinase activity\; is involved in UDP biosynthetic process\; is expressed in the alimentary system, the digestive tract, the head, the hypodermis, and the nervous system.
527	WBGene00009588	F40F11.3	Unassigned	Unassigned	Unassigned	F40F11.3 is enriched in the AFD, the RID, the germ line, and the intestine based on RNA-seq and microarray studies\; is affected by several genes including daf-2, daf-12, and sir-2.1 based on tiling array, RNA-seq, and microarray studies\; is affected by eight chemicals including hydrogen sulfide, Rotenone, and levamisole based on microarray and RNA-seq studies.
528	WBGene00009619	F41E7.3	Neuronal function	Neuronal function: synaptic function	Neuronal function: synaptic function: neuropeptide	npr-6 is an ortholog of human NPY2R (neuropeptide Y receptor Y2)\; is predicted to have neuropeptide Y receptor activity\; is expressed in the nervous system and the pharynx.
529	WBGene00009621	F41E7.5	Unassigned	Unassigned	Unassigned: regulated by multiple stresses	fipr-21 is enriched in the germline precursor cell and the intestine based on tiling array and microarray studies\; is affected by several genes including daf-16, daf-2, and age-1 based on microarray, RNA-seq, proteomic, and tiling array studies\; is affected by twelve chemicals including nicotinic acid, Rotenone, and D-glucose based on RNA-seq and microarray studies.
530	WBGene00009674	F44A6.1	Signaling	Signaling: calcium	Signaling: calcium: EF hand	nucb-1 is an ortholog of human NUCB1 (nucleobindin 1)\; is expressed in several tissues, including the alimentary system, the muscular system, and the nervous system\; is predicted to encode a protein with the following domain: EF-hand domain pair.
531	WBGene00009702	F44F4.3	Transmembrane protein	Transmembrane protein: unassigned	Transmembrane protein: unassigned	F44F4.3 is enriched in the nervous system, the reproductive system, the seam cell, and the somatic gonad precursor based on tiling array and RNA-seq studies\; is affected by several genes including daf-16, daf-12, and lin-4 based on microarray and RNA-seq studies\; is affected by seven chemicals including methylmercuric chloride, indole, and Sodium Chloride based on microarray and RNA-seq studies.
532	WBGene00009729	F45E10.2	Transmembrane transport	Transmembrane transport: solute carrier	Transmembrane transport: solute carrier	F45E10.2 is an ortholog of human SLC22A4 (solute carrier family 22 member 4) and SLC22A5 (solute carrier family 22 member 5)\; is predicted to have transmembrane transporter activity\; human orthologs of this gene are implicated in rheumatoid arthritis and systemic primary carnitine deficiency disease.
533	WBGene00009732	F45G2.4	Trafficking	Trafficking: ER/Golgi	Trafficking: ER/Golgi: COP I	cope-1 is an ortholog of human COPE\; is predicted to have structural molecule activity\; localizes to the mitochondrion.
534	WBGene00009739	F45H10.2	Metabolism	Metabolism: mitochondria	Metabolism: mitochondria: complex III	F45H10.2 is an ortholog of human UQCRQ (ubiquinol-cytochrome c reductase complex III subunit VII)\; is predicted to have ubiquinol-cytochrome-c reductase activity.
535	WBGene00009740	F45H10.3	Metabolism	Metabolism: mitochondria	Metabolism: mitochondria: complex I	F45H10.3 is an ortholog of human NDUFA7 (NADH:ubiquinone oxidoreductase subunit A7)\; is predicted to have NADH dehydrogenase (ubiquinone) activity.
536	WBGene00009787	F46F2.3	Unassigned	Unassigned	Unassigned	F46F2.3 is expressed in the hypodermis.
537	WBGene00009789	F46F2.5	Unassigned	Unassigned	Unassigned	F46F2.5 is enriched in the AFD based on RNA-seq studies\; is affected by several genes including daf-16, daf-2, and daf-12 based on tiling array, RNA-seq, and microarray studies\; is affected by hydrogen sulfide and Zidovudine based on microarray and RNA-seq studies.
538	WBGene00009819	F47B10.8	Transmembrane protein	Transmembrane protein: unassigned	Transmembrane protein: unassigned	F47B10.8 is enriched in the muscle cell and the nervous system based on tiling array, microarray, and RNA-seq studies\; is affected by several genes including daf-16, daf-12, and pgl-1 based on tiling array, RNA-seq, and microarray studies\; is affected by four chemicals including tryptophan, multi-walled carbon nanotube, and dafa#1 based on microarray and RNA-seq studies.
539	WBGene00009851	F48F7.6	Unassigned	Unassigned	Unassigned: regulated by multiple stresses	F48F7.6 is enriched in the body wall muscle cell, the excretory cell, the hypodermis, and the nervous system based on tiling array, RNA-seq, and microarray studies\; is affected by several genes including daf-2, age-1, and sir-2.1 based on microarray and RNA-seq studies\; is affected by eight chemicals including Rotenone, Alovudine, and stavudine based on RNA-seq and microarray studies.
540	WBGene00009880	F49C12.11	Unassigned	Unassigned	Unassigned	F49C12.11 is an ortholog of human TMA7\; is expressed in the coelomocyte, the hypodermis, the intestine, and the nervous system\; is predicted to encode a protein with the following domain: Translation machinery associated TMA7.
541	WBGene00009881	F49C12.12	mRNA functions	mRNA functions: processing	mRNA functions: processing: nuclease	F49C12.12 is an ortholog of human RNASEK\; is predicted to have endoribonuclease activity.
542	WBGene00009882	F49C12.13	Lysosome	Lysosome: Vacuolar ATPase	Lysosome: Vacuolar ATPase	vha-17 is an ortholog of human ATP6V0E1 (ATPase H+ transporting V0 subunit e1) and ATP6V0E2 (ATPase H+ transporting V0 subunit e2)\; is predicted to have hydrolase activity and proton transmembrane transporter activity\; is involved in embryo development, embryonic body morphogenesis, and regulation of syncytium formation by plasma membrane fusion\; localizes to the apical junction complex and ap…
543	WBGene00009887	F49E2.4	Globin	Globin	Globin	glb-17 is predicted to have heme binding activity and oxygen carrier activity\; is expressed in head neurons, tail neurons, the lateral nerve cord, the ventral nerve cord, and ventral cord neurons.
544	WBGene00009888	F49E2.5	Unassigned	Unassigned	Unassigned	F49E2.5 is expressed in the hypodermis, the muscle cell, and the nervous system\; is predicted to encode a protein with the following domain: Protein of unknown function DUF612.
545	WBGene00009915	F52A8.1	Transmembrane protein	Transmembrane protein: unassigned	Transmembrane protein: unassigned	F52A8.1 is enriched in the NSM, the body wall musculature, the germ line, the hypodermis, and the intestine based on RNA-seq, proteomic, and microarray studies\; is affected by several genes including gld-1, clk-1, and sir-2.1 based on microarray and RNA-seq studies\; is affected by Rotenone and Zidovudine based on RNA-seq studies\; is predicted to encode a protein with the following domain: Prot…
546	WBGene00009918	F52A8.5	Metabolism	Metabolism: amino acid	Metabolism: amino acid: breakdown	gcsh-2 is an ortholog of human GCSH\; human orthologs of this gene are implicated in glycine encephalopathy\; is predicted to encode a protein with the following domains: Glycine cleavage system H-protein, Single hybrid motif, Glycine cleavage system H-protein, subgroup, and Glycine cleavage system H-protein\/Simiate.
547	WBGene00009927	F52B11.5	Unassigned	Unassigned	Unassigned: regulated by multiple stresses	F52B11.5 is enriched in the intestine, the muscle cell, the nervous system, and the pharynx based on microarray and RNA-seq studies\; is affected by several genes including hsf-1, npr-1, and pgl-1 based on microarray and RNA-seq studies\; is affected by methylmercuric chloride, Cry5B, and Diazinon based on microarray studies.
548	WBGene00009939	F52F12.6	Nucleic acid	Nucleic acid: binding	Nucleic acid: binding: zinc finger	ztf-11 is an ortholog of human MYT1L (myelin transcription factor 1 like) and ST18 (ST18, C2H2C-type zinc finger)\; is predicted to have DNA-binding activity transcription factor activity and zinc ion binding activity\; is involved in nematode larval development\; is expressed in head neurons and the g1\; human orthologs of this gene are implicated in autosomal dominant non-syndromic intellectual…
549	WBGene00009957	F53B2.8	Unassigned	Unassigned	Unassigned	F53B2.8 is enriched in the intestine and the muscle cell based on tiling array and RNA-seq studies\; is affected by several genes including daf-16, daf-2, and glp-1 based on microarray, tiling array, and RNA-seq studies\; is affected by twenty-five chemicals including Ethanol, Nitric Oxide, and 1-methylnicotinamide based on RNA-seq and microarray studies.
550	WBGene00009978	F53E4.1	Unassigned	Unassigned	Unassigned	F53E4.1 is an ortholog of human KLHDC3\; is expressed in several tissues, including the alimentary system, the epithelial system, the nervous system, the reproductive system, and the tail\; human KLHDC3 exhibits chromatin binding activity.
551	WBGene00009987	F53F4.3	Cytoskeleton	Cytoskeleton: microtubule	Cytoskeleton: microtubule: tubulin modification	tbcb-1 is an ortholog of human TBCB\; is predicted to encode a protein with the following domains: Ubiquitin domain, CAP Gly-rich domain, Ubiquitin-like domain superfamily, and CAP Gly-rich domain superfamily.
552	WBGene00010064	F54F7.2	Unassigned	Unassigned	Unassigned: regulated by multiple stresses	F54F7.2 is enriched in the coelomocyte and the nervous system based on tiling array and microarray studies\; is affected by several genes including daf-2, glp-1, and hsf-1 based on microarray, tiling array, and RNA-seq studies\; is affected by eleven chemicals including 1-methylnicotinamide, methylmercuric chloride, and manganese chloride based on RNA-seq and microarray studies.
553	WBGene00010075	F55A11.1	Unassigned	Unassigned	Unassigned	F55A11.1 is an ortholog of human MCFD2 (multiple coagulation factor deficiency 2)\; is predicted to have calcium ion binding activity.
554	WBGene00010109	F55C10.5	Signaling	Signaling: phosphatase	Signaling: phosphatase: unassigned	F55C10.5 is an ortholog of human PPP1R14D (protein phosphatase 1 regulatory inhibitor subunit 14D), PPP1R14A (protein phosphatase 1 regulatory inhibitor subunit 14A), and PPP1R14C (protein phosphatase 1 regulatory inhibitor subunit 14C)\; is predicted to encode a protein with the following domains: CPI-17 and CPI-17 superfamily.
555	WBGene00010111	F55D12.2	Cytoskeleton	Cytoskeleton: unassigned	Cytoskeleton: unassigned	F55D12.2 is an ortholog of human SESTD1\; human SESTD1 exhibits phosphatidylcholine binding activity and phospholipid binding activity.
556	WBGene00010117	F55F3.3	Transmembrane transport	Transmembrane transport: unassigned	Transmembrane transport: unassigned	nkb-3 is an ortholog of human ATP1B2 (ATPase Na+\/K+ transporting subunit beta 2), ATP1B3, and ATP1B1 (ATPase Na+\/K+ transporting subunit beta 1)\; human orthologs of this gene are implicated in essential hypertension\; human ATP1B1 exhibits ATPase activator activity and ATPase binding activity.
557	WBGene00010131	F55H2.5	Stress response	Stress response: detoxification	Stress response: detoxification: CYP	F55H2.5 is an ortholog of human CYB561 (cytochrome b561), CYB561A3 (cytochrome b561 A3), and CYBRD1 (cytochrome b reductase 1)\; is predicted to have metal ion binding activity.
558	WBGene00010174	F56H9.2	Unassigned	Unassigned	Unassigned: regulated by multiple stresses	F56H9.2 is enriched in several tissues, including the alimentary system, the muscle cell, and the nervous system based on microarray and RNA-seq studies\; is affected by several genes including daf-16, daf-2, and glp-1 based on microarray, tiling array, and RNA-seq studies\; is affected by ten chemicals including Mianserin, D-glucose, and stavudine based on RNA-seq and microarray studies.
559	WBGene00010262	F58E10.7	Unassigned	Unassigned	Unassigned	droe-4 is enriched in the muscle cell and the nervous system based on RNA-seq and microarray studies\; is affected by several genes including daf-16, daf-2, and skn-1 based on microarray, RNA-seq, and tiling array studies\; is affected by six chemicals including Rotenone, Neurotoxins, and resveratrol based on RNA-seq and microarray studies\; is predicted to encode a protein with the following dom…
560	WBGene00010281	F58G11.3	Unassigned	Unassigned	Unassigned: regulated by multiple stresses	F58G11.3 is enriched in GABAergic neurons and the germ line based on tiling array and RNA-seq studies\; is affected by several genes including daf-16, daf-2, and hsf-1 based on microarray and RNA-seq studies\; is affected by ten chemicals including manganese chloride, bisphenol S, and Alovudine based on RNA-seq and microarray studies.
561	WBGene00010290	F58H1.7	Unassigned	Unassigned	Unassigned	F58H1.7 is expressed in glutamatergic neurons\; is predicted to encode a protein with the following domains: Low-density lipoprotein (LDL) receptor class A repeat and LDL receptor-like superfamily.
562	WBGene00010303	F59A2.3	Unassigned	Unassigned	Unassigned	cri-3 is an ortholog of human C1QBP\; human C1QBP exhibits several functions, including complement component C1q binding activity, hyaluronic acid binding activity, and kininogen binding activity.
563	WBGene00010305	F59A2.5	Unassigned	Unassigned	Unassigned	F59A2.5 is an ortholog of human CTAG1B, CTAG2, and LAGE3 (L antigen 3)\; is predicted to encode a protein with the following domain: CTAG\/Pcc1 family.
564	WBGene00010310	F59B2.8	Proteolysis proteasome	Proteolysis proteasome: E3	Proteolysis proteasome: E3: F box	F59B2.8 is enriched in the AVA, the Z1, and the Z4 based on tiling array and RNA-seq studies\; is affected by several genes including daf-2, pgl-1, and glh-1 based on microarray, RNA-seq, and tiling array studies\; is affected by nine chemicals including 1-methylnicotinamide, methylmercuric chloride, and bisphenol S based on RNA-seq and microarray studies\; is predicted to encode a protein with t…
565	WBGene00010315	F59B2.13	Transmembrane protein	Transmembrane protein: seven transmembrane receptor	Transmembrane protein: seven transmembrane receptor: unassigned	F59B2.13 is predicted to have G protein-coupled peptide receptor activity\; is expressed in the body wall musculature, the head, and the nervous system.
566	WBGene00010321	F59B10.5	Unassigned	Unassigned	Unassigned	F59B10.5 is enriched in the NSM, the coelomocyte, and the hypodermis based on tiling array and RNA-seq studies\; is affected by several genes including daf-16, daf-2, and daf-12 based on microarray, tiling array, and RNA-seq studies\; is affected by nine chemicals including Heme, D-glucose, and Atrazine based on microarray and RNA-seq studies.
567	WBGene00010337	F59F4.2	Transmembrane protein	Transmembrane protein: ER	Transmembrane protein: ER	F59F4.2 is an ortholog of human SERP1\; is expressed in several tissues, including the alimentary system, the body wall musculature, the nervous system, and the seam cell\; is predicted to encode a protein with the following domain: Stress-associated endoplasmic reticulum protein.
568	WBGene00010349	H01G02.2	Signaling	Signaling: CDK-like	Signaling: CDK-like	dyf-18 is an ortholog of human CDK19 (cyclin dependent kinase 19), CDK20 (cyclin dependent kinase 20), and CDK8 (cyclin dependent kinase 8)\; is predicted to have ATP binding activity and protein kinase activity\; is expressed in the head, the nervous system, and the sensillum.
569	WBGene00010350	H01G02.3	Transmembrane protein	Transmembrane protein: unassigned	Transmembrane protein: unassigned	H01G02.3 is enriched in the nervous system and the ventral nerve cord based on tiling array, RNA-seq, and microarray studies\; is affected by several genes including skn-1, pgl-1, and sod-2 based on RNA-seq and microarray studies\; is affected by stavudine, Zidovudine, and Colistin based on RNA-seq and microarray studies.
570	WBGene00010357	H03A11.2	Cytoskeleton	Cytoskeleton: unassigned	Cytoskeleton: unassigned	H03A11.2 is an ortholog of human SAXO1 and SAXO2\; is predicted to have microtubule binding activity\; is expressed in the nervous system.
571	WBGene00010448	K01A6.6	Transmembrane protein	Transmembrane protein: seven transmembrane receptor	Transmembrane protein: seven transmembrane receptor: unassigned	K01A6.6 is predicted to have G protein-coupled peptide receptor activity.
572	WBGene00010470	K01D12.11	Stress response	Stress response: heavy metal	Stress response: heavy metal	cdr-4 is an ortholog of human FAXC\; is involved in stress response to cadmium ion\; localizes to the lysosome\; is expressed in the pm5, the pm6, and the pm7.
573	WBGene00010471	K01D12.12	Transmembrane protein	Transmembrane protein: unassigned	Transmembrane protein: unassigned	cdr-6 is an ortholog of human FAXC\; is expressed in the intestine, the pharynx, and the rectal gland cell\; is predicted to encode a protein with the following domains: Thioredoxin-like fold, Metaxin, glutathione S-transferase domain, Thioredoxin-like superfamily, and Glutathione S-transferase, C-terminal domain superfamily.
574	WBGene00010488	K02A11.3	mRNA functions	mRNA functions: processing	mRNA functions: processing: nuclease	endu-1 is an ortholog of human ENDOU (endonuclease, poly(U) specific)\; is predicted to have RNA binding activity and endoribonuclease activity.
575	WBGene00010496	K02B12.3	Trafficking	Trafficking: ER/Golgi	Trafficking: ER/Golgi: COP II	sec-12 is an ortholog of human PREB (prolactin regulatory element binding)\; is predicted to encode a protein with the following domains: WD40 repeat, WD40\/YVTN repeat-like-containing domain superfamily, and WD40-repeat-containing domain superfamily.
576	WBGene00010500	K02B12.7	Signaling	Signaling: small GTPase	Signaling: small GTPase: ARF	K02B12.7 is an ortholog of human ARFGAP1 (ADP ribosylation factor GTPase activating protein 1)\; is predicted to have GTPase activator activity and metal ion binding activity.
577	WBGene00010507	K02E2.6	Proteolysis general	Proteolysis general: aspartate	Proteolysis general: aspartate: unassigned	K02E2.6 is enriched in the alimentary system, the digestive tract, the hypodermis, the muscle cell, and the nervous system based on tiling array and microarray studies\; is affected by several genes including hsf-1, sir-2.1, and pgl-1 based on microarray and RNA-seq studies\; is affected by Humic Substances and paraquat based on microarray studies\; is predicted to encode a protein with the follo…
578	WBGene00010556	K04D7.1	Signaling	Signaling: small GTPase	Signaling: small GTPase: Rho/Rac	rack-1 is an ortholog of human RACK1 (receptor for activated C kinase 1)\; is involved in several processes, including chromosome separation, cytoskeleton-dependent cytokinesis, and defense response to fungus\; localizes to several cellular components, including the cell body, cytoplasm, and intracellular organelle\; is expressed in the gon_herm_dtc_A, the gon_herm_dtc_P, and the nervous system.
579	WBGene00010558	K04D7.4	Signaling	Signaling: phosphatase	Signaling: phosphatase: Y	ptp-4 is an ortholog of human PTPRF and PTPRR (protein tyrosine phosphatase, receptor type R) and members of the human PTPN (Protein tyrosine phosphatases, non-receptor type) gene family including PTPN5 and PTPN7\; is predicted to have protein tyrosine phosphatase activity.
580	WBGene00010575	K04H4.7	Neuronal function	Neuronal function: synaptic function	Neuronal function: synaptic function: neuropeptide	flp-25 is expressed in the nervous system\; is predicted to encode a protein with the following domain: FMRFamide-related peptide-like.
581	WBGene00010579	K05C4.2	Trafficking	Trafficking: vesicle targeting/fusion	Trafficking: vesicle targeting/fusion: unassigned	K05C4.2 is an ortholog of human JAGN1\; human orthologs of this gene are implicated in severe congenital neutropenia\; is predicted to encode a protein with the following domain: Protein jagunal.
582	WBGene00010587	K05C4.11	Neuronal function	Neuronal function: synaptic function	Neuronal function: synaptic function: unassigned	sol-2 exhibits channel regulator activity\; is involved in several processes, including hyperosmotic response, positive regulation of glutamatergic synaptic transmission, and regulation of locomotion\; localizes to the ionotropic glutamate receptor complex and neuron projection membrane\; is expressed in head neurons, tail neurons, and the command interneuron.
583	WBGene00010595	K06A4.5	Metabolism	Metabolism: lipid	Metabolism: lipid: beta oxidation	haao-1 is an ortholog of human HAAO\; is predicted to have 3-hydroxyanthranilate 3,4-dioxygenase activity and iron ion binding activity.
584	WBGene00010670	K08E4.6	Transmembrane protein	Transmembrane protein: unassigned	Transmembrane protein: unassigned	K08E4.6 is an ortholog of human TMED1 and TMED5 (transmembrane p24 trafficking protein 5)\; is predicted to encode a protein with the following domains: GOLD domain, TMP21-related, and GOLD domain superfamily.
585	WBGene00010677	K08F4.2	Signaling	Signaling: small GTPase	Signaling: small GTPase: Ras	gtbp-1 is an ortholog of human G3BP1 (G3BP stress granule assembly factor 1) and G3BP2 (G3BP stress granule assembly factor 2)\; is predicted to have RNA binding activity\; localizes to the cytoplasmic stress granule.
586	WBGene00010700	K09A9.1	Signaling	Signaling: MAPK	Signaling: MAPK	nipi-3 is an ortholog of human TRIB1, TRIB2, and TRIB3\; is predicted to have ATP binding activity and protein kinase activity\; is involved in determination of adult lifespan, positive regulation of transcription from RNA polymerase II promoter involved in defense response to fungus, and regulation of defense response to fungus\; is expressed in several tissues, including the alimentary system, …
587	WBGene00010703	K09A9.6	Metabolism	Metabolism: unassigned	Metabolism: unassigned	K09A9.6 is an ortholog of human Asph\; is predicted to have peptide-aspartate beta-dioxygenase activity\; is expressed in several tissues, including the muscular system, the nervous system, and the reproductive system.
588	WBGene00010724	K09E9.1	Transmembrane transport	Transmembrane transport: solute carrier	Transmembrane transport: solute carrier	K09E9.1 is enriched in the ASER, the body wall musculature, and the intestine based on tiling array, RNA-seq, and microarray studies\; is affected by several genes including daf-16, daf-2, and daf-12 based on tiling array, microarray, and RNA-seq studies\; is affected by eight chemicals including 1-methylnicotinamide, Rotenone, and D-glucopyranose based on RNA-seq and microarray studies\; is pred…
589	WBGene00010730	K10C3.2	Unassigned	Unassigned	Unassigned	ensa-1 is an ortholog of human ARPP19 and ENSA\; is predicted to have protein phosphatase inhibitor activity.
590	WBGene00010755	K10G9.1	Transmembrane transport	Transmembrane transport: solute carrier	Transmembrane transport: solute carrier	vglu-2 is an ortholog of human SLC17A6 (solute carrier family 17 member 6), SLC17A7 (solute carrier family 17 member 7), and SLC17A8 (solute carrier family 17 member 8)\; human orthologs of this gene are implicated in autosomal dominant nonsyndromic deafness 25\; human SLC17A7 exhibits sodium:inorganic phosphate symporter activity.
591	WBGene00010762	K10H10.6	Unassigned	Unassigned	Unassigned	K10H10.6 is an ortholog of human WWOX (WW domain containing oxidoreductase)\; is predicted to encode a protein with the following domains: Short-chain dehydrogenase\/reductase SDR and NAD(P)-binding domain superfamily.
592	WBGene00010833	M03B6.1	Unassigned	Unassigned	Unassigned: regulated by multiple stresses	M03B6.1 is enriched in the amphid sensillum, the coelomocyte, the muscular system, and the nervous system based on tiling array, microarray, and RNA-seq studies\; is affected by several genes including daf-16, glp-1, and hsf-1 based on microarray, RNA-seq, and tiling array studies\; is affected by eleven chemicals including 1-methylnicotinamide, Tunicamycin, and D-glucopyranose based on RNA-seq a…
593	WBGene00010849	M04B2.7	Unassigned	Unassigned	Unassigned: membrane spanning domain	M04B2.7 is enriched in the germ line and the nervous system based on tiling array and RNA-seq studies\; is affected by several genes including daf-16, elt-2, and sma-2 based on tiling array, RNA-seq, and microarray studies\; is affected by Rotenone and bisphenol A based on RNA-seq studies.
594	WBGene00010878	M05D6.5	Transmembrane protein	Transmembrane protein: unassigned	Transmembrane protein: unassigned	M05D6.5 is an ortholog of human HIGD2A and HIGD2B\; localizes to the endoplasmic reticulum.
595	WBGene00010879	M05D6.6	Transmembrane protein	Transmembrane protein: unassigned	Transmembrane protein: unassigned	M05D6.6 is an ortholog of human FAM162A and FAM162B\; is predicted to encode a protein with the following domain: Protein of unknown function DUF1075.
596	WBGene00010884	M7.8	Unassigned	Unassigned	Unassigned	M7.8 is enriched in the coelomocyte, the hypodermis, and the nervous system based on tiling array, RNA-seq, and microarray studies\; is affected by several genes including daf-2, daf-12, and hsf-1 based on microarray, RNA-seq, and tiling array studies\; is affected by five chemicals including Rotenone, levamisole, and Humic Substances based on RNA-seq and microarray studies\; is predicted to enco…
597	WBGene00010888	M18.2	Cytoskeleton	Cytoskeleton: motor protein	Cytoskeleton: motor protein: dynein	dlc-2 is an ortholog of human DYNLL2 (dynein light chain LC8-type 2)\; is predicted to have motor activity\; is expressed in several tissues, including the alimentary system, the head, and the nervous system.
598	WBGene00010910	M106.2	Unassigned	Unassigned	Unassigned	M106.2 is enriched in the germ line based on RNA-seq studies\; is affected by several genes including daf-12, sir-2.1, and npr-1 based on tiling array, RNA-seq, and microarray studies\; is affected by Rotenone, Alovudine, and stavudine based on RNA-seq studies.
599	WBGene00010944	M176.5	Unassigned	Unassigned	Unassigned	M176.5 is expressed in the nervous system and the pharynx.
600	WBGene00010970	R01E6.6	Globin	Globin	Globin	glb-20 is predicted to have heme binding activity and oxygen binding activity\; is expressed in the muscular system and the nervous system.
601	WBGene00010976	R02D5.1	Unassigned	Unassigned	Unassigned: regulated by multiple stresses	R02D5.1 is enriched in the OLL, the PLM, and the PVD based on microarray and RNA-seq studies\; is affected by several genes including daf-2, pgl-1, and dcr-1 based on microarray, RNA-seq, and tiling array studies\; is affected by seven chemicals including 1-methylnicotinamide, Cry5B, and Zidovudine based on RNA-seq and microarray studies.
602	WBGene00010990	R03D7.4	Transcription: general machinery	Transcription: general machinery: RNA Pol II	Transcription: general machinery: RNA Pol II: elongation	tceb-3 is an ortholog of human ELOA (elongin A), ELOA2 (elongin A2), and ELOA3D (elongin A3 D)\; is involved in transcription elongation from RNA polymerase II promoter\; localizes to the transcription elongation factor complex\; is expressed in several tissues, including the alimentary system, the muscular system, the nervous system, and the reproductive system.
603	WBGene00011015	R04F11.2	Metabolism	Metabolism: mitochondria	Metabolism: mitochondria: complex V	R04F11.2 is an ortholog of human ATP5ME (ATP synthase membrane subunit e)\; is predicted to have proton transmembrane transporter activity.
604	WBGene00011026	R05D7.1	Transmembrane protein	Transmembrane protein: unassigned	Transmembrane protein: unassigned	R05D7.1 is enriched in dopaminergic neurons, the cephalic sheath cell, and the muscle cell based on tiling array, RNA-seq, and microarray studies\; is affected by several genes including daf-16, daf-2, and age-1 based on microarray and RNA-seq studies\; is affected by eight chemicals including Rotenone, D-glucose, and Alovudine based on RNA-seq and microarray studies.
605	WBGene00011054	R06B9.3	Signaling	Signaling: heteromeric G protein	Signaling: heteromeric G protein: arrestin	arrd-13 is an ortholog of human ARRDC1 (arrestin domain containing 1)\; human ARRDC1 exhibits several functions, including arrestin family protein binding activity, identical protein binding activity, and protein binding activity, bridging involved in substrate recognition for ubiquitination.
606	WBGene00011059	R06C1.4	Nucleic acid	Nucleic acid: binding	Nucleic acid: binding: unassigned	R06C1.4 is predicted to have RNA binding activity.
607	WBGene00011144	R08D7.4	Unassigned	Unassigned	Unassigned	R08D7.4 is an ortholog of human EEF2KMT (eukaryotic elongation factor 2 lysine methyltransferase), FAM86B1 (family with sequence similarity 86 member B1), and FAM86B2 (family with sequence similarity 86 member B2)\; human EEF2KMT exhibits protein-lysine N-methyltransferase activity.
608	WBGene00011145	R08D7.5	Cytoskeleton	Cytoskeleton: unassigned	Cytoskeleton: unassigned	R08D7.5 is an ortholog of human CETN1 (centrin 1) and CETN2 (centrin 2)\; is predicted to have calcium ion binding activity\; is expressed in the nervous system.
609	WBGene00011156	R09B3.3	mRNA functions	mRNA functions: binding	mRNA functions: binding: RBM	rbm-3.2 is predicted to have RNA binding activity.
610	WBGene00011221	R10E12.2	Unassigned	Unassigned	Unassigned: regulated by multiple stresses	R10E12.2 is enriched in the coelomocyte, the germ line, the intestine, and the nervous system based on tiling array, RNA-seq, and microarray studies\; is affected by several genes including daf-16, dpy-10, and pgl-1 based on microarray and RNA-seq studies\; is affected by seven chemicals including Zidovudine, resveratrol, and Cadmium based on RNA-seq and microarray studies.
611	WBGene00011254	R12G8.1	Signaling	Signaling: PKD	Signaling: PKD	R12G8.1 is predicted to have metal ion binding activity.
612	WBGene00011259	R13.4	Transcription factor	Transcription factor: ETS	Transcription factor: ETS	miz-1 is an ortholog of human ZMIZ1 (zinc finger MIZ-type containing 1) and ZMIZ2 (zinc finger MIZ-type containing 2)\; is expressed in several tissues, including the alimentary system, the muscular system, the nervous system, and the reproductive system\; human ZMIZ2 exhibits nuclear receptor transcription coactivator activity.
613	WBGene00011268	R17.2	Metabolism	Metabolism: nucleotide	Metabolism: nucleotide	pde-12 is an ortholog of human PDE12\; human PDE12 exhibits 3'-5'-exoribonuclease activity.
614	WBGene00011273	R53.4	Metabolism	Metabolism: mitochondria	Metabolism: mitochondria: complex V	R53.4 is an ortholog of human ATP5MF (ATP synthase membrane subunit f)\; is predicted to encode a protein with the following domain: Mitochondrial F1-F0 ATP synthase subunit F, predicted.
615	WBGene00011282	R74.8	Unassigned	Unassigned	Unassigned: regulated by multiple stresses	R74.8 is enriched in the germ line and the nervous system based on microarray and RNA-seq studies\; is affected by several genes including glp-1, gld-1, and hsf-1 based on microarray, RNA-seq, proteomic, and tiling array studies\; is affected by six chemicals including Alovudine, stavudine, and Zidovudine based on RNA-seq and microarray studies\; is predicted to encode a protein with the followin…
616	WBGene00011287	R90.5	Globin	Globin	Globin	glb-24 is predicted to have heme binding activity and oxygen binding activity\; is expressed in head neurons, tail neurons, the lateral nerve cord, the ventral nerve cord, and ventral cord neurons.
617	WBGene00011292	R102.5	Cytoskeleton	Cytoskeleton: unassigned	Cytoskeleton: unassigned	allo-1 localizes to the endoplasmic reticulum, sarcomere, and striated muscle dense body.
618	WBGene00011296	R102.9	Globin	Globin	Globin	glb-21 is predicted to have heme binding activity, oxygen binding activity, and oxygen carrier activity\; is expressed in head neurons, the lateral nerve cord, the pharynx, the ventral nerve cord, and ventral cord neurons.
619	WBGene00011337	T01G1.2	Transmembrane protein	Transmembrane protein: unassigned	Transmembrane protein: unassigned	T01G1.2 is expressed in the body wall musculature and the head.
620	WBGene00011352	T01H8.1	Ribosome	Ribosome: S6 kinase	Ribosome: S6 kinase	rskn-1 is an ortholog of human RPS6KA2, RPS6KA1, and RPS6KA6\; is predicted to have ATP binding activity, magnesium ion binding activity, and protein serine\/threonine kinase activity\; is involved in determination of adult lifespan\; human orthologs of this gene are implicated in Coffin-Lowry syndrome and non-syndromic X-linked intellectual disability.
621	WBGene00011383	T02E9.5	Unassigned	Unassigned	Unassigned: regulated by multiple stresses	T02E9.5 is enriched in several tissues, including the Psub1 and the nervous system based on microarray, tiling array, and RNA-seq studies\; is affected by several genes including daf-16, daf-2, and skn-1 based on microarray and RNA-seq studies\; is affected by fifteen chemicals including 1-methylnicotinamide, methylmercuric chloride, and Rotenone based on RNA-seq and microarray studies.
622	WBGene00011392	T03D8.3	Neuronal function	Neuronal function: synaptic function	Neuronal function: synaptic function: neuropeptide	sbt-1 is an ortholog of human SCG5 (secretogranin V)\; exhibits peptidase activator activity and peptidase inhibitor activity\; is involved in negative regulation of peptidase activity, positive regulation of hydrolase activity, and regulation of muscle contraction\; is expressed in the nervous system and the pharynx.
623	WBGene00011442	T04F8.3	Unassigned	Unassigned	Unassigned	T04F8.3 is enriched in the male, the nervous system, and the sensillum based on microarray, tiling array, and RNA-seq studies\; is affected by several genes including clk-1, lin-35, and pgl-1 based on microarray and RNA-seq studies\; is affected by Mianserin, Atrazine, and Quercetin based on RNA-seq and microarray studies\; is predicted to encode a protein with the following domain: Ubiquitin-lik…
624	WBGene00011480	T05E11.3	Chaperone	Chaperone: HSP	Chaperone: HSP	enpl-1 is an ortholog of human HSP90B1 (heat shock protein 90 beta 1)\; is predicted to have ATP binding activity and unfolded protein binding activity\; is expressed in the head, the intestine, and the pharynx.
625	WBGene00011481	T05E11.5	Proteolysis general	Proteolysis general: aspartate	Proteolysis general: aspartate: unassigned	imp-2 is an ortholog of human HM13\; is predicted to have aspartic-type endopeptidase activity.
626	WBGene00011532	T06D10.2	Transcription: chromatin	Transcription: chromatin modification	Transcription: chromatin modification: unassigned	chaf-1 is an ortholog of human CHAF1A\; is predicted to encode a protein with the following domain: Chromatin assembly factor 1 subunit A.
627	WBGene00011551	T06G6.12	Unassigned	Unassigned	Unassigned	T06G6.12 is enriched in the nervous system and the ventral nerve cord based on tiling array and RNA-seq studies\; is affected by several genes including daf-16, dpy-21, and hpl-2 based on tiling array, microarray, and RNA-seq studies\; is affected by Zidovudine and Colistin based on RNA-seq and microarray studies.
628	WBGene00011558	T07A5.5	Protein modification	Protein modification: carbohydrate	Protein modification: carbohydrate	T07A5.5 is an ortholog of human OST4 (oligosaccharyltransferase complex subunit 4, non-catalytic)\; is predicted to encode a protein with the following domains: Oligosaccaryltransferase and Oligosaccharyltransferase subunit ost4p superfamily.
629	WBGene00011561	T07C4.5	Unassigned	Unassigned	Unassigned: regulated by multiple stresses	ttr-15 is enriched in the germline precursor cell, the hypodermis, and the intestine based on tiling array, proteomic, and microarray studies\; is affected by several genes including daf-16, daf-2, and daf-12 based on microarray, proteomic, tiling array, and RNA-seq studies\; is affected by ten chemicals including 1-methylnicotinamide, Rotenone, and manganese chloride based on RNA-seq and microar…
630	WBGene00011564	T07C5.1	Stress response	Stress response: detoxification	Stress response: detoxification: ugt	ugt-50 is an ortholog of human UGT3A1 (UDP glycosyltransferase family 3 member A1) and UGT3A2 (UDP glycosyltransferase family 3 member A2)\; is predicted to have glucuronosyltransferase activity\; is expressed in the amphid sensillum, the head, the intestine, and the nervous system.
631	WBGene00011630	T08G11.3	Cytoskeleton	Cytoskeleton: microtubule	Cytoskeleton: microtubule: binding	T08G11.3 is an ortholog of human SAXO1 and SAXO2\; is predicted to have microtubule binding activity.
632	WBGene00011638	T09A5.11	Protein modification	Protein modification: carbohydrate	Protein modification: carbohydrate	ostb-1 is an ortholog of human DDOST (dolichyl-diphosphooligosaccharide--protein glycosyltransferase non-catalytic subunit)\; is predicted to have transferase activity, transferring glycosyl groups\; human orthologs of this gene are implicated in congenital disorder of glycosylation type I.
633	WBGene00011647	T09E8.1	Cytoskeleton	Cytoskeleton: microtubule	Cytoskeleton: microtubule: unassigned	noca-1 is involved in cytoplasmic microtubule organization, germ cell development, and nematode larval development\; colocalizes with the microtubule\; is expressed in the hyp7 syncytium.
634	WBGene00011680	T10B10.3	Unassigned	Unassigned	Unassigned	T10B10.3 is expressed in the anterior gonad arm\; is predicted to encode a protein with the following domains: Pleckstrin homology domain and PH-like domain superfamily.
635	WBGene00011725	T12A7.4	Metabolism	Metabolism: lipid	Metabolism: lipid: lipase	lips-5 is predicted to have hydrolase activity.
636	WBGene00011772	T14G8.4	Unassigned	Unassigned	Unassigned: regulated by multiple stresses	T14G8.4 is enriched in the nervous system based on RNA-seq studies\; is affected by several genes including clk-1, eat-2, and pgl-1 based on microarray and RNA-seq studies\; is affected by five chemicals including methylmercury hydroxide, methylmercuric chloride, and Sodium Chloride based on RNA-seq and microarray studies.
637	WBGene00011849	T19H5.4	Unassigned	Unassigned	Unassigned	T19H5.4 is enriched in the AFD based on RNA-seq studies\; is affected by several genes including daf-16, daf-2, and sir-2.1 based on tiling array, microarray, and RNA-seq studies\; is affected by Diazinon, paraquat, and Sirolimus based on microarray studies.
638	WBGene00011892	T21C9.4	Unassigned	Unassigned	Unassigned	erh-1 is an ortholog of human ERH\; exhibits identical protein binding activity.
639	WBGene00011896	T21C9.11	Transmembrane protein	Transmembrane protein: unassigned	Transmembrane protein: unassigned	T21C9.11 is enriched in the coelomocyte and the nervous system based on tiling array and microarray studies\; is affected by several genes including lin-35, pgl-1, and csr-1 based on tiling array, microarray, and RNA-seq studies.
640	WBGene00011904	T21H8.1	Neuronal function	Neuronal function: unassigned	Neuronal function: unassigned	hlb-1 is an ortholog of human PPFIBP1 (PPFIA binding protein 1) and PPFIBP2 (PPFIA binding protein 2)\; is involved in several processes, including neuromuscular junction development, positive regulation of locomotion, and regulation of pharyngeal pumping.
641	WBGene00011940	T23B5.3	Unassigned	Unassigned	Unassigned	T23B5.3 is enriched in the NSM, the OLL, the PVD, and the germ line based on microarray and RNA-seq studies\; is affected by several genes including daf-2, dpy-10, and hsf-1 based on RNA-seq and microarray studies\; is affected by four chemicals including hydrogen sulfide, Zidovudine, and paraquat based on microarray and RNA-seq studies.
642	WBGene00011990	T24D5.2	Unassigned	Unassigned	Unassigned	T24D5.2 is enriched in the amphid sensillum and the nervous system based on tiling array, RNA-seq, and microarray studies\; is affected by several genes including clk-1, pgl-1, and prg-1 based on microarray and RNA-seq studies\; is affected by Zidovudine and Cadmium based on RNA-seq and microarray studies.
643	WBGene00012042	T26E3.10	Transmembrane protein	Transmembrane protein: unassigned	Transmembrane protein: unassigned	T26E3.10 is enriched in the muscular system and the nervous system based on tiling array and RNA-seq studies\; is affected by hpl-2 based on tiling array studies\; is affected by Triclosan based on microarray studies.
644	WBGene00012094	T27E9.2	Metabolism	Metabolism: mitochondria	Metabolism: mitochondria: complex III	T27E9.2 is an ortholog of human UQCRH (ubiquinol-cytochrome c reductase hinge protein)\; is predicted to have ubiquinol-cytochrome-c reductase activity.
645	WBGene00012128	T28F3.1	Metabolism	Metabolism: lipid	Metabolism: lipid: binding	nra-1 is an ortholog of human CPNE5 (copine 5), CPNE8 (copine 8), and CPNE9 (copine 9)\; is involved in receptor localization to synapse\; localizes to the plasma membrane\; is expressed in head neurons, tail neurons, the body wall musculature, and ventral cord neurons.
646	WBGene00012140	T28F4.5	Unassigned	Unassigned	Unassigned	T28F4.5 is an ortholog of human DAPL1 and dap\; human DAP exhibits death domain binding activity.
647	WBGene00012148	VF13D12L.1	Metabolism	Metabolism: lipid	Metabolism: lipid: glycerolipid	inos-1 is an ortholog of human ISYNA1\; is predicted to have inositol-3-phosphate synthase activity\; is expressed in the germ line.
648	WBGene00012156	VW02B12L.3	Cytoskeleton	Cytoskeleton: microtubule	Cytoskeleton: microtubule: binding	ebp-2 is an ortholog of human MAPRE1, MAPRE2, and MAPRE3\; is predicted to have microtubule binding activity\; localizes to the cell cortex, intracellular organelle, and non-motile cilium\; is expressed in several tissues including the hypodermis and the nervous system.
649	WBGene00012178	W01C9.5	Globin	Globin	Globin	glb-27 is predicted to have heme binding activity and oxygen binding activity\; is expressed in head neurons, tail neurons, the lateral nerve cord, the ventral nerve cord, and ventral cord neurons.
650	WBGene00012179	W01D2.1	Metabolism	Metabolism: mitochondria	Metabolism: mitochondria: ribosome	W01D2.1 is an ortholog of human RPL37 (ribosomal protein L37)\; is predicted to have metal ion binding activity and rRNA binding activity.
651	WBGene00012187	W01G7.3	Transcription: general machinery	Transcription: general machinery: RNA Pol II	Transcription: general machinery: RNA Pol II: subunit	rpb-11 is an ortholog of human POLR2J (RNA polymerase II subunit J) and POLR2J3 (RNA polymerase II subunit J3)\; is predicted to have DNA-directed 5'-3' RNA polymerase activity and protein dimerization activity.
652	WBGene00012208	W02D9.2	Development	Development: general	Development: general	W02D9.2 is an ortholog of human YIPF6 (Yip1 domain 6)\; is predicted to encode a protein with the following domain: Yip1 domain.
653	WBGene00012216	W02D9.10	Unassigned	Unassigned	Unassigned: regulated by multiple stresses	W02D9.10 is enriched in the intestine, the muscle cell, and the nervous system based on tiling array, RNA-seq, and microarray studies\; is affected by several genes including daf-16, daf-2, and glp-1 based on microarray, RNA-seq, and tiling array studies\; is affected by twelve chemicals including Lithium Chloride, Rotenone, and D-glucose based on microarray and RNA-seq studies.
654	WBGene00012234	W04A4.5	Transcription: general machinery	Transcription: general machinery: RNA Pol II	Transcription: general machinery: RNA Pol II: integrator	W04A4.5 is an ortholog of human INTS4 (integrator complex subunit 4)\; is predicted to encode a protein with the following domains: Armadillo-like helical and Armadillo-type fold.
655	WBGene00012325	W07A12.8	Unassigned	Unassigned	Unassigned: regulated by multiple stresses	W07A12.8 is enriched in the intestine, the nervous system, and the ventral nerve cord based on tiling array and RNA-seq studies\; is affected by several genes including daf-2, glp-1, and clk-1 based on RNA-seq and microarray studies\; is affected by four chemicals including methylmercuric chloride, Rotenone, and indole based on microarray and RNA-seq studies\; is predicted to encode a protein wit…
656	WBGene00012358	W09D6.5	Unassigned	Unassigned	Unassigned	W09D6.5 is enriched in the hypodermis based on tiling array studies\; is affected by several genes including daf-16, daf-2, and dpy-10 based on microarray and RNA-seq studies\; is affected by five chemicals including Rotenone, Zidovudine, and Humic Substances based on RNA-seq and microarray studies\; is predicted to encode a protein with the following domain: Uncharacterized protein CG13380.
657	WBGene00012371	W09G3.8	Transmembrane protein	Transmembrane protein: ER	Transmembrane protein: ER	W09G3.8 is an ortholog of human IER3IP1\; is predicted to encode a protein with the following domain: Yos1-like.
658	WBGene00012375	W09H1.5	Metabolism	Metabolism: lipid	Metabolism: lipid: fatty acid	mecr-1 is an ortholog of human MECR\; is predicted to have oxidoreductase activity\; is expressed in several tissues, including the alimentary system, the muscular system, the nervous system, the reproductive system, and the tail.
659	WBGene00012434	Y11D7A.10	Unassigned	Unassigned	Unassigned: regulated by multiple stresses	Y11D7A.10 is enriched in the germ line, the intestine, the muscle cell, and the nervous system based on RNA-seq and microarray studies\; is affected by several genes including daf-16, clk-1, and eat-2 based on microarray and RNA-seq studies\; is affected by four chemicals including hydrogen sulfide, D-glucose, and Chlorpyrifos based on microarray and RNA-seq studies.
660	WBGene00012461	Y17G7B.6	Globin	Globin	Globin	glb-29 is predicted to have heme binding activity and oxygen binding activity\; is expressed in head neurons, tail neurons, the lateral nerve cord, the ventral nerve cord, and ventral cord neurons.
661	WBGene00012471	Y17G7B.20	Unassigned	Unassigned	Unassigned	Y17G7B.20 is enriched in several tissues, including the body wall muscle cell, the coelomocyte, the germ line, and the nervous system based on microarray, tiling array, and RNA-seq studies\; is affected by several genes including daf-12, gld-1, and hsf-1 based on microarray and RNA-seq studies\; is affected by Aspirin and Sirolimus based on RNA-seq and microarray studies.
662	WBGene00012472	Y17G7B.21	Unassigned	Unassigned	Unassigned	Y17G7B.21 is enriched in the germ line based on RNA-seq studies\; is affected by several genes including daf-2, hsf-1, and clk-1 based on RNA-seq and microarray studies.
663	WBGene00012550	Y37D8A.10	Stress response	Stress response: pathogen	Stress response: pathogen: unassigned	hpo-21 is an ortholog of human SPCS2\; is predicted to have peptidase activity\; localizes to the sarcoplasmic reticulum\; is used to study Parkinson's disease.
664	WBGene00012592	Y38E10A.14	Unassigned	Unassigned	Unassigned	Y38E10A.14 is enriched in the PLM, the germ line, the hypodermis, and the male based on tiling array, RNA-seq, and microarray studies\; is affected by several genes including daf-16, daf-2, and glp-1 based on microarray, RNA-seq, and tiling array studies\; is affected by sixteen chemicals including hydrogen sulfide, Rifampin, and D-glucose based on microarray and RNA-seq studies.
665	WBGene00012602	Y38E10A.24	Unassigned	Unassigned	Unassigned: regulated by multiple stresses	Y38E10A.24 is enriched in the amphid sensillum, the nervous system, and the pharynx based on RNA-seq and microarray studies\; is affected by several genes including daf-16, daf-12, and lin-35 based on microarray, tiling array, and RNA-seq studies\; is affected by seven chemicals including aldicarb, hydrogen sulfide, and Rotenone based on microarray and RNA-seq studies.
666	WBGene00012628	Y38H6C.16	Metabolism	Metabolism: unassigned	Metabolism: unassigned	Y38H6C.16 is predicted to have cholestenol delta-isomerase activity.
667	WBGene00012668	Y39B6A.5	Unassigned	Unassigned	Unassigned	Y39B6A.5 is enriched in the ASER, the body wall muscle cell, the coelomocyte, and the intestine based on tiling array, RNA-seq, and microarray studies\; is affected by several genes including daf-2, clk-1, and elt-2 based on RNA-seq, microarray, and tiling array studies\; is affected by eight chemicals including Rotenone, Alovudine, and stavudine based on RNA-seq and microarray studies.
668	WBGene00012732	Y40B1A.1	Unassigned	Unassigned	Unassigned	Y40B1A.1 is an ortholog of human wac\; human WAC exhibits RNA polymerase II complex binding activity and chromatin binding activity.
669	WBGene00012760	Y41C4A.17	Unassigned	Unassigned	Unassigned	Y41C4A.17 is enriched in the body wall musculature, the nervous system, and the ventral nerve cord based on tiling array and microarray studies\; is affected by several genes including skn-1, clk-1, and elt-2 based on microarray and RNA-seq studies\; is affected by four chemicals including hydrogen sulfide, multi-walled carbon nanotube, and D-glucose based on microarray and RNA-seq studies.
670	WBGene00012766	Y41E3.8	mRNA functions	mRNA functions: processing	mRNA functions: processing: LSM	Y41E3.8 is an ortholog of human SELENOK (selenoprotein K)\; is predicted to encode a protein with the following domain: Selenoprotein SelK\/SelG.
671	WBGene00012768	Y41E3.10	Ribosome	Ribosome: EIF	Ribosome: EIF	eef-1B.2 is an ortholog of human EEF1B2, EEF1D, and FDXACB1\; is predicted to have translation elongation factor activity.
672	WBGene00012833	Y43F8C.11	Transmembrane protein	Transmembrane protein: unassigned	Transmembrane protein: unassigned	Y43F8C.11 is enriched in the nervous system based on tiling array, RNA-seq, and microarray studies\; is affected by several genes including daf-16, daf-2, and skn-1 based on microarray, tiling array, and RNA-seq studies\; is affected by multi-walled carbon nanotube, D-glucose, and Sirolimus based on RNA-seq and microarray studies\; is predicted to encode a protein with the following domain: Syste…
673	WBGene00012897	Y46G5A.5	Metabolism	Metabolism: lipid	Metabolism: lipid: glycerolipid	pisy-1 is an ortholog of human CDIPT\; is predicted to have CDP-diacylglycerol-inositol 3-phosphatidyltransferase activity.
674	WBGene00013023	Y48G10A.6	Unassigned	Unassigned	Unassigned	Y48G10A.6 is enriched in the nervous system based on tiling array and RNA-seq studies\; is affected by several genes including hsf-1, pgl-1, and glh-1 based on RNA-seq and microarray studies\; is affected by Rotenone based on RNA-seq studies.
675	WBGene00013081	Y51A2D.14	Unassigned	Unassigned	Unassigned: regulated by multiple stresses	Y51A2D.14 is enriched in the OLL, the PVD, the intestine, and the muscle cell based on tiling array, RNA-seq, and microarray studies\; is affected by several genes including dpy-10, hsf-1, and clk-1 based on RNA-seq and microarray studies\; is affected by twelve chemicals including hydrogen sulfide, methylmercury hydroxide, and 1-methylnicotinamide based on microarray and RNA-seq studies.
676	WBGene00013098	Y51H4A.1	Unassigned	Unassigned	Unassigned	Y51H4A.1 is enriched in the nervous system based on tiling array, RNA-seq, and microarray studies\; is affected by several genes including pgl-1, glh-1, and smg-2 based on microarray and RNA-seq studies\; is affected by 1-methylnicotinamide and paraquat based on RNA-seq and microarray studies.
677	WBGene00013136	Y53C10A.5	Transmembrane protein	Transmembrane protein: unassigned	Transmembrane protein: unassigned	Y53C10A.5 is an ortholog of human TMEM189\; is expressed in several tissues, including the hypodermis, the intestine, the nervous system, and the reproductive system\; is predicted to encode a protein with the following domain: B domain of TMEM189, localisation domain.
678	WBGene00013161	Y53F4B.14	Unassigned	Unassigned	Unassigned: membrane spanning domain	Y53F4B.14 is an ortholog of human PET100\; is predicted to encode a protein with the following domain: Protein Pet100.
679	WBGene00013219	Y54G11A.11	Transcription: general machinery	Transcription: general machinery: RNA Pol II	Transcription: general machinery: RNA Pol II: elongation	Y54G11A.11 is an ortholog of human ELOF1\; is predicted to have metal ion binding activity\; localizes to the nucleolus.
680	WBGene00013228	Y56A3A.7	Unassigned	Unassigned	Unassigned	Y56A3A.7 is expressed in several tissues, including the alimentary system, the excretory system, the gonad, and the hypodermis.
681	WBGene00013238	Y56A3A.21	Transmembrane protein	Transmembrane protein: unassigned	Transmembrane protein: unassigned	trap-4 is an ortholog of human SSR4\; is predicted to encode a protein with the following domain: Translocon-associated.
682	WBGene00013292	Y57G11A.4	Unassigned	Unassigned	Unassigned	Y57G11A.4 is an ortholog of human FRRS1L\; is predicted to encode a protein with the following domain: DOMON domain.
683	WBGene00013376	Y62E10A.6	Metabolism	Metabolism: unassigned	Metabolism: unassigned	Y62E10A.6 is an ortholog of human FDXR\; is predicted to have NADPH-adrenodoxin reductase activity.
684	WBGene00013379	Y62E10A.13	Metabolism	Metabolism: amino acid	Metabolism: amino acid: synthesis	Y62E10A.13 is an ortholog of human PSPH (phosphoserine phosphatase)\; is predicted to have phosphoserine phosphatase activity\; is expressed in the head and the intestine\; human orthologs of this gene are implicated in PSPH deficiency.
685	WBGene00013402	Y62H9A.14	Unassigned	Unassigned	Unassigned	Y62H9A.14 is affected by several genes including let-60, clk-1, and hpl-2 based on tiling array and microarray studies\; is predicted to encode a protein with the following domain: Aspartate decarboxylase-like domain superfamily.
686	WBGene00013446	Y66D12A.21	Transmembrane protein	Transmembrane protein: unassigned	Transmembrane protein: unassigned	Y66D12A.21 is an ortholog of human TM2D1\; is predicted to encode a protein with the following domain: TM2 domain.
687	WBGene00013623	Y102A5C.19	Proteolysis proteasome	Proteolysis proteasome: E3	Proteolysis proteasome: E3: F box	fbxa-90 is enriched in the alimentary system, the digestive tract, the nervous system, and the somatic gonad precursor based on tiling array, RNA-seq, and microarray studies\; is affected by several genes including age-1, sir-2.1, and pgl-1 based on microarray and RNA-seq studies\; is affected by four chemicals including methylmercuric chloride, Cry5B, and Sirolimus based on microarray studies\; …
688	WBGene00013662	Y105C5B.25	Unassigned	Unassigned	Unassigned	Y105C5B.25 is enriched in the amphid sensillum and the nervous system based on tiling array, RNA-seq, and microarray studies\; is affected by several genes including rrf-3, clk-1, and eri-1 based on tiling array, microarray, and RNA-seq studies\; is affected by fluoranthene based on microarray studies\; is predicted to encode a protein with the following domain: Glycosyltransferase family 92.
689	WBGene00013668	Y105E8A.3	Transmembrane transport	Transmembrane transport: solute carrier	Transmembrane transport: solute carrier	Y105E8A.3 is an ortholog of human SLC30A5 (solute carrier family 30 member 5)\; is predicted to have cation transmembrane transporter activity\; localizes to the endoplasmic reticulum.
690	WBGene00013692	Y105E8B.7	Transcription: general machinery	Transcription: general machinery: RNA Pol II	Transcription: general machinery: RNA Pol II: elongation	Y105E8B.7 is an ortholog of human MLLT1 (MLLT1, super elongation complex subunit), MLLT3 (MLLT3, super elongation complex subunit), and YEATS4 (YEATS domain containing 4)\; human MLLT3 exhibits chromatin binding activity and lysine-acetylated histone binding activity.
691	WBGene00013711	Y106G6G.2	Signaling	Signaling: small GTPase	Signaling: small GTPase: ARF	Y106G6G.2 is predicted to have ARF guanyl-nucleotide exchange factor activity.
692	WBGene00013766	Y113G7B.17	Protein modification	Protein modification: methyltransferase	Protein modification: methyltransferase	prmt-1 is an ortholog of human PRMT1 (protein arginine methyltransferase 1) and PRMT8 (protein arginine methyltransferase 8)\; exhibits several functions, including S-adenosyl-L-methionine binding activity, S-adenosyl-L-methionine binding activity, and cellular protein modification process\; is involved in several processes, including cellular protein modification process, determination of adult …
693	WBGene00013819	Y116F11A.6	Unassigned	Unassigned	Unassigned	Y116F11A.6 is enriched in the alimentary system, the digestive tract, the muscular system, and the nervous system based on microarray, tiling array, RNA-seq, and proteomic studies\; is affected by several genes including daf-16, daf-2, and daf-12 based on tiling array, RNA-seq, and microarray studies\; is affected by eight chemicals including Alovudine, stavudine, and Zidovudine based on RNA-seq …
694	WBGene00013859	ZC247.1	Development	Development: apoptosis	Development: apoptosis	ZC247.1 is enriched in dopaminergic neurons, the AFD, the body wall musculature, and the muscle cell based on tiling array, RNA-seq, and microarray studies\; is affected by several genes including daf-16, daf-2, and glp-1 based on microarray, RNA-seq, proteomic, and tiling array studies\; is affected by seventeen chemicals including hydrogen sulfide, Rotenone, and multi-walled carbon nanotube bas…
695	WBGene00013878	ZC376.7	Transcription factor	Transcription factor: bZIP	Transcription factor: bZIP	atfs-1 is an ortholog of human ATF4 (activating transcription factor 4) and ATF5 (activating transcription factor 5)\; exhibits DNA-binding activity transcription factor activity, RNA polymerase II-specific and mitochondrial sequence-specific DNA-binding activity transcription factor activity\; is involved in several processes, including defense response to Gram-negative bacterium, mitochondrial …
696	WBGene00013882	ZC410.5	Transmembrane protein	Transmembrane protein: unassigned	Transmembrane protein: unassigned	msa-1 is enriched in several tissues, including the Psub1, the alimentary system, the epithelial system, the germ line, and the nervous system based on microarray, tiling array, and RNA-seq studies\; is affected by several genes including daf-16, daf-2, and glp-1 based on microarray and RNA-seq studies\; is affected by eight chemicals including Ethanol, Rotenone, and stavudine based on RNA-seq an…
697	WBGene00013884	ZC412.3	Unassigned	Unassigned	Unassigned: regulated by multiple stresses	ZC412.3 is enriched in the body wall musculature, the muscle cell, and the nervous system based on tiling array, RNA-seq, and microarray studies\; is affected by several genes including daf-16, daf-2, and glp-1 based on microarray, RNA-seq, and proteomic studies\; is affected by eight chemicals including nicotinic acid, Rotenone, and Alovudine based on RNA-seq and microarray studies.
698	WBGene00013897	ZC443.2	Unassigned	Unassigned	Unassigned: regulated by multiple stresses	ZC443.2 is enriched in the coelomocyte, the nervous system, and the pharynx based on microarray, tiling array, and RNA-seq studies\; is affected by several genes including daf-12, clk-1, and dpy-7 based on microarray, tiling array, and RNA-seq studies\; is affected by seven chemicals including Tunicamycin, stavudine, and Zidovudine based on microarray and RNA-seq studies.
699	WBGene00013924	ZK20.3	DNA	DNA: repair	DNA: repair	rad-23 is an ortholog of human RAD23A (RAD23 homolog A, nucleotide excision repair protein) and RAD23B (RAD23 homolog B, nucleotide excision repair protein)\; is predicted to have damaged DNA binding activity\; is expressed in the dorsal nerve cord, the head, the nervous system, the ventral nerve cord, and the vulva.
700	WBGene00013964	ZK287.3	Neuronal function	Neuronal function: synaptic function	Neuronal function: synaptic function: neuropeptide	nlp-73 is enriched in the intestine, the male, the nervous system, and the sensillum based on tiling array, RNA-seq, and microarray studies\; is affected by several genes including let-60, hsf-1, and clk-1 based on microarray and RNA-seq studies\; is affected by five chemicals including Rotenone, stavudine, and Humic Substances based on RNA-seq and microarray studies.
701	WBGene00013984	ZK512.4	Ribosome	Ribosome: signal recognition	Ribosome: signal recognition	ZK512.4 is an ortholog of human Srp9\; is predicted to have 7S RNA binding activity\; is expressed widely.
702	WBGene00013989	ZK512.11	Transmembrane protein	Transmembrane protein: unassigned	Transmembrane protein: unassigned	ZK512.11 is enriched in the AFD, the ASER, and the muscle cell based on RNA-seq studies\; is affected by several genes including pgl-1, glh-1, and pgl-3 based on RNA-seq studies.
703	WBGene00014017	ZK632.10	Transmembrane protein	Transmembrane protein: unassigned	Transmembrane protein: unassigned	ZK632.10 is enriched in the Z1, the Z4, the germ line, the intestine, and the nervous system based on RNA-seq and microarray studies\; is affected by several genes including daf-16, daf-2, and age-1 based on microarray, tiling array, and RNA-seq studies\; is affected by five chemicals including Rotenone, Zidovudine, and fluoranthene based on RNA-seq and microarray studies\; is predicted to encode…
704	WBGene00014021	ZK637.1	Transmembrane transport	Transmembrane transport: unassigned	Transmembrane transport: unassigned	svop-1 is an ortholog of human SVOP\; is predicted to have transmembrane transporter activity.
705	WBGene00014022	ZK637.2	Unassigned	Unassigned	Unassigned	ZK637.2 is an ortholog of human FAM136A\; localizes to the striated muscle dense body.
706	WBGene00014031	ZK637.14	Unassigned	Unassigned	Unassigned	ZK637.14 is predicted to have zinc ion binding activity.
707	WBGene00014073	ZK757.1	Transmembrane protein	Transmembrane protein: unassigned	Transmembrane protein: unassigned	ZK757.1 is expressed in the AIYL and the AIYR\; is predicted to encode a protein with the following domain: Protein of unknown function DUF1182.
708	WBGene00014175	ZK971.1	Unassigned	Unassigned	Unassigned: membrane spanning domain	ZK971.1 is enriched in the coelomocyte and the nervous system based on tiling array, RNA-seq, and microarray studies\; is affected by several genes including daf-2, let-60, and clk-1 based on microarray, RNA-seq, and tiling array studies\; is affected by Tunicamycin, stavudine, and Sirolimus based on microarray and RNA-seq studies.
709	WBGene00014259	ZK1320.11	Unassigned	Unassigned	Unassigned: membrane spanning domain	ZK1320.11 is enriched in dopaminergic neurons, the AFD, the ASER, the AVE, and the body wall muscle cell based on tiling array and RNA-seq studies\; is affected by several genes including daf-16, daf-2, and glp-1 based on RNA-seq, microarray, and tiling array studies\; is affected by Rotenone, Mianserin, and Cry5B based on RNA-seq studies.
710	WBGene00014261	ZK1321.2	Transmembrane transport	Transmembrane transport: potassium channel	Transmembrane transport: potassium channel	shk-1 is an ortholog of human KCNA3 (potassium voltage-gated channel subfamily A member 3), KCNA4 (potassium voltage-gated channel subfamily A member 4), and KCNA2 (potassium voltage-gated channel subfamily A member 2)\; exhibits delayed rectifier potassium channel activity\; is involved in potassium ion transmembrane transport\; localizes to the plasma membrane\; is expressed in sensory neurons,…
711	WBGene00014307	F07H5.3	Pseudogene	Pseudogene	Pseudogene	F07H5.3 is enriched in the body wall musculature, the intestine, the muscle cell, and the nervous system based on RNA-seq and microarray studies\; is affected by several genes including daf-2, dpy-10, and gld-1 based on microarray and RNA-seq studies\; is affected by four chemicals including Rotenone, Zidovudine, and paraquat based on RNA-seq and microarray studies.
712	WBGene00014308	F07H5.4	Pseudogene	Pseudogene	Pseudogene	F07H5.4 is enriched in the alimentary system, the digestive tract, the muscular system, and the nervous system based on RNA-seq and microarray studies\; is affected by several genes including daf-2, dpy-10, and pgl-1 based on microarray and RNA-seq studies\; is affected by eight chemicals including Ethanol, Rotenone, and stavudine based on RNA-seq and microarray studies.
713	WBGene00014562	Y17D7B.7	Pseudogene	Pseudogene	Pseudogene	Y17D7B.7 is enriched in the muscle cell based on microarray studies\; is affected by several genes including daf-16, glp-1, and daf-12 based on microarray and RNA-seq studies\; is affected by seven chemicals including methylmercury hydroxide, Cry5B, and Quercetin based on RNA-seq and microarray studies.
714	WBGene00015010	B0041.6	Metabolism	Metabolism: unassigned	Metabolism: unassigned	ptps-1 is an ortholog of human PTS\; exhibits 6-pyruvoyltetrahydropterin synthase activity and identical protein binding activity\; is involved in tetrahydrobiopterin biosynthetic process\; is expressed in several tissues, including the epithelial system and the nervous system\; human orthologs of this gene are implicated in Bh4-deficient hyperphenylalaninemia A.
715	WBGene00015022	B0205.8	mRNA functions	mRNA functions: binding	mRNA functions: binding: unassigned	B0205.8 is predicted to have RNA binding activity.
716	WBGene00015096	B0261.8	Unassigned	Unassigned	Unassigned	B0261.8 is affected by several genes including daf-2, clk-1, and pgl-1 based on RNA-seq and microarray studies\; is affected by Mianserin based on RNA-seq studies.
717	WBGene00015101	B0280.3	Metabolism	Metabolism: nucleotide	Metabolism: nucleotide	rpia-1 is an ortholog of human RPIA\; is predicted to have ribose-5-phosphate isomerase activity\; is expressed in head neurons, tail neurons, the intestine, the nerve ring, and the pharynx.
718	WBGene00015115	B0286.1	Unassigned	Unassigned	Unassigned: regulated by multiple stresses	B0286.1 is enriched in the muscle cell and the nervous system based on tiling array, RNA-seq, and microarray studies\; is affected by several genes including daf-16, daf-12, and sir-2.1 based on microarray, tiling array, and RNA-seq studies\; is affected by 1-methylnicotinamide, Rotenone, and Zidovudine based on RNA-seq studies.
719	WBGene00015148	B0336.11	Metabolism	Metabolism: lipid	Metabolism: lipid: phospholipid	hpo-28 is an ortholog of human MOSPD2\; is predicted to encode a protein with the following domains: Major sperm protein (MSP) domain, PapD-like superfamily, and Immunoglobulin-like fold.
720	WBGene00015162	B0361.8	Metabolism	Metabolism: carbohydrate	Metabolism: carbohydrate	algn-11 is an ortholog of human ALG11 (ALG11, alpha-1,2-mannosyltransferase)\; is predicted to have GDP-Man:Man3GlcNAc2-PP-Dol alpha-1,2-mannosyltransferase activity\; human orthologs of this gene are implicated in congenital disorder of glycosylation type I.
721	WBGene00015164	B0361.10	Trafficking	Trafficking: vesicle targeting/fusion	Trafficking: vesicle targeting/fusion: SNARE	ykt-6 is an ortholog of human YKT6 (YKT6 v-SNARE homolog)\; is predicted to have protein-cysteine S-palmitoyltransferase activity.
722	WBGene00015303	C01F4.2	Signaling	Signaling: small GTPase	Signaling: small GTPase: Rho/Rac	rga-6 is an ortholog of human ARHGAP36 (Rho GTPase activating protein 36) and ARHGAP6 (Rho GTPase activating protein 6)\; is involved in defense response to fungus\; is expressed in the head, the intestine, the nervous system, and the sensillum.
723	WBGene00015309	C01G5.7	Unassigned	Unassigned	Unassigned	C01G5.7 is enriched in the Z1.p, the Z4.a, the gon_male_dtc anterior, and the gon_male_dtc posterior based on RNA-seq studies\; is affected by several genes including clk-1, sir-2.1, and pgl-1 based on microarray and RNA-seq studies\; is affected by Chlorpyrifos and allantoin based on microarray studies.
724	WBGene00015326	C02B10.1	Metabolism	Metabolism: pentose phosphate pathway	Metabolism: pentose phosphate pathway	ivd-1 is an ortholog of human IVD (isovaleryl-CoA dehydrogenase)\; is predicted to have flavin adenine dinucleotide binding activity and oxidoreductase activity, acting on the CH-CH group of donors\; is involved in positive regulation of proteasomal ubiquitin-dependent protein catabolic process and regulation of response to oxidative stress\; is expressed in the head, the pharynx, and the reprodu…
725	WBGene00015339	C02E7.6	Unassigned	Unassigned	Unassigned: regulated by multiple stresses	C02E7.6 is expressed in the nervous system and the ventral nerve cord.
726	WBGene00015340	C02E7.7	Unassigned	Unassigned	Unassigned: regulated by multiple stresses	C02E7.7 is enriched in several tissues, including the germline precursor cell, the hypodermis, the intestine, and the nervous system based on tiling array, RNA-seq, and microarray studies\; is affected by several genes including daf-16, daf-2, and skn-1 based on microarray, RNA-seq, and tiling array studies\; is affected by twenty-one chemicals including methylmercury hydroxide, 1-methylnicotinam…
727	WBGene00015390	C03F11.4	Unassigned	Unassigned	Unassigned	C03F11.4 is enriched in several tissues, including the coelomocyte, the germ line, the muscle cell, and the nervous system based on tiling array, RNA-seq, and microarray studies\; is affected by several genes including glp-1, hsf-1, and pgl-1 based on microarray and RNA-seq studies\; is affected by D-glucose and dafa#1 based on RNA-seq and microarray studies.
728	WBGene00015474	C05D9.7	Transmembrane protein	Transmembrane protein: unassigned	Transmembrane protein: unassigned	C05D9.7 is enriched in the germ line, the muscle cell, and the nervous system based on RNA-seq and microarray studies\; is affected by several genes including glp-1, skn-1, and daf-12 based on microarray, tiling array, and RNA-seq studies\; is affected by six chemicals including 1-methylnicotinamide, Rotenone, and bisphenol S based on RNA-seq and microarray studies.
729	WBGene00015476	C05D9.9	Unassigned	Unassigned	Unassigned: regulated by multiple stresses	C05D9.9 is enriched in dopaminergic neurons, the OLL, the PVD, and the hypodermis based on tiling array studies\; is affected by several genes including daf-16, daf-2, and glp-1 based on microarray, RNA-seq, and tiling array studies\; is affected by twelve chemicals including Rotenone, Tunicamycin, and Cadmium Chloride based on RNA-seq and microarray studies\; is predicted to encode a protein wit…
730	WBGene00015551	C06G3.5	Metabolism	Metabolism: nucleotide	Metabolism: nucleotide	C06G3.5 is an ortholog of human ADA (adenosine deaminase)\; is predicted to have deaminase activity\; is expressed in several tissues, including the alimentary system, the muscular system, the nervous system, and the reproductive system\; human orthologs of this gene are implicated in adenosine deaminase deficiency.
731	WBGene00015560	C07A12.2	Unassigned	Unassigned	Unassigned: regulated by multiple stresses	C07A12.2 is enriched in the male, the nervous system, and the ventral nerve cord based on tiling array, RNA-seq, and microarray studies\; is affected by several genes including daf-2, glp-1, and clk-1 based on microarray, RNA-seq, and tiling array studies\; is affected by four chemicals including Sodium Chloride, Cry5B, and paraquat based on RNA-seq and microarray studies.
732	WBGene00015565	C07D8.6	Metabolism	Metabolism: unassigned	Metabolism: unassigned	C07D8.6 is an ortholog of human AKR1C1 (aldo-keto reductase family 1 member C1), AKR1C2 (aldo-keto reductase family 1 member C2), and AKR1D1 (aldo-keto reductase family 1 member D1)\; is predicted to have oxidoreductase activity\; is expressed in the germ line.
733	WBGene00015567	C07D10.2	Unassigned	Unassigned	Unassigned: BTB and MATH domain	bath-44 is an ortholog of human SPOPL (speckle type BTB\/POZ protein like)\; is expressed in the pharynx\; is predicted to encode a protein with the following domains: BTB\/POZ domain, MATH\/TRAF domain, TRAF-like, SKP1\/BTB\/POZ domain superfamily, and BTB\/Kelch-associated.
734	WBGene00015664	C10A4.3	Transmembrane protein	Transmembrane protein: unassigned	Transmembrane protein: unassigned	C10A4.3 is enriched in several tissues, including the Z1.p, the alimentary system, the male distal tip cell, the nervous system, and the somatic gonad precursor based on tiling array, RNA-seq, and microarray studies\; is affected by several genes including daf-2, sir-2.1, and lin-35 based on microarray and RNA-seq studies\; is affected by six chemicals including 1-methylnicotinamide, methylmercur…
735	WBGene00015678	C10F3.4	Metabolism	Metabolism: carbohydrate	Metabolism: carbohydrate	mcp-1 is an ortholog of human GDPGP1\; exhibits GDP-D-glucose phosphorylase activity\; is involved in glucose metabolic process\; localizes to the cytoplasm\; is expressed in anterior hypodermis and the reproductive system.
736	WBGene00015689	C10G11.9	Transcription: chromatin	Transcription: chromatin structure	Transcription: chromatin structure: unassigned	spch-2 localizes to the nuclear chromatin\; is expressed in the sperm.
737	WBGene00015734	C13B9.3	Trafficking	Trafficking: ER/Golgi	Trafficking: ER/Golgi: COP I	copd-1 is an ortholog of human ARCN1\; is expressed in several tissues, including the alimentary system, the muscular system, the nervous system, and the reproductive system\; human ARCN1 exhibits RNA binding activity.
738	WBGene00015750	C14A11.5	Unassigned	Unassigned	Unassigned	C14A11.5 is enriched in the nervous system based on tiling array, RNA-seq, and microarray studies\; is affected by several genes including daf-12, pgl-1, and glh-1 based on tiling array, RNA-seq, and microarray studies\; is affected by Colistin and Sirolimus based on microarray studies.
739	WBGene00015751	C14A11.6	Unassigned	Unassigned	Unassigned	C14A11.6 is enriched in the OLL and the PVD based on microarray studies\; is affected by several genes including skn-1, daf-12, and hsf-1 based on tiling array and RNA-seq studies\; is affected by stavudine based on RNA-seq studies.
740	WBGene00015755	C14B9.10	Metabolism	Metabolism: mitochondria	Metabolism: mitochondria: complex III	C14B9.10 is an ortholog of human UQCR10 (ubiquinol-cytochrome c reductase, complex III subunit X)\; is predicted to encode a protein with the following domains: Cytochrome b-c1 complex subunit 9 and Cytochrome b-c1 complex subunit 9 superfamily.
741	WBGene00015781	C14F11.6	Metabolism	Metabolism: nucleotide	Metabolism: nucleotide	C14F11.6 is predicted to have dTDP-4-dehydrorhamnose 3,5-epimerase activity.
742	WBGene00015790	C15C7.4	Unassigned	Unassigned	Unassigned	C15C7.4 is enriched in the nervous system based on tiling array and RNA-seq studies\; is affected by several genes including daf-2, skn-1, and hsf-1 based on microarray and RNA-seq studies\; is affected by five chemicals including aldicarb, multi-walled carbon nanotube, and Sodium Chloride based on microarray and RNA-seq studies.
743	WBGene00015803	C15H9.9	Unassigned	Unassigned	Unassigned	C15H9.9 is expressed in the marginal cell.
744	WBGene00015814	C16A3.10	Metabolism	Metabolism: amino acid	Metabolism: amino acid: synthesis	oatr-1 is an ortholog of human Oat\; is predicted to have ornithine-oxo-acid transaminase activity and pyridoxal phosphate binding activity\; is expressed in several tissues, including the alimentary system, the hypodermis, the nervous system, and the tail\; human orthologs of this gene are implicated in gyrate atrophy.
745	WBGene00015935	C17H12.10	Transmembrane protein	Transmembrane protein: unassigned	Transmembrane protein: unassigned	C17H12.10 is enriched in the amphid sensillum, the head, the muscular system, the nervous system, and the pharynx based on tiling array, RNA-seq, and microarray studies\; is affected by several genes including daf-2, glp-1, and age-1 based on microarray and RNA-seq studies\; is affected by five chemicals including methylmercuric chloride, Mercuric Chloride, and Chlorpyrifos based on microarray st…
746	WBGene00015965	C18C4.3	Stress response	Stress response: detoxification	Stress response: detoxification: ugt	ugt-48 is an ortholog of human UGT3A1 (UDP glycosyltransferase family 3 member A1) and UGT3A2 (UDP glycosyltransferase family 3 member A2)\; is predicted to have calmodulin binding activity and glucuronosyltransferase activity.
747	WBGene00015969	C18C4.9	Globin	Globin	Globin	glb-6 exhibits several functions, including cation binding activity, heme binding activity, and nitric oxide binding activity\; is expressed in the nervous system.
748	WBGene00015972	C18E3.3	Unassigned	Unassigned	Unassigned: regulated by multiple stresses	C18E3.3 is enriched in several tissues, including the Z1.p, the Z4.a, the body wall muscle cell, the nervous system, and the reproductive system based on tiling array and RNA-seq studies\; is affected by several genes including daf-2, sir-2.1, and lin-35 based on microarray and RNA-seq studies\; is affected by five chemicals including D-glucose, Chlorpyrifos, and Diazinon based on RNA-seq and mic…
749	WBGene00016009	C23F12.4	Unassigned	Unassigned	Unassigned	C23F12.4 is enriched in the body wall muscle cell, the hypodermis, the intestine, and the nervous system based on microarray, tiling array, and RNA-seq studies\; is affected by several genes including eat-2, sir-2.1, and lin-35 based on microarray and RNA-seq studies\; is affected by four chemicals including Cry5B, Zidovudine, and paraquat based on RNA-seq and microarray studies.
750	WBGene00016011	C23G10.2	mRNA functions	mRNA functions: processing	mRNA functions: processing: nuclease	C23G10.2 is an ortholog of human HRSP12\; human RIDA exhibits deaminase activity.
751	WBGene00016028	C24A1.1	Neuronal function	Neuronal function: synaptic function	Neuronal function: synaptic function: neuropeptide	flp-24 is expressed in the ALA.
752	WBGene00016067	C24H10.1	Cytoskeleton	Cytoskeleton: claudin	Cytoskeleton: claudin	C24H10.1 is enriched in the nervous system based on RNA-seq studies\; is affected by several genes including daf-16, daf-12, and npr-1 based on microarray and RNA-seq studies\; is affected by seven chemicals including aldicarb, stavudine, and Zidovudine based on microarray and RNA-seq studies\; is predicted to encode a protein with the following domain: Clc protein-like.
753	WBGene00016114	C25H3.5	Neuronal function	Neuronal function: synaptic function	Neuronal function: synaptic function: neuropeptide	flp-27 is enriched in the male, the nervous system, and the sensillum based on tiling array, RNA-seq, and microarray studies\; is affected by several genes including daf-2, hsf-1, and clk-1 based on tiling array, microarray, and RNA-seq studies\; is affected by eight chemicals including Rotenone, D-glucose, and stavudine based on RNA-seq and microarray studies.
754	WBGene00016121	C25H3.12	Cilia	Cilia: IFT	Cilia: IFT-A	ift-43 is expressed in ciliated neurons.
755	WBGene00016150	C26F1.7	Signaling	Signaling: unassigned	Signaling: unassigned	hint-3 is an ortholog of human HINT3\; is predicted to encode a protein with the following domain: HIT-like superfamily.
756	WBGene00016193	C28H8.2	Unassigned	Unassigned	Unassigned	C28H8.2 is enriched in the AFD, the PLM, and the intestine based on RNA-seq and microarray studies\; is affected by several genes including daf-2, elt-2, and sir-2.1 based on microarray and RNA-seq studies\; is affected by Atrazine and Chlorpyrifos based on microarray studies\; is predicted to encode a protein with the following domain: Protein of unknown function DUF5390.
757	WBGene00016194	C28H8.3	mRNA functions	mRNA functions: processing	mRNA functions: processing: helicase	C28H8.3 is an ortholog of human DDX60 (DExD\/H-box helicase 60) and DDX60L (DExD\/H-box 60 like)\; is predicted to have ATP binding activity, helicase activity, and nucleic acid binding activity.
758	WBGene00016195	C28H8.4	Trafficking	Trafficking: ER/Golgi	Trafficking: ER/Golgi: ER unassigned	C28H8.4 is an ortholog of human KDELR1\; is predicted to have ER retention sequence binding activity.
759	WBGene00016209	C29E4.12	Unassigned	Unassigned	Unassigned	C29E4.12 is an ortholog of human C7orf55\; is predicted to encode a protein with the following domain: Protein FMC1 homologue.
760	WBGene00016215	C29F5.7	Globin	Globin	Globin	glb-10 is predicted to have heme binding activity, oxygen binding activity, and oxygen carrier activity\; localizes to the plasma membrane\; is expressed in several tissues, including the alimentary system, the epithelial system, the gonad, the muscular system, and the nervous system.
761	WBGene00016319	C32D5.12	Metabolism	Metabolism: lipid	Metabolism: lipid: sterol	C32D5.12 is predicted to have 3-beta-hydroxy-delta5-steroid dehydrogenase activity.
762	WBGene00016321	C32E8.3	Cytoskeleton	Cytoskeleton: microtubule	Cytoskeleton: microtubule: tubulin modification	tppp-1 is an ortholog of human TPPP (tubulin polymerization promoting protein), TPPP2 (tubulin polymerization promoting protein 2), and TPPP3 (tubulin polymerization promoting protein 3)\; human TPPP3 exhibits tubulin binding activity.
763	WBGene00016362	C33G8.4	Unassigned	Unassigned	Unassigned: regulated by multiple stresses	C33G8.4 is enriched in the AFD, the PLM, the amphid sheath cell, and the intestine based on RNA-seq and microarray studies\; is affected by several genes including daf-2, age-1, and dpy-10 based on microarray, RNA-seq, and tiling array studies\; is affected by five chemicals including Rotenone, D-glucose, and bisphenol A based on RNA-seq and microarray studies\; is predicted to encode a protein w…
764	WBGene00016363	C33G8.5	Transmembrane protein	Transmembrane protein: seven transmembrane receptor	Transmembrane protein: seven transmembrane receptor: srab	srab-4 is expressed in several tissues, including the alimentary system and the nervous system\; is predicted to encode a protein with the following domain: 7TM GPCR, serpentine receptor class ab (Srab).
765	WBGene00016395	C34B2.10	Proteolysis general	Proteolysis general: serine	Proteolysis general: serine	C34B2.10 is an ortholog of human SPCS1\; is predicted to have peptidase activity\; localizes to the endoplasmic reticulum.
766	WBGene00016406	C34D10.1	Transmembrane protein	Transmembrane protein: unassigned	Transmembrane protein: unassigned	C34D10.1 is an ortholog of human MOSPD1\; is predicted to encode a protein with the following domains: Major sperm protein (MSP) domain, PapD-like superfamily, Immunoglobulin-like fold, and Motile sperm domain-containing protein 1.
767	WBGene00016454	NA	NA	NA	NA	NA
768	WBGene00016458	NA	NA	NA	NA	NA
769	WBGene00016463	NA	NA	NA	NA	NA
770	WBGene00016493	C37A2.7	Metabolism	Metabolism: mitochondria	Metabolism: mitochondria: ribosome	C37A2.7 is an ortholog of human RPLP2 (ribosomal protein lateral stalk subunit P2)\; is predicted to encode a protein with the following domain: Ribosomal protein P1\/P2, N-terminal domain.
771	WBGene00016539	C39F7.2	Extracellular material	Extracellular material: matrix	Extracellular material: matrix	madd-2 is an ortholog of human TRIM67 (tripartite motif containing 67) and TRIM9 (tripartite motif containing 9)\; exhibits protein homodimerization activity, signaling receptor binding activity, and ubiquitin-protein transferase activity\; is involved in several processes, including axon guidance, cell projection assembly, and protein ubiquitination\; localizes to several cellular components, in…
772	WBGene00016559	C41A3.2	Unassigned	Unassigned	Unassigned	C41A3.2 is enriched in the AFD, the OLL, the PVD, the coelomocyte, and the germ line based on microarray, tiling array, and RNA-seq studies\; is affected by several genes including glp-1, clk-1, and fog-2 based on microarray, RNA-seq, and tiling array studies\; is affected by Atrazine based on microarray studies.
773	WBGene00016608	C43E11.11	Trafficking	Trafficking: ER/Golgi	Trafficking: ER/Golgi: oligomeric Golgi complex	cogc-5 is an ortholog of human COG5 (component of oligomeric golgi complex 5)\; is expressed in the gonad\; is predicted to encode a protein with the following domain: Conserved oligomeric Golgi complex subunit 5.
774	WBGene00016616	C43H6.3	Unassigned	Unassigned	Unassigned	C43H6.3 is an ortholog of human MTPN (myotrophin)\; is predicted to encode a protein with the following domains: Ankyrin repeat, Ankyrin repeat-containing domain, and Ankyrin repeat-containing domain superfamily.
775	WBGene00016628	C44B7.6	Transmembrane transport	Transmembrane transport: amino acid	Transmembrane transport: amino acid	slc-36.5 is an ortholog of human SLC36A3 (solute carrier family 36 member 3), SLC36A2 (solute carrier family 36 member 2), and SLC36A1 (solute carrier family 36 member 1)\; human SLC36A2 exhibits glycine transmembrane transporter activity.
776	WBGene00016655	C44E4.6	Metabolism	Metabolism: lipid	Metabolism: lipid: unassigned	acbp-1 is an ortholog of human Dbi\; is predicted to have fatty-acyl-CoA binding activity and lipid binding activity\; is involved in determination of adult lifespan and lipid storage.
777	WBGene00016658	C45B2.1	Unassigned	Unassigned	Unassigned: regulated by multiple stresses	C45B2.1 is enriched in the epithelial system, the excretory cell, the germ line, the intestine, and the nervous system based on tiling array and RNA-seq studies\; is affected by several genes including daf-2, glp-1, and age-1 based on microarray, RNA-seq, and tiling array studies\; is affected by twenty-two chemicals including Ethanol, Rotenone, and Rifampin based on RNA-seq and microarray studie…
778	WBGene00016659	C45B2.2	Unassigned	Unassigned	Unassigned: regulated by multiple stresses	C45B2.2 is enriched in several tissues, including the alimentary system, the germline precursor cell, the hypodermis, and the nervous system based on tiling array, RNA-seq, and microarray studies\; is affected by several genes including glp-1, skn-1, and let-7 based on microarray, RNA-seq, and proteomic studies\; is affected by seventeen chemicals including 1-methylnicotinamide, Tunicamycin, and …
779	WBGene00016684	C45G9.13	Neuronal function	Neuronal function: synaptic function	Neuronal function: synaptic function: neuropeptide	nlp-43 is expressed in the intestine and the nervous system.
780	WBGene00016734	C46H11.10	Unassigned	Unassigned	Unassigned: regulated by multiple stresses	C46H11.10 is enriched in the muscle cell, the nervous system, and the sensillum based on tiling array, RNA-seq, and microarray studies\; is affected by several genes including daf-2, skn-1, and eat-2 based on microarray and RNA-seq studies\; is affected by six chemicals including Tunicamycin, stavudine, and Zidovudine based on microarray and RNA-seq studies.
781	WBGene00016746	C48B6.10	Transmembrane protein	Transmembrane protein: unassigned	Transmembrane protein: unassigned	C48B6.10 is enriched in the C, the cephalic sheath cell, and the intestine based on tiling array and RNA-seq studies\; is affected by several genes including daf-16, gld-1, and hsf-1 based on RNA-seq and microarray studies\; is affected by Rotenone based on RNA-seq studies.
782	WBGene00016783	C49G7.5	Stress response	Stress response: pathogen	Stress response: pathogen: unassigned	irg-2 is involved in defense response to Gram-negative bacterium and innate immune response.
783	WBGene00016788	C49G7.10	Unassigned	Unassigned	Unassigned	C49G7.10 is involved in innate immune response.
784	WBGene00016790	C49H3.3	Unassigned	Unassigned	Unassigned: regulated by multiple stresses	C49H3.3 is an ortholog of human LLPH\; human LLPH exhibits RNA binding activity.
785	WBGene00016806	C50D2.2	Transmembrane transport	Transmembrane transport: solute carrier	Transmembrane transport: solute carrier	C50D2.2 is an ortholog of human SLC7A4 (solute carrier family 7 member 4)\; is predicted to have transmembrane transporter activity\; is expressed in several tissues, including the alimentary system, the head, the nervous system, and the reproductive system.
786	WBGene00016841	C50F2.8	Signaling	Signaling: heteromeric G protein	Signaling: heteromeric G protein: guanylyl cyclase	magu-3 is an ortholog of human MPP2 (membrane palmitoylated protein 2) and MPP6 (membrane palmitoylated protein 6)\; is expressed in the intestine, the pharynx, and the tail\; is predicted to encode a protein with the following domains: Guanylate kinase\/L-type calcium channel beta subunit, P-loop containing nucleoside triphosphate hydrolase, SH3-like domain superfamily, and PDZ superfamily.
787	WBGene00016893	C53B7.2	Proteolysis general	Proteolysis general: inhibitor	Proteolysis general: inhibitor: TIL domain	C53B7.2 is enriched in the DA neuron, the I5 neuron, the SAB, and the retrovesicular ganglion based on RNA-seq and microarray studies\; is affected by several genes including daf-2, clk-1, and eat-2 based on microarray, tiling array, and RNA-seq studies\; is affected by ten chemicals including Ethanol, manganese chloride, and bisphenol S based on RNA-seq and microarray studies\; is predicted to e…
788	WBGene00016903	C53D5.2	Proteolysis proteasome	Proteolysis proteasome: E3	Proteolysis proteasome: E3: RING finger	marc-4 is an ortholog of human MARCH1 (membrane associated ring-CH-type finger 1)\; is predicted to have ubiquitin-protein transferase activity.
789	WBGene00016916	C54D2.2	Unassigned	Unassigned	Unassigned	C54D2.2 is enriched in the nervous system and the ventral nerve cord based on microarray, tiling array, and RNA-seq studies\; is affected by several genes including daf-2, lin-4, and lin-14 based on RNA-seq and microarray studies\; is affected by 1-methylnicotinamide and D-glucose based on RNA-seq studies.
790	WBGene00016917	C54E4.1	Unassigned	Unassigned	Unassigned	C54E4.1 is enriched in the nervous system and the ventral nerve cord based on tiling array and microarray studies\; is affected by several genes including pgl-1, nhr-25, and prg-1 based on RNA-seq and microarray studies\; is affected by Chlorpyrifos and Microcystin-LR based on microarray studies.
791	WBGene00016958	C55F2.2	Proteolysis general	Proteolysis general: lysozyme	Proteolysis general: lysozyme	ilys-4 is predicted to have lysozyme activity\; is expressed in the nervous system.
792	WBGene00016965	C56C10.9	Unassigned	Unassigned	Unassigned	C56C10.9 is an ortholog of human SDF4 (stromal cell derived factor 4)\; is predicted to have calcium ion binding activity.
793	WBGene00016977	C56G2.1	mRNA functions	mRNA functions: binding	mRNA functions: binding: KH	akap-1 is an ortholog of human AKAP1 (A-kinase anchoring protein 1)\; is predicted to have RNA binding activity and protein kinase A regulatory subunit binding activity\; is expressed in several tissues including the gonad.
794	WBGene00016979	C56G2.4	Unassigned	Unassigned	Unassigned	C56G2.4 is an ortholog of human PEBP4 and Pebp1\; is expressed in the body wall musculature, the intestine, the nervous system, and the pharynx\; human PEBP1 exhibits protein kinase binding activity.
795	WBGene00016981	C56G2.7	Extracellular material	Extracellular material: matrix	Extracellular material: matrix	rpn-13 is an ortholog of human ADRM1\; exhibits ubiquitin-specific protease binding activity\; is expressed in the intestine, the nervous system, and the seam cell.
796	WBGene00016988	CD4.1	Transmembrane protein	Transmembrane protein: unassigned	Transmembrane protein: unassigned	CD4.1 is enriched in the body wall muscle cell, the nervous system, and the ventral nerve cord based on tiling array and RNA-seq studies\; is affected by several genes including daf-2, eat-2, and pgl-1 based on microarray and RNA-seq studies\; is affected by six chemicals including Rotenone, Atrazine, and Cadmium based on RNA-seq and microarray studies.
797	WBGene00016997	D1005.3	Transcription factor	Transcription factor: bZIP	Transcription factor: bZIP	cebp-1 is an ortholog of human CEBPG (CCAAT enhancer binding protein gamma)\; is involved in several processes, including activation of MAPK activity, generation of neurons, and regulation of nervous system development\; localizes to the cytoplasm, nucleus, and synapse\; is expressed in several tissues, including the alimentary system, the hypodermis, the muscle cell, and the nervous system.
798	WBGene00017023	D1022.4	Unassigned	Unassigned	Unassigned: hydrolase	D1022.4 is predicted to have hydrolase activity.
799	WBGene00017039	D1073.1	Signaling	Signaling: Y kinase	Signaling: Y kinase	trk-1 is an ortholog of human NTRK2, NTRK3, and NTRK1\; is predicted to have protein tyrosine kinase activity.
800	WBGene00017076	D2096.9	Unassigned	Unassigned	Unassigned	D2096.9 is enriched in the alimentary system, the amphid sensillum, the digestive tract, and the nervous system based on tiling array, RNA-seq, and microarray studies\; is affected by several genes including daf-12, clk-1, and sir-2.1 based on microarray, tiling array, and RNA-seq studies\; is affected by seven chemicals including methylmercury hydroxide, Rotenone, and multi-walled carbon nanotub…
801	WBGene00017082	DC2.5	Metabolism	Metabolism: short chain dehydrogenase	Metabolism: short chain dehydrogenase	DC2.5 is an ortholog of human WWOX (WW domain containing oxidoreductase)\; is predicted to encode a protein with the following domains: Short-chain dehydrogenase\/reductase SDR and NAD(P)-binding domain superfamily.
802	WBGene00017098	E02D9.1	mRNA functions	mRNA functions: binding	mRNA functions: binding: KH	E02D9.1 is an ortholog of human KHDRBS1 (KH RNA binding domain containing, signal transduction associated 1), KHDRBS2 (KH RNA binding domain containing, signal transduction associated 2), and KHDRBS3 (KH RNA binding domain containing, signal transduction associated 3)\; is predicted to have ATP binding activity, RNA binding activity, and protein serine\/threonine kinase activity\; is expressed in…
803	WBGene00017127	E04F6.8	Unassigned	Unassigned	Unassigned: regulated by multiple stresses	E04F6.8 is enriched in several tissues, including the coelomocyte, the excretory cell, the hypodermis, the intestine, and the nervous system based on tiling array, RNA-seq, and microarray studies\; is affected by several genes including daf-16, daf-2, and glp-1 based on microarray, RNA-seq, and tiling array studies\; is affected by ten chemicals including Rotenone, Alovudine, and Zidovudine based…
804	WBGene00017128	E04F6.9	Unassigned	Unassigned	Unassigned: regulated by multiple stresses	E04F6.9 is enriched in the epithelial system, the muscle cell, the nervous system, and the sensillum based on tiling array, RNA-seq, and microarray studies\; is affected by several genes including daf-16, daf-2, and glp-1 based on microarray, proteomic, RNA-seq, and tiling array studies\; is affected by seven chemicals including Rotenone, nicotine, and Zidovudine based on RNA-seq, proteomic, and …
805	WBGene00017129	E04F6.10	Transmembrane protein	Transmembrane protein: unassigned	Transmembrane protein: unassigned	E04F6.10 is enriched in the muscle cell and the nervous system based on tiling array, RNA-seq, and microarray studies\; is affected by several genes including daf-16, eri-1, and rrf-1 based on RNA-seq and microarray studies\; is affected by four chemicals including multi-walled carbon nanotube, stavudine, and Colistin based on RNA-seq and microarray studies.
806	WBGene00017149	EGAP4.1	Unassigned	Unassigned	Unassigned	EGAP4.1 is enriched in dopaminergic neurons, the AFD, the body wall musculature, and the muscle cell based on tiling array, RNA-seq, and microarray studies\; is affected by several genes including daf-16, skn-1, and daf-12 based on microarray, tiling array, and RNA-seq studies\; is affected by seven chemicals including multi-walled carbon nanotube, Zidovudine, and Sodium Chloride based on RNA-seq…
807	WBGene00017161	F01F1.4	Signaling	Signaling: small GTPase	Signaling: small GTPase: Rab	rabn-5 is an ortholog of human RABEP2, RABEP1, and RUFY1 (RUN and FYVE domain containing 1)\; exhibits GTPase activating protein binding activity\; is involved in molting cycle.
808	WBGene00017166	F01F1.12	Metabolism	Metabolism: glycolysis	Metabolism: glycolysis	aldo-2 is an ortholog of human ALDOA, ALDOB, and ALDOC\; is predicted to have fructose-bisphosphate aldolase activity\; is expressed widely\; human orthologs of this gene are implicated in hereditary fructose intolerance syndrome.
809	WBGene00017217	F07F6.4	Signaling	Signaling: small GTPase	Signaling: small GTPase: ARF	F07F6.4 is an ortholog of human ARFGAP2 (ADP ribosylation factor GTPase activating protein 2) and ARFGAP3 (ADP ribosylation factor GTPase activating protein 3)\; is predicted to have GTPase activator activity and metal ion binding activity\; is expressed in the intestine, the nervous system, and the rectal gland cell.
810	WBGene00017220	F07F6.8	Metabolism	Metabolism: lipid	Metabolism: lipid: binding	F07F6.8 is an ortholog of human APOL4 (apolipoprotein L4), APOL5 (apolipoprotein L5), and APOL1 (apolipoprotein L1)\; is predicted to have lipid binding activity.
811	WBGene00017240	F08B6.3	Unassigned	Unassigned	Unassigned	calu-2 is an ortholog of human RCN2 (reticulocalbin 2)\; is predicted to have calcium ion binding activity\; is expressed in the head, the muscular system, the nervous system, and the pharynx.
812	WBGene00017292	F09E5.16	Unassigned	Unassigned	Unassigned: membrane spanning domain	F09E5.16 is enriched in the nervous system based on RNA-seq and microarray studies\; is affected by several genes including daf-2, pgl-1, and isp-1 based on microarray, RNA-seq, and tiling array studies\; is affected by four chemicals including Rotenone, Humic Substances, and Colistin based on RNA-seq and microarray studies.
813	WBGene00017317	F09G2.9	Nucleic acid	Nucleic acid: binding	Nucleic acid: binding: unassigned	attf-2 is predicted to have DNA binding activity\; is expressed in several tissues, including the ABalaaaa, the ABalaaap, the ABalaap, the ABalaapa, and the ABalaapp.
814	WBGene00017344	F10E7.2	Unassigned	Unassigned	Unassigned: membrane spanning domain	F10E7.2 is enriched in the germ line based on tiling array and RNA-seq studies\; is affected by several genes including daf-16, gld-1, and elt-2 based on microarray, tiling array, and RNA-seq studies\; is affected by six chemicals including manganese chloride, bisphenol S, and Alovudine based on RNA-seq and microarray studies.
815	WBGene00017350	F10E7.9	Transmembrane transport	Transmembrane transport: solute carrier	Transmembrane transport: solute carrier	F10E7.9 is an ortholog of human SLC12A8 (solute carrier family 12 member 8)\; is predicted to have transmembrane transporter activity\; is expressed in retrovesicular ganglion neurons, tail neurons, and the nerve ring.
816	WBGene00017369	F10G7.5	Transmembrane transport	Transmembrane transport: solute carrier	Transmembrane transport: solute carrier	F10G7.5 is predicted to have transmembrane transporter activity.
817	WBGene00017372	F10G7.9	Unassigned	Unassigned	Unassigned	F10G7.9 is predicted to have metal ion binding activity.
818	WBGene00017380	F11D5.1	Unassigned	Unassigned	Unassigned	F11D5.1 is enriched in the AFD, the amphid sheath cell, and the pharynx based on microarray and RNA-seq studies\; is affected by several genes including daf-16, skn-1, and dpy-10 based on microarray and RNA-seq studies\; is affected by eight chemicals including Rotenone, Zidovudine, and resveratrol based on RNA-seq and microarray studies.
819	WBGene00017397	F12A10.8	Unassigned	Unassigned	Unassigned	F12A10.8 is enriched in the Psub1, the germ line, and the nervous system based on tiling array, RNA-seq, and microarray studies\; is affected by several genes including hsf-1, sir-2.1, and lin-39 based on microarray and RNA-seq studies\; is affected by ten chemicals including Rotenone, stavudine, and Zidovudine based on RNA-seq and microarray studies.
820	WBGene00017445	F14B8.2	Transmembrane transport	Transmembrane transport: major facilitator	Transmembrane transport: major facilitator	sid-5 is involved in RNA interference and RNA transport\; localizes to the late endosome\; is expressed in the embryonic cell, the somatic cell, the somatic gonad, and the spermatheca.
821	WBGene00017467	F14F9.4	Unassigned	Unassigned	Unassigned: regulated by multiple stresses	F14F9.4 is enriched in several tissues, including the Z1.p, the Z4.a, the intestine, the male distal tip cell, and the somatic gonad precursor based on RNA-seq studies\; is affected by several genes including daf-16, daf-2, and hsf-1 based on microarray, tiling array, and RNA-seq studies\; is affected by fifteen chemicals including hydrogen sulfide, methylmercuric chloride, and Rotenone based on …
822	WBGene00017568	F18E9.1	Unassigned	Unassigned	Unassigned	F18E9.1 is enriched in the amphid sensillum and the nervous system based on microarray, tiling array, and RNA-seq studies\; is affected by several genes including clk-1, npr-1, and dpy-7 based on microarray, tiling array, and RNA-seq studies\; is affected by four chemicals including Mianserin, stavudine, and Zidovudine based on RNA-seq and microarray studies.
823	WBGene00017570	F18E9.4	Unassigned	Unassigned	Unassigned	F18E9.4 is affected by several genes including let-60, elt-2, and sir-2.1 based on RNA-seq, microarray, and tiling array studies\; is affected by Sirolimus based on microarray studies.
824	WBGene00017597	F19C7.8	Signaling	Signaling: SH domain	Signaling: SH domain	F19C7.8 is an ortholog of human STAC, STAC2, and STAC3\; human STAC3 exhibits identical protein binding activity.
825	WBGene00017605	F19F10.9	mRNA functions	mRNA functions: processing	mRNA functions: processing: splicing	F19F10.9 is an ortholog of human SART1 (spliceosome associated factor 1, recruiter of U4\/U6.U5 tri-snRNP)\; human SART1 exhibits RNA binding activity.
826	WBGene00017628	F20B6.4	Transmembrane protein	Transmembrane protein: unassigned	Transmembrane protein: unassigned	F20B6.4 is enriched in the intestine and the nervous system based on tiling array, microarray, and RNA-seq studies\; is affected by several genes including daf-2, daf-12, and sir-2.1 based on tiling array, RNA-seq, and microarray studies.
827	WBGene00017644	F20D12.5	Cytoskeleton	Cytoskeleton: unassigned	Cytoskeleton: unassigned	exc-9 is an ortholog of human CRIP1 (cysteine rich protein 1)\; is predicted to have zinc ion binding activity\; is involved in several processes, including body morphogenesis, epithelial cell development, and morphogenesis of a polarized epithelium\; localizes to the cytoplasm\; is expressed in several tissues, including the excretory canal, the gonad, the intestine, the nervous system, and the …
828	WBGene00017653	F21C10.3	Transmembrane protein	Transmembrane protein: unassigned	Transmembrane protein: unassigned	F21C10.3 is predicted to have transferase activity.
829	WBGene00017671	F21F3.1	Metabolism	Metabolism: unassigned	Metabolism: unassigned	pgal-1 is an ortholog of human PAM\; is predicted to have metal ion binding activity and peptidylamidoglycolate lyase activity\; is expressed in the nervous system.
830	WBGene00017675	F21F3.6	Transmembrane protein	Transmembrane protein: unassigned	Transmembrane protein: unassigned	F21F3.6 is an ortholog of human LAPTM4A, LAPTM4B, and LAPTM5\; human LAPTM4B exhibits ceramide binding activity, enzyme binding activity, and phosphatidylinositol bisphosphate binding activity.
831	WBGene00017676	F21F3.7	Transmembrane protein	Transmembrane protein: unassigned	Transmembrane protein: unassigned	F21F3.7 is an ortholog of human TMEM134\; is predicted to encode a protein with the following domain: Protein of unknown function DUF872, transmembrane.
832	WBGene00017681	F21F8.11	Transmembrane transport	Transmembrane transport: solute carrier	Transmembrane transport: solute carrier	slc-17.5 is an ortholog of human SLC17A1 (solute carrier family 17 member 1), SLC17A2 (solute carrier family 17 member 2), and SLC17A3 (solute carrier family 17 member 3)\; human SLC17A3 exhibits drug transmembrane transporter activity and transport.
833	WBGene00017717	F22F4.4	Unassigned	Unassigned	Unassigned: regulated by multiple stresses	F22F4.4 is enriched in the hypodermis and the nervous system based on tiling array and RNA-seq studies\; is affected by several genes including daf-2, daf-12, and hsf-1 based on microarray and RNA-seq studies\; is affected by five chemicals including Rotenone, D-glucose, and Zidovudine based on RNA-seq and microarray studies.
834	WBGene00017724	F22F7.7	Metabolism	Metabolism: glutathione	Metabolism: glutathione	F22F7.7 is an ortholog of human CHAC1\; is predicted to have gamma-glutamylcyclotransferase activity and transferase activity\; localizes to the striated muscle dense body.
835	WBGene00017813	F26A10.1	Neuronal function	Neuronal function: synaptic function	Neuronal function: synaptic function: neuropeptide	nlp-61 is enriched in the male, the nervous system, and the sensillum based on tiling array, RNA-seq, and microarray studies\; is affected by several genes including daf-16, pgl-1, and dcr-1 based on microarray, RNA-seq, and tiling array studies\; is affected by five chemicals including Rotenone, D-glucose, and Zidovudine based on RNA-seq and microarray studies.
836	WBGene00017837	F26G1.1	Unassigned	Unassigned	Unassigned	F26G1.1 is an ortholog of human VPS35L (VPS35 endosomal protein sorting factor like)\; is predicted to encode a protein with the following domain: UPF0505 family.
837	WBGene00017850	F27B10.1	Unassigned	Unassigned	Unassigned: membrane spanning domain	F27B10.1 is enriched in the nervous system based on tiling array and RNA-seq studies\; is affected by several genes including daf-2, glp-1, and dpy-7 based on microarray and RNA-seq studies\; is affected by Rotenone and D-glucose based on RNA-seq studies.
838	WBGene00017852	F27C1.2	Transmembrane transport	Transmembrane transport: solute carrier	Transmembrane transport: solute carrier	F27C1.2 is an ortholog of human SLC31A1 (solute carrier family 31 member 1)\; is predicted to have copper ion transmembrane transporter activity.
839	WBGene00017891	F28B4.2	Signaling	Signaling: small GTPase	Signaling: small GTPase: unassigned	rgl-1 is an ortholog of human RALGDS, RGL1, and RGL3\; is predicted to have GTPase regulator activity\; is involved in epidermal growth factor receptor signaling pathway and positive regulation of vulval development\; is expressed in several tissues, including the coelomocyte, the epithelial system, the excretory cell, the nervous system, and the reproductive system.
840	WBGene00017925	F29B9.11	Transmembrane protein	Transmembrane protein: unassigned	Transmembrane protein: unassigned	F29B9.11 is enriched in the intestine and the nervous system based on RNA-seq and microarray studies\; is affected by several genes including hsf-1, sir-2.1, and lin-35 based on microarray and RNA-seq studies\; is affected by Rotenone based on RNA-seq studies.
841	WBGene00017926	F29C4.2	Metabolism	Metabolism: mitochondria	Metabolism: mitochondria: complex IV	cox-6C is an ortholog of human COX6C (cytochrome c oxidase subunit 6C)\; is predicted to have cytochrome-c oxidase activity\; is expressed in several tissues, including the body wall musculature, the coelomocyte, the hypodermis, the pharynx, and the reproductive system.
842	WBGene00017931	F29G9.2	Unassigned	Unassigned	Unassigned	picc-1 is an ortholog of human CCDC85A, CCDC85B, and CCDC85C\; is predicted to encode a protein with the following domain: CCDC85 family.
843	WBGene00017982	F32D1.2	Metabolism	Metabolism: mitochondria	Metabolism: mitochondria: complex V	hpo-18 is an ortholog of human ATP5EP2 and ATP5F1E (ATP synthase F1 subunit epsilon)\; is predicted to have proton-transporting ATP synthase activity, rotational mechanism.
844	WBGene00017993	F32E10.6	Transcription: chromatin	Transcription: chromatin structure	Transcription: chromatin structure: unassigned	cec-5 is predicted to have methylated histone binding activity\; is expressed in the head, the midbody, and the tail.
845	WBGene00018005	F33D11.8	Neuronal function	Neuronal function: synaptic function	Neuronal function: synaptic function: neuropeptide	nlp-62 is involved in defense response to Gram-negative bacterium.
846	WBGene00018043	F35D11.1	Unassigned	Unassigned	Unassigned	F35D11.1 is enriched in the germ line and the nervous system based on tiling array, RNA-seq, and microarray studies\; is affected by several genes including daf-2, clk-1, and eat-2 based on microarray and RNA-seq studies\; is affected by four chemicals including methylmercuric chloride, Atrazine, and adsorbable organic bromine compound based on microarray studies.
847	WBGene00018051	F35D11.11	Cilia	Cilia: unassigned	Cilia: unassigned	che-10 is an ortholog of human CEP250, CROCC, and CROCC2\; is involved in cilium assembly\; localizes to the ciliary basal body and ciliary transition zone.
848	WBGene00018078	F35H12.6	Transmembrane protein	Transmembrane protein: unassigned	Transmembrane protein: unassigned	F35H12.6 is enriched in the nervous system and the ventral nerve cord based on tiling array, RNA-seq, and microarray studies\; is affected by several genes including clk-1, pgl-1, and prg-1 based on microarray and RNA-seq studies.
849	WBGene00018117	F36H12.1	Neuronal function	Neuronal function: synaptic function	Neuronal function: synaptic function: neuropeptide	nlp-47 is enriched in the head, the intestine, the male, the nervous system, and the sensillum based on tiling array, RNA-seq, and microarray studies\; is affected by several genes including hsf-1, sir-2.1, and pgl-1 based on RNA-seq and microarray studies\; is affected by five chemicals including Rotenone, D-glucose, and Zidovudine based on RNA-seq and microarray studies.
850	WBGene00018164	F38A5.7	Development	Development: somatic	Development: somatic	sup-36 is involved in embryonic digestive tract development\; is expressed in the pharynx.
851	WBGene00018175	F38B6.6	Transmembrane protein	Transmembrane protein: unassigned	Transmembrane protein: unassigned	F38B6.6 is an ortholog of human TMTC4 (transmembrane and tetratricopeptide repeat containing 4)\; is predicted to encode a protein with the following domains: Tetratricopeptide-like helical domain superfamily, Domain of unknown function DUF1736, and Tetratricopeptide repeat.
852	WBGene00018188	F38E9.6	Unassigned	Unassigned	Unassigned	F38E9.6 is enriched in the nervous system based on RNA-seq studies\; is affected by several genes including daf-16, daf-2, and clk-1 based on microarray and RNA-seq studies\; is affected by D-glucose and adsorbable organic bromine compound based on RNA-seq and microarray studies.
853	WBGene00018191	F39B3.2	Signaling	Signaling: heteromeric G protein	Signaling: heteromeric G protein: receptor	frpr-7 is predicted to have G protein-coupled receptor activity.
854	WBGene00018198	F39E9.6	Proteolysis general	Proteolysis general: metallopeptidase	Proteolysis general: metallopeptidase	F39E9.6 is enriched in the DA neuron, the VA neuron, the body wall muscle cell, and the pharynx based on microarray and tiling array studies\; is affected by several genes including clk-1, dpy-21, and hpl-2 based on microarray, tiling array, and RNA-seq studies.
855	WBGene00018214	F39H12.3	Unassigned	Unassigned	Unassigned	F39H12.3 is an ortholog of human SPA17\; is predicted to encode a protein with the following domains: IQ motif, EF-hand binding site, cAMP-dependent protein kinase regulatory subunit, dimerization-anchoring domain, Sperm surface protein Sp17, and P-loop containing nucleoside triphosphate hydrolase.
856	WBGene00018218	F40A3.3	Metabolism	Metabolism: lipid	Metabolism: lipid: binding	F40A3.3 is an ortholog of human Pebp1\; is predicted to have lipid binding activity\; localizes to the mitochondrion.
857	WBGene00018221	F40A3.6	Unassigned	Unassigned	Unassigned: regulated by multiple stresses	F40A3.6 is enriched in the PLM and the muscle cell based on RNA-seq, proteomic, and microarray studies\; is affected by several genes including glp-1, let-7, and dpy-10 based on microarray, RNA-seq, and proteomic studies\; is affected by six chemicals including methylmercuric chloride, Rotenone, and Cadmium based on microarray and RNA-seq studies.
858	WBGene00018230	F40E3.2	Unassigned	Unassigned	Unassigned	mage-1 is expressed in the hypodermis.
859	WBGene00018259	F41B4.3	Stress response	Stress response: ER	Stress response: ER	F41B4.3 is involved in endoplasmic reticulum unfolded protein response.
860	WBGene00018298	F41G3.1	Neuronal function	Neuronal function: synaptic function	Neuronal function: synaptic function: neuropeptide	nlp-50 is enriched in the nervous system and the sensillum based on microarray and RNA-seq studies\; is affected by several genes including daf-2, clk-1, and elt-2 based on microarray, RNA-seq, and tiling array studies\; is affected by five chemicals including Rotenone, D-glucose, and Atrazine based on RNA-seq and microarray studies.
861	WBGene00018335	F42A9.6	Transmembrane protein	Transmembrane protein: unassigned	Transmembrane protein: unassigned	F42A9.6 is enriched in the NSM, the germ line, and the intestine based on tiling array, RNA-seq, and microarray studies\; is affected by several genes including daf-2, hsf-1, and clk-1 based on microarray and RNA-seq studies\; is affected by seven chemicals including Rotenone, manganese chloride, and resveratrol based on RNA-seq and microarray studies.
862	WBGene00018338	F42A9.9	Transmembrane protein	Transmembrane protein: unassigned	Transmembrane protein: unassigned	F42A9.9 is enriched in the nervous system based on microarray and RNA-seq studies\; is affected by several genes including drh-3, let-418, and ain-2 based on RNA-seq and microarray studies\; is affected by Colistin based on microarray studies.
863	WBGene00018362	F42G9.1	Signaling	Signaling: phosphatase	Signaling: phosphatase: unassigned	ppm-1.G is an ortholog of human PPM1G (protein phosphatase, Mg2+\/Mn2+ dependent 1G)\; is predicted to have metal ion binding activity and protein serine\/threonine phosphatase activity\; is expressed in the gonad, the head, and the intestine.
864	WBGene00018391	F43E2.2	Transcription: general machinery	Transcription: general machinery: RNA Pol II	Transcription: general machinery: RNA Pol II: subunit	rpb-4 is an ortholog of human POLR2D (RNA polymerase II subunit D)\; is predicted to have catalytic activity and nucleotide binding activity.
865	WBGene00018423	F44E2.10	Transmembrane protein	Transmembrane protein: unassigned	Transmembrane protein: unassigned	F44E2.10 is an ortholog of human MLEC (malectin)\; is predicted to have carbohydrate binding activity.
866	WBGene00018476	F45E12.6	Unassigned	Unassigned	Unassigned	F45E12.6 is enriched in the nervous system based on tiling array and microarray studies\; is affected by several genes including daf-16, sir-2.1, and nhr-25 based on microarray, tiling array, and RNA-seq studies.
867	WBGene00018517	F46G11.4	Unassigned	Unassigned	Unassigned	F46G11.4 is enriched in several tissues, including the coelomocyte, the muscular system, and the nervous system based on microarray, tiling array, and RNA-seq studies\; is affected by several genes including daf-12, clk-1, and pgl-1 based on tiling array, RNA-seq, and microarray studies\; is affected by eight chemicals including D-glucose, sesamin, and stavudine based on RNA-seq and microarray st…
868	WBGene00018532	F47B7.1	Transmembrane protein	Transmembrane protein: unassigned	Transmembrane protein: unassigned	F47B7.1 is expressed in several tissues including the hypodermis and the vulva\; is predicted to encode a protein with the following domain: Proteolipid membrane potential modulator.
869	WBGene00018563	F47D12.7	Unassigned	Unassigned	Unassigned: regulated by multiple stresses	F47D12.7 is an ortholog of human GAN (gigaxonin), KBTBD12 (kelch repeat and BTB domain containing 12), and KLHL8 (kelch like 8)\; is predicted to encode a protein with the following domains: BTB\/POZ domain, Kelch repeat type 1, SKP1\/BTB\/POZ domain superfamily, BTB\/Kelch-associated, Kelch-type beta propeller, and BTB-kelch protein.
870	WBGene00018603	F48E3.2	Transmembrane transport	Transmembrane transport: solute carrier	Transmembrane transport: solute carrier	F48E3.2 is an ortholog of human SLC2A1 (solute carrier family 2 member 1), SLC2A2 (solute carrier family 2 member 2), and SLC2A4 (solute carrier family 2 member 4)\; is predicted to have transmembrane transporter activity.
871	WBGene00018639	F49E10.1	Stress response	Stress response: unassigned	Stress response: unassigned	tbc-16 is an ortholog of human TBC1D16\; is expressed in the nervous system\; is predicted to encode a protein with the following domains: Rab-GTPase-TBC domain and Rab-GTPase-TBC domain superfamily.
872	WBGene00018654	F49H12.3	Transmembrane transport	Transmembrane transport: potassium channel	Transmembrane transport: potassium channel	F49H12.3 is an ortholog of human KCTD21, KCTD7, and KCTD11\; human KCTD11 exhibits identical protein binding activity.
873	WBGene00018747	F53C3.3	Transmembrane protein	Transmembrane protein: unassigned	Transmembrane protein: unassigned	F53C3.3 is enriched in the hypodermis and the nervous system based on tiling array, RNA-seq, and microarray studies\; is affected by several genes including daf-2, eat-2, and dpy-7 based on microarray and RNA-seq studies\; is affected by twelve chemicals including 1-methylnicotinamide, multi-walled carbon nanotube, and sesamin based on RNA-seq and microarray studies\; is predicted to encode a pro…
874	WBGene00018748	F53C3.4	Transmembrane protein	Transmembrane protein: unassigned	Transmembrane protein: unassigned	F53C3.4 is enriched in the nervous system based on tiling array, RNA-seq, and microarray studies\; is affected by several genes including daf-16, daf-2, and daf-12 based on microarray, tiling array, and RNA-seq studies\; is affected by four chemicals including stavudine, Sodium Chloride, and Atrazine based on RNA-seq and microarray studies\; is predicted to encode a protein with the following dom…
875	WBGene00018750	F53C3.6	Transmembrane protein	Transmembrane protein: unassigned	Transmembrane protein: unassigned	F53C3.6 is enriched in the hypodermis and the nervous system based on tiling array, RNA-seq, and microarray studies\; is affected by several genes including daf-2, daf-12, and hsf-1 based on microarray, tiling array, and RNA-seq studies\; is affected by six chemicals including Mercuric Chloride, levamisole, and stavudine based on microarray and RNA-seq studies\; is predicted to encode a protein w…
876	WBGene00018814	F54D11.4	Unassigned	Unassigned	Unassigned	F54D11.4 is enriched in the germ line based on RNA-seq studies\; is affected by several genes including lin-39, pgl-1, and glh-1 based on RNA-seq and microarray studies\; is affected by Zidovudine, Chlorpyrifos, and Diazinon based on RNA-seq and microarray studies.
877	WBGene00018833	F54F2.5	Transcription factor	Transcription factor: ZF	Transcription factor: ZF	ztf-1 is predicted to have DNA binding activity and metal ion binding activity\; is expressed in pharyngeal neurons, the head, and the intestine.
878	WBGene00018846	F54H12.6	Ribosome	Ribosome: EIF	Ribosome: EIF	eef-1B.1 is an ortholog of human EEF1D\; is predicted to have translation elongation factor activity.
879	WBGene00018872	F55C12.5	Transmembrane protein	Transmembrane protein: ER	Transmembrane protein: ER	F55C12.5 is an ortholog of human TEX2\; is predicted to have lipid binding activity\; is expressed in the AIYL and the AIYR.
880	WBGene00018966	F56D2.5	Proteolysis proteasome	Proteolysis proteasome: E3	Proteolysis proteasome: E3: unassigned	F56D2.5 is an ortholog of human RNF14 (ring finger protein 14)\; is predicted to have metal ion binding activity and ubiquitin-protein transferase activity\; is involved in innate immune response.
881	WBGene00018985	F56F10.2	Proteolysis proteasome	Proteolysis proteasome: E3	Proteolysis proteasome: E3: F box	F56F10.2 is enriched in several tissues, including the alimentary system, the body wall muscle cell, the coelomocyte, and the nervous system based on tiling array, microarray, and RNA-seq studies\; is affected by several genes including clk-1, sir-2.1, and pgl-1 based on microarray and RNA-seq studies\; is affected by multi-walled carbon nanotube, Zidovudine, and Progesterone based on RNA-seq and…
882	WBGene00018988	F56F11.1	Unassigned	Unassigned	Unassigned	F56F11.1 is enriched in the nervous system based on microarray studies\; is affected by several genes including daf-16, daf-12, and hsf-1 based on tiling array, microarray, and RNA-seq studies\; is affected by Atrazine based on microarray studies.
883	WBGene00019003	F57B10.5	Transmembrane protein	Transmembrane protein: unassigned	Transmembrane protein: unassigned	F57B10.5 is an ortholog of human TMED3 (transmembrane p24 trafficking protein 3) and TMED7 (transmembrane p24 trafficking protein 7)\; is predicted to encode a protein with the following domains: GOLD domain, Transmembrane emp24 domain-containing protein 7, TMP21-related, and GOLD domain superfamily.
884	WBGene00019021	F57H12.6	Unassigned	Unassigned	Unassigned: regulated by multiple stresses	F57H12.6 is enriched in the OLL, the PVD, the hypodermis, the intestine, and the male based on microarray and tiling array studies\; is affected by several genes including daf-16, daf-2, and glp-1 based on proteomic, microarray, RNA-seq, and tiling array studies\; is affected by twenty chemicals including Nitric Oxide, methylmercury hydroxide, and 1-methylnicotinamide based on RNA-seq and microar…
885	WBGene00019055	F58F9.1	Unassigned	Unassigned	Unassigned	F58F9.1 is enriched in the nervous system based on RNA-seq studies\; is affected by several genes including daf-16, sir-2.1, and lin-39 based on RNA-seq and microarray studies.
886	WBGene00019156	H04M03.12	Transmembrane protein	Transmembrane protein: unassigned	Transmembrane protein: unassigned	H04M03.12 is enriched in the nervous system based on microarray, tiling array, and RNA-seq studies\; is affected by several genes including daf-2, glp-1, and pgl-1 based on microarray and RNA-seq studies\; is affected by stavudine based on RNA-seq studies.
887	WBGene00019177	H10D18.1	Unassigned	Unassigned	Unassigned	H10D18.1 is enriched in the nervous system based on RNA-seq studies\; is affected by several genes including daf-16, pgl-1, and glh-1 based on microarray and RNA-seq studies\; is affected by multi-walled carbon nanotube and Sirolimus based on RNA-seq and microarray studies.
888	WBGene00019200	H14E04.3	Transmembrane protein	Transmembrane protein: unassigned	Transmembrane protein: unassigned	H14E04.3 is enriched in the intestine and the nervous system based on microarray, tiling array, and RNA-seq studies\; is affected by several genes including daf-16, daf-2, and clk-1 based on microarray, RNA-seq, and tiling array studies\; is affected by six chemicals including hydrogen sulfide, Mercuric Chloride, and stavudine based on microarray and RNA-seq studies.
889	WBGene00019221	H20J04.6	Transmembrane protein	Transmembrane protein: unassigned	Transmembrane protein: unassigned	H20J04.6 is an ortholog of human TMEM222\; is predicted to encode a protein with the following domain: Protein of unknown function DUF778.
890	WBGene00019224	H22D07.1	Signaling	Signaling: heteromeric G protein	Signaling: heteromeric G protein: receptor	gnrr-5 is predicted to have G protein-coupled receptor activity.
891	WBGene00019236	H23N18.5	Signaling	Signaling: lipid	Signaling: lipid: phospholipase A	H23N18.5 is predicted to have phospholipase A2 activity.
892	WBGene00019319	K02E10.5	Transmembrane protein	Transmembrane protein: unassigned	Transmembrane protein: unassigned	K02E10.5 is enriched in the nervous system based on tiling array and microarray studies\; is affected by several genes including age-1, sir-2.1, and egl-5 based on microarray and RNA-seq studies.
893	WBGene00019322	K02F2.2	Metabolism	Metabolism: 1CC	Metabolism: 1CC: methionine	ahcy-1 is an ortholog of human AHCY\; is predicted to have adenosylhomocysteinase activity\; is expressed in the head, the intestine, and the pharynx.
894	WBGene00019324	K02F2.5	Unassigned	Unassigned	Unassigned	K02F2.5 is enriched in the head, the male, the nervous system, and the sensillum based on microarray, tiling array, and RNA-seq studies\; is affected by several genes including daf-2, let-7, and gld-1 based on proteomic, RNA-seq, and microarray studies\; is affected by five chemicals including Atrazine, Diazinon, and Humic Substances based on microarray studies.
895	WBGene00019327	K02F3.4	Transcription factor	Transcription factor: bZIP	Transcription factor: bZIP	zip-2 is an ortholog of human CEBPG (CCAAT enhancer binding protein gamma)\; is predicted to have DNA-binding activity transcription factor activity\; is involved in several processes, including defense response to Gram-negative bacterium, positive regulation of gene expression, and positive regulation of innate immune response\; is expressed in the pharynx\; is used to study Parkinson's disease.
896	WBGene00019352	K03A1.4	Signaling	Signaling: calcium	Signaling: calcium: calmodulin	K03A1.4 is an ortholog of human CALML3 (calmodulin like 3), CALML4 (calmodulin like 4), and CALML5 (calmodulin like 5)\; is predicted to have calcium ion binding activity\; is expressed in head neurons and tail neurons.
897	WBGene00019355	K03B4.4	Unassigned	Unassigned	Unassigned: regulated by multiple stresses	K03B4.4 is enriched in the nervous system based on microarray, tiling array, and RNA-seq studies\; is affected by several genes including pgl-1, isp-1, and sma-2 based on microarray and RNA-seq studies\; is affected by four chemicals including Rotenone, D-glucose, and Quercetin based on RNA-seq and microarray studies.
898	WBGene00019381	K04C2.3	Unassigned	Unassigned	Unassigned: regulated by multiple stresses	K04C2.3 is enriched in dopaminergic neurons, the AFD, the germ line, the intestine, and the muscle cell based on tiling array, RNA-seq, and microarray studies\; is affected by several genes including daf-16, daf-2, and daf-12 based on microarray, tiling array, and RNA-seq studies\; is affected by seven chemicals including Rotenone, Zidovudine, and Atrazine based on RNA-seq and microarray studies.
899	WBGene00019407	K05F1.5	Unassigned	Unassigned	Unassigned	lect-2 is an ortholog of human LECT2\; is expressed in head neurons, the body wall musculature, the coelomocyte, and ventral cord neurons\; human LECT2 exhibits identical protein binding activity.
900	WBGene00019428	K06A1.6	Signaling	Signaling: lipid	Signaling: lipid: kinase DAG	dgk-5 is an ortholog of human DGKI (diacylglycerol kinase iota) and DGKZ (diacylglycerol kinase zeta)\; is predicted to have ATP binding activity, NAD+ kinase activity, and diacylglycerol kinase activity.
901	WBGene00019484	K07D4.4	Unassigned	Unassigned	Unassigned	K07D4.4 is enriched in the nervous system and the ventral nerve cord based on tiling array and RNA-seq studies\; is affected by several genes including pgl-1, prg-1, and mes-2 based on tiling array, RNA-seq, and microarray studies\; is affected by Lithium Chloride, Chlorpyrifos, and Diazinon based on microarray studies.
902	WBGene00019485	K07D4.5	Unassigned	Unassigned	Unassigned	K07D4.5 is enriched in the coelomocyte, the intestine, and the nervous system based on tiling array, RNA-seq, and microarray studies\; is affected by several genes including pgl-1, glh-1, and hpl-2 based on tiling array, RNA-seq, and microarray studies\; is affected by dibromoacetic acid and tetrabromobisphenol A based on microarray studies\; is predicted to encode a protein with the following do…
903	WBGene00019488	NA	NA	NA	NA	NA
904	WBGene00019537	K08D12.3	Unassigned	Unassigned	Unassigned	K08D12.3 is an ortholog of human CNBP (CCHC-type zinc finger nucleic acid binding protein) and ZCCHC13 (zinc finger CCHC-type containing 13)\; is predicted to have nucleic acid binding activity and zinc ion binding activity\; is expressed in the body wall musculature, the intestine, and the pharyngeal muscle cell\; human orthologs of this gene are implicated in myotonic dystrophy type 2.
905	WBGene00019554	K09C4.10	Unassigned	Unassigned	Unassigned	K09C4.10 is enriched in the coelomocyte and the nervous system based on tiling array and microarray studies\; is affected by several genes including daf-2, hsf-1, and sir-2.1 based on RNA-seq and microarray studies\; is affected by D-glucose and Sirolimus based on RNA-seq and microarray studies.
906	WBGene00019607	K10B2.4	Transmembrane protein	Transmembrane protein: unassigned	Transmembrane protein: unassigned	K10B2.4 is an ortholog of human WDR83OS\; is expressed in head neurons, tail neurons, the excretory cell, and the ventral nerve cord\; is predicted to encode a protein with the following domain: Uncharacterised protein family UPF0139.
907	WBGene00019623	K10C9.1	Unassigned	Unassigned	Unassigned	K10C9.1 is enriched in the amphid sensillum, the muscle cell, and the nervous system based on tiling array, RNA-seq, and microarray studies\; is affected by several genes including daf-16, daf-12, and clk-1 based on microarray and RNA-seq studies\; is affected by D-glucose and indole based on RNA-seq and microarray studies.
908	WBGene00019665	K11H12.9	Signaling	Signaling: MAPK	Signaling: MAPK	K11H12.9 is an ortholog of human MAPK11 (mitogen-activated protein kinase 11)\; is predicted to have ATP binding activity and protein kinase activity.
909	WBGene00019679	K12H4.4	Proteolysis general	Proteolysis general: signal	Proteolysis general: signal	K12H4.4 is an ortholog of human SPCS3\; is predicted to have peptidase activity.
910	WBGene00019680	K12H4.5	Unassigned	Unassigned	Unassigned	K12H4.5 is expressed in the body wall musculature, the intestine, and the pharynx.
911	WBGene00019719	M01H9.3	Unassigned	Unassigned	Unassigned: regulated by multiple stresses	M01H9.3 is enriched in the coelomocyte, the germ line, the intestine, and the nervous system based on microarray, tiling array, and RNA-seq studies\; is affected by several genes including daf-16, daf-2, and daf-12 based on microarray, tiling array, RNA-seq, and proteomic studies\; is affected by ten chemicals including Rotenone, stavudine, and Zidovudine based on RNA-seq and microarray studies.
912	WBGene00019727	M02D8.1	Unassigned	Unassigned	Unassigned: regulated by multiple stresses	zig-12 localizes to the endoplasmic reticulum, sarcomere, and striated muscle dense body\; is expressed in the body wall musculature and the vulval muscle.
913	WBGene00019750	M03D4.3	Unassigned	Unassigned	Unassigned: regulated by multiple stresses	M03D4.3 is enriched in the amphid sensillum and the nervous system based on tiling array, RNA-seq, and microarray studies\; is affected by several genes including daf-2, isp-1, and sma-2 based on microarray, tiling array, and RNA-seq studies\; is affected by eight chemicals including aldicarb, D-glucose, and resveratrol based on microarray and RNA-seq studies.
914	WBGene00019759	M03F4.6	Unassigned	Unassigned	Unassigned	M03F4.6 is enriched in the AFD and the PLM based on RNA-seq studies\; is affected by several genes including age-1, daf-12, and dpy-10 based on microarray, RNA-seq, and tiling array studies\; is affected by nine chemicals including Neurotoxins, sesamin, and stavudine based on microarray and RNA-seq studies\; is predicted to encode a protein with the following domains: EB domain, Cysteine-rich rep…
915	WBGene00019760	M03F4.7	Unassigned	Unassigned	Unassigned	calu-1 is an ortholog of human CALU (calumenin), RCN1 (reticulocalbin 1), and RCN3\; exhibits calcium ion binding activity\; is involved in cuticle development\; localizes to the endoplasmic reticulum\; is expressed in several tissues, including the alimentary system, the body wall musculature, the epithelial system, the reproductive system, and the tail.
916	WBGene00019767	M04F3.1	DNA	DNA: replication	DNA: replication	rpa-2 is an ortholog of human RPA2 (replication protein A2), RPA4 (replication protein A4), and RPLP2 (ribosomal protein lateral stalk subunit P2)\; exhibits enzyme binding activity\; is involved in positive regulation of helicase activity\; is expressed in pharyngeal neurons and the seam cell.
917	WBGene00019770	M04F3.4	Development	Development: apoptosis	Development: apoptosis	M04F3.4 is an ortholog of human PDCD6 (programmed cell death 6)\; is predicted to have calcium ion binding activity\; is expressed in the reproductive system.
918	WBGene00019780	M60.4	Transmembrane protein	Transmembrane protein: unassigned	Transmembrane protein: unassigned	M60.4 is an ortholog of human MARVELD1 (MARVEL domain containing 1), MAL2 (mal, T cell differentiation protein 2 (gene\/pseudogene)), and MAL (mal, T cell differentiation protein) and members of the human CMTM (CKLF like MARVEL transmembrane domain containing) gene family including CMTM4, CMTM6, and CMTM8.
919	WBGene00019870	R04E5.7	Unassigned	Unassigned	Unassigned	R04E5.7 is enriched in the nervous system, the pharynx, and the sensillum based on microarray, tiling array, and RNA-seq studies\; is affected by several genes including daf-2, pgl-1, and glh-1 based on microarray and RNA-seq studies\; is affected by Zidovudine and Colistin based on RNA-seq and microarray studies.
920	WBGene00019871	R04E5.8	Unassigned	Unassigned	Unassigned	R04E5.8 is enriched in the germ line, the nervous system, and the sensillum based on microarray and RNA-seq studies\; is affected by several genes including daf-16, daf-2, and daf-12 based on RNA-seq, tiling array, and microarray studies\; is affected by five chemicals including Atrazine, fluoranthene, and Chlorpyrifos based on microarray studies.
921	WBGene00019872	R04E5.9	Unassigned	Unassigned	Unassigned	R04E5.9 is enriched in the nervous system and the sensillum based on microarray and RNA-seq studies\; is affected by several genes including daf-16, daf-2, and daf-12 based on tiling array, RNA-seq, and microarray studies.
922	WBGene00019937	R07E4.3	Metabolism	Metabolism: mitochondria	Metabolism: mitochondria: complex III	R07E4.3 is an ortholog of human UQCRQ (ubiquinol-cytochrome c reductase complex III subunit VII)\; is predicted to have ubiquinol-cytochrome-c reductase activity.
923	WBGene00019947	R08C7.3	Transcription: chromatin	Transcription: chromatin structure	Transcription: chromatin structure: histone	htz-1 is an ortholog of human H2AFV (H2A histone V) and H2AFZ (H2A histone Z)\; is predicted to have DNA binding activity and protein heterodimerization activity\; is involved in negative regulation of cell fate specification and negative regulation of transcription, DNA-templated\; localizes to the chromatin, condensed chromosome, and nucleus\; is expressed in several tissues including the somat…
924	WBGene00019962	R08E5.2	Metabolism	Metabolism: 1CC	Metabolism: 1CC: transsulfuration	cysl-3 is an ortholog of human Cbs\; exhibits cysteine synthase activity\; is involved in cysteine biosynthetic process from serine.
925	WBGene00019965	R08F11.1	Metabolism	Metabolism: lipid	Metabolism: lipid: sphingolipid	R08F11.1 is an ortholog of human GBA2 (glucosylceramidase beta 2)\; is predicted to have glucosylceramidase activity\; human orthologs of this gene are implicated in hereditary spastic paraplegia 46.
926	WBGene00019967	R08F11.3	Stress response	Stress response: detoxification	Stress response: detoxification: CYP	cyp-33C8 is an ortholog of human CYP2J2 (cytochrome P450 family 2 subfamily J member 2), CYP2R1 (cytochrome P450 family 2 subfamily R member 1), and CYP2U1 (cytochrome P450 family 2 subfamily U member 1)\; is predicted to have heme binding activity, iron ion binding activity, and oxidoreductase activity\; human orthologs of this gene are implicated in hereditary spastic paraplegia 56, lung cancer…
927	WBGene00019988	R09F10.5	Transmembrane protein	Transmembrane protein: unassigned	Transmembrane protein: unassigned	R09F10.5 is expressed in several tissues, including the intestine, the muscular system, and the nervous system.
928	WBGene00020026	R12C12.6	Transmembrane protein	Transmembrane protein: unassigned	Transmembrane protein: unassigned	R12C12.6 is an ortholog of human TMEM9 and TMEM9B\; is expressed in several tissues, including the excretory cell, the gonad, and the rectal valve cell\; is predicted to encode a protein with the following domain: TMEM9.
929	WBGene00020039	R12E2.14	Unassigned	Unassigned	Unassigned: regulated by multiple stresses	R12E2.14 is enriched in the AFD, the ASER, the germline precursor cell, and the intestine based on tiling array and RNA-seq studies\; is affected by several genes including daf-16, age-1, and skn-1 based on microarray, RNA-seq, and tiling array studies\; is affected by fourteen chemicals including 1-methylnicotinamide, methylmercuric chloride, and Rotenone based on RNA-seq and microarray studies.
930	WBGene00020043	R13A1.5	Unassigned	Unassigned	Unassigned	R13A1.5 is enriched in the nervous system and the ventral nerve cord based on tiling array, RNA-seq, and microarray studies\; is affected by several genes including sir-2.1, pgl-1, and sma-2 based on microarray and RNA-seq studies\; is affected by four chemicals including Rotenone, multi-walled carbon nanotube, and D-glucose based on RNA-seq and microarray studies.
931	WBGene00020047	R13A5.3	Unassigned	Unassigned	Unassigned: TransThyretin-Related family domain	ttr-32 is enriched in dopaminergic neurons, the germline precursor cell, the hypodermis, and the intestine based on tiling array and microarray studies\; is affected by several genes including daf-16, daf-2, and daf-12 based on microarray, tiling array, RNA-seq, and proteomic studies\; is affected by seven chemicals including levamisole, Alovudine, and stavudine based on microarray and RNA-seq st…
932	WBGene00020137	T01B10.5	Transmembrane protein	Transmembrane protein: unassigned	Transmembrane protein: unassigned	T01B10.5 is enriched in the male and the nervous system based on RNA-seq and microarray studies\; is affected by several genes including daf-16, daf-2, and dpy-7 based on tiling array, microarray, and RNA-seq studies\; is affected by six chemicals including Rotenone, Tunicamycin, and multi-walled carbon nanotube based on RNA-seq and microarray studies.
933	WBGene00020216	T04G9.5	Chaperone	Chaperone: unassigned	Chaperone: unassigned	trap-2 is an ortholog of human SSR2\; is expressed in several tissues including the pharynx\; is predicted to encode a protein with the following domain: Translocon-associated protein subunit beta.
934	WBGene00020229	T05A8.3	Unassigned	Unassigned	Unassigned	T05A8.3 is enriched in the nervous system based on microarray, tiling array, and RNA-seq studies\; is affected by several genes including clk-1, fog-2, and pgl-1 based on microarray and RNA-seq studies\; is affected by nine chemicals including Rotenone, D-glucose, and stavudine based on RNA-seq and microarray studies.
935	WBGene00020246	T05B11.3	Trafficking	Trafficking: endocytosis	Trafficking: endocytosis: clathrin	clic-1 is an ortholog of human CLTA (clathrin light chain A) and CLTB (clathrin light chain B)\; is predicted to have structural molecule activity\; localizes to the periciliary membrane compartment\; is expressed in the head, the nervous system, and the pharynx.
936	WBGene00020269	T05H4.6	Ribosome	Ribosome: unassigned	Ribosome: unassigned	erfa-1 is an ortholog of human ETF1\; is predicted to have translation release factor activity.
937	WBGene00020287	T06A10.4	Unassigned	Unassigned	Unassigned	lsy-13 is an ortholog of human ING4 (inhibitor of growth 4) and ING5 (inhibitor of growth 5)\; is predicted to have metal ion binding activity.
938	WBGene00020317	T07E3.6	Unassigned	Unassigned	Unassigned	pdf-1 is expressed in several tissues, including the head, the nervous system, and the rectum.
939	WBGene00020335	T08A9.2	Unassigned	Unassigned	Unassigned: regulated by multiple stresses	ttr-30 is enriched in dopaminergic neurons, the hypodermis, and the intestine based on tiling array, RNA-seq, and microarray studies\; is affected by several genes including daf-2, daf-12, and let-7 based on microarray, tiling array, RNA-seq, and proteomic studies\; is affected by nine chemicals including Rotenone, juglone, and 4-bromodiphenyl ether based on RNA-seq and microarray studies\; is pr…
940	WBGene00020363	T08E11.7	Proteolysis proteasome	Proteolysis proteasome: E3	Proteolysis proteasome: E3: F box	fbxa-3 is enriched in the AFD, the body wall muscle cell, the coelomocyte, and the pharynx based on microarray, tiling array, and RNA-seq studies\; is affected by several genes including glp-1, hsf-1, and lin-35 based on microarray and RNA-seq studies\; is affected by four chemicals including methylmercuric chloride, Sodium Chloride, and Atrazine based on microarray and RNA-seq studies\; is predi…
941	WBGene00020374	T09A12.5	Transmembrane protein	Transmembrane protein: ER	Transmembrane protein: ER	T09A12.5 is an ortholog of human SERP1\; is predicted to encode a protein with the following domain: Stress-associated endoplasmic reticulum protein.
942	WBGene00020397	T10B11.1	Metabolism	Metabolism: unassigned	Metabolism: unassigned	pcbd-1 is an ortholog of human PCBD1\; is predicted to have 4-alpha-hydroxytetrahydrobiopterin dehydratase activity\; is expressed in several tissues, including the head, the hypodermis, the nervous system, and the pharyngeal muscle cell.
943	WBGene00020415	T10E9.5	Transmembrane protein	Transmembrane protein: unassigned	Transmembrane protein: unassigned	T10E9.5 is enriched in the nervous system based on tiling array and microarray studies\; is affected by several genes including eat-2, hpl-2, and spe-44 based on microarray, tiling array, and RNA-seq studies\; is affected by Sirolimus based on microarray studies.
944	WBGene00020437	T12A2.2	Metabolism	Metabolism: mitochondria	Metabolism: mitochondria: unassigned	stt-3 is an ortholog of human STT3B (STT3B, catalytic subunit of the oligosaccharyltransferase complex)\; is predicted to have oligosaccharyl transferase activity\; human orthologs of this gene are implicated in congenital disorder of glycosylation type I.
945	WBGene00020447	T12B3.4	Signaling	Signaling: hippo	Signaling: hippo	mob-3 is an ortholog of human MOB3A (MOB kinase activator 3A), MOB3B (MOB kinase activator 3B), and MOB3C (MOB kinase activator 3C)\; is predicted to encode a protein with the following domains: MOB kinase activator family and MOB kinase activator superfamily.
946	WBGene00020486	T13C5.6	Signaling	Signaling: lipid	Signaling: lipid: phosphatase	T13C5.6 is an ortholog of human PLPP6 (phospholipid phosphatase 6) and PLPP7 (phospholipid phosphatase 7 (inactive))\; human PLPP6 exhibits lipid phosphatase activity.
947	WBGene00020528	T15B7.16	Transmembrane transport	Transmembrane transport: extracellular ligand gated channel	Transmembrane transport: extracellular ligand gated channel	lgc-54 is an ortholog of human GLRA4 (glycine receptor alpha 4), GLRA3 (glycine receptor alpha 3), and GLRA2 (glycine receptor alpha 2)\; is predicted to have extracellular ligand-gated ion channel activity and transmembrane signaling receptor activity.
948	WBGene00020556	T19B4.1	Metabolism	Metabolism: unassigned	Metabolism: unassigned	pamn-1 is an ortholog of human PAM\; is predicted to have copper ion binding activity, peptidylamidoglycolate lyase activity, and peptidylglycine monooxygenase activity\; is expressed in the alimentary system, the digestive tract, the head, and the nervous system.
949	WBGene00020581	T19D12.6	Extracellular material	Extracellular material: secreted protein	Extracellular material: secreted protein	T19D12.6 is an ortholog of human EGFLAM (EGF like, fibronectin type III and laminin G domains)\; is predicted to encode a protein with the following domains: Laminin G domain and Concanavalin A-like lectin\/glucanase domain superfamily.
950	WBGene00020605	T20B12.9	Transmembrane transport	Transmembrane transport: extracellular ligand gated channel	Transmembrane transport: extracellular ligand gated channel	lgc-50 is an ortholog of human GLRA4 (glycine receptor alpha 4), GLRA3 (glycine receptor alpha 3), and GLRA2 (glycine receptor alpha 2)\; is predicted to have extracellular ligand-gated ion channel activity and transmembrane signaling receptor activity.
951	WBGene00020710	T23B3.2	Transmembrane protein	Transmembrane protein: unassigned	Transmembrane protein: unassigned	T23B3.2 is enriched in several tissues, including the excretory cell, the germ line, the hypodermis, the muscular system, and the nervous system based on tiling array, RNA-seq, proteomic, and microarray studies\; is affected by several genes including daf-16, daf-2, and glp-1 based on tiling array, microarray, RNA-seq, and proteomic studies\; is affected by eleven chemicals including aldicarb, 1-…
952	WBGene00020722	T23B12.8	Unassigned	Unassigned	Unassigned	T23B12.8 is an ortholog of human CGB1, GPHB5, and CGB7\; is predicted to have hormone activity.
953	WBGene00020738	T23F2.5	Transmembrane protein	Transmembrane protein: unassigned	Transmembrane protein: unassigned	T23F2.5 is enriched in several tissues, including the germ line, the hypodermis, the intestine, and the nervous system based on tiling array, RNA-seq, and microarray studies\; is affected by several genes including hsf-1, sir-2.1, and lin-35 based on microarray and RNA-seq studies\; is affected by Humic Substances and Sirolimus based on microarray studies\; is predicted to encode a protein with t…
954	WBGene00020790	T25B6.4	Unassigned	Unassigned	Unassigned	T25B6.4 is enriched in the coelomocyte and the nervous system based on tiling array, RNA-seq, and microarray studies\; is affected by several genes including eat-2, sir-2.1, and hpl-2 based on microarray and tiling array studies\; is affected by Cadmium, adsorbable organic bromine compound, and Sirolimus based on microarray studies.
955	WBGene00020806	T25F10.3	Transmembrane protein	Transmembrane protein: unassigned	Transmembrane protein: unassigned	T25F10.3 is an ortholog of human GAS6 (growth arrest specific 6), MEGF10 (multiple EGF like domains 10), and MEGF11\; human GAS6 exhibits several functions, including molecular adaptor activity, molecular function regulator, and phosphatidylserine binding activity.
956	WBGene00020808	T25F10.6	Unassigned	Unassigned	Unassigned	clik-1 is enriched in the body wall musculature, the germ line, and the muscle cell based on tiling array, proteomic, RNA-seq, and microarray studies\; is affected by several genes including sir-2.1, lin-35, and pgl-1 based on RNA-seq, microarray, and proteomic studies\; is affected by eight chemicals including D-glucose, Aspirin, and Cholestanol based on RNA-seq and microarray studies\; is predi…
957	WBGene00020844	T27A10.2	Unassigned	Unassigned	Unassigned: regulated by multiple stresses	T27A10.2 is enriched in the nervous system based on microarray, tiling array, and RNA-seq studies\; is affected by several genes including pgl-1, prg-1, and sma-4 based on RNA-seq and microarray studies\; is affected by Rotenone, D-glucose, and fluoranthene based on RNA-seq and microarray studies.
958	WBGene00020854	T27C4.1	Transmembrane protein	Transmembrane protein: unassigned	Transmembrane protein: unassigned	T27C4.1 is an ortholog of human NRSN1 and NRSN2\; is predicted to encode a protein with the following domain: Neurensin.
959	WBGene00020855	T27C4.2	Transmembrane protein	Transmembrane protein: unassigned	Transmembrane protein: unassigned	hpo-36 is affected by several genes including age-1, eat-2, and sir-2.1 based on microarray and RNA-seq studies\; is affected by twelve chemicals including methylmercury hydroxide, manganese chloride, and bisphenol A based on RNA-seq and microarray studies.
960	WBGene00020867	T27F7.2	Signaling	Signaling: unassigned	Signaling: unassigned	shc-2 is an ortholog of human SH2D5\; is predicted to encode a protein with the following domains: SH2 domain and SH2 domain superfamily.
961	WBGene00020868	T27F7.3	Ribosome	Ribosome: EIF	Ribosome: EIF	eif-1 is an ortholog of human EIF1 and EIF1B\; is predicted to have translation initiation factor activity\; is expressed in several tissues, including the alimentary system, the head, the hypodermis, the nervous system, and the tail.
962	WBGene00020894	T28D9.1	Unassigned	Unassigned	Unassigned	T28D9.1 is expressed in several tissues, including the intestine, the nervous system, and the reproductive system.
963	WBGene00020920	W01C8.4	Protein modification	Protein modification: methyltransferase	Protein modification: methyltransferase	set-20 is enriched in the body wall musculature, the germ line, and the intestine based on RNA-seq and microarray studies\; is affected by several genes including daf-16, daf-12, and eat-2 based on microarray, tiling array, and RNA-seq studies\; is affected by five chemicals including methylmercuric chloride, stavudine, and Quercetin based on microarray and RNA-seq studies\; is predicted to encod…
964	WBGene00020921	W01C8.5	Unassigned	Unassigned	Unassigned	W01C8.5 is an ortholog of human THBD (thrombomodulin)\; is predicted to encode a protein with the following domain: DM13 domain.
965	WBGene00020994	W03F8.4	Unassigned	Unassigned	Unassigned	W03F8.4 is an ortholog of human TPRKB (TP53RK binding protein)\; human TPRKB exhibits protein kinase binding activity.
966	WBGene00021050	W05H9.3	Unassigned	Unassigned	Unassigned: regulated by multiple stresses	W05H9.3 is enriched in several tissues, including the body wall muscle cell, the coelomocyte, the excretory cell, the hypodermis, and the nervous system based on tiling array and RNA-seq studies\; is affected by several genes including daf-16, daf-2, and daf-12 based on microarray, tiling array, and RNA-seq studies\; is affected by nine chemicals including 1-methylnicotinamide, D-glucose, and sta…
967	WBGene00021080	W08A12.3	Transmembrane protein	Transmembrane protein: unassigned	Transmembrane protein: unassigned	W08A12.3 is enriched in GABAergic neurons based on RNA-seq studies\; is affected by several genes including daf-16, age-1, and pgl-1 based on microarray and RNA-seq studies\; is affected by five chemicals including D-glucose, stavudine, and Zidovudine based on RNA-seq and microarray studies.
968	WBGene00021185	Y9C12A.1	Transmembrane protein	Transmembrane protein: unassigned	Transmembrane protein: unassigned	Y9C12A.1 is an ortholog of human TP53I11\; is predicted to encode a protein with the following domain: Tumor protein p53-inducible protein 11.
969	WBGene00021239	Y20F4.4	Unassigned	Unassigned	Unassigned	Y20F4.4 is enriched in the NSM, the OLL, the PVD, the RID, and the germ line based on microarray and RNA-seq studies\; is affected by several genes including daf-16, daf-2, and clk-1 based on tiling array, RNA-seq, and microarray studies\; is affected by paraquat and Sirolimus based on microarray studies.
970	WBGene00021272	Y23H5B.1	Unassigned	Unassigned	Unassigned: regulated by multiple stresses	Y23H5B.1 is enriched in the nervous system based on tiling array and RNA-seq studies\; is affected by several genes including daf-16, daf-2, and hsf-1 based on RNA-seq studies\; is affected by Rotenone, Alovudine, and Zidovudine based on RNA-seq studies\; is predicted to encode a protein with the following domain: Domain of unknown function DUF19.
971	WBGene00021281	Y24D9A.1	Transcription: general machinery	Transcription: general machinery: RNA Pol II	Transcription: general machinery: RNA Pol II: elongation	ell-1 is an ortholog of human ELL3 (elongation factor for RNA polymerase II 3), MARVELD2, and OCLN\; is predicted to have translation elongation factor activity\; localizes to the nucleus\; is expressed in the hypodermis, the intestine, the pharynx, the tail, and the vulva.
972	WBGene00021331	Y34D9A.6	Stress response	Stress response: thioredoxin	Stress response: thioredoxin	glrx-10 is an ortholog of human GLRX (glutaredoxin)\; is predicted to have electron transfer activity and protein disulfide oxidoreductase activity\; is expressed in the body wall musculature, the intestine, the pharynx, and the reproductive system\; is used to study Parkinson's disease.
973	WBGene00021333	Y34D9A.8	Metabolism	Metabolism: lipid	Metabolism: lipid: binding	Y34D9A.8 is enriched in the nervous system and the retrovesicular ganglion based on microarray studies\; is affected by several genes including eat-2, lin-35, and pgl-1 based on microarray and RNA-seq studies\; is affected by four chemicals including Cadmium Chloride, Alovudine, and stavudine based on RNA-seq studies\; is predicted to encode a protein with the following domains: Low-density lipop…
974	WBGene00021334	Y34D9A.10	Trafficking	Trafficking: unassigned	Trafficking: unassigned	vps-4 is an ortholog of human VPS4A (vacuolar protein sorting 4 homolog A)\; is predicted to have ATP binding activity\; is involved in mechanosensory behavior and protein localization to postsynaptic membrane.
975	WBGene00021343	Y37B11A.1	Extracellular material	Extracellular material: collagen	Extracellular material: collagen	cutl-23 is enriched in the Z1, the Z4, and the hypodermis based on RNA-seq studies\; is affected by several genes including daf-2, daf-12, and clk-1 based on microarray, tiling array, and RNA-seq studies\; is affected by eight chemicals including methylmercuric chloride, Tunicamycin, and stavudine based on microarray and RNA-seq studies\; is predicted to encode a protein with the following domain…
976	WBGene00021350	Y37E3.8	Metabolism	Metabolism: mitochondria	Metabolism: mitochondria: ribosome	Y37E3.8 is an ortholog of human RPL27A\; is predicted to encode a protein with the following domains: Ribosomal protein L18e\/L15P and Ribosomal L18e\/L15P superfamily.
977	WBGene00021420	Y38F2AR.2	Transmembrane protein	Transmembrane protein: ER	Transmembrane protein: ER	trap-3 is an ortholog of human SSR3\; is predicted to encode a protein with the following domain: Translocon-associated protein subunit gamma.
978	WBGene00021427	Y38F2AR.9	Trafficking	Trafficking: ER/Golgi	Trafficking: ER/Golgi: ER unassigned	Y38F2AR.9 is an ortholog of human SEC61B\; human SEC61B exhibits epidermal growth factor binding activity.
979	WBGene00021441	Y39A3CL.3	Transmembrane protein	Transmembrane protein: unassigned	Transmembrane protein: unassigned	Y39A3CL.3 is enriched in the DA neuron, the I5 neuron, the SAB, the germ line, and the retrovesicular ganglion based on RNA-seq and microarray studies\; is affected by several genes including daf-16, hsf-1, and lin-35 based on microarray and RNA-seq studies\; is affected by seven chemicals including Rotenone, Atrazine, and Cry5B based on RNA-seq and microarray studies.
980	WBGene00021497	Y40C5A.4	Metabolism	Metabolism: lipid	Metabolism: lipid: phospholipid	Y40C5A.4 is predicted to have glycerophosphodiester phosphodiesterase activity\; is expressed in the AIYL and the AIYR.
981	WBGene00021509	Y41D4A.7	Unassigned	Unassigned	Unassigned	Y41D4A.7 is enriched in the body wall muscle cell based on tiling array studies\; is affected by several genes including daf-2, sir-2.1, and lin-39 based on RNA-seq, tiling array, and microarray studies.
982	WBGene00021536	Y42H9AR.1	Trafficking	Trafficking: ER/Golgi	Trafficking: ER/Golgi: Golgi unassigned	Y42H9AR.1 is an ortholog of human GORASP2 (golgi reassembly stacking protein 2)\; is predicted to encode a protein with the following domains: GRASP55\/65, GRASP55\/65 PDZ-like domain, and PDZ superfamily.
983	WBGene00021548	Y44E3A.3	Stress response	Stress response: thioredoxin	Stress response: thioredoxin	trx-4 is an ortholog of human TXN, TXNDC2, and TXNDC8\; is predicted to have protein disulfide oxidoreductase activity\; is expressed in the intestine and the nervous system.
984	WBGene00021740	Y50D4B.1	Unassigned	Unassigned	Unassigned	Y50D4B.1 is enriched in the male, the nervous system, the pharynx, and the sensillum based on tiling array, RNA-seq, and microarray studies\; is affected by several genes including daf-2, let-7, and gld-1 based on microarray, tiling array, RNA-seq, and proteomic studies\; is affected by eight chemicals including Tunicamycin, stavudine, and Zidovudine based on microarray and RNA-seq studies.
985	WBGene00021818	Y53G8B.2	Metabolism	Metabolism: lipid	Metabolism: lipid: phospholipid	Y53G8B.2 is an ortholog of human DGAT2 (diacylglycerol O-acyltransferase 2)\; is predicted to have transferase activity, transferring acyl groups other than amino-acyl groups.
986	WBGene00021826	Y54E10A.3	Stress response	Stress response: thioredoxin	Stress response: thioredoxin	txl-1 is an ortholog of human TXNL1\; human TXNL1 exhibits disulfide oxidoreductase activity.
987	WBGene00021844	Y54E10BR.5	Proteolysis general	Proteolysis general: signal	Proteolysis general: signal	Y54E10BR.5 is an ortholog of human SEC11A and SEC11C\; is predicted to have serine-type peptidase activity.
988	WBGene00021845	Y54E10BR.6	Transcription: general machinery	Transcription: general machinery: RNA Pol II	Transcription: general machinery: RNA Pol II: subunit	rpb-7 is an ortholog of human POLR2G (RNA polymerase II subunit G)\; is predicted to have DNA-directed 5'-3' RNA polymerase activity and nucleic acid binding activity.
989	WBGene00021883	Y54G2A.18	Stress response	Stress response: ER	Stress response: ER	Y54G2A.18 is an ortholog of human BCAP31\; localizes to the membrane raft\; is expressed in several tissues, including the excretory cell, the intestine, the muscular system, and the reproductive system.
990	WBGene00021886	Y54G2A.21	Pseudogene	Pseudogene	Pseudogene	Y54G2A.21 is enriched in the germ line based on RNA-seq studies\; is affected by several genes including daf-16, age-1, and hsf-1 based on microarray, tiling array, and RNA-seq studies\; is affected by Alovudine based on RNA-seq studies.
991	WBGene00021888	Y54G2A.23	Transmembrane protein	Transmembrane protein: ER	Transmembrane protein: ER	manf-1 is an ortholog of human CDNF\; exhibits lipid binding activity\; is involved in regulation of response to endoplasmic reticulum stress\; is expressed in the hypodermis, the intestine, the nervous system, and the spermatheca.
992	WBGene00021959	Y57E12AL.6	Proteolysis proteasome	Proteolysis proteasome: unassigned	Proteolysis proteasome: unassigned	Y57E12AL.6 is an ortholog of human Pomp\; is predicted to encode a protein with the following domain: Proteasome maturation factor Ump1.
993	WBGene00021977	Y58A7A.3	Unassigned	Unassigned	Unassigned: regulated by multiple stresses	Y58A7A.3 is enriched in several tissues, including the epithelial system, the intestine, the nervous system, and the somatic gonad precursor based on tiling array and RNA-seq studies\; is affected by several genes including daf-16, daf-2, and glp-1 based on microarray, tiling array, and RNA-seq studies\; is affected by sixteen chemicals including Ethanol, 1-methylnicotinamide, and methylmercuric …
994	WBGene00021979	Y58A7A.5	Unassigned	Unassigned	Unassigned: regulated by multiple stresses	Y58A7A.5 is enriched in the RID and the coelomocyte based on tiling array and RNA-seq studies\; is affected by several genes including daf-16, daf-2, and age-1 based on microarray, tiling array, and RNA-seq studies\; is affected by eighteen chemicals including Nitric Oxide, methylmercury hydroxide, and methylmercuric chloride based on RNA-seq and microarray studies.
995	WBGene00021980	Y58A7A.6	Globin	Globin	Globin	glb-32 is predicted to have heme binding activity, oxygen binding activity, and oxygen carrier activity\; is expressed in head neurons, tail neurons, the lateral nerve cord, the ventral nerve cord, and ventral cord neurons.
996	WBGene00022018	Y61A9LA.7	Unassigned	Unassigned	Unassigned	Y61A9LA.7 is enriched in the coelomocyte based on tiling array studies\; is affected by several genes including daf-16, daf-12, and clk-1 based on RNA-seq and microarray studies\; is affected by four chemicals including Mianserin, Alovudine, and resveratrol based on RNA-seq and microarray studies.
997	WBGene00022042	Y65B4BR.5	Development	Development: somatic	Development: somatic	icd-2 is an ortholog of human NACA and NACA2\; is expressed in the intestinal cell\; is predicted to encode a protein with the following domains: Nascent polypeptide-associated complex NAC domain, Nascent polypeptide-associated complex subunit alpha, and NAC A\/B domain superfamily.
998	WBGene00022063	Y67D8B.4	Neuronal function	Neuronal function: synaptic function	Neuronal function: synaptic function: neuropeptide	nlp-81 is enriched in the nervous system and the pharynx based on microarray and tiling array studies\; is affected by several genes including daf-16, daf-12, and hsf-1 based on RNA-seq and microarray studies\; is affected by Diazinon, paraquat, and Sirolimus based on microarray studies.
999	WBGene00022071	Y67D8C.7	Unassigned	Unassigned	Unassigned	Y67D8C.7 is enriched in the male based on microarray studies\; is affected by hpl-2, mir-34, and drh-3 based on tiling array, microarray, and RNA-seq studies\; is affected by multi-walled carbon nanotube, Cadmium, and Sirolimus based on RNA-seq and microarray studies.
1000	WBGene00022072	Y67D8C.8	Extracellular material	Extracellular material: secreted protein	Extracellular material: secreted protein	cpg-9 is enriched in the muscle cell based on tiling array and microarray studies\; is affected by several genes including daf-16, daf-2, and glp-1 based on microarray and RNA-seq studies\; is affected by fourteen chemicals including Rotenone, Tunicamycin, and D-glucopyranose based on RNA-seq and microarray studies.
1001	WBGene00022075	Y69A2AR.3	Unassigned	Unassigned	Unassigned: regulated by multiple stresses	Y69A2AR.3 is enriched in the AFD, the ASER, the Psub1, and the hypodermis based on tiling array and RNA-seq studies\; is affected by several genes including daf-16, let-7, and gld-1 based on microarray, RNA-seq, and proteomic studies\; is affected by six chemicals including Rotenone, D-glucose, and Hydrolyzable Tannins based on RNA-seq and microarray studies\; is predicted to encode a protein wit…
1002	WBGene00022119	Y71F9AL.17	Trafficking	Trafficking: ER/Golgi	Trafficking: ER/Golgi: COP I	copa-1 is an ortholog of human COPA (coatomer protein complex subunit alpha)\; is predicted to have structural molecule activity\; is expressed in several tissues, including the alimentary system, the head, the muscular system, the reproductive system, and the seam cell.
1003	WBGene00022122	Y71F9AM.6	Chaperone	Chaperone: unassigned	Chaperone: unassigned	trap-1 is an ortholog of human SSR1 (signal sequence receptor subunit 1)\; is predicted to encode a protein with the following domain: Translocon-associated protein (TRAP), alpha subunit.
1004	WBGene00022144	Y71G12B.4	Protein modification	Protein modification: unassigned	Protein modification: unassigned	pghm-1 is an ortholog of human PAM\; is predicted to have copper ion binding activity and peptidylglycine monooxygenase activity\; is expressed in the nervous system.
1005	WBGene00022170	Y71H2AM.5	Metabolism	Metabolism: mitochondria	Metabolism: mitochondria: complex IV	cox-6B is an ortholog of human COX6B1 (cytochrome c oxidase subunit 6B1)\; human orthologs of this gene are implicated in cytochrome-c oxidase deficiency disease\; is predicted to encode a protein with the following domains: Cytochrome c oxidase, subunit VIb and Cytochrome c oxidase, subunit VIb superfamily.
1006	WBGene00022235	Y73B6BL.6	Nucleic acid	Nucleic acid: binding	Nucleic acid: binding: unassigned	sqd-1 is predicted to have RNA binding activity.
1007	WBGene00022240	Y73B6BL.19	Transmembrane transport	Transmembrane transport: potassium channel	Transmembrane transport: potassium channel	shl-1 is an ortholog of human KCND2 (potassium voltage-gated channel subfamily D member 2)\; is predicted to have voltage-gated potassium channel activity\; is expressed in several tissues, including the alimentary system, the muscular system, the nervous system, and the tail\; human orthologs of this gene are implicated in Brugada syndrome 9 and spinocerebellar ataxia type 19\/22.
1008	WBGene00022248	Y73B6BL.27	Unassigned	Unassigned	Unassigned: regulated by multiple stresses	Y73B6BL.27 is enriched in several tissues, including the germ line, the hypodermis, the muscle cell, and the nervous system based on tiling array and RNA-seq studies\; is affected by several genes including daf-2, let-7, and gld-1 based on microarray, proteomic, and RNA-seq studies\; is affected by Rotenone and fluoranthene based on RNA-seq and microarray studies.
1009	WBGene00022276	Y74C9A.2	Neuronal function	Neuronal function: synaptic function	Neuronal function: synaptic function: neuropeptide	nlp-40 is predicted to have neuropeptide receptor binding activity\; is involved in neuropeptide signaling pathway and positive regulation of defecation\; localizes to the extracellular space\; is expressed in the coelomocyte and the intestinal cell.
1010	WBGene00022297	Y76B12C.3	Unassigned	Unassigned	Unassigned	Y76B12C.3 is an ortholog of human SELENOF (selenoprotein F)\; is expressed in the alimentary system, the digestive tract, the g1AR, and the g1P\; is predicted to encode a protein with the following domains: Selenoprotein F\/M domain, Thioredoxin-like superfamily, and Selenoprotein F\/M superfamily.
1011	WBGene00022313	Y77E11A.12	Transmembrane protein	Transmembrane protein: unassigned	Transmembrane protein: unassigned	Y77E11A.12 is an ortholog of human GRAMD4 (GRAM domain containing 4)\; is expressed in the body wall musculature\; is predicted to encode a protein with the following domain: GRAM domain.
1012	WBGene00022336	Y82E9BR.3	Metabolism	Metabolism: mitochondria	Metabolism: mitochondria: complex V	Y82E9BR.3 is an ortholog of human ATP5MC1 (ATP synthase membrane subunit c locus 1), ATP5MC2 (ATP synthase membrane subunit c locus 2), and ATP5MC3 (ATP synthase membrane subunit c locus 3)\; is predicted to have lipid binding activity and proton transmembrane transporter activity.
1013	WBGene00022382	Y94H6A.10	Unassigned	Unassigned	Unassigned: regulated by multiple stresses	Y94H6A.10 is enriched in the AFD, the PLM, the intestine, and the muscle cell based on RNA-seq, proteomic, and microarray studies\; is affected by several genes including daf-2, daf-12, and dpy-10 based on proteomic, tiling array, RNA-seq, and microarray studies\; is affected by twelve chemicals including 1-methylnicotinamide, Tunicamycin, and D-glucopyranose based on RNA-seq and microarray studi…
1014	WBGene00022391	Y95B8A.12	Signaling	Signaling: small GTPase	Signaling: small GTPase: Rho/Rac	Y95B8A.12 is an ortholog of human PLEKHG7\; is predicted to have Rho guanyl-nucleotide exchange factor activity.
1015	WBGene00022410	Y97E10C.1	Unassigned	Unassigned	Unassigned	Y97E10C.1 is enriched in several tissues, including the alimentary system, the muscular system, and the nervous system based on tiling array, RNA-seq, and microarray studies\; is affected by several genes including daf-16, daf-2, and skn-1 based on microarray, tiling array, and RNA-seq studies\; is affected by eight chemicals including Rotenone, D-glucose, and Alovudine based on RNA-seq and micro…
1016	WBGene00022419	Y102A11A.9	Unassigned	Unassigned	Unassigned: regulated by multiple stresses	Y102A11A.9 is enriched in the coelomocyte, the intestine, and the nervous system based on tiling array and RNA-seq studies\; is affected by several genes including hsf-1, lin-35, and pgl-1 based on microarray and RNA-seq studies\; is affected by six chemicals including methylmercuric chloride, D-glucopyranose, and Cadmium Chloride based on microarray and RNA-seq studies.
1017	WBGene00022519	ZC123.4	Cell cycle	Cell cycle: kinase	Cell cycle: kinase	ZC123.4 is an ortholog of human CDK14 (cyclin dependent kinase 14) and CDK15 (cyclin dependent kinase 15)\; is predicted to have ATP binding activity and protein kinase activity.
1018	WBGene00022554	ZC204.2	Transcription factor	Transcription factor: homeodomain	Transcription factor: homeodomain	duxl-1 is an ortholog of human NOTO (notochord homeobox), VAX1 (ventral anterior homeobox 1), and VAX2 (ventral anterior homeobox 2)\; is predicted to have DNA binding activity\; is expressed in several tissues, including the coelomocyte, the excretory cell, the hypodermis, the intestine, and the reproductive system.
1019	WBGene00022599	ZC395.10	Metabolism	Metabolism: lipid	Metabolism: lipid: unassigned	daf-41 is an ortholog of human PTGES3\; localizes to the myofibril\; is expressed in several tissues, including the muscular system, the nervous system, the pharynx, the reproductive system, and the seam cell.
1020	WBGene00022601	ZC404.1	Unassigned	Unassigned	Unassigned	ZC404.1 is enriched in the nervous system and the ventral nerve cord based on tiling array and RNA-seq studies\; is affected by several genes including daf-16, daf-12, and lin-39 based on tiling array, RNA-seq, and microarray studies\; is affected by Cadmium based on microarray studies.
1021	WBGene00022611	ZC449.1	Unassigned	Unassigned	Unassigned	ZC449.1 is enriched in several tissues, including the germline precursor cell, the hypodermis, the muscle cell, and the nervous system based on microarray and tiling array studies\; is affected by several genes including daf-16, daf-12, and clk-1 based on microarray, tiling array, and RNA-seq studies\; is affected by nine chemicals including methylmercury hydroxide, Alovudine, and stavudine based…
1022	WBGene00022614	ZC449.4	Transmembrane protein	Transmembrane protein: unassigned	Transmembrane protein: unassigned	ZC449.4 is enriched in the amphid sensillum, the body wall musculature, and the nervous system based on tiling array, RNA-seq, and microarray studies\; is affected by several genes including daf-16, daf-2, and pgl-1 based on tiling array, RNA-seq, and microarray studies\; is affected by Rotenone, D-glucose, and Humic Substances based on RNA-seq and microarray studies.
1023	WBGene00022635	ZC581.9	Neuronal function	Neuronal function: development	Neuronal function: development	ZC581.9 is an ortholog of human SCYL2 (SCY1 like pseudokinase 2)\; is predicted to have ATP binding activity and protein kinase activity.
1024	WBGene00022647	ZK54.1	Transmembrane transport	Transmembrane transport: solute carrier	Transmembrane transport: solute carrier	slc-17.1 is an ortholog of human SLC17A1 (solute carrier family 17 member 1), SLC17A3 (solute carrier family 17 member 3), and SLC17A5 (solute carrier family 17 member 5)\; localizes to the sarcoplasmic reticulum.
1025	WBGene00022648	ZK54.3	Unassigned	Unassigned	Unassigned: membrane spanning domain	ZK54.3 is enriched in the nervous system based on tiling array and RNA-seq studies\; is affected by several genes including skn-1, clk-1, and pgl-1 based on microarray and RNA-seq studies\; is affected by multi-walled carbon nanotube and Sodium Chloride based on RNA-seq studies.
1026	WBGene00022668	ZK154.6	Transmembrane protein	Transmembrane protein: unassigned	Transmembrane protein: unassigned	ZK154.6 is enriched in the amphid sensillum, the head, the nervous system, and the pharynx based on tiling array, RNA-seq, and microarray studies\; is affected by several genes including daf-2, daf-12, and clk-1 based on microarray, tiling array, and RNA-seq studies\; is affected by four chemicals including Atrazine, Cry5B, and allantoin based on microarray studies.
1027	WBGene00022678	ZK180.4	Trafficking	Trafficking: ER/Golgi	Trafficking: ER/Golgi: COP II	sar-1 is an ortholog of human SAR1B (secretion associated Ras related GTPase 1B)\; is predicted to have GTP binding activity\; is involved in embryo development\; human orthologs of this gene are implicated in chylomicron retention disease.
1028	WBGene00022703	ZK353.8	Proteolysis proteasome	Proteolysis proteasome: unassigned	Proteolysis proteasome: unassigned	ubxn-4 is an ortholog of human UBXN4 (UBX domain protein 4)\; is involved in positive regulation of transcription from RNA polymerase II promoter in response to endoplasmic reticulum stress and ubiquitin-dependent ERAD pathway.
1029	WBGene00022745	ZK470.2	Unassigned	Unassigned	Unassigned: regulated by multiple stresses	ZK470.2 is enriched in several tissues, including the alimentary system, the body wall musculature, the hypodermis, and the nervous system based on microarray, tiling array, and RNA-seq studies\; is affected by several genes including daf-16, daf-2, and glp-1 based on microarray, tiling array, and RNA-seq studies\; is affected by eight chemicals including Rotenone, Alovudine, and Zidovudine based…
1030	WBGene00022776	ZK616.6	Transmembrane protein	Transmembrane protein: ER	Transmembrane protein: ER	perm-3 is an ortholog of human EMC4\; is predicted to encode a protein with the following domain: TMEM85\/ER membrane protein complex subunit 4.
1031	WBGene00022783	ZK652.2	Metabolism	Metabolism: mitochondria	Metabolism: mitochondria: translocase	tomm-7 is an ortholog of human TOMM7 (translocase of outer mitochondrial membrane 7)\; is involved in mitochondrion organization\; is expressed in the intestine and the pharynx.
1032	WBGene00022791	ZK686.1	Unassigned	Unassigned	Unassigned: regulated by multiple stresses	ZK686.1 is enriched in the PLM, the germ line, the hypodermis, and the intestine based on tiling array, RNA-seq, and microarray studies\; is affected by several genes including daf-2, hsf-1, and clk-1 based on microarray and RNA-seq studies\; is affected by Rotenone and D-glucose based on RNA-seq studies.
1033	WBGene00022794	ZK686.4	Nucleic acid	Nucleic acid: binding	Nucleic acid: binding: zinc finger	snu-23 is an ortholog of human ZMAT2 (zinc finger matrin-type 2)\; is predicted to have DNA binding activity and zinc ion binding activity.
1034	WBGene00022817	ZK783.2	Metabolism	Metabolism: nucleotide	Metabolism: nucleotide	upp-1 is an ortholog of human UPP1 and UPP2\; exhibits thymidine phosphorylase activity and uridine phosphorylase activity\; is involved in thymidine metabolic process, uracil catabolic process, and uridine catabolic process\; is expressed in the gonad, the hypodermis, and the pharynx.
1035	WBGene00022836	ZK973.11	Stress response	Stress response: oxidative	Stress response: oxidative	ZK973.11 is an ortholog of human TMX3\; is predicted to have thiol oxidase activity\; is expressed in the intestine and the nervous system.
1036	WBGene00022848	ZK1055.7	Stress response	Stress response: pathogen	Stress response: pathogen: unassigned	ZK1055.7 is involved in innate immune response.
1037	WBGene00022865	ZK1236.7	Unassigned	Unassigned	Unassigned	ufbp-1 is an ortholog of human DDRGK1\; localizes to the nucleus\; is expressed in head neurons.
1038	WBGene00023067	F54D7.6	Ribosome	Ribosome: subunit	Ribosome: subunit	rpl-41.1 is predicted to be a structural constituent of ribosome.
1039	WBGene00023068	F54D7.7	Ribosome	Ribosome: subunit	Ribosome: subunit	rpl-41.2 is predicted to be a structural constituent of ribosome.
1040	WBGene00023209	ZC513.7	Pseudogene	Pseudogene	Pseudogene	ZC513.7 is enriched in the germ line and the intestine based on RNA-seq and microarray studies\; is affected by several genes including daf-12, gld-1, and clk-1 based on microarray, tiling array, and RNA-seq studies\; is affected by twelve chemicals including 1-methylnicotinamide, Rotenone, and Alovudine based on RNA-seq and microarray studies.
1041	WBGene00023423	F43C1.7	Unassigned	Unassigned	Unassigned	F43C1.7 is an ortholog of human CCDC25\; is predicted to encode a protein with the following domain: Domain of unknown function DUF814.
1042	WBGene00043050	R07G3.9	Neuronal function	Neuronal function: synaptic function	Neuronal function: synaptic function: unassigned	oig-4 localizes to the extracellular space and neuromuscular junction\; is expressed in the head, the muscular system, and the nervous system.
1043	WBGene00043064	Y59E9AL.7	Trafficking	Trafficking: ER/Golgi	Trafficking: ER/Golgi: COP II	nbet-1 is an ortholog of human BET1 (Bet1 golgi vesicular membrane trafficking protein)\; is predicted to encode a protein with the following domain: Target SNARE coiled-coil homology domain.
1044	WBGene00043097	C02D5.4	Stress response	Stress response: detoxification	Stress response: detoxification: GST	C02D5.4 is an ortholog of human GSTO1 (glutathione S-transferase omega 1) and GSTO2 (glutathione S-transferase omega 2)\; is predicted to have glutathione transferase activity.
1045	WBGene00043279	F22D6.8	Unassigned	Unassigned	Unassigned	F22D6.8 is enriched in the body wall muscle cell, the germ line, and the nervous system based on tiling array, RNA-seq, and microarray studies\; is affected by several genes including daf-16, daf-2, and hsf-1 based on RNA-seq and microarray studies\; is affected by hydrogen sulfide, Rotenone, and Sirolimus based on microarray and RNA-seq studies.
1046	WBGene00044028	F33H1.6	Neuronal function	Neuronal function: synaptic function	Neuronal function: synaptic function: neuropeptide	nlp-63 is enriched in the nervous system based on tiling array and microarray studies\; is affected by several genes including daf-16, daf-2, and clk-1 based on tiling array, microarray, and RNA-seq studies\; is affected by Colistin based on microarray studies.
1047	WBGene00044029	C05D12.7	Unassigned	Unassigned	Unassigned	C05D12.7 is enriched in the head, the male, the nervous system, and the sensillum based on tiling array, RNA-seq, and microarray studies\; is affected by several genes including daf-16, clk-1, and elt-2 based on tiling array, microarray, and RNA-seq studies.
1048	WBGene00044067	T28F3.3	Transmembrane transport	Transmembrane transport: solute carrier	Transmembrane transport: solute carrier	zipt-7.1 is an ortholog of human SLC39A7 (solute carrier family 39 member 7)\; is predicted to have metal ion transmembrane transporter activity\; is expressed in several tissues, including the hypodermis, the intestine, the nervous system, and the reproductive system.
1049	WBGene00044324	ZK652.3	Proteolysis proteasome	Proteolysis proteasome: ubiquitin	Proteolysis proteasome: ubiquitin	ufm-1 is an ortholog of human UFM1\; is expressed in several tissues, including the intestine, the reproductive system, and the seam cell\; is predicted to encode a protein with the following domains: Ubiquitin-fold modifier 1 and Ubiquitin-like domain superfamily.
1050	WBGene00044442	T08A9.13	Unassigned	Unassigned	Unassigned	T08A9.13 is enriched in the alimentary system, the digestive tract, and the nervous system based on RNA-seq and microarray studies\; is affected by several genes including daf-16, dpy-10, and clk-1 based on RNA-seq and microarray studies\; is affected by Zidovudine and resveratrol based on RNA-seq and microarray studies.
1051	WBGene00044484	C09B9.8	Transmembrane protein	Transmembrane protein: unassigned	Transmembrane protein: unassigned	hot-9 is enriched in the nervous system based on tiling array, RNA-seq, and microarray studies\; is affected by several genes including glp-1, skn-1, and pgl-1 based on RNA-seq and microarray studies\; is affected by five chemicals including D-glucose, stavudine, and Zidovudine based on RNA-seq and microarray studies\; is predicted to encode a protein with the following domain: Caenorhabditis ele…
1052	WBGene00044544	F26F12.8	Transmembrane protein	Transmembrane protein: unassigned	Transmembrane protein: unassigned	F26F12.8 is enriched in the nervous system and the sensillum based on tiling array and RNA-seq studies\; is affected by several genes including daf-16, pgl-1, and isp-1 based on tiling array, RNA-seq, and microarray studies\; is affected by Rotenone based on RNA-seq studies.
1053	WBGene00044568	F39C12.4	Unassigned	Unassigned	Unassigned	ntc-1 is expressed in several tissues, including the nervous system.
1054	WBGene00044607	K02A11.4	Unassigned	Unassigned	Unassigned	K02A11.4 is enriched in the OLL, the PVD, the intestine, and the muscle cell based on tiling array and RNA-seq studies\; is affected by several genes including daf-16, daf-2, and glp-1 based on tiling array, microarray, and RNA-seq studies\; is affected by four chemicals including Rotenone, procyanidin, and stavudine based on RNA-seq and microarray studies\; is predicted to encode a protein with …
1055	WBGene00044615	B0252.8	Unassigned	Unassigned	Unassigned: regulated by multiple stresses	B0252.8 is enriched in the nervous system and the ventral nerve cord based on tiling array and RNA-seq studies\; is affected by several genes including glp-1, clk-1, and lin-39 based on RNA-seq and microarray studies\; is affected by hydrogen sulfide, Rotenone, and D-glucose based on microarray and RNA-seq studies.
1056	WBGene00044638	F23A7.8	Unassigned	Unassigned	Unassigned: regulated by multiple stresses	F23A7.8 is enriched in the Psub1 and the germ line based on RNA-seq studies\; is affected by several genes including daf-16, daf-2, and skn-1 based on RNA-seq, tiling array, and microarray studies\; is affected by five chemicals including hydrogen sulfide, Rotenone, and manganese chloride based on microarray and RNA-seq studies.
1057	WBGene00044644	B0205.13	Unassigned	Unassigned	Unassigned	B0205.13 is enriched in the hypodermis, the intestine, the nervous system, and the sensillum based on tiling array, RNA-seq, and proteomic studies\; is affected by several genes including daf-2, glp-1, and daf-12 based on proteomic, RNA-seq, microarray, and tiling array studies\; is affected by fourteen chemicals including hydrogen sulfide, methylmercury hydroxide, and 1-methylnicotinamide based …
1058	WBGene00044646	B0205.14	Unassigned	Unassigned	Unassigned	B0205.14 is enriched in dopaminergic neurons, the coelomocyte, and the ventral nerve cord based on tiling array studies\; is affected by several genes including glp-1, hsf-1, and clk-1 based on RNA-seq and microarray studies\; is affected by seven chemicals including tryptophan, methylmercury hydroxide, and multi-walled carbon nanotube based on microarray and RNA-seq studies.
1059	WBGene00044650	Y71G10AR.4	Transmembrane transport	Transmembrane transport: solute carrier	Transmembrane transport: solute carrier	Y71G10AR.4 is an ortholog of human SLC10A3 (solute carrier family 10 member 3) and SLC10A5 (solute carrier family 10 member 5)\; is predicted to encode a protein with the following domains: Bile acid:sodium symporter\/arsenical resistance protein Acr3, Bile acid:sodium symporter, and Sodium\/solute symporter superfamily.
1060	WBGene00044677	ZK353.10	Unassigned	Unassigned	Unassigned: membrane spanning domain	ZK353.10 is enriched in several tissues, including the alimentary system, the arcade cell, and the nervous system based on tiling array and RNA-seq studies\; is affected by several genes including lin-39, pgl-1, and glh-1 based on microarray, RNA-seq, and tiling array studies\; is affected by Rotenone based on RNA-seq studies.
1061	WBGene00044679	K02B12.9	Unassigned	Unassigned	Unassigned	K02B12.9 is enriched in the nervous system based on RNA-seq studies\; is affected by several genes including let-418, lin-22, and mir-34 based on RNA-seq and microarray studies.
1062	WBGene00044725	R11G1.7	Unassigned	Unassigned	Unassigned: regulated by multiple stresses	R11G1.7 is enriched in dopaminergic neurons, the Z1, the Z4, and the hypodermis based on tiling array and RNA-seq studies\; is affected by several genes including daf-2, clk-1, and pgl-1 based on microarray and RNA-seq studies\; is affected by eight chemicals including hydrogen sulfide, 1-methylnicotinamide, and Mianserin based on microarray and RNA-seq studies.
1063	WBGene00044746	C53H9.3	Unassigned	Unassigned	Unassigned: regulated by multiple stresses	C53H9.3 is enriched in the AFD, the ASER, and the germ line based on RNA-seq studies\; is affected by several genes including daf-2, daf-12, and hsf-1 based on RNA-seq, tiling array, and microarray studies\; is affected by hydrogen sulfide and D-glucose based on microarray and RNA-seq studies.
1064	WBGene00044784	F13H10.8	Metabolism	Metabolism: lipid	Metabolism: lipid: sphingolipid	F13H10.8 is enriched in the intestine based on RNA-seq studies\; is affected by several genes including daf-16, daf-2, and glp-1 based on tiling array, RNA-seq, microarray, and proteomic studies\; is affected by Rotenone based on RNA-seq studies\; is predicted to encode a protein with the following domain: Small subunit of serine palmitoyltransferase-like.
1065	WBGene00044903	K03H1.13	Metabolism	Metabolism: carbohydrate	Metabolism: carbohydrate	K03H1.13 is an ortholog of human FPGT\; is predicted to have transferase activity, transferring phosphorus-containing groups.
1066	WBGene00044921	F53C11.9	Proteolysis general	Proteolysis general: inhibitor	Proteolysis general: inhibitor: TIL domain	F53C11.9 is enriched in dopaminergic neurons, the body wall muscle cell, and the cephalic sheath cell based on tiling array studies\; is affected by several genes including daf-16, daf-2, and clk-1 based on RNA-seq and microarray studies\; is affected by tryptophan based on microarray studies\; is predicted to encode a protein with the following domains: Trypsin Inhibitor-like, cysteine rich doma…
1067	WBGene00044927	F32B5.9	Non-coding RNA	Non-coding RNA: snRNA	Non-coding RNA: snRNA	F32B5.9 is affected by several genes including pgl-1, cep-1, and glh-1 based on tiling array and RNA-seq studies.
1068	WBGene00045161	C38C6.7	Non-coding RNA	Non-coding RNA: ncRNA	Non-coding RNA: ncRNA	lfor-2 is affected by several genes including daf-16, pgl-1, and glh-1 based on RNA-seq studies\; is affected by Ethanol based on RNA-seq studies.
1069	WBGene00045249	T07A9.15	Unassigned	Unassigned	Unassigned	T07A9.15 is enriched in the AVE and the germ line based on tiling array and RNA-seq studies\; is affected by several genes including daf-16, daf-2, and hsf-1 based on RNA-seq studies\; is affected by Rotenone and stavudine based on RNA-seq studies.
1070	WBGene00045272	F59C12.4	Unassigned	Unassigned	Unassigned: regulated by multiple stresses	F59C12.4 is enriched in the body wall muscle cell, the germ line, the hypodermis, and the nervous system based on tiling array, RNA-seq, and microarray studies\; is affected by several genes including daf-16, daf-2, and dpy-10 based on RNA-seq and microarray studies\; is affected by eight chemicals including 1-methylnicotinamide, Rotenone, and Rifampin based on RNA-seq and microarray studies.
1071	WBGene00045277	ZK742.6	Unassigned	Unassigned	Unassigned	ZK742.6 is enriched in the muscle cell and the nervous system based on tiling array and RNA-seq studies\; is affected by several genes including pgl-1, sod-2, and csr-1 based on RNA-seq and microarray studies.
1072	WBGene00045392	F26D11.12	Unassigned	Unassigned	Unassigned	F26D11.12 is enriched in the PLM, the body wall muscle cell, and the intestine based on tiling array and RNA-seq studies\; is affected by several genes including clk-1, pgl-1, and alg-1 based on RNA-seq and microarray studies\; is affected by Rotenone based on RNA-seq studies.
1073	WBGene00050941	C33F10.14	Metabolism	Metabolism: lipid	Metabolism: lipid: sterol	C33F10.14 is an ortholog of human HTATIP2 (HIV-1 Tat interactive protein 2)\; is predicted to have NAD binding activity and oxidoreductase activity, acting on the aldehyde or oxo group of donors, NAD or NADP as acceptor.
1074	WBGene00077520	C37A5.11	Transmembrane protein	Transmembrane protein: unassigned	Transmembrane protein: unassigned	C37A5.11 is enriched in the muscular system, the nervous system, and the pharynx based on tiling array and RNA-seq studies\; is affected by several genes including pgl-1, prg-1, and glh-1 based on RNA-seq and microarray studies.
1075	WBGene00077593	C49G7.12	Unassigned	Unassigned	Unassigned	C49G7.12 is enriched in several tissues, including the body wall muscle cell, the coelomocyte, the intestine, and the nervous system based on tiling array and RNA-seq studies\; is affected by several genes including daf-16, daf-2, and rrf-3 based on tiling array, RNA-seq, and microarray studies\; is affected by seventeen chemicals including Nitric Oxide, 1-methylnicotinamide, and D-glucopyranose …
1076	WBGene00175027	W02F12.8	Unassigned	Unassigned	Unassigned	W02F12.8 is enriched in the AFD, the ASER, the PLM, the germline precursor cell, and the hypodermis based on tiling array and RNA-seq studies\; is affected by several genes including daf-16, daf-2, and daf-12 based on microarray, RNA-seq, and tiling array studies\; is affected by eight chemicals including methylmercury hydroxide, 1-methylnicotinamide, and Rotenone based on RNA-seq and microarray …
1077	WBGene00185102	Y105C5A.1268	Unassigned	Unassigned	Unassigned	Y105C5A.1268 is enriched in the germ line, the nervous system, and the seam cell based on RNA-seq and microarray studies\; is affected by several genes including clk-1, pgl-1, and rrf-1 based on microarray and RNA-seq studies\; is affected by Sirolimus based on microarray studies.
1078	WBGene00189949	Y48G1C.13	Extracellular material	Extracellular material: PGI	Extracellular material: PGI	Y48G1C.13 is predicted to have chitin binding activity.
1079	WBGene00194651	C33D9.13	Unassigned	Unassigned	Unassigned	C33D9.13 is enriched in the intestine based on RNA-seq studies\; is affected by several genes including daf-16, hsf-1, and clk-1 based on RNA-seq and microarray studies\; is affected by eleven chemicals including methylmercury hydroxide, 1-methylnicotinamide, and bisphenol S based on RNA-seq and microarray studies.
1080	WBGene00194692	T02C12.5	Unassigned	Unassigned	Unassigned	T02C12.5 is enriched in the intestine and the nervous system based on RNA-seq studies\; is affected by several genes including clk-1, sma-2, and dpy-21 based on microarray and RNA-seq studies\; is affected by Rotenone based on RNA-seq studies.
1081	WBGene00194713	F19B10.13	Unassigned	Unassigned	Unassigned: regulated by multiple stresses	F19B10.13 is enriched in the AFD and the ASER based on RNA-seq studies\; is affected by several genes including rrf-3, hsf-1, and elt-2 based on microarray and RNA-seq studies\; is affected by eleven chemicals including multi-walled carbon nanotube, Cadmium Chloride, and procyanidin based on RNA-seq and microarray studies.
1082	WBGene00194726	R13A5.15	Transmembrane protein	Transmembrane protein: seven transmembrane receptor	Transmembrane protein: seven transmembrane receptor: srg	R13A5.15 is predicted to have transmembrane signaling receptor activity.
1083	WBGene00194731	Y39A1A.27	Unassigned	Unassigned	Unassigned	Y39A1A.27 is enriched in the male and the muscle cell based on RNA-seq studies\; is affected by several genes including pgl-1, csr-1, and dpy-21 based on RNA-seq studies\; is affected by stavudine and Zidovudine based on RNA-seq studies.
1084	WBGene00194850	F44F4.15	Transmembrane protein	Transmembrane protein: unassigned	Transmembrane protein: unassigned	F44F4.15 is affected by clk-1, daf-2, and sir-2.1 based on microarray and RNA-seq studies.
1085	WBGene00194851	K07C10.3	Non-coding RNA	Non-coding RNA: ncRNA	Non-coding RNA: ncRNA	K07C10.3 is affected by cep-1 and mir-71 based on RNA-seq studies\; is affected by Zidovudine based on RNA-seq studies.
1086	WBGene00194855	Y75B8A.44	Transmembrane protein	Transmembrane protein: unassigned	Transmembrane protein: unassigned	Y75B8A.44 is affected by clk-1, sma-2, and sma-4 based on microarray and RNA-seq studies.
1087	WBGene00194921	ZK742.7	Unassigned	Unassigned	Unassigned	ZK742.7 is affected by several genes including sma-2, sma-4, and let-418 based on RNA-seq and tiling array studies.
1088	WBGene00195060	C18D4.11	Non-coding RNA	Non-coding RNA: linc	Non-coding RNA: linc	linc-14 is affected by several genes including daf-12, pgl-1, and glh-1 based on RNA-seq studies\; is affected by graphene oxide based on RNA-seq studies.
1089	WBGene00195189	ZC449.8	Unassigned	Unassigned	Unassigned	ZC449.8 is enriched in the germ line based on RNA-seq studies\; is affected by several genes including daf-2, hsf-1, and npr-1 based on RNA-seq studies\; is affected by Alovudine based on RNA-seq studies.
1090	WBGene00197258	C54G4.11	Non-coding RNA	Non-coding RNA: ncRNA	Non-coding RNA: ncRNA	N.A.
1091	WBGene00197633	C56G2.18	Non-coding RNA	Non-coding RNA: ncRNA	Non-coding RNA: ncRNA	N.A.
1092	WBGene00199558	F22E12.10	Non-coding RNA	Non-coding RNA: ncRNA	Non-coding RNA: ncRNA	N.A.
1093	WBGene00206380	C42D4.18	Unassigned	Unassigned	Unassigned	C42D4.18 is enriched in the germ line and the intestine based on RNA-seq and microarray studies\; is affected by daf-2 and alg-1 based on RNA-seq studies.
1094	WBGene00206532	F11A6.15	Unassigned	Unassigned	Unassigned	F11A6.15 is affected by elt-2 based on RNA-seq studies\; is affected by multi-walled carbon nanotube based on RNA-seq studies.
1095	WBGene00219275	Y39G10AR.32	Unassigned	Unassigned	Unassigned	Y39G10AR.32 is enriched in the germ line based on RNA-seq studies\; is affected by several genes including daf-2, hsf-1, and eat-2 based on RNA-seq and microarray studies\; is affected by Alovudine based on RNA-seq studies.
1096	WBGene00219373	F01E11.18	Unassigned	Unassigned	Unassigned	F01E11.18 is enriched in the nervous system based on RNA-seq studies\; is affected by emr-1 and lem-2 based on RNA-seq studies.
1097	WBGene00219609	T22E6.2	Non-coding RNA	Non-coding RNA: linc	Non-coding RNA: linc	linc-7 is enriched in the AFD and the germ line based on RNA-seq studies\; is affected by several genes including daf-2, clk-1, and npr-1 based on RNA-seq studies.
1098	WBGene00219636	Y116F11B.26	Non-coding RNA	Non-coding RNA: linc	Non-coding RNA: linc	linc-81 is affected by cep-1 and dpy-21 based on RNA-seq studies\; is affected by bisphenol S based on RNA-seq studies.
1099	WBGene00219661	C44B11.9	Non-coding RNA	Non-coding RNA: linc	Non-coding RNA: linc	linc-45 is affected by cep-1 and swsn-2.2 based on RNA-seq studies.
1100	WBGene00219664	C52E12.10	Non-coding RNA	Non-coding RNA: linc	Non-coding RNA: linc	N.A.
1101	WBGene00219675	F10C1.22	Non-coding RNA	Non-coding RNA: linc	Non-coding RNA: linc	linc-44 is affected by elli-1 and mir-71 based on tiling array and RNA-seq studies.
1102	WBGene00219816	C14E2.12	Non-coding RNA	Non-coding RNA: snoRNA	Non-coding RNA: snoRNA	C14E2.12 is affected by several genes including daf-2, hsf-1, and cep-1 based on RNA-seq studies\; is affected by Zidovudine based on RNA-seq studies.
1103	WBGene00220032	M7.15	Non-coding RNA	Non-coding RNA: snoRNA	Non-coding RNA: snoRNA	N.A.
1104	WBGene00220252	C02F4.12	Non-coding RNA	Non-coding RNA: asRNA	Non-coding RNA: asRNA	N.A.
1105	WBGene00235102	Y54G2A.75	Stress response	Stress response: thioredoxin	Stress response: thioredoxin	Y54G2A.75 is an ortholog of human TXNL4A\; is predicted to encode a protein with the following domains: Dim1 family and Thioredoxin-like superfamily.
1106	WBGene00235164	K09F6.13	Unassigned	Unassigned	Unassigned	K09F6.13 is enriched in the ASER, the PLM, and the RID based on RNA-seq studies\; is affected by several genes including sma-2, sma-4, and smg-2 based on RNA-seq studies\; is affected by Sodium Chloride based on RNA-seq studies.
1107	WBGene00235279	Y67D8C.22	Transmembrane protein	Transmembrane protein: unassigned	Transmembrane protein: unassigned	Y67D8C.22 is an ortholog of human CLRN2 (clarin 2), CLRN3 (clarin 3), and CLRN1 (clarin 1)\; is predicted to encode a protein with the following domain: Clarin.
1108	WBGene00235291	C01G5.25	Unassigned	Unassigned	Unassigned	C01G5.25 is affected by sma-2, sma-4, and sod-2 based on RNA-seq studies.
1109	WBGene00235325	C08D8.7	Transmembrane protein	Transmembrane protein: unassigned	Transmembrane protein: unassigned	C08D8.7 is enriched in the AFD, the ASER, and the intestine based on RNA-seq studies\; is affected by ins-11 based on RNA-seq studies.
1110	WBGene00235357	Y37E11B.16	Non-coding RNA	Non-coding RNA: asRNA	Non-coding RNA: asRNA	N.A.
1111	WBGene00235380	C24D10.49	Unassigned	Unassigned	Unassigned	N.A.
1112	WBGene00235387	W04C9.8	Non-coding RNA	Non-coding RNA: ncRNA	Non-coding RNA: ncRNA	N.A.
1113	WBGene00249815	F20D12.12	Unassigned	Unassigned	Unassigned	F20D12.12 is enriched in the germ line based on RNA-seq studies.
1114	WBGene00249826	F42A9.18	Unassigned	Unassigned	Unassigned	F42A9.18 is affected by isp-1 and nuo-6 based on RNA-seq studies.
1115	WBGene00255704	B0348.10	Unassigned	Unassigned	Unassigned	N.A.
1116	WBGene00271632	Y110A7A.24	Non-coding RNA	Non-coding RNA: ncRNA	Non-coding RNA: ncRNA	Y110A7A.24 is affected by sir-2.1 based on microarray studies.
1117	WBGene00271716	F39E9.28	Pseudogene	Pseudogene	Pseudogene	N.A.
1118	WBGene00303007	NA	NA	NA	NA	NA
1119	WBGene00304812	NA	NA	NA	NA	NA
1120	WBGene00304815	NA	NA	NA	NA	NA
1121	WBGene00304822	NA	NA	NA	NA	NA

## Sheet: rgs_fisher_cat1
Gene enrichment categories for UNC-3 repressed genes in host MNs (Category 1: Lowest Resolution)
	Category	RGS	AC	PValue
21	Ribosome	92	244	2.51864e-53
13	Neuronal function	58	308	1.68738e-21
7	Extracellular material	47	495	1.89774e-08
8	Globin	11	36	4.72125e-07
24	Trafficking	24	205	1.91614e-06
11	mRNA functions	36	407	3.30309e-06
2	Chaperone	15	92	4.62851e-06
10	Metabolism	96	1601	5.41556e-06
12	Muscle function	10	62	0.000185632
22	Signaling	64	1188	0.00184694
5	Development	19	295	0.0142647
26	Transcription: chromatin	15	222	0.0189591
4	Cytoskeleton	22	371	0.0200954
30	Transmembrane transport	45	901	0.0227847
31	Unassigned	258	6343	0.0362469
23	Stress response	40	833	0.0479403
19	Proteolysis proteasome	34	733	0.0883759
28	Transcription: general machinery	9	154	0.113363
25	Transcription factor	26	581	0.157593
27	Transcription: dosage compensation	1	10	0.320413
3	Cilia	3	60	0.371132
15	Nuclear pore	2	36	0.379083
17	Protein modification	11	271	0.383058
16	Nucleic acid	9	231	0.447407
18	Proteolysis general	14	394	0.545382
1	Cell cycle	6	172	0.579681
29	Transmembrane protein	111	3200	0.628033
9	Lysosome	2	91	0.834628
6	DNA	2	176	0.985632
14	Non-coding RNA	22	9535	1
20	Pseudogene	7	2081	1

## Sheet: rgs_fisher_cat1_apv
Gene enrichment categories for UNC-3 repressed genes in host MNs (Category 1: Lowest Resolution)
Category	RGS	AC	PValue	Bonferroni
Ribosome	92	244	2.51864e-53	7.80778e-52
Neuronal function	58	308	1.68738e-21	5.23087e-20
Extracellular material	47	495	1.89774e-08	5.883e-07
Globin	11	36	4.72125e-07	1.46359e-05
Trafficking	24	205	1.91614e-06	5.94003e-05
mRNA functions	36	407	3.30309e-06	0.000102396
Chaperone	15	92	4.62851e-06	0.000143484
Metabolism	96	1601	5.41556e-06	0.000167882
Muscle function	10	62	0.000185632	0.0057546

## Sheet: rgs_fisher_cat2
Gene enrichment categories for UNC-3 repressed genes in host MNs (Category 2: Intermediate Resolution)
	Category	RGS	AC	PValue
87	Ribosome: subunit	77	92	2.45285e-64
50	Neuronal function: synaptic function	51	244	7.77597e-21
23	Extracellular material: collagen	30	184	1.24504e-10
75	Proteolysis proteasome: 20S	10	13	1.87775e-09
29	Globin	11	36	4.72125e-07
115	Trafficking: ER/Golgi	15	87	2.52224e-06
84	Ribosome: EIF	12	60	6.61204e-06
134	Transmembrane protein: unassigned	98	1692	1.56031e-05
47	mRNA functions: processing	27	296	3.05656e-05
132	Transmembrane protein: ER	8	35	0.000100535
42	Metabolism: nucleotide	14	111	0.000118514
48	Muscle function	10	62	0.000185632
25	Extracellular material: matrix	10	67	0.000324526
112	Stress response: thioredoxin	5	15	0.000494626
129	Transcription: chromatin structure	12	105	0.000781599
4	Chaperone: cyclophilin	6	28	0.000996576
102	Signaling: small GTPase	16	183	0.0016832
64	Protein modification: unassigned	4	13	0.00236179
8	Chaperone: unassigned	4	14	0.00295384
7	Chaperone: prefoldin	3	6	0.00295862
93	Signaling: heteromeric G protein	14	170	0.00513511
79	Proteolysis proteasome: ubiquitin	3	8	0.00551735
72	Proteolysis general: signal	2	2	0.00682696
147	Transmembrane transport: solute carrier	15	197	0.0074525
142	Transmembrane transport: glutamate channel	3	10	0.00908105
41	Metabolism: mitochondria	23	366	0.00996184
89	Signaling: calcium	5	35	0.0118423
46	mRNA functions: binding	9	103	0.0159536
74	Proteolysis proteasome: 19S	4	26	0.0190451
44	Metabolism: short chain dehydrogenase	5	42	0.0226595
49	Neuronal function: development	3	15	0.0227853
16	Cytoskeleton: unassigned	7	77	0.0264035
35	Metabolism: carbonic anhydrase	2	6	0.0290508
17	Development: apoptosis	6	64	0.0340393
150	Unassigned	258	6343	0.0362469
106	Stress response: detoxification	13	206	0.0424503
149	Transmembrane transport: unassigned	5	51	0.0438771
131	Transcription: general machinery: RNA Pol II	9	133	0.0588774
82	Proteolysis proteasome: unassigned	3	24	0.0650225
107	Stress response: ER	3	24	0.0650225
119	Transcription factor: bZIP	3	24	0.0650225
51	Neuronal function: unassigned	4	42	0.0738315
20	Development: somatic	8	122	0.082272
43	Metabolism: pentose phosphate pathway	2	13	0.0929514
101	Signaling: SH domain	2	13	0.0929514
32	Metabolism: 1CC	3	29	0.0973243
14	Cytoskeleton: microtubule	8	128	0.100114
117	Trafficking: vesicle targeting/fusion	5	67	0.103475
116	Trafficking: unassigned	2	14	0.103879
108	Stress response: heat	3	30	0.104435
40	Metabolism: lipid	25	526	0.105414
103	Signaling: unassigned	5	70	0.117649
52	Non-coding RNA: asRNA	2	16	0.126675
109	Stress response: heavy metal	2	16	0.126675
120	Transcription factor: CREB	1	3	0.131057
76	Proteolysis proteasome: E2	2	17	0.138475
123	Transcription factor: homeodomain	6	97	0.146545
146	Transmembrane transport: potassium channel	7	121	0.155423
137	Transmembrane transport: amino acid	3	37	0.159233
26	Extracellular material: mucin	1	4	0.161041
80	Proteolysis proteasome: ubiquitin domain	1	4	0.161041
81	Proteolysis proteasome: ubiquitin hydrolase	1	4	0.161041
100	Signaling: PKD	1	4	0.161041
45	Metabolism: unassigned	10	192	0.163637
6	Chaperone: HSP	1	5	0.189991
19	Development: sex determination	1	5	0.189991
36	Metabolism: FMO	1	5	0.189991
86	Ribosome: signal recognition	1	5	0.189991
94	Signaling: hippo	1	5	0.189991
99	Signaling: PKC	1	5	0.189991
11	Cytoskeleton: actin function	3	42	0.202605
3	Cell cycle: meiotic/mitotic spindle	2	23	0.213028
85	Ribosome: S6 kinase	1	6	0.21794
90	Signaling: CDK-like	1	6	0.21794
124	Transcription factor: NF	1	6	0.21794
141	Transmembrane transport: GABA	1	7	0.244924
113	Stress response: unassigned	3	49	0.266979
105	Stress response: dauer	1	8	0.270976
104	Signaling: Y kinase	4	73	0.275277
59	Nuclear pore: structure	2	28	0.277434
110	Stress response: oxidative	2	28	0.277434
114	Trafficking: endocytosis	2	29	0.290331
127	Transcription factor: ZF	3	53	0.30477
28	Extracellular material: secreted protein	3	54	0.314263
91	Signaling: FERM	1	10	0.320413
130	Transcription: dosage compensation	1	10	0.320413
136	Transmembrane transport: acid sensing	1	10	0.320413
96	Signaling: MAPK	2	32	0.328789
18	Development: general	4	81	0.337608
65	Proteolysis general: aspartate	2	33	0.341489
126	Transcription factor: unassigned	2	33	0.341489
10	Cilia: unassigned	1	11	0.343859
12	Cytoskeleton: cadherin	1	11	0.343859
69	Proteolysis general: lysozyme	1	11	0.343859
78	Proteolysis proteasome: NEDD	1	11	0.343859
122	Transcription factor: GATA	1	11	0.343859
33	Metabolism: amino acid	4	82	0.345464
71	Proteolysis general: serine	2	34	0.354111
63	Protein modification: SUMO	1	12	0.366495
88	Ribosome: unassigned	1	12	0.366495
121	Transcription factor: ETS	1	12	0.366495
111	Stress response: pathogen	8	192	0.386516
30	Lysosome: unassigned	1	13	0.388349
9	Cilia: IFT	2	38	0.403636
39	Metabolism: insulin	2	39	0.415737
1	Cell cycle: chromosome dynamics	3	65	0.417832
68	Proteolysis general: inhibitor	3	66	0.427042
13	Cytoskeleton: claudin	1	15	0.42982
148	Transmembrane transport: TRP channel	1	15	0.42982
60	Nucleic acid: binding	9	229	0.437676
15	Cytoskeleton: motor protein	2	41	0.439555
66	Proteolysis general: carboxypeptidase	1	16	0.449488
97	Signaling: Notch	1	18	0.486811
95	Signaling: lipid	4	102	0.499303
37	Metabolism: glutathione	1	20	0.521601
138	Transmembrane transport: calcium channel	1	20	0.521601
145	Transmembrane transport: nicotinic acid receptor	1	20	0.521601
31	Lysosome: Vacuolar ATPase	1	22	0.55403
27	Extracellular material: PGI	2	53	0.569994
34	Metabolism: carbohydrate	3	83	0.573166
2	Cell cycle: kinase	1	24	0.58426
53	Non-coding RNA: linc	6	174	0.590539
24	Extracellular material: galectin	1	26	0.612439
140	Transmembrane transport: extracellular ligand gated channel	2	59	0.626433
5	Chaperone: DnaJ domain	1	31	0.674804
61	Protein modification: carbohydrate	4	129	0.676707
144	Transmembrane transport: mitochondrial	1	34	0.707292
118	Transcription factor: bHLH	1	36	0.727126
38	Metabolism: glycolysis	1	37	0.736532
62	Protein modification: methyltransferase	2	76	0.754897
67	Proteolysis general: cysteine	1	41	0.771023
128	Transcription: chromatin modification	3	117	0.786462
139	Transmembrane transport: chloride channel	1	44	0.793892
125	Transcription factor: NHR	7	259	0.812796
92	Signaling: hedgehog-like	2	89	0.825552
143	Transmembrane transport: major facilitator	2	89	0.825552
55	Non-coding RNA: small RNA	1	50	0.833001
135	Transmembrane transport: ABC	1	50	0.833001
21	DNA: repair	1	68	0.911147
73	Proteolysis general: unassigned	1	68	0.911147
22	DNA: replication	1	69	0.914207
98	Signaling: phosphatase	4	196	0.916076
57	Non-coding RNA: snRNA	2	129	0.942588
70	Proteolysis general: metallopeptidase	1	123	0.98705
77	Proteolysis proteasome: E3	9	590	0.998725
56	Non-coding RNA: snoRNA	2	344	0.999925
58	Non-coding RNA: tRNA	2	712	1
54	Non-coding RNA: ncRNA	7	7850	1
83	Pseudogene	7	2081	1
133	Transmembrane protein: seven transmembrane receptor	5	1473	1

## Sheet: rgs_fisher_cat2_apv
Gene enrichment categories for UNC-3 repressed genes in host MNs (Category 2: Intermediate Resolution)
Category	RGS	AC	PValue	Bonferroni
Ribosome: subunit	77	92	2.45285e-64	3.67928e-62
Neuronal function: synaptic function	51	244	7.77597e-21	1.1664e-18
Extracellular material: collagen	30	184	1.24504e-10	1.86756e-08
Proteolysis proteasome: 20S	10	13	1.87775e-09	2.81663e-07
Globin	11	36	4.72125e-07	7.08188e-05
Trafficking: ER/Golgi	15	87	2.52224e-06	0.000378336
Ribosome: EIF	12	60	6.61204e-06	0.000991806
Transmembrane protein: unassigned	98	1692	1.56031e-05	0.00234047
mRNA functions: processing	27	296	3.05656e-05	0.00458483

## Sheet: rgs_fisher_cat3
Gene enrichment categories for UNC-3 repressed genes in host MNs (Category 3: Highest Resolution)
	Category	RGS	AC	PValue
131	Ribosome: subunit	77	92	2.45285e-64
84	Neuronal function: synaptic function: neuropeptide	38	139	2.63051e-19
29	Extracellular material: collagen	30	184	1.24504e-10
116	Proteolysis proteasome: 20S	10	13	1.87775e-09
35	Globin	11	36	4.72125e-07
128	Ribosome: EIF	12	60	6.61204e-06
216	Transmembrane protein: unassigned	98	1692	1.56031e-05
78	mRNA functions: processing: LSM	6	12	2.21477e-05
212	Transmembrane protein: ER	8	35	0.000100535
64	Metabolism: nucleotide	14	111	0.000118514
184	Trafficking: ER/Golgi: COP II	5	11	0.000156475
82	Muscle function	10	62	0.000185632
168	Stress response: detoxification: GST	9	52	0.000241596
31	Extracellular material: matrix	10	67	0.000324526
60	Metabolism: mitochondria: complex V	6	22	0.000333527
178	Stress response: thioredoxin	5	15	0.000494626
59	Metabolism: mitochondria: complex IV	5	16	0.000630703
4	Chaperone: cyclophilin	6	28	0.000996576
104	Protein modification: unassigned	4	13	0.00236179
183	Trafficking: ER/Golgi: COP I	4	13	0.00236179
8	Chaperone: unassigned	4	14	0.00295384
58	Metabolism: mitochondria: complex III	4	14	0.00295384
7	Chaperone: prefoldin	3	6	0.00295862
211	Transcription: general machinery: RNA Pol II: subunit	4	16	0.00442597
88	Neuronal function: synaptic function: unassigned	5	28	0.00521192
123	Proteolysis proteasome: ubiquitin	3	8	0.00551735
158	Signaling: small GTPase: ARF	4	18	0.00632475
113	Proteolysis general: signal	2	2	0.00682696
80	mRNA functions: processing: snRNP	6	44	0.0073576
229	Transmembrane transport: solute carrier	15	197	0.0074525
224	Transmembrane transport: glutamate channel	3	10	0.00908105
144	Signaling: heteromeric G protein: unassigned	4	22	0.0115851
207	Transcription: chromatin structure: unassigned	3	12	0.0137212
49	Metabolism: lipid: binding	7	67	0.0140823
205	Transcription: chromatin structure: histone	8	85	0.0154126
185	Trafficking: ER/Golgi: ER unassigned	2	4	0.0162955
115	Proteolysis proteasome: 19S	4	26	0.0190451
1	Cell cycle: chromosome dynamics: unassigned	3	14	0.01948
38	Metabolism: 1CC: methionine	2	5	0.0222942
66	Metabolism: short chain dehydrogenase	5	42	0.0226595
83	Neuronal function: development	3	15	0.0227853
89	Neuronal function: synaptic function: vesicle trafficking	3	16	0.0263751
22	Cytoskeleton: unassigned	7	77	0.0264035
209	Transcription: general machinery: RNA Pol II: elongation	4	30	0.0289215
43	Metabolism: carbonic anhydrase	2	6	0.0290508
17	Cytoskeleton: microtubule: tubulin	3	17	0.0302485
23	Development: apoptosis	6	64	0.0340393
232	Unassigned	171	4113	0.0399508
231	Transmembrane transport: unassigned	5	51	0.0438771
191	Trafficking: vesicle targeting/fusion: SNARE	3	21	0.0485233
143	Signaling: heteromeric G protein: receptor	5	54	0.0529136
76	mRNA functions: processing: export	2	9	0.0532881
71	mRNA functions: binding: unassigned	3	23	0.0592682
126	Proteolysis proteasome: unassigned	3	24	0.0650225
170	Stress response: ER	3	24	0.0650225
194	Transcription factor: bZIP	3	24	0.0650225
152	Signaling: phosphatase: MAPK	1	1	0.0678307
55	Metabolism: lipid: sterol	5	59	0.0701945
105	Proteolysis general: aspartate: unassigned	2	11	0.0722268
90	Neuronal function: unassigned	4	42	0.0738315
26	Development: somatic	8	122	0.082272
16	Cytoskeleton: microtubule: binding	2	12	0.0823874
237	Unassigned: regulated by multiple stresses	73	1707	0.0836296
56	Metabolism: lipid: unassigned	3	27	0.0837286
65	Metabolism: pentose phosphate pathway	2	13	0.0929514
157	Signaling: SH domain	2	13	0.0929514
162	Signaling: small GTPase: Rho/Rac	4	46	0.0937542
87	Neuronal function: synaptic function: transporter	1	2	0.0999992
81	mRNA functions: processing: splicing	5	67	0.103475
109	Proteolysis general: inhibitor: TIL domain	2	14	0.103879
133	Signaling: calcium: calmodulin	2	14	0.103879
189	Trafficking: unassigned	2	14	0.103879
171	Stress response: heat	3	30	0.104435
68	mRNA functions: binding: KH	2	15	0.115132
164	Signaling: unassigned	5	70	0.117649
18	Cytoskeleton: microtubule: tubulin modification	2	16	0.126675
91	Non-coding RNA: asRNA	2	16	0.126675
172	Stress response: heavy metal	2	16	0.126675
174	Stress response: pathogen: NLP	1	3	0.131057
195	Transcription factor: CREB	1	3	0.131057
159	Signaling: small GTPase: Rab	3	34	0.134761
117	Proteolysis proteasome: E2	2	17	0.138475
79	mRNA functions: processing: nuclease	3	35	0.142768
198	Transcription factor: homeodomain	6	97	0.146545
228	Transmembrane transport: potassium channel	7	121	0.155423
86	Neuronal function: synaptic function: neurotransmitter receptor	3	37	0.159233
219	Transmembrane transport: amino acid	3	37	0.159233
19	Cytoskeleton: microtubule: unassigned	1	4	0.161041
32	Extracellular material: mucin	1	4	0.161041
73	mRNA functions: processing: cap	1	4	0.161041
74	mRNA functions: processing: cold shock	1	4	0.161041
94	Non-coding RNA: small RNA: RNA polymerase	1	4	0.161041
108	Proteolysis general: inhibitor: cysteine	1	4	0.161041
124	Proteolysis proteasome: ubiquitin domain	1	4	0.161041
125	Proteolysis proteasome: ubiquitin hydrolase	1	4	0.161041
134	Signaling: calcium: calmodulin dependent	1	4	0.161041
156	Signaling: PKD	1	4	0.161041
160	Signaling: small GTPase: Ran	1	4	0.161041
186	Trafficking: ER/Golgi: ERGIC	1	4	0.161041
12	Cytoskeleton: actin function: actin	2	19	0.162721
62	Metabolism: mitochondria: translocase	2	19	0.162721
67	Metabolism: unassigned	10	192	0.163637
41	Metabolism: amino acid: synthesis	3	39	0.176238
6	Chaperone: HSP	1	5	0.189991
25	Development: sex determination	1	5	0.189991
44	Metabolism: FMO	1	5	0.189991
130	Ribosome: signal recognition	1	5	0.189991
145	Signaling: hippo	1	5	0.189991
146	Signaling: lipid: kinase DAG	1	5	0.189991
155	Signaling: PKC	1	5	0.189991
3	Cell cycle: meiotic/mitotic spindle	2	23	0.213028
9	Cilia: IFT-A	1	6	0.21794
129	Ribosome: S6 kinase	1	6	0.21794
136	Signaling: calcium: unassigned	1	6	0.21794
137	Signaling: CDK-like	1	6	0.21794
199	Transcription factor: NF	1	6	0.21794
176	Stress response: pathogen: signaling	1	7	0.244924
223	Transmembrane transport: GABA	1	7	0.244924
99	Nucleic acid: binding: unassigned	5	93	0.250635
[truncated: 119 more rows]

## Sheet: rgs_fisher_cat3_apv
Gene enrichment categories for UNC-3 repressed genes in host MNs (Category 3: Highest Resolution)
[truncated: 9 more rows]
