# Supplementary material for: Intrinsic and non-cell autonomous roles for a neurodevelopmental syndrome-linked transcription factor
Source: bioRxiv. 2025 Dec 25:2025.12.23.696256. Preprint. [Version 1] doi: 10.64898/2025.12.23.696256 (PMC12776094; doi:10.64898/2025.12.23.696256)
Supplement: Supplement 22 [file media-22.csv]

Output from TargetOrtho2 COE Motif Search - ranked genes summary
ref_gene_name	Rank	Rank_Pct	class_prob	conservation_upstream	conservation_intron	species1_upstream	species1_max_PSSM_score_upstream	species1_avg_PSSM_score_upstream	species1_min_dist_upstream	species1_avg_dist_upstream	species1_site_count_upstream	species2_upstream	species2_max_PSSM_score_upstream	species2_avg_PSSM_score_upstream	species2_min_dist_upstream	species2_avg_dist_upstream	species2_site_count_upstream	species3_upstream	species3_max_PSSM_score_upstream	species3_avg_PSSM_score_upstream	species3_min_dist_upstream	species3_avg_dist_upstream	species3_site_count_upstream	species4_upstream	species4_max_PSSM_score_upstream	species4_avg_PSSM_score_upstream	species4_min_dist_upstream	species4_avg_dist_upstream	species4_site_count_upstream	species5_upstream	species5_max_PSSM_score_upstream	species5_avg_PSSM_score_upstream	species5_min_dist_upstream	species5_avg_dist_upstream	species5_site_count_upstream	species6_upstream	species6_max_PSSM_score_upstream	species6_avg_PSSM_score_upstream	species6_min_dist_upstream	species6_avg_dist_upstream	species6_site_count_upstream	species7_upstream	species7_max_PSSM_score_upstream	species7_avg_PSSM_score_upstream	species7_min_dist_upstream	species7_avg_dist_upstream	species7_site_count_upstream	species8_upstream	species8_max_PSSM_score_upstream
gbb-1	1	0.02787845	0.721766299	5		c_eleg	16.4286	14.08846667	201	251.3333333	3	c_brig	14.9184	14.9184	296	296	1	c_bren	15.7449	15.7449	332	332	1	c_rema	15.7449	15.5408	243	559.5	2	c_japo	13.3469	12.801	248	1468.5	2	NA	NA	NA	NA	NA	NA	NA	NA	NA	NA	NA	NA	NA	NA
C05E11.3	2	0.0557569	0.69328233	5		c_eleg	16.2857	16.0765	4023	4023.5	2	c_bren	16.4286	15.6735	3967	3967.5	2	c_rema	16.4286	15.6735	3125	3125.5	2	c_japo	16.2857	14.8197	2194	3921.666667	3	a_lumb	12.5408	11.7194	5233	6163.5	2	NA	NA	NA	NA	NA	NA	NA	NA	NA	NA	NA	NA	NA	NA
elt-1	3	0.08363535	0.667664265	6		c_eleg	15.1837	15.1837	3076	3076	1	c_brig	15.7449	15.4643	6509	6623	2	c_bren	15.1837	12.87144	4772	8024.4	5	c_japo	15.7449	13.02448	4647	19541	5	p_exsp	15.602	14.19386667	1603	2466.333333	3	a_lumb	11.7551	11.7551	5927	5927	1	NA	NA	NA	NA	NA	NA	NA	NA
C54D10.5	4	0.1115138	0.619920945	5		c_eleg	14.2347	14.2347	7681	7681	1	c_bren	14.2347	14.2347	8521	8521	1	c_rema	14.2347	13.051	5503	7078.5	2	c_japo	16.4286	16.4286	2003	2003	1	p_exsp	16.4286	16.4286	1016	1016	1	NA	NA	NA	NA	NA	NA	NA	NA	NA	NA	NA	NA	NA	NA
R02D5.4	5	0.13939225	0.618319627	5		c_eleg	15.602	15.602	2143	8270	2	c_brig	14.0306	14.0306	2522	2522	1	c_bren	15.7449	12.288275	40	8969	4	c_rema	14.0306	12.42176667	1160	6410.333333	3	c_japo	15.7449	13.1888	323	441	2	NA	NA	NA	NA	NA	NA	NA	NA	NA	NA	NA	NA	NA	NA
F32B5.2	6	0.1672707	0.614305758	5		c_eleg	16.2857	16.0765	1439	1439.5	2	c_brig	14.2347	12.5204	1030	1656	2	c_bren	14.2347	13.17686667	694	3814.666667	3	c_rema	14.2347	12.56125	760	5811.5	2	c_japo	15.4796	15.4796	2987	2987	1	NA	NA	NA	NA	NA	NA	NA	NA	NA	NA	NA	NA	NA	NA
acc-4	7	0.19514915	0.577870272	4		c_eleg	15.1837	15.1837	347	347	1	c_brig	15.1837	15.1837	184	184	1	c_bren	15.1837	15.1837	714	714	1	c_rema	15.1837	13.9337	615	1702	2	NA	NA	NA	NA	NA	NA	NA	NA	NA	NA	NA	NA	NA	NA	NA	NA	NA	NA	NA	NA
Y37E11AL.6	8	0.2230276	0.573129977	5	6	c_eleg	16.4286	15.6735	7373	7373.5	2	c_bren	13.4898	13.4898	4746	5091.5	2	c_rema	16.2857	16.0765	4897	4897.5	2	c_japo	15.7449	14.9898	3091	6691	2	p_exsp	12.1224	11.39456667	4485	5079.333333	3	NA	NA	NA	NA	NA	NA	NA	NA	NA	NA	NA	NA	NA	NA
C05C12.6	9	0.25090605	0.560575786	4		c_eleg	14.9184	12.7075	10082	11547.66667	3	c_rema	14.9184	13.64082	2034	4322.2	5	c_japo	14.9184	14.4745	2210	5355.5	2	a_lumb	16.2857	15.11903333	12870	12871	3	NA	NA	NA	NA	NA	NA	NA	NA	NA	NA	NA	NA	NA	NA	NA	NA	NA	NA	NA	NA
twk-32	10	0.2787845	0.559477598	7		c_eleg	15.1837	15.1837	269	269	1	c_brig	16.4286	13.5204	70	71	3	c_bren	12.8061	12.8061	299	299	1	c_rema	13.3469	13.3469	286	286	1	c_japo	15.1837	15.1837	2769	2769	1	p_paci	13.9694	13.9694	567	567	1	a_lumb	16.2857	16.0765	11075	11075.5	2	NA	NA
mcu-1	11	0.30666295	0.554497818	5		c_eleg	14.9184	13.80105	252	1194.5	2	c_brig	13.3469	13.3469	245	245	1	c_bren	15.8673	15.3316	239	1179.75	4	c_rema	14.9184	14.13265	260	1523	4	p_paci	11.1735	11.1735	754	754	1	NA	NA	NA	NA	NA	NA	NA	NA	NA	NA	NA	NA	NA	NA
col-156	12	0.334541399	0.55271169	6		c_eleg	14.9184	14.9184	2866	2866	1	c_brig	14.9184	12.9235	2356	4778	2	c_bren	14.9184	14.9184	2801	2801	1	c_rema	14.2347	12.38775	2474	3253.5	2	c_japo	13.0306	11.7755	6582	7762.5	2	a_lumb	11.5714	11.5714	3453	3453	1	NA	NA	NA	NA	NA	NA	NA	NA
dmsr-5	13	0.362419849	0.5514848	6		c_eleg	15.7449	12.9762	7420	8286.666667	3	c_brig	12.5204	11.6592	8822	9930	5	c_bren	14.2347	12.8694	4643	19290	5	c_rema	16.4286	13.4694	8974	10535.25	4	c_japo	14.7959	12.91835	9924	12258.5	2	a_lumb	11.1735	10.9745	2521	3674	2	NA	NA	NA	NA	NA	NA	NA	NA
T11F9.1	14	0.390298299	0.54879569	5		c_eleg	14.9184	14.9184	6350	6350	1	c_brig	14.9184	12.9235	1973	4395	2	c_bren	14.9184	14.9184	5714	5714	1	c_rema	14.2347	12.38775	8110	8889.5	2	c_japo	13.0306	11.7755	1716	2896.5	2	NA	NA	NA	NA	NA	NA	NA	NA	NA	NA	NA	NA	NA	NA
zig-10	15	0.418176749	0.544158283	6		c_eleg	15.3367	13.9694	3677	4758.666667	3	c_brig	14.1735	13.2143	4358	4359	2	c_bren	14.1735	13.2143	3643	4228.5	4	c_rema	12.8061	12.62245	3000	3000.5	2	p_paci	16.2857	13.290825	5267	5513.75	4	p_exsp	16.2857	14.09863333	6423	7069	6	NA	NA	NA	NA	NA	NA	NA	NA
aat-1	16	0.446055199	0.542938543	4		c_eleg	15.1837	15.1837	10192	10192	1	c_brig	15.7449	15.4643	17344	17458	2	c_bren	15.1837	12.9949	16980	23004	2	c_rema	15.1837	13.4694	11298	11430	2	NA	NA	NA	NA	NA	NA	NA	NA	NA	NA	NA	NA	NA	NA	NA	NA	NA	NA	NA	NA
C09G1.4	17	0.473933649	0.53934678	5		c_eleg	15.7449	13.178575	899	6113.25	4	c_brig	13.2041	13.2041	4262	4262	1	c_bren	15.4796	14.34185	2874	4556	2	c_rema	13.2041	12.4592	386	1657.666667	3	c_japo	13.2041	12.9439	1823	3777	2	NA	NA	NA	NA	NA	NA	NA	NA	NA	NA	NA	NA	NA	NA
pfkb-1.2	18	0.501812099	0.538747482	5		c_eleg	14.9184	13.80105	552	1494.5	2	c_brig	13.3469	13.3469	561	561	1	c_bren	15.8673	15.3316	617	1550.25	4	c_rema	14.9184	14.13265	540	1793	4	a_lumb	10.8061	10.8061	13513	13651.5	2	NA	NA	NA	NA	NA	NA	NA	NA	NA	NA	NA	NA	NA	NA
npr-5	19	0.529690549	0.535034482	7		c_eleg	14.2347	14.2347	14321	14321	1	c_brig	13.9694	13.07143333	5534	14205.66667	3	c_bren	16.2857	13.9158	3408	10276.75	4	c_rema	10.8878	10.8878	8418	8418	1	c_japo	15.602	13.5204	9909	12324.5	4	p_paci	15.1837	13.66666667	314	8643.666667	3	a_lumb	11.8367	11.38775	594	3686	4	NA	NA
unc-58	20	0.557568999	0.527709168		7
ggr-3	21	0.585447449	0.525090813	5		c_eleg	15.602	14.2704	1509	2600.5	2	c_brig	13.2041	12.36396667	1478	2599	3	c_bren	13.4898	12.18026667	2416	5451.666667	3	c_rema	15.602	14.40305	1575	2535	2	p_paci	14.2347	14.2347	1262	1262	1	NA	NA	NA	NA	NA	NA	NA	NA	NA	NA	NA	NA	NA	NA
ZK1067.4	22	0.613325899	0.522538474	7		c_eleg	12.4388	11.81635	538	1250.5	2	c_brig	15.7449	13.60886667	1022	2103.666667	3	c_bren	14.7959	11.81838	2093	8643.8	5	c_rema	12.6837	12.6837	1562	1562	1	c_japo	15.7449	15.2704	1380	1572.5	2	p_exsp	16.4286	15.6735	509	509.5	2	a_lumb	15.3367	13.0663	1349	5650.5	2	NA	NA
ZC416.2	23	0.641204349	0.515272171	4		c_eleg	15.1837	12.9082	3324	4635.5	2	c_bren	15.1837	13.17518333	2583	3910	6	c_rema	15.1837	12.79593333	4018	5332.666667	3	c_japo	15.1837	15.1837	5696	5696	1	NA	NA	NA	NA	NA	NA	NA	NA	NA	NA	NA	NA	NA	NA	NA	NA	NA	NA	NA	NA
rab-37	24	0.669082799	0.507592355	8		c_eleg	16.2857	13.38265	2641	2641.5	2	c_brig	16.4286	16.4286	1153	1153	1	c_bren	11.1939	11.14285	203	2889	2	c_rema	13.2041	11.84185	4383	4383.5	2	c_japo	16.2857	13.38265	4960	4960.5	2	p_paci	11.5714	11.5714	2436	2436	1	p_exsp	14.7959	14.7959	83	83	1	a_lumb	11.7551
cht-3	25	0.696961249	-0.501759537	7		c_eleg	15.7449	15.7449	739	739	1	c_brig	16.4286	13.632675	666	6219	4	c_bren	15.7449	12.54372857	611	6731.857143	7	c_rema	13.4898	12.08455714	590	3741.571429	7	c_japo	10.8061	10.8061	2747	2747	1	p_paci	13.2041	13.2041	1935	1935	1	p_exsp	10.8061	10.8061	267	267	1	NA	NA
ZK813.4	26	0.724839699	-0.504829407	5		c_eleg	14.1735	12.89285	8059	9154.5	2	c_brig	14.1735	13.9031	8011	8928.5	2	c_bren	14.1735	14.1735	9017	9017	1	c_rema	14.1735	14.1735	1952	1952	1	p_exsp	13.3673	13.3673	365	365	1	NA	NA	NA	NA	NA	NA	NA	NA	NA	NA	NA	NA	NA	NA
srpa-72	27	0.766657374	-0.505897921	4		c_eleg	16.4286	15.6735	344	344.5	2	c_bren	12.1224	12.1224	565	565.5	2	c_rema	15.1837	15.1837	1292	1292	1	c_japo	14.0306	14.0306	1546	1546	1	NA	NA	NA	NA	NA	NA	NA	NA	NA	NA	NA	NA	NA	NA	NA	NA	NA	NA	NA	NA
F08D12.12	27	0.766657374	-0.505897921	4		c_eleg	16.4286	15.6735	40	40.5	2	c_bren	12.1224	12.1224	129	129	2	c_rema	15.1837	15.1837	146	146	1	c_japo	14.0306	14.0306	5833	5833	1	NA	NA	NA	NA	NA	NA	NA	NA	NA	NA	NA	NA	NA	NA	NA	NA	NA	NA	NA	NA
flap-1	28	0.808475049	-0.507550963		6
H14E04.2	29	0.836353499	-0.50791336	5	1	c_eleg	13.3469	13.3469	303	303	1	c_brig	11.7551	11.7551	2093	2093	1	c_bren	15.8673	12.9209	2335	4394	4	p_paci	15.7449	14.40473333	730	1028.666667	3	p_exsp	15.7449	12.97616667	705	1026	3	NA	NA	NA	NA	NA	NA	NA	NA	NA	NA	NA	NA	NA	NA
ZK813.3	30	0.864231949	-0.508578821	5		c_eleg	14.1735	12.89285	1462	2557.5	2	c_brig	14.1735	13.9031	1092	2009.5	2	c_bren	14.1735	14.1735	3063	3063	1	c_rema	14.1735	14.1735	2425	2425	1	c_japo	13.8878	12.62246667	5010	5872.333333	3	NA	NA	NA	NA	NA	NA	NA	NA	NA	NA	NA	NA	NA	NA
syg-1	31	0.892110399	-0.508715408	7	2	c_eleg	15.602	12.163275	364	4207.75	4	c_brig	12.3061	11.41838	149	3148	5	c_bren	15.4796	12.132675	346	2623.5	4	c_rema	13.2857	11.5842	358	1871.25	4	c_japo	15.1837	13.4694	1319	2249.5	2	p_exsp	11.6327	11.4796	4142	7636.333333	3	a_lumb	12.5408	12.5408	1465	1465	1	NA	NA
F23B12.4	32	0.919988849	-0.522068987	6		c_eleg	13.0816	13.0816	4274	4274	1	c_brig	12.1224	12.1224	8272	8272	1	c_bren	14.7959	14.24235	4120	6782.25	4	c_rema	12.6837	12.6837	2394	2394	1	c_japo	15.4796	15.4796	8692	8692	1	p_exsp	14.6531	12.66666667	757	11220	3	NA	NA	NA	NA	NA	NA	NA	NA
snx-27	33	0.947867299	-0.525143053	5		c_eleg	15.4796	15.4796	3566	3566	1	c_brig	12.5408	12.5408	1133	1133	1	c_bren	14.1735	13.02555	3011	3011.5	2	c_rema	15.3367	15.3367	3867	3867	1	c_japo	11.1939	11.1939	1397	2204	2	NA	NA	NA	NA	NA	NA	NA	NA	NA	NA	NA	NA	NA	NA
tmc-1	34	0.975745749	-0.525201188	5	5	c_eleg	13.0816	12.94385	2220	2317.5	2	c_brig	16.2857	13.341825	850	3362.25	4	c_bren	15.3367	14.3204	1340	2184	5	c_rema	13.0816	12.94385	1202	1303	2	p_exsp	16.4286	13.5204	760	761	6	NA	NA	NA	NA	NA	NA	NA	NA	NA	NA	NA	NA	NA	NA
tli-1	35	1.003624198	-0.52520436	5		c_eleg	15.4796	15.4796	1365	1365	1	c_brig	12.5408	12.5408	1686	1686	1	c_bren	14.1735	13.02555	1177	1192.5	4	c_rema	15.3367	15.3367	1249	1249	1	c_japo	11.1939	11.1939	1350	2157	2	NA	NA	NA	NA	NA	NA	NA	NA	NA	NA	NA	NA	NA	NA
spsb-1	36	1.031502648	-0.527120938	5	3	c_eleg	12.4388	11.6939	2728	2728.5	2	c_brig	12.8061	12.2602	100	3961.5	2	c_bren	15.8673	13.099475	9387	14422.75	4	c_rema	11.1735	11.1735	14826	14826	1	p_exsp	15.8673	15.8673	565	565	1	NA	NA	NA	NA	NA	NA	NA	NA	NA	NA	NA	NA	NA	NA
clh-2	37	1.059381098	-0.529830901	5	4	c_eleg	14.2347	14.2347	4663	4663	1	c_bren	14.7959	12.65305	3538	6317	2	c_rema	14.7959	12.84185	2195	2994.5	2	c_japo	13.3673	12.98975	108	2523.5	2	a_lumb	14.7959	13.05783333	3710	4957.666667	3	NA	NA	NA	NA	NA	NA	NA	NA	NA	NA	NA	NA	NA	NA
egl-1	38	1.087259548	-0.53422553	5		c_eleg	13.0816	13.0816	4417	4417	1	c_brig	12.1224	12.1224	3067	3067	1	c_bren	14.7959	14.7959	2805	2805	1	c_rema	12.6837	12.6837	4512	4512	1	c_japo	15.4796	15.4796	3021	3021	1	NA	NA	NA	NA	NA	NA	NA	NA	NA	NA	NA	NA	NA	NA
lgc-36	39	1.115137998	-0.539326395	7		c_eleg	14.7959	14.7959	126	126	1	c_brig	15.7449	15.7449	139	139	1	c_bren	11.8367	11.8367	910	910	1	c_rema	10.5	10.5	133	133	1	c_japo	14.9184	14.9184	2159	2159	1	p_paci	15.7449	13.806125	1097	8046.25	4	p_exsp	15.7449	13.851	1339	9579.4	5	NA	NA
snn-1	40	1.143016448	-0.540339189	6	2	c_eleg	14.7959	14.7959	90	90	1	c_brig	15.7449	15.7449	124	124	1	c_bren	12.8061	12.62245	64	64.5	2	c_rema	15.1837	13.9949	99	241	2	c_japo	12.5204	12.15983333	128	426.3333333	3	p_exsp	15.8673	12.5204	2337	11963.66667	3	NA	NA	NA	NA	NA	NA	NA	NA
glb-23	41	1.170894898	-0.547684582	5		c_eleg	14.2347	14.2347	372	372	1	c_brig	14.9184	14.13265	1003	1003.5	2	c_bren	16.4286	14.04423333	173	343.3333333	3	c_rema	12.8061	12.62245	157	157.5	2	a_lumb	11.1633	11.1633	1534	1534	1	NA	NA	NA	NA	NA	NA	NA	NA	NA	NA	NA	NA	NA	NA
chdp-1	42	1.198773348	-0.556353667	6	7	c_eleg	13.3673	13.3673	2565	2565	1	c_brig	11.1735	11.1735	3683	3683	1	c_rema	12.6837	12.6837	10346	10346	1	c_japo	15.602	15.602	142	142	1	p_paci	14.6531	14.6531	1619	1619	1	p_exsp	15.3367	12.64795	1613	2159.75	4	NA	NA	NA	NA	NA	NA	NA	NA
fozi-1	43	1.226651798	-0.557026576	5	3	c_eleg	14.7959	13.14966667	1133	7516	3	c_brig	15.4796	13.13265	2724	7732	2	c_bren	15.602	12.62413333	6065	17541.83333	6	c_rema	14.7959	14.7959	20330	20330	1	p_exsp	10.5408	10.5408	4217	4217	1	NA	NA	NA	NA	NA	NA	NA	NA	NA	NA	NA	NA	NA	NA
trp-1	44	1.254530248	-0.559954023	7		c_eleg	12.6837	12.40305	1459	2016	2	c_brig	12.1224	12.1224	1929	3153	2	c_bren	16.2857	14.44216667	3790	4382.333333	3	c_rema	12.5408	12.3316	2224	2709.5	2	c_japo	15.1837	13.29933333	2815	4195.333333	3	p_paci	11.1735	11.1735	166	166	1	p_exsp	11.1735	10.9762	565	1773.666667	3	NA	NA
ace-2	45	1.282408698	-0.561354327	4		c_eleg	14.7959	13.063775	3529	6290.25	4	c_brig	14.7959	13.30613333	6175	6809.666667	3	c_bren	14.7959	14.5153	3488	4059.75	4	c_rema	14.7959	13.2245	766	2726.666667	3	NA	NA	NA	NA	NA	NA	NA	NA	NA	NA	NA	NA	NA	NA	NA	NA	NA	NA	NA	NA
prkl-1	46	1.310287148	-0.561942307	5		c_eleg	12.8061	12.8061	1614	1614	1	c_brig	16.4286	13.632675	863	6544	4	c_bren	15.7449	13.21086667	1354	5885	3	c_rema	13.4898	12.11225	1775	7104.25	4	c_japo	13.2041	12.86225	1599	11211.5	2	NA	NA	NA	NA	NA	NA	NA	NA	NA	NA	NA	NA	NA	NA
T26C5.3	47	1.338165598	-0.568069576		6
nrx-1	48	1.366044048	-0.570312729	4	4	c_eleg	14.2347	14.2347	7061	7061	1	c_rema	14.7959	13.66835	6485	7750	2	p_paci	11.1735	11.05105	2715	3282	2	p_exsp	13.2245	13.2245	205	205	1	NA	NA	NA	NA	NA	NA	NA	NA	NA	NA	NA	NA	NA	NA	NA	NA	NA	NA	NA	NA
arrd-26	49	1.393922498	-0.570395118	6		c_eleg	16.2857	14.5357	4331	4331.5	2	c_brig	15.8673	15.8673	2728	2728	1	c_bren	11.3469	11.17006667	4584	4788.666667	3	c_rema	15.3367	12.979575	4511	5120.5	4	c_japo	11.7551	11.1871	864	3654.333333	3	p_exsp	10.8878	10.8878	2257	2257	1	NA	NA	NA	NA	NA	NA	NA	NA
F53A2.1	50	1.421800948	-0.570862825	8	2	c_eleg	11.1735	11.1735	7949	7949	1	c_brig	14.0306	12.4796	10094	10094.5	2	c_bren	14.7959	12.87245	263	4398	2	c_rema	15.7449	13.40815	2689	4578.5	2	c_japo	12.5408	12.5408	8893	8893	1	p_paci	15.3367	15.3367	746	746	1	p_exsp	15.7449	12.30441667	843	3475	6	a_lumb	10.949
C02B10.3	51	1.449679398	-0.575540249	7		c_eleg	15.1837	15.1837	7352	7352	1	c_brig	15.1837	13.05615	2624	7241.5	2	c_bren	14.6531	11.72195	1845	7361.25	8	c_rema	12.6837	12.08675	1793	3496.5	2	c_japo	10.8061	10.8061	5352	5352	1	p_paci	14.6531	11.89116667	3746	5819.333333	3	p_exsp	14.6531	14.6531	3845	3845	2	NA	NA
Y55D5A.3	52	1.477557848	-0.575663029	5	3	c_eleg	13.5612	13.5612	3041	3041	1	c_brig	13.0816	12.0612	654	1305	2	c_bren	14.9184	13.15306667	2930	6857.666667	3	c_rema	12.1224	12.1224	6098	6098	1	c_japo	14.1224	13.21425	523	1097	2	NA	NA	NA	NA	NA	NA	NA	NA	NA	NA	NA	NA	NA	NA
nlp-21	53	1.505436298	-0.579359052	5	4	c_eleg	15.1837	15.1837	1753	1753	1	c_rema	13.1735	13.1735	2006	2238.5	2	c_japo	14.2347	14.2347	596	596	1	p_paci	13.2041	12.89796667	517	1412.666667	3	p_exsp	12.8061	12.3449	94	3284.8	5	NA	NA	NA	NA	NA	NA	NA	NA	NA	NA	NA	NA	NA	NA
unc-4	54	1.533314748	-0.582946049	7		c_eleg	12.5204	12.4796	80	80.5	2	c_brig	12.5204	12.5204	143	143	1	c_rema	13.9796	13.39285	220	1381	2	c_japo	12.398	11.79595	188	1971.5	2	p_paci	15.1837	15.1837	1200	1200	1	p_exsp	15.1837	15.1837	1266	1266	1	a_lumb	11.8367	11.8367	6523	6523	1	NA	NA
DH11.5	55	1.561193198	-0.585634903	5	5	c_eleg	15.1837	13.66326667	362	3878.333333	3	c_brig	13.4898	13.4898	290	290	1	c_japo	15.1837	12.84016667	3283	7780.666667	3	p_exsp	13.2245	12.88265	2100	2956	2	a_lumb	11.8571	11.7908	4987	12251.5	2	NA	NA	NA	NA	NA	NA	NA	NA	NA	NA	NA	NA	NA	NA
F16B3.3	56	1.589071648	-0.585906689	6		c_eleg	15.3367	15.3367	8429	8429	1	c_brig	13.0306	12.7041	2115	4633.666667	3	c_bren	12.8061	11.3711625	1130	5208.5	8	c_rema	14.7959	13.85713333	1690	3836.666667	3	c_japo	14.6531	12.56466667	2645	6593.333333	3	p_exsp	10.6633	10.6633	1380	1380	1	NA	NA	NA	NA	NA	NA	NA	NA
F54G2.1	57	1.616950098	-0.589058209		7
abhd-14	58	1.644828548	-0.589084618	3		c_eleg	15.8673	15.8673	5317	5317	1	c_brig	14.0306	12.4796	5433	5433.5	2	c_japo	16.2857	16.2857	1538	1538	1	NA	NA	NA	NA	NA	NA	NA	NA	NA	NA	NA	NA	NA	NA	NA	NA	NA	NA	NA	NA	NA	NA	NA	NA	NA	NA
T06F4.1	59	1.672706997	-0.595495678	5	1	c_eleg	13.8878	12.8827	5573	5573.5	2	c_brig	12.6837	11.49663333	6435	12646.66667	3	c_rema	13.3469	12.0153	12260	12391.5	2	p_paci	15.3367	13.5459	3680	4185.5	2	p_exsp	15.3367	15.3367	3708	3708	1	NA	NA	NA	NA	NA	NA	NA	NA	NA	NA	NA	NA	NA	NA
unc-17	60	1.700585447	-0.597872276	4	4	c_eleg	15.1837	12.9082	2968	4279.5	2	c_bren	15.1837	13.17518333	3718	6522	6	c_rema	15.1837	12.79593333	2446	3497.333333	3	p_exsp	13.2857	12.11563333	3005	4080	3	NA	NA	NA	NA	NA	NA	NA	NA	NA	NA	NA	NA	NA	NA	NA	NA	NA	NA	NA	NA
twk-13	61	1.728463897	-0.59827283		7
sup-12	62	1.756342347	-0.600424331	6		c_eleg	14.9184	14.9184	7597	7597	1	c_brig	12.1224	12.1224	7485	7485	1	c_bren	13.2857	13.2857	7269	7269	1	c_rema	14.2347	14.2347	6431	6431	1	c_japo	13.2245	13.2245	4669	4669	1	p_exsp	11.7449	11.61735	1404	1404.5	2	NA	NA	NA	NA	NA	NA	NA	NA
dbl-1	63	1.784220797	-0.601924369	5		c_eleg	13.4898	13.4898	1067	1067	1	c_brig	13.4898	13.4898	861	861	1	c_bren	15.602	14.5459	882	4306.5	2	c_rema	12.2653	11.60715	925	4049	2	p_exsp	13.2857	13.2857	1651	1651	1	NA	NA	NA	NA	NA	NA	NA	NA	NA	NA	NA	NA	NA	NA
pat-3	64	1.812099247	-0.603564734	5		c_eleg	14.7959	14.7959	2049	2049	1	c_brig	14.7959	13.66835	3476	3708	2	c_bren	14.0306	12.4796	3776	3776.5	2	c_japo	14.9184	12.84695	1442	2032	2	p_paci	10.8878	10.8878	808	808	1	NA	NA	NA	NA	NA	NA	NA	NA	NA	NA	NA	NA	NA	NA
npr-18	65	1.839977697	-0.606531352	5	3	c_eleg	14.0306	12.4643	1750	4266.5	2	c_brig	12.5204	12.5204	8119	8119	1	c_bren	11.6122	11.6122	8855	8855	1	p_paci	16.4286	12.55783333	1736	7866.5	6	p_exsp	15.8673	13.2517	1247	1349.333333	3	NA	NA	NA	NA	NA	NA	NA	NA	NA	NA	NA	NA	NA	NA
rgs-6	66	1.867856147	-0.608997198	5	5	c_eleg	11.3265	11.3265	2349	2349	1	c_bren	11.3265	11.3265	4336	4336	1	c_rema	11.3265	11.3265	2448	2448	1	c_japo	14.9184	14.9184	1703	1703	1	a_lumb	14.2347	12.699	3342	9974	2	NA	NA	NA	NA	NA	NA	NA	NA	NA	NA	NA	NA	NA	NA
F47F2.3	67	1.895734597	-0.610190318	5		c_eleg	14.9184	14.9184	1310	1310	1	c_brig	12.1224	12.1224	608	608	1	c_bren	13.2857	13.2857	1098	1098	1	c_rema	14.2347	14.2347	737	737	1	c_japo	13.2245	13.2245	1394	1394	1	NA	NA	NA	NA	NA	NA	NA	NA	NA	NA	NA	NA	NA	NA
F16C3.1	68	1.923613047	-0.616059014	4		c_eleg	14.6531	12.28741667	308	7716.5	6	c_brig	13.9694	12.90305	185	618	2	c_rema	16.4286	13.5204	329	330	3	p_paci	13.4898	13.4898	2372	2372	1	NA	NA	NA	NA	NA	NA	NA	NA	NA	NA	NA	NA	NA	NA	NA	NA	NA	NA	NA	NA
tag-68	69	1.951491497	-0.618236514	5		c_eleg	11.8776	11.85715	6640	8328	2	c_brig	12.8061	12.60205	1111	3236	2	c_bren	14.7959	11.95066667	1540	4262.666667	6	c_rema	15.4796	15.4796	5891	5891	1	c_japo	15.8673	13.19046667	4193	4332	3	NA	NA	NA	NA	NA	NA	NA	NA	NA	NA	NA	NA	NA	NA
F28F9.2	70	1.979369947	-0.618279368	4	2	c_eleg	16.4286	12.7109	1620	1822.666667	3	c_brig	15.1837	13.32145	1866	2471	2	c_rema	15.8673	13.66325	988	1475	2	c_japo	11.6633	11.6633	96	96	1	NA	NA	NA	NA	NA	NA	NA	NA	NA	NA	NA	NA	NA	NA	NA	NA	NA	NA	NA	NA
twk-49	71	2.007248397	-0.618509403		5
acr-24	72	2.035126847	-0.619585061	5		c_eleg	14.7959	14.7959	3003	3003	1	c_brig	15.7449	12.24694	1388	5575	5	c_bren	13.3469	13.3469	3872	3872	1	c_rema	13.4694	12.33163333	2797	8387.833333	6	c_japo	12.398	12.398	2193	2193	1	NA	NA	NA	NA	NA	NA	NA	NA	NA	NA	NA	NA	NA	NA
ccdc-47	73	2.063005297	-0.623289001	4		c_eleg	14.7959	14.7959	728	728	1	c_brig	14.7959	13.66835	133	365	2	c_bren	14.0306	12.4796	902	902.5	2	c_japo	14.9184	12.84695	1287	1877	2	NA	NA	NA	NA	NA	NA	NA	NA	NA	NA	NA	NA	NA	NA	NA	NA	NA	NA	NA	NA
tkr-3	74	2.090883747	-0.624104629	5	2	c_eleg	13.3469	13.3469	3499	3499	1	c_bren	15.1837	15.1837	4336	4336	1	c_rema	15.1837	15.1837	2314	2314	1	p_exsp	12.4082	12.4082	6231	6231	1	a_lumb	12.5408	11.7687	895	6499.333333	3	NA	NA	NA	NA	NA	NA	NA	NA	NA	NA	NA	NA	NA	NA
glb-20	75	2.118762197	-0.628277339	3	4	c_eleg	12.398	12.398	8706	8706	1	c_bren	11.3265	11.11225	3006	3929	2	c_rema	10.5204	10.5204	6069	6069	1	NA	NA	NA	NA	NA	NA	NA	NA	NA	NA	NA	NA	NA	NA	NA	NA	NA	NA	NA	NA	NA	NA	NA	NA	NA	NA
C50D2.6	76	2.146640647	-0.62945469	5	3	c_eleg	12.2551	11.9439	316	830	2	c_brig	12.2551	11.7381	762	1212.333333	3	c_rema	12.2551	11.50683333	1298	3908.666667	3	p_exsp	14.7959	12.57254444	3878	14298.33333	9	a_lumb	15.4796	15.4796	3776	3776	1	NA	NA	NA	NA	NA	NA	NA	NA	NA	NA	NA	NA	NA	NA
riok-1	77	2.174519097	-0.629716589		5
tag-196	78	2.202397547	-0.6308229	4		c_eleg	14.0306	12.78233333	315	4234	3	c_bren	16.2857	13.03264	1117	2807	5	c_rema	14.2347	13.17855	1307	1574.5	2	c_japo	14.7959	13.21086667	70	3303.333333	3	NA	NA	NA	NA	NA	NA	NA	NA	NA	NA	NA	NA	NA	NA	NA	NA	NA	NA	NA	NA
acr-2	79	2.230275997	-0.631355124	5		c_eleg	12.5408	12.5408	239	239	1	c_brig	14.6531	14.6531	243	243	1	c_bren	14.6531	14.6531	456	456	1	c_rema	14.6531	14.6531	445	445	1	p_exsp	10.8061	10.8061	1128	1128	1	NA	NA	NA	NA	NA	NA	NA	NA	NA	NA	NA	NA	NA	NA
H14N18.4	80	2.258154447	-0.631625277	5		c_eleg	14.6531	14.6531	302	302	1	c_brig	12.2959	12.2959	2283	2283	1	c_rema	13.2245	13.2245	1028	1028	1	c_japo	15.1837	15.1837	6582	6582	1	p_exsp	11.8776	11.8776	85	85	1	NA	NA	NA	NA	NA	NA	NA	NA	NA	NA	NA	NA	NA	NA
C10B5.3	81	2.286032897	-0.631649534	4		c_eleg	14.0306	12.78233333	3640	6119	3	c_brig	13.3469	13.1352	2167	6973.75	4	c_bren	16.2857	13.38093333	4107	9316.666667	3	c_japo	14.7959	13.21086667	8369	13125.66667	3	NA	NA	NA	NA	NA	NA	NA	NA	NA	NA	NA	NA	NA	NA	NA	NA	NA	NA	NA	NA
F32B5.6	82	2.313911347	-0.631679659	7		c_eleg	14.2347	11.6888	2755	4167.75	4	c_brig	11.1735	10.79085	2723	3500.5	2	c_bren	14.2347	12.7381	4151	10167.66667	3	c_rema	14.2347	12.56125	4325	9376.5	2	c_japo	15.7449	13.32145	8315	14278	2	p_paci	11.7551	11.23878	408	10995.8	5	p_exsp	11.7551	11.7551	3401	3401	1	NA	NA
dop-3	83	2.341789796	-0.635812773	4	5	c_eleg	10.5102	10.5102	5407	5407	1	c_brig	10.8061	10.8061	4900	4900	1	c_bren	14.6531	14.4133	1644	5425.5	2	c_rema	12.5408	12.5408	1671	1671	1	NA	NA	NA	NA	NA	NA	NA	NA	NA	NA	NA	NA	NA	NA	NA	NA	NA	NA	NA	NA
R10E12.2	84	2.369668246	-0.63761175	6		c_eleg	13.9694	13.9694	1069	1069	1	c_bren	12.5408	12.19895	3494	5694	2	c_rema	14.2347	12.7041	5582	5964.5	2	p_paci	14.6531	12.06268571	2029	7549.714286	7	p_exsp	14.6531	12.08504444	1564	6615.333333	9	a_lumb	13.0816	12.66835	813	3733.5	2	NA	NA	NA	NA	NA	NA	NA	NA
K02A2.5	85	2.397546696	-0.63824807	5		c_eleg	13.3469	12.47956667	2961	4973.333333	3	c_brig	16.4286	13.6786	8381	11153.5	2	c_bren	11.7245	11.7245	1091	1091	1	c_rema	12.5204	12.0357	1021	5527.75	4	c_japo	16.4286	14.82655	2184	4575	2	NA	NA	NA	NA	NA	NA	NA	NA	NA	NA	NA	NA	NA	NA
fmi-1	86	2.425425146	-0.639040031	4	5	c_eleg	14.2347	14.2347	999	999	1	c_brig	14.2347	14.2347	1281	1281	2	c_bren	14.2347	14.2347	1352	1352	1	c_rema	14.2347	12.37755	1486	1863.5	2	NA	NA	NA	NA	NA	NA	NA	NA	NA	NA	NA	NA	NA	NA	NA	NA	NA	NA	NA	NA
F46C8.3	87	2.453303596	-0.643440218	5	1	c_eleg	13.2245	13.2245	677	677	1	c_brig	14.9184	14.9184	621	621	1	c_bren	11.5714	11.5714	437	437	1	c_rema	15.3367	15.3367	568	568	1	p_exsp	14.2347	12.449	74	716.5	2	NA	NA	NA	NA	NA	NA	NA	NA	NA	NA	NA	NA	NA	NA
octr-1	88	2.481182046	-0.647416391	5		c_eleg	12.5204	12.5204	12690	12690	1	c_bren	16.2857	13.77436667	8050	8424.222222	9	c_rema	12.8061	12.8061	10518	10518	1	p_paci	13.0816	13.0816	2178	2178	1	p_exsp	15.4796	13.5306	1813	2008.5	2	NA	NA	NA	NA	NA	NA	NA	NA	NA	NA	NA	NA	NA	NA
tag-275	89	2.509060496	-0.650921088	7		c_eleg	12.398	12.398	2102	2102	1	c_brig	12.398	12.398	2460	2460	1	c_bren	12.6837	12.6837	1596	1596	1	c_rema	15.4796	15.4796	1720	1720	1	c_japo	14.1224	11.983	1623	4865	3	p_paci	13.2245	12.87245	1837	3717	2	p_exsp	14.2347	12.87073333	2093	4639	3	NA	NA
prx-19	90	2.536938946	-0.651070181	6		c_eleg	13.2857	12.0306	6863	7152.5	2	c_brig	12.8061	12.62245	1032	2537	2	c_bren	13.3673	13.3673	5703	5703	1	c_rema	10.8878	10.8878	4118	4118	1	c_japo	16.2857	12.951525	1882	3537	4	p_paci	16.2857	13.38265	988	988.5	2	NA	NA	NA	NA	NA	NA	NA	NA
mig-17	91	2.564817396	-0.65212427	7		c_eleg	11.1735	11.1735	2911	2911	1	c_brig	13.3469	12.0663	1088	2163	2	c_bren	11.8367	11.8367	3286	3286	1	c_rema	14.0306	11.69645	1265	2523.75	4	c_japo	14.1224	13.21425	1822	3396.5	2	p_paci	16.2857	13.829075	363	1047	4	p_exsp	16.2857	14.79998	320	1416.6	5	NA	NA
W04C9.5	92	2.592695846	-0.652878835	5	3	c_eleg	12.4388	11.6939	8490	8490.5	2	c_bren	15.3367	12.42515	1303	3053.166667	6	c_rema	14.2347	12.561225	802	6408.25	4	p_paci	15.602	13.5755	167	1659.6	5	a_lumb	14.6531	12.7347	721	6202.5	6	NA	NA	NA	NA	NA	NA	NA	NA	NA	NA	NA	NA	NA	NA
pat-2	93	2.620574296	-0.653530362	7		c_eleg	13.2857	12.0306	2121	2410.5	2	c_brig	12.8061	12.62245	7494	8999	2	c_bren	13.3673	13.3673	4179	4179	1	c_rema	10.8878	10.8878	4038	4038	1	c_japo	16.2857	12.951525	6053	8107	4	p_paci	13.2857	13.2857	1024	1024	1	p_exsp	13.2857	13.2857	1070	1070	1	NA	NA
nhr-1	94	2.648452746	-0.656792418		5
lim-9	95	2.676331196	-0.657250442		5
twk-43	96	2.704209646	-0.659508659		7
nlp-14	97	2.732088096	-0.660021331	5	3	c_eleg	11.1633	11.1633	5506	5506	1	c_japo	13.4694	13.4694	1545	1545	1	p_paci	15.7449	13.75	3205	6198.75	4	p_exsp	15.7449	14.65306667	7074	7321.333333	3	a_lumb	12.8061	12.2687	8061	9426.666667	3	NA	NA	NA	NA	NA	NA	NA	NA	NA	NA	NA	NA	NA	NA
dbt-1	98	2.759966546	-0.660212839		7
C07A9.12	99	2.787844996	-0.66256528	6		c_eleg	15.602	15.602	4036	4036	1	c_brig	12.5204	11.59185	1936	2555.5	2	c_bren	12.5204	12.0034	3051	3090.666667	3	c_rema	16.2857	13.563775	179	2738	4	p_paci	10.6837	10.6837	1902	1902	1	p_exsp	10.6837	10.6837	1964	1964	1	NA	NA	NA	NA	NA	NA	NA	NA
gab-1	100	2.815723446	-0.66325831	6	5	c_eleg	13.5612	11.81293333	2565	3145.333333	3	c_brig	10.949	10.87755	3174	3354	2	c_bren	10.949	10.79085	1705	3304	2	c_rema	15.1837	13.45576667	3192	3468	3	c_japo	13.4694	12.88265	136	136.5	2	p_exsp	15.4796	15.4796	207	207	1	NA	NA	NA	NA	NA	NA	NA	NA
R193.2	101	2.843601896	-0.664398003	5		c_eleg	10.5	10.5	1653	1653	1	c_brig	16.2857	13.341825	2308	3267.75	4	c_bren	15.3367	14.3204	3035	4206	5	c_rema	13.0816	12.94385	2687	2788	2	p_exsp	14.2347	13.17855	1648	1791.5	2	NA	NA	NA	NA	NA	NA	NA	NA	NA	NA	NA	NA	NA	NA
Y105C5A.1	102	2.871480346	-0.665248549	4		c_eleg	15.7449	15.7449	2711	2711	1	c_brig	15.7449	12.24694	2299	11422	5	c_bren	12.6837	11.8852	241	6226.75	4	c_rema	14.0306	12.25170833	1362	4635	12	NA	NA	NA	NA	NA	NA	NA	NA	NA	NA	NA	NA	NA	NA	NA	NA	NA	NA	NA	NA
glb-13	103	2.899358796	-0.66549897	8	6	c_eleg	12.6837	11.78575	253	392.5	2	c_brig	12.6837	12.4745	657	3432	2	c_bren	11.1735	10.9745	686	1120	2	c_rema	13.3673	13.3673	701	701	1	c_japo	12.2551	12.0051	741	5940	2	p_paci	14.9184	13.43472	2809	7889.2	5	p_exsp	14.7959	14.7959	601	601	3	a_lumb	13.7551
pkn-1	104	2.927237246	-0.667824216	6		c_eleg	14.0306	12.17686667	243	1696	3	c_brig	11.7551	11.7551	4859	4859	1	c_bren	13.3469	12.93876667	448	609.3333333	3	c_rema	13.5612	13.5612	1808	1808	1	c_japo	14.9184	12.05615	246	3453.5	4	p_exsp	16.2857	13.19046667	682	818.3333333	3	NA	NA	NA	NA	NA	NA	NA	NA
syg-2	105	2.955115696	-0.669707496	6	4	c_eleg	11.7551	11.7551	7236	7236	1	c_bren	11.7551	11.7551	6230	6230	1	c_rema	12.5408	12.5408	4675	4675	1	p_paci	14.9184	13.54423333	131	3754.666667	3	p_exsp	16.4286	13.82313333	214	2943.5	6	a_lumb	14.6531	13.275525	4977	20513.25	4	NA	NA	NA	NA	NA	NA	NA	NA
K09E4.4	106	2.982994146	-0.670481515	6	1	c_eleg	16.2857	14.09183333	37	38	3	c_brig	14.1735	12.275525	111	3508.25	4	c_bren	12.5204	12.4592	106	4017	2	c_rema	11.8367	11.8367	3255	3255	1	p_paci	10.8061	10.8061	1707	3998	2	p_exsp	10.6633	10.6633	3874	3874	2	NA	NA	NA	NA	NA	NA	NA	NA
odr-2	107	3.010872595	-0.671563678	6		c_eleg	10.7755	10.7755	8143	8143	1	c_bren	13.9796	12.2619	2333	4668	3	c_rema	13.9796	13.9796	286	286	1	p_paci	14.9184	13.0136	9871	11209.33333	3	p_exsp	16.4286	13.28574	117	1427.4	5	a_lumb	11.8571	11.8571	12197	12197	1	NA	NA	NA	NA	NA	NA	NA	NA
K06B4.4	108	3.038751045	-0.672741369	3		c_eleg	15.7449	13.4694	7622	7916.5	2	c_brig	13.3469	13.3469	5742	5742	1	c_rema	15.7449	15.7449	5777	5777	1	NA	NA	NA	NA	NA	NA	NA	NA	NA	NA	NA	NA	NA	NA	NA	NA	NA	NA	NA	NA	NA	NA	NA	NA	NA	NA
ptp-3	109	3.066629495	-0.674831473	5	5	c_eleg	10.8061	10.8061	10572	10572	1	c_bren	12.5204	11.95236667	1366	7123.333333	3	c_rema	12.5204	12.2381	1580	6310.666667	3	p_exsp	14.7959	12.57254444	130	8500.666667	9	a_lumb	15.7449	12.57821667	4511	32209.66667	6	NA	NA	NA	NA	NA	NA	NA	NA	NA	NA	NA	NA	NA	NA
gnrr-2	110	3.094507945	-0.678203415	3		c_eleg	15.1837	15.1837	12321	12321	1	c_brig	15.1837	13.37416667	9214	10463.33333	3	c_rema	15.8673	13.31973333	3525	5086.666667	3	NA	NA	NA	NA	NA	NA	NA	NA	NA	NA	NA	NA	NA	NA	NA	NA	NA	NA	NA	NA	NA	NA	NA	NA	NA	NA
Y52B11A.11	111	3.122386395	-0.678282756	4		c_eleg	11.7245	11.7245	3180	3180	1	c_japo	15.1837	15.1837	13205	13205	1	p_paci	15.602	15.602	8578	8578	1	p_exsp	14.2347	12.20406667	8082	11329.66667	3	NA	NA	NA	NA	NA	NA	NA	NA	NA	NA	NA	NA	NA	NA	NA	NA	NA	NA	NA	NA
igcm-4	112	3.150264845	-0.678768617	5	7	c_eleg	12.6837	12.6837	245	245	1	c_brig	12.2551	12.2551	349	349	1	c_bren	11.8367	11.8367	718	718	1	c_rema	12.2551	12.2551	729	729	1	p_exsp	14.1735	13.22793333	990	1403.666667	3	NA	NA	NA	NA	NA	NA	NA	NA	NA	NA	NA	NA	NA	NA
ppk-2	113	3.178143295	-0.678931784	4		c_eleg	14.7959	14.7959	1284	1284	1	c_brig	13.2245	13.2245	780	780	1	c_bren	13.9694	11.42652	637	810	5	c_rema	15.3367	13.5867	2858	3110.5	2	NA	NA	NA	NA	NA	NA	NA	NA	NA	NA	NA	NA	NA	NA	NA	NA	NA	NA	NA	NA
acr-21	114	3.206021745	-0.680371572	5		c_eleg	11.1735	11.1735	115	115	1	c_brig	14.1735	12.89796667	506	1985.333333	6	c_bren	12.398	12.398	138	138	1	c_japo	16.2857	13.38265	2553	2553.5	2	p_paci	15.3367	15.3367	1415	1415	1	NA	NA	NA	NA	NA	NA	NA	NA	NA	NA	NA	NA	NA	NA
ZK721.4	115	3.233900195	-0.681022716	7		c_eleg	13.4898	13.4898	7547	7547	1	c_brig	13.4898	12.1939	7500	9126	2	c_bren	13.4898	13.4898	18029	18029	1	c_rema	13.4898	12.1939	5030	5957	2	c_japo	13.4898	12.1939	5336	6869	2	p_exsp	14.9184	13.64966667	600	658.3333333	3	a_lumb	12.2551	11.32655	3735	7881.5	4	NA	NA
crb-3	116	3.261778645	-0.681410636	7		c_eleg	13.4694	12.72705	6432	8515.25	4	c_brig	14.1735	12.237225	1249	4894.5	4	c_rema	13.2041	13.2041	3422	3422	1	c_japo	14.6531	12.58675	5487	5934.5	2	p_paci	12.4388	12.2806	5041	5085	2	p_exsp	15.7449	12.43706667	1708	6599.333333	6	a_lumb	11.8571	11.8571	4225	6176.5	2	NA	NA
abts-3	117	3.289657095	-0.683933334	5	7	c_eleg	13.2041	13.2041	1944	1944	1	c_bren	13.2245	12.4592	3397	4511.333333	3	c_rema	13.2041	13.2041	11931	11931	1	c_japo	11.1531	11.1531	141	141	1	p_paci	15.7449	13.2143	7117	8311.5	2	NA	NA	NA	NA	NA	NA	NA	NA	NA	NA	NA	NA	NA	NA
lgc-38	118	3.317535545	-0.684498417	2	6	c_eleg	10.6633	10.6633	453	453	1	c_japo	16.2857	16.0765	2059	2059.5	2	NA	NA	NA	NA	NA	NA	NA	NA	NA	NA	NA	NA	NA	NA	NA	NA	NA	NA	NA	NA	NA	NA	NA	NA	NA	NA	NA	NA	NA	NA	NA	NA
AC7.3	119	3.345413995	-0.684509876	4		c_eleg	15.1837	15.1837	1201	1201	1	c_brig	15.1837	13.05615	1400	6017.5	2	c_bren	14.6531	11.72195	3486	8128	8	c_rema	12.6837	12.08675	470	2173.5	2	NA	NA	NA	NA	NA	NA	NA	NA	NA	NA	NA	NA	NA	NA	NA	NA	NA	NA	NA	NA
rhgf-2	120	3.373292445	-0.686234593		5
Y41D4A.7	121	3.401170895	-0.686957153	8	4	c_eleg	10.6327	10.6327	80	80	1	c_brig	10.8878	10.8878	2420	2420	1	c_bren	13.4898	13.4898	3995	3995	1	c_rema	13.4898	12.17345714	2523	7459.857143	7	c_japo	14.2347	12.39456667	3888	9186	3	p_paci	15.1837	12.26191667	2606	5910	6	p_exsp	15.7449	12.51634	865	2748.6	10	a_lumb	10.8878
vab-7	122	3.429049345	-0.689746658	5		c_eleg	14.0306	13.5561	2450	2486	2	c_bren	12.398	12.398	1315	1315	1	c_rema	11.0918	11.0918	946	946	1	c_japo	15.8673	14.5357	2627	2627.5	2	p_exsp	15.602	13.91496667	382	464	3	NA	NA	NA	NA	NA	NA	NA	NA	NA	NA	NA	NA	NA	NA
T04C9.1	123	3.456927795	-0.689896168	4	6	c_eleg	11.4796	11.4796	190	190	1	c_brig	11.1531	11.02045	1105	4763	2	c_bren	12.5204	11.66325	2673	6912	2	c_rema	11.1531	11.1531	1529	1529	1	NA	NA	NA	NA	NA	NA	NA	NA	NA	NA	NA	NA	NA	NA	NA	NA	NA	NA	NA	NA
F09C3.2	124	3.484806245	-0.692438494	6		c_eleg	16.4286	14	3265	6053	2	c_brig	13.4898	11.60715	4812	6462.25	4	c_bren	13.0816	11.40816667	4810	7097	3	c_rema	13.2857	13.2857	5955	5955	1	c_japo	11.0612	11.0612	2363	2363	1	p_exsp	15.7449	12.79253333	2144	5153.333333	6	NA	NA	NA	NA	NA	NA	NA	NA
Y40B10A.9	125	3.512684695	-0.69590569		5
gar-1	126	3.540563145	-0.697763159	7		c_eleg	15.8673	15.8673	7089	7089	1	c_brig	13.8878	12.8827	6098	6098.5	2	c_bren	10.6429	10.6429	4071	4071	1	c_rema	13.4898	12.2041	2180	3732	2	c_japo	10.898	10.898	4813	4813	1	p_exsp	10.8061	10.7347	354	420	2	a_lumb	14.2347	14.2347	4788	4788	1	NA	NA
bnc-1	127	3.568441595	-0.699853057	8		c_eleg	13.4898	12.9439	184	848	2	c_brig	12.398	12.398	1225	1225	1	c_bren	13.4898	12.9728	282	1003	3	c_rema	12.398	11.63266667	239	741	3	c_japo	10.949	10.89456667	1693	2073.666667	3	p_paci	13.6327	13.6327	294	294	1	p_exsp	11.3469	11.0714	4154	6421.333333	3	a_lumb	15.1837
tra-1	128	3.596320045	-0.700556716	4	4	c_eleg	15.4796	12.426025	8724	12264.75	4	c_bren	14.6531	14.6531	3167	3167	1	c_rema	11.0612	11.0612	7368	7368	1	c_japo	13.8878	13.12076667	668	5874.833333	6	NA	NA	NA	NA	NA	NA	NA	NA	NA	NA	NA	NA	NA	NA	NA	NA	NA	NA	NA	NA
sad-1	129	3.624198495	-0.701844008	6	8	c_eleg	14.1224	14.1224	165	165	1	c_brig	12.6122	12.6122	180	180	1	c_bren	11.8673	11.38265	3298	4458.5	2	c_rema	12.6122	11.852	2359	4226	2	p_paci	11.4694	11.4694	1420	1420	1	p_exsp	12.5408	12.5408	939	939	1	NA	NA	NA	NA	NA	NA	NA	NA
Y54H5A.2	130	3.652076945	-0.703596826		7
zfh-2	131	3.679955394	-0.706593881	5	5	c_eleg	11.4796	11.13265	10754	12347	2	c_bren	15.1837	13.65305	2735	4472.5	4	c_rema	12.6837	12.0153	7939	9674	2	p_paci	11.5714	11.5714	575	575	1	p_exsp	13.2857	12.01703333	11519	12295.33333	3	NA	NA	NA	NA	NA	NA	NA	NA	NA	NA	NA	NA	NA	NA
T04F8.6	132	3.707833844	-0.709121905	7		c_eleg	14.7959	14.7959	253	253	1	c_brig	10.8878	10.8878	333	333	1	c_bren	12.398	12.398	311	311	1	c_rema	12.398	11.449	312	1482	2	p_paci	12.4082	12.4082	1255	1255	1	p_exsp	16.4286	14.13265	1258	1258.5	2	a_lumb	13.6327	11.60614	9970	13781.8	5	NA	NA
tol-1	133	3.735712294	-0.709137469	5	3	c_eleg	13.1735	12.165825	432	6406.5	4	c_brig	12.6837	11.60205	5986	13787.33333	6	c_bren	14.9184	12.9354	2563	8135	3	c_japo	11.4898	11.4898	10131	10131	1	p_exsp	13.9694	11.7449	1244	6235.857143	7	NA	NA	NA	NA	NA	NA	NA	NA	NA	NA	NA	NA	NA	NA
glb-18	134	3.763590744	-0.709847455	4	3	c_eleg	12.1224	11.36561667	4271	7548	6	c_bren	14.2347	12.9541	3168	6788.5	4	c_rema	14.2347	12.58892857	812	12945.42857	7	c_japo	14.9184	13.53403333	637	3573.333333	3	NA	NA	NA	NA	NA	NA	NA	NA	NA	NA	NA	NA	NA	NA	NA	NA	NA	NA	NA	NA
vab-1	135	3.791469194	-0.712339992	3	6	c_eleg	12.6837	12.6837	3702	3702	1	c_rema	12.5204	11.6403	647	4529.75	4	c_japo	14.2347	14.2347	5436	5436	1	NA	NA	NA	NA	NA	NA	NA	NA	NA	NA	NA	NA	NA	NA	NA	NA	NA	NA	NA	NA	NA	NA	NA	NA	NA	NA
frm-8	136	3.819347644	-0.717319821	3	5	c_eleg	10.949	10.949	3820	3820	1	c_bren	12.398	11.449	5574	7305.5	2	a_lumb	11.3469	11.2704	16294	17405	2	NA	NA	NA	NA	NA	NA	NA	NA	NA	NA	NA	NA	NA	NA	NA	NA	NA	NA	NA	NA	NA	NA	NA	NA	NA	NA
pph-2	137	3.847226094	-0.717861689	3		c_eleg	16.2857	14.5357	648	648.5	2	c_bren	14.9184	14.9184	2028	2028	1	p_paci	14.0306	11.88127273	294	4247	11	NA	NA	NA	NA	NA	NA	NA	NA	NA	NA	NA	NA	NA	NA	NA	NA	NA	NA	NA	NA	NA	NA	NA	NA	NA	NA
T21F4.1	138	3.875104544	-0.718060664	6		c_eleg	12.5204	12.5204	6301	6301	1	c_brig	11.7551	11.66325	4778	7429	2	c_bren	16.2857	13.77436667	4911	7684.777778	9	c_rema	12.8061	12.8061	3265	3265	1	c_japo	10.5408	10.5408	667	667	1	p_exsp	16.2857	15.22856	1785	3593.8	5	NA	NA	NA	NA	NA	NA	NA	NA
frpr-5	139	3.902982994	-0.720387488	6		c_eleg	12.6837	12.6837	9846	9846	1	c_brig	11.4898	11.4898	3435	3435	1	c_bren	13.3469	12.61225	6293	8484.5	2	c_rema	15.3367	14.7551	3256	3257	2	c_japo	14.1735	14.1735	3385	3385	1	a_lumb	11.1939	11.1939	20190	20190	1	NA	NA	NA	NA	NA	NA	NA	NA
aqp-2	140	3.930861444	-0.720933552		6
Y116F11A.6	141	3.958739894	-0.72269321	5		c_eleg	11.0408	10.88436667	4261	5990	3	c_bren	13.3469	13.3469	2819	2819	1	c_rema	14.3163	12.8163	3835	5084.666667	3	p_paci	14.3163	14.3163	2456	2456	1	p_exsp	14.3163	14.3163	1952	2416.5	2	NA	NA	NA	NA	NA	NA	NA	NA	NA	NA	NA	NA	NA	NA
hot-2	142	3.986618344	-0.723097791	5	3	c_eleg	12.5204	11.90816667	10862	13245.33333	3	c_brig	11.8367	11.36735	356	510.5	2	c_bren	16.4286	12.86225	1148	5689.75	4	c_rema	12.3061	12.3061	10267	10267	1	p_paci	12.8061	11.660725	1078	2804	4	NA	NA	NA	NA	NA	NA	NA	NA	NA	NA	NA	NA	NA	NA
sfxn-1.4	143	4.014496794	-0.723823487	3		c_eleg	15.7449	15.7449	95	95	1	c_brig	15.7449	15.7449	132	132	1	c_bren	11.8673	11.8469	133	186.3333333	3	NA	NA	NA	NA	NA	NA	NA	NA	NA	NA	NA	NA	NA	NA	NA	NA	NA	NA	NA	NA	NA	NA	NA	NA	NA	NA
lat-1	144	4.042375244	-0.723887445	4	6	c_eleg	10.5	10.5	301	301	1	c_rema	11.8367	11.8367	1818	1818	1	p_exsp	11.8571	11.8571	1494	1494	1	a_lumb	12.398	12.398	1088	1088	1	NA	NA	NA	NA	NA	NA	NA	NA	NA	NA	NA	NA	NA	NA	NA	NA	NA	NA	NA	NA
C05D10.4	145	4.070253694	-0.725004255	5		c_eleg	11.1735	11.1735	7282	7282	1	c_brig	14.3163	14.10205	1040	1860.5	2	c_bren	13.4694	11.6071375	7044	19222.875	8	c_rema	14.2347	12.4388	1682	4134.5	2	p_exsp	14.9184	14.9184	2895	2895	1	NA	NA	NA	NA	NA	NA	NA	NA	NA	NA	NA	NA	NA	NA
Y105E8A.1	146	4.098132144	-0.725145808	5		c_eleg	12.398	12.398	611	611	1	c_brig	14.7959	14.7959	161	161	1	c_bren	12.1224	12	190	2843.5	2	c_rema	14.2347	14.2347	288	288	1	c_japo	14.2347	12.936225	414	674.5	4	NA	NA	NA	NA	NA	NA	NA	NA	NA	NA	NA	NA	NA	NA
ttx-1	147	4.126010594	-0.725498096	4	3	c_eleg	15.8673	14.5357	99	99.5	2	c_brig	14.7959	14.7959	8346	8346	1	c_bren	12.1224	12.1224	705	705	1	p_exsp	14.1735	11.55105	2217	5735.75	4	NA	NA	NA	NA	NA	NA	NA	NA	NA	NA	NA	NA	NA	NA	NA	NA	NA	NA	NA	NA
F10F2.2	148	4.153889044	-0.726920463		3
lgc-37	149	4.181767494	-0.728033629	6		c_eleg	13.5612	11.81293333	1116	2275.666667	3	c_brig	10.949	10.87755	3676	3856	2	c_bren	13.3469	11.30206	2337	4300	5	c_rema	15.1837	13.45576667	746	1297	3	c_japo	15.1837	14.2653	4711	5567.5	2	p_exsp	12.8061	11.52723333	1635	2040	3	NA	NA	NA	NA	NA	NA	NA	NA
dhs-17	150	4.209645944	-0.731123151	5	5	c_eleg	11.6633	11.29595	1897	2804	2	c_brig	10.5102	10.5102	3434	3434	1	c_bren	10.5102	10.5102	5542	5542	1	c_rema	11.8367	11.17345	927	2158.5	2	p_paci	11.8367	11.8367	3990	3990	1	NA	NA	NA	NA	NA	NA	NA	NA	NA	NA	NA	NA	NA	NA
crml-1	151	4.237524394	-0.731990451	4		c_eleg	14.1735	13.02555	908	908.5	2	c_brig	14.7959	14.7959	1669	1669	1	c_bren	15.3367	14.7551	2088	2256	4	a_lumb	10.6837	10.6837	2493	2493	1	NA	NA	NA	NA	NA	NA	NA	NA	NA	NA	NA	NA	NA	NA	NA	NA	NA	NA	NA	NA
npr-16	152	4.265402844	-0.733873381	6		c_eleg	13.0816	12.8112	2178	8999	2	c_brig	13.4898	13.4898	211	211	1	c_bren	12.5204	12.5204	1820	1820	1	c_rema	12.398	12.398	1917	1917	1	c_japo	14.7959	14.7959	524	524	1	p_paci	10.8061	10.8061	2311	2311	1	NA	NA	NA	NA	NA	NA	NA	NA
F57B7.2	153	4.293281294	-0.735491548	7		c_eleg	11.1735	11.1735	112	112	1	c_brig	13.3469	12.0663	253	1328	2	c_bren	11.8367	11.8367	243	243	1	c_rema	14.0306	11.69645	101	769.25	4	c_japo	14.1224	13.21425	151	1725.5	2	p_exsp	16.2857	14.79998	3692	4227.4	5	a_lumb	13.2041	12.82145	3635	9311	2	NA	NA
daf-12	154	4.321159744	-0.737545062	8	5	c_eleg	13.3469	13.3469	2128	2128	1	c_brig	12.5204	11.949	3874	6936	3	c_bren	11.6122	11.14623333	2838	4645.666667	3	c_rema	11.8367	11.8367	2633	2633	1	c_japo	14.2347	14.2347	11186	11186	1	p_paci	13.9694	11.62075	2396	3939.333333	6	p_exsp	15.4796	15.4796	14567	14567	1	a_lumb	11.4898
xpa-1	155	4.349038193	-0.738189283	3		c_eleg	14.1735	13.02555	1930	1930.5	2	c_brig	14.7959	14.7959	2153	2153	1	c_bren	15.3367	14.7551	2497	2498	2	NA	NA	NA	NA	NA	NA	NA	NA	NA	NA	NA	NA	NA	NA	NA	NA	NA	NA	NA	NA	NA	NA	NA	NA	NA	NA
clip-1	156	4.376916643	-0.739656109	3		c_eleg	14.7959	13.14966667	1478	5200	3	c_bren	15.602	12.62413333	1587	7899.166667	6	p_paci	14.7959	14.7959	7109	7109	1	NA	NA	NA	NA	NA	NA	NA	NA	NA	NA	NA	NA	NA	NA	NA	NA	NA	NA	NA	NA	NA	NA	NA	NA	NA	NA
F58D5.5	157	4.404795093	-0.739998955	3		c_eleg	15.3367	15.3367	1234	1234	1	c_bren	14.7959	13.52043333	812	1359.666667	3	c_japo	13.8878	13.8878	2435	2435	1	NA	NA	NA	NA	NA	NA	NA	NA	NA	NA	NA	NA	NA	NA	NA	NA	NA	NA	NA	NA	NA	NA	NA	NA	NA	NA
cyd-1	158	4.432673543	-0.74175003		4
nlp-15	159	4.460551993	-0.744872092	4	3	c_eleg	16.4286	12.93196667	1111	1885	3	c_bren	12.5204	12.5204	2391	2391	1	c_rema	11.8367	11.14795	5603	9851.75	4	c_japo	15.602	14.0884	921	4111.333333	3	NA	NA	NA	NA	NA	NA	NA	NA	NA	NA	NA	NA	NA	NA	NA	NA	NA	NA	NA	NA
Y11D7A.3	160	4.488430443	-0.744944009	4	3	c_eleg	10.898	10.85205	279	2456	2	c_bren	10.8061	10.7449	5552	6849.5	2	c_rema	10.9286	10.9286	1826	1826	1	p_exsp	13.2857	11.28004444	126	1474.666667	207	NA	NA	NA	NA	NA	NA	NA	NA	NA	NA	NA	NA	NA	NA	NA	NA	NA	NA	NA	NA
C05A9.2	161	4.516308893	-0.746594116	5		c_eleg	12.5204	12.13775	3621	4371.5	2	c_brig	16.2857	14.5068	4078	8412	3	c_bren	13.3469	12.551	2704	3440.5	2	c_rema	11.7551	11.7551	4001	4001	1	c_japo	13.7551	13.0255	3510	3510.5	2	NA	NA	NA	NA	NA	NA	NA	NA	NA	NA	NA	NA	NA	NA
twk-18	162	4.544187343	-0.746809299	5		c_eleg	13.2041	12.9949	1266	1266.5	2	c_bren	13.1735	11.72042	1389	12070.8	5	c_rema	13.3469	12.5918	863	863.5	2	p_paci	14.2347	13.2755	1903	2195	5	p_exsp	14.2347	13.42856667	2242	2262.333333	3	NA	NA	NA	NA	NA	NA	NA	NA	NA	NA	NA	NA	NA	NA
rpy-1	163	4.572065793	-0.749108204	6		c_eleg	13.2857	12.5612	1065	1167.5	2	c_brig	11.8367	11.40136667	1326	1498.333333	3	c_bren	13.3469	12.2602	1200	1298	2	c_rema	13.3469	12.2602	1076	1180	2	c_japo	14.6531	14.6531	1437	1437	1	p_exsp	13.4898	11.5485	1498	2324.25	4	NA	NA	NA	NA	NA	NA	NA	NA
ncx-2	164	4.599944243	-0.749620605	6	1	c_eleg	15.4796	13.0136	768	2404	3	c_brig	15.8673	12.227025	786	2550.25	4	c_bren	10.4796	10.4796	834	1508.5	2	c_rema	12.7857	12.7857	902	902	1	c_japo	12.6122	12.6122	6163	6163	1	p_exsp	15.7449	12.85036667	4596	6689	3	NA	NA	NA	NA	NA	NA	NA	NA
ref-1	165	4.627822693	-0.753568842	4		c_eleg	12.4388	11.61225	424	4479.5	2	c_brig	13.3469	11.73907143	238	4381.857143	7	c_bren	15.602	15.602	351	351	1	c_rema	14.6531	12.6199	176	7457.125	8	NA	NA	NA	NA	NA	NA	NA	NA	NA	NA	NA	NA	NA	NA	NA	NA	NA	NA	NA	NA
Y59A8B.21	166	4.655701143	-0.754809804	3	2	c_eleg	10.9082	10.9082	2198	2198	1	c_japo	10.9286	10.9286	536	536	1	p_exsp	16.2857	16.0765	1328	1328.5	2	NA	NA	NA	NA	NA	NA	NA	NA	NA	NA	NA	NA	NA	NA	NA	NA	NA	NA	NA	NA	NA	NA	NA	NA	NA	NA
aakg-1	167	4.683579593	-0.755375907	4	6	c_eleg	13.9796	12.4337	4125	11785	2	c_brig	11.4898	11.4898	18022	18116	2	c_bren	13.4898	11.78913333	5171	5270	3	a_lumb	10.9286	10.9286	5519	5519	1	NA	NA	NA	NA	NA	NA	NA	NA	NA	NA	NA	NA	NA	NA	NA	NA	NA	NA	NA	NA
hda-3	168	4.711458043	-0.755780921		3
C16B8.4	169	4.739336493	-0.756459071	6		c_eleg	12.1224	11.2381	440	5756	3	c_brig	12.9388	12.9388	11148	11148	1	c_bren	10.898	10.898	19812	19812	1	c_japo	16.2857	13.35033333	17302	18277	3	p_paci	15.3367	14.44556667	5087	8793	3	p_exsp	12.8061	12.38047143	4849	9190.857143	7	NA	NA	NA	NA	NA	NA	NA	NA
ceh-9	170	4.767214943	-0.757210526	3		c_eleg	14.6531	14.6531	74	74	1	c_bren	16.4286	16.14795	110	112.5	2	c_rema	11.7551	11.7551	115	115	1	NA	NA	NA	NA	NA	NA	NA	NA	NA	NA	NA	NA	NA	NA	NA	NA	NA	NA	NA	NA	NA	NA	NA	NA	NA	NA
rfip-1	171	4.795093393	-0.758053562	6		c_eleg	11.3163	11.3163	5722	5722	1	c_brig	11.3163	10.95714	4306	5119.4	5	c_bren	12.4388	11.87755	1243	1267.5	2	c_japo	11.4592	11.4592	7218	7218	1	p_paci	16.2857	15.11903333	7742	7743	3	p_exsp	15.3367	12.39116667	5836	13292.11111	9	NA	NA	NA	NA	NA	NA	NA	NA
npr-33	172	4.822971843	-0.759777907	3	4	c_eleg	12.2551	11.91325	9124	13486.5	2	c_brig	12.6837	11.9388	1863	2637	2	c_japo	15.7449	15.7449	2557	2557	1	NA	NA	NA	NA	NA	NA	NA	NA	NA	NA	NA	NA	NA	NA	NA	NA	NA	NA	NA	NA	NA	NA	NA	NA	NA	NA
gpa-7	173	4.850850293	-0.759955286	6		c_eleg	11.4592	10.9337	1481	1547.5	2	c_brig	12.1224	11.64795	2327	6845.5	2	c_bren	13.3469	13.3469	3730	3730	1	c_rema	13.0816	12.09090909	973	3372.636364	11	c_japo	15.4796	15.4796	1085	1085	1	p_paci	11.051	10.9626	3046	8619	3	NA	NA	NA	NA	NA	NA	NA	NA
abts-1	174	4.878728743	-0.762010348	6		c_eleg	13.2857	12.5612	3216	4240.5	2	c_brig	10.5408	10.5357	1584	2169	2	c_bren	14.2347	14.2347	3644	3644	1	c_rema	13.2857	13.2857	5062	5062	1	c_japo	13.7551	13.0255	6842	6842.5	2	p_paci	12.2959	12.2959	443	443	1	NA	NA	NA	NA	NA	NA	NA	NA
flp-24	175	4.906607193	-0.763230605	5		c_eleg	11.8469	11.8469	2220	2220	1	c_brig	11.8469	11.8469	1315	1315	1	c_bren	16.4286	16.4286	889	889	1	c_rema	11.8469	11.8469	1295	1295	1	c_japo	11.8469	11.7857	3912	6071.666667	3	NA	NA	NA	NA	NA	NA	NA	NA	NA	NA	NA	NA	NA	NA
glb-19	176	4.934485643	-0.764323515	5	1	c_eleg	12.8061	12.8061	1317	1317	1	c_rema	12.5204	12.04083333	3352	4470.666667	3	c_japo	13.4898	12.66325	5483	7543.5	2	p_paci	14.7959	14.0714	2085	3558	2	a_lumb	13.4898	12.87245	12006	12323	2	NA	NA	NA	NA	NA	NA	NA	NA	NA	NA	NA	NA	NA	NA
zig-1	177	4.962364093	-0.764355368	7		c_eleg	12.398	12.398	1094	1094	1	c_brig	11.1735	11.1735	713	713	1	c_bren	11.1735	11.1735	1241	1241	1	c_rema	12.6837	12.03743333	361	1806	3	c_japo	15.7449	15.7449	1349	1349	1	p_paci	10.5306	10.5306	1917	1917	1	p_exsp	13.4898	13.4898	4263	4263	1	NA	NA
Y67A10A.7	178	4.990242543	-0.765263141		5
mbl-1	179	5.018120992	-0.765889215		7
glb-25	180	5.045999442	-0.766851967	4		c_eleg	14.0306	12.4796	897	897.5	2	c_bren	12.1224	11.64795	451	452	2	c_rema	15.1837	15.1837	501	501	1	c_japo	13.1735	13.1735	13060	13060	1	NA	NA	NA	NA	NA	NA	NA	NA	NA	NA	NA	NA	NA	NA	NA	NA	NA	NA	NA	NA
lin-14	181	5.073877892	-0.767556288	5	5	c_eleg	12.1224	12.1224	510	510	1	c_brig	12.2551	11.65815	591	5051.75	4	c_bren	12.5204	11.724475	4856	6526	4	c_rema	12.6837	12.6837	4414	4414	1	c_japo	16.2857	12.67252727	4788	18793.18182	11	NA	NA	NA	NA	NA	NA	NA	NA	NA	NA	NA	NA	NA	NA
gpa-10	182	5.101756342	-0.767947604	6		c_eleg	11.3265	11.3265	13060	13060	1	c_bren	12.6837	12.0051	659	4718	2	c_rema	14.2347	12.7806	8682	9185	2	c_japo	14.1735	12.2092	2832	4671.25	4	p_paci	15.1837	12.61563333	558	3176.666667	3	p_exsp	14.3163	13.0153	365	380	2	NA	NA	NA	NA	NA	NA	NA	NA
vab-23	183	5.129634792	-0.76861356	5		c_eleg	12.4082	12.4082	4872	4872	1	c_brig	14.9184	13.6633	3663	3769	2	c_bren	15.602	13.5102	2512	4046	3	c_rema	12.4082	12.4082	3435	3435	1	p_exsp	11.5816	11.24235	2119	2682.25	4	NA	NA	NA	NA	NA	NA	NA	NA	NA	NA	NA	NA	NA	NA
istr-1	184	5.157513242	-0.769568274		5
F53H4.3	185	5.185391692	-0.770285268	5		c_eleg	12.2551	11.91325	5189	9551.5	2	c_brig	12.6837	11.9388	13305	14079	2	c_japo	15.7449	15.7449	12854	12854	1	p_paci	13.9694	12.58165	490	767	2	p_exsp	10.8878	10.8878	490	490	1	NA	NA	NA	NA	NA	NA	NA	NA	NA	NA	NA	NA	NA	NA
pqn-76	186	5.213270142	-0.770663364	2		c_eleg	15.7449	15.7449	21647	21647	1	c_japo	15.1837	15.1837	8323	8323	1	NA	NA	NA	NA	NA	NA	NA	NA	NA	NA	NA	NA	NA	NA	NA	NA	NA	NA	NA	NA	NA	NA	NA	NA	NA	NA	NA	NA	NA	NA	NA	NA
Y47D3B.3	187	5.241148592	-0.771130199	3		c_eleg	15.1837	15.1837	2792	2792	1	c_rema	13.1735	13.1735	522	754.5	2	c_japo	14.2347	14.2347	974	974	1	NA	NA	NA	NA	NA	NA	NA	NA	NA	NA	NA	NA	NA	NA	NA	NA	NA	NA	NA	NA	NA	NA	NA	NA	NA	NA
F32B5.7	188	5.269027042	-0.771892795	6	4	c_eleg	15.1837	15.1837	945	945	1	c_brig	10.7755	10.7755	24	24	1	c_bren	12.8061	11.58503333	123	891.6666667	3	c_rema	10.7755	10.7755	157	157	1	c_japo	13.2041	12.428575	1779	4056	4	a_lumb	12.6122	11.75166667	5902	9216.666667	3	NA	NA	NA	NA	NA	NA	NA	NA
F26F2.8	189	5.296905492	-0.771973264	3		c_eleg	13.2041	13.2041	230	230	1	p_exsp	16.2857	16.2857	10859	10859	1	a_lumb	14.2347	11.97346	3310	10565	5	NA	NA	NA	NA	NA	NA	NA	NA	NA	NA	NA	NA	NA	NA	NA	NA	NA	NA	NA	NA	NA	NA	NA	NA	NA	NA
acs-2	190	5.324783942	-0.772160967	4		c_eleg	12.398	11.4541	720	4188	2	c_brig	15.4796	12.52043333	7288	10581	3	c_bren	16.2857	13.7347	266	657.3333333	3	c_rema	12.398	12.398	9263	9263	1	NA	NA	NA	NA	NA	NA	NA	NA	NA	NA	NA	NA	NA	NA	NA	NA	NA	NA	NA	NA
jip-1	191	5.352662392	-0.772325595	4		c_eleg	13.2857	13.2857	3411	3411	1	c_bren	14.6531	14.6531	2908	2908	1	c_rema	14.2347	14.2347	2979	2979	1	c_japo	12.398	12.398	3753	3753	1	NA	NA	NA	NA	NA	NA	NA	NA	NA	NA	NA	NA	NA	NA	NA	NA	NA	NA	NA	NA
apl-1	192	5.380540842	-0.774081814	6	7	c_eleg	12.398	11.6199	2165	6832.25	4	c_bren	10.898	10.7143	2801	4480	2	c_rema	11.1735	10.83673333	2416	3043.666667	3	c_japo	10.5306	10.5306	2272	2272	1	p_exsp	14.2347	12.33673333	485	2607.666667	3	a_lumb	11.1939	11.1939	5198	5198	1	NA	NA	NA	NA	NA	NA	NA	NA
ilys-6	193	5.408419292	-0.774796463	3		c_eleg	15.3367	15.3367	1224	1224	1	p_paci	13.2245	13.2245	235	236	2	p_exsp	14.6531	12.9133	456	532	8	NA	NA	NA	NA	NA	NA	NA	NA	NA	NA	NA	NA	NA	NA	NA	NA	NA	NA	NA	NA	NA	NA	NA	NA	NA	NA
Y53G8AL.1	194	5.436297742	-0.775972002	5	1	c_eleg	11.0714	11.0714	214	214	1	c_bren	11.6224	11.6224	1371	1371	1	c_japo	16.2857	13.38265	1841	1841.5	2	p_paci	15.7449	15.7449	1600	1600	1	p_exsp	10.8061	10.8061	2985	2985	1	NA	NA	NA	NA	NA	NA	NA	NA	NA	NA	NA	NA	NA	NA
spc-1	195	5.464176192	-0.776446348	5	6	c_eleg	12.2551	12.2551	2035	2584	2	c_brig	10.8878	10.8878	6388	6388	1	c_bren	11.8367	11.8367	4905	4905	1	p_paci	11.7143	11.7143	374	374	1	p_exsp	14.7959	14.7959	1112	1112	1	NA	NA	NA	NA	NA	NA	NA	NA	NA	NA	NA	NA	NA	NA
Y73F4A.1	196	5.492054642	-0.776753886	5		c_eleg	11.0612	11.0612	20225	20225	1	c_brig	11.3265	11.12245	3950	4955.5	2	c_bren	14.2347	12.6939	10128	12728	2	c_rema	12.9388	12.9388	10031	10031	1	p_exsp	15.3367	15.3367	1071	1071	2	NA	NA	NA	NA	NA	NA	NA	NA	NA	NA	NA	NA	NA	NA
unc-41	197	5.519933092	-0.776785237		6
F54C9.11	198	5.547811542	-0.779235152	6		c_eleg	12.398	11.6429	3143	3624	2	c_rema	14.0306	12.35715	6083	7222.5	2	c_japo	14.1224	14.1224	3409	3409	1	p_paci	13.4898	12.33062	1015	3251.8	5	p_exsp	13.1735	12.11735	2745	3410.5	2	a_lumb	13.2857	13.2857	7363	7363	1	NA	NA	NA	NA	NA	NA	NA	NA
sprr-3	199	5.575689992	-0.779240737	5		c_eleg	14.2347	12.5204	4466	7290	2	c_brig	11.1531	11.1531	5433	5433	1	c_bren	14.3163	12.1709	1206	11005	4	c_rema	13.4898	13.4898	15787	15787	1	p_exsp	13.2245	13.2245	487	487	1	NA	NA	NA	NA	NA	NA	NA	NA	NA	NA	NA	NA	NA	NA
egl-27	200	5.603568442	-0.780229739	6	4	c_eleg	14.0306	12.466825	2465	10457	4	c_brig	11.2347	10.9337	10820	11731	2	c_bren	13.3469	12.7143	1696	4175.333333	3	c_rema	13.0306	12.66325	883	5076.5	2	c_japo	11.1633	11.1633	3059	3059	1	p_exsp	13.3469	11.90136667	3677	8013	3	NA	NA	NA	NA	NA	NA	NA	NA
syd-9	201	5.631446892	-0.78035285	3	5	c_eleg	13.1735	13.1735	2483	2483	1	c_japo	11.7551	11.7551	1920	1920	1	a_lumb	11.8776	11.8776	2862	2862	1	NA	NA	NA	NA	NA	NA	NA	NA	NA	NA	NA	NA	NA	NA	NA	NA	NA	NA	NA	NA	NA	NA	NA	NA	NA	NA
smp-1	202	5.659325342	-0.780805175		6
sea-2	203	5.687203791	-0.781737403	3	3	c_eleg	12.6122	12.37413333	8816	10722.33333	3	c_brig	12.5204	12.5204	1633	1633	1	c_rema	13.6327	12.40818571	6485	17757.85714	7	NA	NA	NA	NA	NA	NA	NA	NA	NA	NA	NA	NA	NA	NA	NA	NA	NA	NA	NA	NA	NA	NA	NA	NA	NA	NA
sru-7	204	5.715082241	-0.781881471	4		c_eleg	10.8061	10.8061	1279	1279	1	c_brig	16.2857	16.2857	874	874	1	c_bren	15.4796	12.433675	1282	4182.25	4	c_japo	12.1224	11.46425	1712	5271.5	2	NA	NA	NA	NA	NA	NA	NA	NA	NA	NA	NA	NA	NA	NA	NA	NA	NA	NA	NA	NA
R90.1	205	5.742960691	-0.781898908	6		c_eleg	14.7959	13.65815	4771	6024.5	2	c_brig	12.5204	12.11735	4620	5691.5	2	c_rema	14.7959	13.65815	4801	5949	2	c_japo	11.1939	11.1939	2838	2838	1	p_paci	11.8367	11.8367	41703	41703	1	p_exsp	11.8367	11.8367	353	353	1	NA	NA	NA	NA	NA	NA	NA	NA
ckr-1	206	5.770839141	-0.783325835	5		c_eleg	11.7551	11.08165	7323	9355	2	c_brig	15.7449	14.44896667	1318	10174.33333	3	c_rema	13.4898	13.35715	6962	9211.5	2	p_paci	12.2551	12.2551	547	547	1	p_exsp	13.7551	12.35715	3255	7355	4	NA	NA	NA	NA	NA	NA	NA	NA	NA	NA	NA	NA	NA	NA
ftt-2	207	5.798717591	-0.783496786		4
unc-82	208	5.826596041	-0.783557857	4	7	c_eleg	11.7245	11.7245	928	928	1	c_bren	11.4694	11.1786	1205	3463.5	2	c_rema	11.1735	11.1735	754	754	1	c_japo	12.8061	12.8061	667	667	1	NA	NA	NA	NA	NA	NA	NA	NA	NA	NA	NA	NA	NA	NA	NA	NA	NA	NA	NA	NA
kcnl-1	209	5.854474491	-0.783792064	5	5	c_eleg	15.602	12.21836	6036	6897.8	5	c_brig	11.8776	11.8776	7410	7410	1	c_bren	12.0102	12.0102	8779	8779	1	c_rema	10.8061	10.8061	8809	8809	1	p_exsp	12.4388	11.9643	722	2265.5	2	NA	NA	NA	NA	NA	NA	NA	NA	NA	NA	NA	NA	NA	NA
F46F2.4	210	5.882352941	-0.785666446	3		c_eleg	13.3469	12.72786667	5617	6757.333333	3	c_brig	11.4898	11.2551	2290	3195	3	c_rema	16.2857	16.2857	1662	1662	1	NA	NA	NA	NA	NA	NA	NA	NA	NA	NA	NA	NA	NA	NA	NA	NA	NA	NA	NA	NA	NA	NA	NA	NA	NA	NA
dop-5	211	5.910231391	-0.786471523	7	6	c_eleg	11.8367	11.38265	6721	6838.5	2	c_brig	10.6837	10.6837	1419	1419	1	c_bren	11.8367	11.8367	7941	7941	1	c_rema	15.7449	12.46328	795	8056.8	5	p_paci	10.8878	10.8878	481	481	1	p_exsp	12.6837	11.31635	1371	2501.75	4	a_lumb	13.2245	13.2245	14378	14378	1	NA	NA
pha-4	212	5.938109841	-0.787152053	7	4	c_eleg	13.7551	13.0255	4507	4507.5	2	c_brig	14.6531	13.2449	2628	3533.5	2	c_bren	11.3265	11.3265	5937	5937	1	c_rema	12.6837	11.34013333	5266	6230.333333	3	c_japo	15.7449	12.7687	2036	7885.666667	3	p_exsp	13.2245	12.5306	1403	1718	4	a_lumb	11.4898	11.4898	1755	1755	1	NA	NA
cmd-1	213	5.965988291	-0.788211405	5		c_eleg	12.5408	11.81224	1075	2608.8	5	c_brig	13.3469	12.2602	815	1013.5	2	c_bren	14.2347	12.94286	443	2955.6	5	c_rema	12.5204	11.5204	4180	5456	2	c_japo	14.0306	14.0306	226	226	1	NA	NA	NA	NA	NA	NA	NA	NA	NA	NA	NA	NA	NA	NA
odr-3	214	5.993866741	-0.788805679	3		c_eleg	14.6531	14.6531	3027	3027	1	p_exsp	16.2857	14.5357	5748	5748.5	2	a_lumb	12.398	12.398	2344	2344	1	NA	NA	NA	NA	NA	NA	NA	NA	NA	NA	NA	NA	NA	NA	NA	NA	NA	NA	NA	NA	NA	NA	NA	NA	NA	NA
cuti-1	215	6.021745191	-0.7889852	5		c_eleg	11.4898	11.4898	6336	6336	1	c_rema	12.6837	12.6837	2640	2640	1	p_paci	11.6327	11.35205	1488	1979.5	2	p_exsp	15.602	15.602	2930	2930	1	a_lumb	14.2347	14.2347	3285	3285	1	NA	NA	NA	NA	NA	NA	NA	NA	NA	NA	NA	NA	NA	NA
gar-2	216	6.049623641	-0.789293962		6
rilp-1	217	6.077502091	-0.793264039	5	3	c_eleg	12.9388	12.9388	3231	3231	1	c_brig	13.0816	13.0816	188	188	1	c_bren	12.9388	12.9388	2170	2170	1	c_rema	12.9388	12.9388	2301	2301	1	p_exsp	13.3673	13.3673	93	93	1	NA	NA	NA	NA	NA	NA	NA	NA	NA	NA	NA	NA	NA	NA
efa-6	218	6.105380541	-0.793272146	4		c_eleg	11.7449	11.7449	4422	4422	1	c_brig	15.7449	15.7449	2807	2807	1	c_rema	12.6837	12.6837	5283	5283	1	c_japo	13.8878	13.8878	4741	4741	1	NA	NA	NA	NA	NA	NA	NA	NA	NA	NA	NA	NA	NA	NA	NA	NA	NA	NA	NA	NA
spe-15	219	6.133258991	-0.794794527	3	7	c_eleg	11.6327	11.6327	1211	1211	1	c_bren	12.0102	12.0102	24663	24663	1	a_lumb	10.8878	10.8878	10921	10921	1	NA	NA	NA	NA	NA	NA	NA	NA	NA	NA	NA	NA	NA	NA	NA	NA	NA	NA	NA	NA	NA	NA	NA	NA	NA	NA
acr-18	220	6.161137441	-0.795114583	5	5	c_eleg	12.398	11.4541	584	4052	2	c_brig	15.4796	12.52043333	2041	8444	3	c_bren	11.0714	11.0714	4410	4410	1	c_rema	12.398	12.398	782	782	1	p_exsp	14.7959	12.983	10601	17991	3	NA	NA	NA	NA	NA	NA	NA	NA	NA	NA	NA	NA	NA	NA
dyc-1	221	6.189015891	-0.795608109	6	5	c_eleg	12.1224	11.5816	504	2715.5	2	c_brig	12.6837	11.86225	758	3367.5	2	c_bren	15.602	12.92173333	1272	2739.333333	3	c_rema	12.1224	11.41325	1018	3727.75	4	c_japo	11.8367	11.4056	1597	5386.25	4	p_exsp	15.3367	15.0663	266	2512.5	2	NA	NA	NA	NA	NA	NA	NA	NA
Y9C12A.1	222	6.216894341	-0.796446285	7		c_eleg	14.6531	14.6531	563	563	1	c_brig	11.1735	11.1735	3493	3493	1	c_bren	10.8061	10.8061	16501	16501	1	c_japo	12.1224	12.1224	2815	2815	1	p_paci	13.9796	12.13263333	1572	5912	3	p_exsp	14.2347	12.7959	10869	13411.33333	3	a_lumb	13.3469	13.3469	1483	1483	1	NA	NA
C39F7.1	223	6.244772791	-0.796918238	4		c_eleg	11.5714	11.5714	15912	15912	1	c_brig	15.7449	12.70406667	12100	14072	3	c_rema	15.7449	12.74488333	466	9864.166667	6	c_japo	13.9694	12.2398	12463	12463.5	2	NA	NA	NA	NA	NA	NA	NA	NA	NA	NA	NA	NA	NA	NA	NA	NA	NA	NA	NA	NA
ddr-1	224	6.272651241	-0.798060362	5		c_eleg	14.2347	14.2347	9490	9490	1	c_brig	11.8776	11.8776	2176	2176	1	c_rema	14.2347	14.2347	6555	6555	1	c_japo	10.9082	10.9082	2293	2293	1	a_lumb	12.4388	12.176025	9324	17220.5	4	NA	NA	NA	NA	NA	NA	NA	NA	NA	NA	NA	NA	NA	NA
lgc-4	225	6.300529691	-0.799063187		6
K11H12.7	226	6.328408141	-0.799496786	5		c_eleg	12.398	12.398	4161	4161	1	c_brig	13.0816	13.0816	1361	1361	1	c_bren	13.0816	13.0816	1167	1167	2	c_rema	12.398	12.398	1154	1154	1	c_japo	14.2347	14.2347	4903	4903	1	NA	NA	NA	NA	NA	NA	NA	NA	NA	NA	NA	NA	NA	NA
F10G8.8	227	6.35628659	-0.800011523	6		c_eleg	12.398	12.398	3986	3986	1	c_brig	13.3469	13.3469	4979	4979	1	c_bren	14.7959	12.5204	3482	5435.25	4	c_rema	11.1735	11.1735	3716	3716	1	p_paci	14.3163	12.716825	1812	3701.25	4	a_lumb	11.4898	11.2194	21653	22421	2	NA	NA	NA	NA	NA	NA	NA	NA
ador-1	228	6.38416504	-0.800576015		4
E04D5.2	229	6.41204349	-0.800583246	7		c_eleg	11.8367	11.8367	4973	4973	1	c_brig	13.0816	13.0816	4884	4884	1	c_bren	13.0816	13.0816	3359	3359	1	c_rema	13.0816	13.0816	3953	3953	1	c_japo	12.398	12.398	1581	1581	1	p_paci	13.7551	12.23468	576	1857	5	p_exsp	13.7551	13.39285	571	1761	2	NA	NA
cdc-25.2	230	6.43992194	-0.801911355	5	3	c_eleg	12.5204	12.5204	11248	11248	1	c_brig	12.1224	11.2381	1926	5695	3	c_bren	15.4796	12.59695	207	9707.125	8	c_rema	12.398	12.398	128	9674	3	p_paci	12.2653	11.60715	1446	1519.5	2	NA	NA	NA	NA	NA	NA	NA	NA	NA	NA	NA	NA	NA	NA
ptr-18	231	6.46780039	-0.803631635	3	3	c_eleg	11.5714	11.5714	5678	5678	1	c_japo	12.8061	12.8061	6693	6693	1	p_exsp	16.4286	15.6735	3322	3322.5	2	NA	NA	NA	NA	NA	NA	NA	NA	NA	NA	NA	NA	NA	NA	NA	NA	NA	NA	NA	NA	NA	NA	NA	NA	NA	NA
sfxn-1.5	232	6.49567884	-0.803654886	6		c_eleg	14.7959	14.7959	5207	5207	1	c_brig	10.8878	10.8878	7171	7171	1	c_bren	12.398	12.398	5613	5613	1	c_rema	12.398	11.449	2813	3983	2	p_paci	13.3673	13.0255	514	572.5	2	p_exsp	13.3673	12.8112	503	561.5	2	NA	NA	NA	NA	NA	NA	NA	NA
C25F6.6	233	6.52355729	-0.803965332	3		c_eleg	14.2347	14.2347	936	936	1	c_brig	14.2347	13.7194	34	501.5	2	c_rema	14.2347	14.2347	624	624	1	NA	NA	NA	NA	NA	NA	NA	NA	NA	NA	NA	NA	NA	NA	NA	NA	NA	NA	NA	NA	NA	NA	NA	NA	NA	NA
R05G9.5	234	6.55143574	-0.8065516	3		c_eleg	13.4898	13.4898	91	91	1	c_brig	14.0306	12.4796	87	87.5	2	c_japo	15.1837	15.1837	1570	1570	1	NA	NA	NA	NA	NA	NA	NA	NA	NA	NA	NA	NA	NA	NA	NA	NA	NA	NA	NA	NA	NA	NA	NA	NA	NA	NA
tag-349	235	6.57931419	-0.806748139	5	4	c_eleg	11.7551	11.7551	2602	2602	1	c_brig	10.5306	10.5306	1248	1543.666667	3	c_bren	12.8061	11.8061	323	1646.5	2	c_rema	10.6633	10.6633	597	597	1	p_paci	11.1735	11.1735	1113	1113	1	NA	NA	NA	NA	NA	NA	NA	NA	NA	NA	NA	NA	NA	NA
T07F12.4	236	6.60719264	-0.807868275		3
pdf-1	237	6.63507109	-0.80800572	6		c_eleg	11.3469	11.3469	6787	6787	1	c_brig	10.7755	10.7755	6498	6498	1	c_japo	11.7245	11.25	1154	3769.5	2	p_paci	15.1837	13.59183333	2788	4520	3	p_exsp	15.1837	13.32858	1583	4039.8	5	a_lumb	14.3163	14.3163	10878	10878	1	NA	NA	NA	NA	NA	NA	NA	NA
F26A10.2	238	6.66294954	-0.808300259	5		c_eleg	12.5204	11.7806	7069	9782.5	2	c_brig	15.7449	12.47958	2838	5817.4	5	c_bren	12.7857	11.41496667	6479	15655.66667	3	c_rema	13.9694	13.9694	8594	8594	1	p_paci	13.3469	11.94692	2100	5984	5	NA	NA	NA	NA	NA	NA	NA	NA	NA	NA	NA	NA	NA	NA
daf-5	239	6.69082799	-0.808460962	4		c_eleg	11.8776	11.61906667	3992	5576.666667	3	c_bren	12.1224	12.1224	5106	5106	1	c_rema	15.3367	13.45405	3517	3870.5	2	c_japo	16.4286	12.9438875	134	12139.875	8	NA	NA	NA	NA	NA	NA	NA	NA	NA	NA	NA	NA	NA	NA	NA	NA	NA	NA	NA	NA
ZK287.1	240	6.71870644	-0.811231387	5		c_eleg	12.2551	12.2551	1008	1008	1	c_brig	12.2551	12.2551	1434	1434	1	c_bren	13.3469	12.801	1180	2432	2	c_japo	10.949	10.949	123	123	1	p_paci	16.4286	12.62682857	434	2521.857143	7	NA	NA	NA	NA	NA	NA	NA	NA	NA	NA	NA	NA	NA	NA
nac-3	241	6.74658489	-0.813739643	4		c_eleg	12.1633	12.1633	2330	2330	1	c_brig	13.2857	12.94895	1914	4127	2	c_bren	14.6531	14.6531	1060	1060	1	c_rema	14.1224	13.602	513	2046	2	NA	NA	NA	NA	NA	NA	NA	NA	NA	NA	NA	NA	NA	NA	NA	NA	NA	NA	NA	NA
C08G9.1	242	6.77446334	-0.814627294	3	4	c_eleg	16.4286	16.4286	3472	3472	1	c_rema	11.8776	11.8776	1427	1427	1	a_lumb	12.6837	12.6837	18342	18342	1	NA	NA	NA	NA	NA	NA	NA	NA	NA	NA	NA	NA	NA	NA	NA	NA	NA	NA	NA	NA	NA	NA	NA	NA	NA	NA
elks-1	243	6.80234179	-0.814989368		3
tat-2	244	6.83022024	-0.816297872	4		c_eleg	13.4898	12	179	1583.5	2	c_brig	12.398	12.398	13198	13554.5	2	c_bren	14.6531	13.41156667	4236	7440	3	c_japo	14.7959	13.2993	6541	8544	3	NA	NA	NA	NA	NA	NA	NA	NA	NA	NA	NA	NA	NA	NA	NA	NA	NA	NA	NA	NA
C30G12.2	245	6.85809869	-0.817603837	6		c_eleg	12.3061	12.3061	1366	1366	1	c_bren	10.8061	10.8061	386	386	1	c_rema	12.398	12.398	1499	1499	1	c_japo	15.1837	12.86225	4142	5963.5	2	p_paci	13.4898	13.4898	4	4	1	p_exsp	14.3163	13.74826667	143	2542.333333	24	NA	NA	NA	NA	NA	NA	NA	NA
C29H12.6	246	6.88597714	-0.818160532	4	3	c_eleg	13.3469	12.47955	3635	4390.5	2	c_brig	12.5204	12.2653	3971	4289	3	c_bren	12.5204	12.4796	4179	4179.5	2	c_rema	12.5204	12.5204	3422	3422	1	NA	NA	NA	NA	NA	NA	NA	NA	NA	NA	NA	NA	NA	NA	NA	NA	NA	NA	NA	NA
nlg-1	247	6.91385559	-0.818422604	7	6	c_eleg	11.3469	11.068	1346	2418.666667	3	c_brig	10.7857	10.7857	4920	4920	1	c_bren	10.8061	10.8061	1301	1301	1	c_rema	11.051	10.7925	762	900.6666667	3	c_japo	16.2857	14.09183333	969	970	3	p_paci	11.1735	11.1735	742	742	1	p_exsp	12.5408	11.85715	899	1769	2	NA	NA
D2023.1	248	6.94173404	-0.818613135		4
smg-3	249	6.96961249	-0.818714775		4
Y105C5B.11	250	6.99749094	-0.821282722	4	4	c_eleg	11.8367	11.8367	1133	1133	1	c_brig	11.0612	11.0612	1250	1250	1	c_bren	15.8673	15.8673	6224	6224	1	c_rema	13.0306	12.46685	317	1799.25	4	NA	NA	NA	NA	NA	NA	NA	NA	NA	NA	NA	NA	NA	NA	NA	NA	NA	NA	NA	NA
cut-1	251	7.025369389	-0.82329282	5		c_eleg	12.1633	11.4694	1117	3324.666667	3	c_brig	14.7959	13.38773333	592	3186.333333	3	c_bren	10.6837	10.6837	13018	13018	1	c_rema	14.7959	14.7959	757	757	1	c_japo	13.3469	13.3469	7073	7073	1	NA	NA	NA	NA	NA	NA	NA	NA	NA	NA	NA	NA	NA	NA
tbc-19	252	7.053247839	-0.824662269	4		c_eleg	12.4388	12.4388	2678	2678	1	c_brig	16.4286	16.4286	2869	2869	1	c_bren	12.4388	12.4388	1758	1758	1	c_rema	11.0408	11.0408	4056	4056	1	NA	NA	NA	NA	NA	NA	NA	NA	NA	NA	NA	NA	NA	NA	NA	NA	NA	NA	NA	NA
C46C11.3	253	7.081126289	-0.827676536	5		c_eleg	13.3673	12.7653	426	3354.5	2	c_bren	12.6837	12.6837	2429	2429	1	c_rema	11.8367	11.8367	2561	2561	1	p_paci	14.9184	14.06125	2732	3839	2	p_exsp	13.2041	12.87245	2707	2889	2	NA	NA	NA	NA	NA	NA	NA	NA	NA	NA	NA	NA	NA	NA
fut-6	254	7.109004739	-0.828837106	5		c_eleg	10.6837	10.6837	1245	1245	1	c_bren	11.0918	11.0918	4597	4597	1	c_rema	13.6327	12.99323333	169	2405.666667	3	p_paci	11.8673	11.8673	654	654	1	p_exsp	15.602	14.91835	399	637	4	NA	NA	NA	NA	NA	NA	NA	NA	NA	NA	NA	NA	NA	NA
madd-2	255	7.136883189	-0.829303547	8		c_eleg	11.5714	11.5714	9101	9101	1	c_brig	10.9184	10.9184	3621	3949.5	2	c_bren	11.3469	11.17006667	11483	11484.66667	3	c_rema	15.7449	12.74488333	12068	15341.83333	6	c_japo	13.9694	12.2398	9459	9459.5	2	p_paci	11.0714	11.0714	851	851	1	p_exsp	12.8061	12.0102	351	8663.333333	3	a_lumb	13.2245
R10H10.4	256	7.164761639	-0.831032843	7		c_eleg	11.4592	10.9337	7433	7499.5	2	c_brig	12.1224	11.64795	2297	6815.5	2	c_bren	13.3469	13.3469	6871	6871	1	c_rema	13.0816	12.09090909	2089	4882.727273	11	c_japo	15.1837	13.53743333	6920	7417.333333	3	p_exsp	12.5408	11.5255	1420	2144	2	a_lumb	10.8878	10.8036	6013	11852.25	4	NA	NA
ced-10	257	7.192640089	-0.83166179	3		c_eleg	15.602	15.602	202	202	1	c_brig	14.2347	14.2347	457	457	1	c_bren	10.5306	10.5306	316	351	2	NA	NA	NA	NA	NA	NA	NA	NA	NA	NA	NA	NA	NA	NA	NA	NA	NA	NA	NA	NA	NA	NA	NA	NA	NA	NA
E01G6.2	258	7.220518539	-0.832405774	4	6	c_eleg	10.8061	10.8061	691	691	1	c_bren	14.1224	14.1224	5506	5506	1	p_paci	14.1735	11.90538182	4228	11666.63636	11	p_exsp	11.8469	11.24927143	606	5895.857143	7	NA	NA	NA	NA	NA	NA	NA	NA	NA	NA	NA	NA	NA	NA	NA	NA	NA	NA	NA	NA
ltd-1	259	7.248396989	-0.833023867	6		c_eleg	15.4796	15.4796	4877	4877	1	c_brig	12.5204	12.2925	209	6676.666667	3	c_bren	11.5714	11.5714	6019	6019	1	p_paci	11.6122	11.2704	3682	6870.5	2	p_exsp	12.5408	12.5408	4589	4589	1	a_lumb	10.8878	10.8878	16507	16507	1	NA	NA	NA	NA	NA	NA	NA	NA
cle-1	260	7.276275439	-0.833430609		6
F59B8.1	261	7.304153889	-0.833511134		2
nlp-11	262	7.332032339	-0.834597765	5		c_eleg	12.8061	12.8061	152	152	1	c_brig	10.949	10.949	128	128	1	c_bren	13.3469	13.3469	126	128.5	2	c_rema	13.3469	12.5918	329	329.5	2	p_exsp	14.7959	12.73806667	1339	5514.333333	3	NA	NA	NA	NA	NA	NA	NA	NA	NA	NA	NA	NA	NA	NA
srg-31	263	7.359910789	-0.835002349	3		c_eleg	10.9286	10.9286	976	976	1	c_brig	14.6531	13.4082	140	1184.5	2	c_japo	15.7449	15.7449	2114	2114	1	NA	NA	NA	NA	NA	NA	NA	NA	NA	NA	NA	NA	NA	NA	NA	NA	NA	NA	NA	NA	NA	NA	NA	NA	NA	NA
dnj-25	264	7.387789239	-0.835063436		4
F38B2.4	265	7.415667689	-0.836101149	5		c_eleg	12.5204	12.5204	4042	4042	1	c_brig	14.7959	14.7959	3091	3091	1	c_rema	10.949	10.949	1626	1626	1	p_paci	13.3673	12.40814	299	1287.4	5	p_exsp	13.7551	13.13943333	799	807	3	NA	NA	NA	NA	NA	NA	NA	NA	NA	NA	NA	NA	NA	NA
snt-1	266	7.443546139	-0.836142618		6
daf-38	267	7.471424589	-0.836237157	5		c_eleg	10.5102	10.5102	8804	8804	1	c_brig	14.7959	12.6301	4098	13677.25	4	c_bren	13.1735	12.03575	3937	9468	2	c_rema	14.9184	14.9184	16936	16936	1	c_japo	12.6837	12.540825	3810	7804.25	4	NA	NA	NA	NA	NA	NA	NA	NA	NA	NA	NA	NA	NA	NA
fhod-1	268	7.499303039	-0.836306341	3	3	c_eleg	13.4694	13.4694	1460	1460	1	c_bren	14.6531	12.66326667	1798	8385	3	c_rema	14.7959	14.7959	23639	23639	1	NA	NA	NA	NA	NA	NA	NA	NA	NA	NA	NA	NA	NA	NA	NA	NA	NA	NA	NA	NA	NA	NA	NA	NA	NA	NA
unc-71	269	7.527181489	-0.836992445	6		c_eleg	12.1224	12.1224	8246	8246	1	c_brig	12.1224	11.8673	5928	5963.5	2	c_bren	15.1837	15.1837	3294	3294	1	c_rema	11.8367	11.44895	502	3634.5	2	c_japo	11.8367	11.8367	6665	7426	2	p_exsp	13.4898	12.1888	68	114	2	NA	NA	NA	NA	NA	NA	NA	NA
W02F12.2	270	7.555059939	-0.838543726	4		c_eleg	14.7959	13.3265	4360	4396	2	c_bren	11.4796	11.2075	731	2295.333333	3	p_paci	13.7551	12.08843333	1264	3647.333333	3	p_exsp	14.6531	13.20665	1770	3688.5	4	NA	NA	NA	NA	NA	NA	NA	NA	NA	NA	NA	NA	NA	NA	NA	NA	NA	NA	NA	NA
AH9.6	271	7.582938389	-0.83864165	6		c_eleg	14.0306	13.7602	847	1278.5	2	c_brig	13.4898	12.06125	999	1183	2	c_bren	13.4898	12.9643	2448	2837	2	c_rema	13.4898	12.29253333	2213	2449.333333	3	p_paci	11.1735	11.1735	832	832	1	p_exsp	11.8571	11.40136667	419	987	3	NA	NA	NA	NA	NA	NA	NA	NA
epc-1	272	7.610816839	-0.839867891		7
mau-2	273	7.638695289	-0.840490998	4		c_eleg	13.2041	13.2041	2723	2723	1	c_rema	13.2041	11.81125	4492	7333.25	4	c_japo	11.5816	11.5306	1485	4324	2	a_lumb	15.4796	15.4796	13342	13342	1	NA	NA	NA	NA	NA	NA	NA	NA	NA	NA	NA	NA	NA	NA	NA	NA	NA	NA	NA	NA
C53D5.1	274	7.666573739	-0.840495849		7
C13E3.1	275	7.694452188	-0.840925249	2	1	c_eleg	12.8061	12.62245	2121	2121.5	2	c_bren	16.4286	13.7653	5512	11099.66667	3	NA	NA	NA	NA	NA	NA	NA	NA	NA	NA	NA	NA	NA	NA	NA	NA	NA	NA	NA	NA	NA	NA	NA	NA	NA	NA	NA	NA	NA	NA	NA	NA
K10G9.2	276	7.722330638	-0.841108269	7		c_eleg	14.6531	14.6531	3151	3151	1	c_brig	11.1735	11.1735	7402	7402	1	c_rema	13.4898	13.4898	3904	3904	1	c_japo	10.6837	10.6837	2586	2586	1	p_paci	11.8673	11.8673	2266	2266	1	p_exsp	11.8673	11.8673	1935	1935	1	a_lumb	10.898	10.898	21204	21204	1	NA	NA
twk-7	277	7.764148313	-0.842878477	2		c_eleg	15.602	15.602	3150	3150	1	c_brig	14.3163	13.41835	452	2389	2	NA	NA	NA	NA	NA	NA	NA	NA	NA	NA	NA	NA	NA	NA	NA	NA	NA	NA	NA	NA	NA	NA	NA	NA	NA	NA	NA	NA	NA	NA	NA	NA
F22B7.3	277	7.764148313	-0.842878477	2		c_eleg	15.602	15.602	1993	1993	1	c_brig	14.3163	13.41835	1253	3190	2	NA	NA	NA	NA	NA	NA	NA	NA	NA	NA	NA	NA	NA	NA	NA	NA	NA	NA	NA	NA	NA	NA	NA	NA	NA	NA	NA	NA	NA	NA	NA	NA
ttb-1	278	7.805965988	-0.843497576	4		c_eleg	14.9184	12.9337	1457	2980.5	2	c_bren	10.8061	10.8061	3146	3146	1	c_rema	14.9184	14.13265	4472	4472.5	2	a_lumb	11.7551	11.7551	2303	2303	1	NA	NA	NA	NA	NA	NA	NA	NA	NA	NA	NA	NA	NA	NA	NA	NA	NA	NA	NA	NA
yif-1	279	7.833844438	-0.843562095	5		c_eleg	13.2041	13.2041	2363	2363	1	c_brig	13.2041	12.0102	2690	7533.2	5	c_bren	13.2041	13.2041	10178	10178	1	c_rema	12.2551	11.5306	470	1866.5	2	c_japo	14.1224	12.18774	2245	4461.4	5	NA	NA	NA	NA	NA	NA	NA	NA	NA	NA	NA	NA	NA	NA
taf-3	280	7.861722888	-0.846102314		6
srg-39	281	7.889601338	-0.846384441	3		c_eleg	12.6837	12.6837	74	74	1	c_rema	13.4694	12.88265	62	62.5	2	c_japo	15.8673	14.5357	3402	3402.5	2	NA	NA	NA	NA	NA	NA	NA	NA	NA	NA	NA	NA	NA	NA	NA	NA	NA	NA	NA	NA	NA	NA	NA	NA	NA	NA
hum-2	282	7.917479788	-0.847145034	3	4	c_eleg	10.6327	10.6327	295	295	1	c_brig	10.898	10.898	339	339	1	p_paci	11.8776	11.8776	1489	1489	1	NA	NA	NA	NA	NA	NA	NA	NA	NA	NA	NA	NA	NA	NA	NA	NA	NA	NA	NA	NA	NA	NA	NA	NA	NA	NA
rig-1	283	7.945358238	-0.847349272	4		c_eleg	11.1633	11.1633	8882	8882	1	c_bren	12.2959	11.96256667	3737	11489.66667	3	c_japo	14.2347	14.2347	5490	5490	1	p_exsp	15.8673	14.27206667	5356	7145.333333	3	NA	NA	NA	NA	NA	NA	NA	NA	NA	NA	NA	NA	NA	NA	NA	NA	NA	NA	NA	NA
rimb-1	284	7.973236688	-0.847359745	4	5	c_eleg	16.2857	13.44216667	3166	7105.666667	3	c_bren	13.4694	11.4949125	1462	5753.125	8	c_rema	10.949	10.949	1731	1731	1	p_exsp	12.6837	12.2704	2645	4187	4	NA	NA	NA	NA	NA	NA	NA	NA	NA	NA	NA	NA	NA	NA	NA	NA	NA	NA	NA	NA
F42A6.5	285	8.001115138	-0.847516425	3		c_eleg	13.4694	13.4694	2196	2196	1	c_bren	14.7959	12.87245	250	268	2	p_exsp	14.6531	13.59695	911	1070.5	2	NA	NA	NA	NA	NA	NA	NA	NA	NA	NA	NA	NA	NA	NA	NA	NA	NA	NA	NA	NA	NA	NA	NA	NA	NA	NA
C47E8.3	286	8.028993588	-0.848219463	4	2	c_eleg	13.3469	12.2789	2383	6623.666667	3	c_brig	14.1735	14.1735	6150	6150	1	c_rema	12.6837	12.6837	7097	7097	1	c_japo	13.1735	13.1735	700	700	1	NA	NA	NA	NA	NA	NA	NA	NA	NA	NA	NA	NA	NA	NA	NA	NA	NA	NA	NA	NA
C54D10.4	287	8.056872038	-0.848259129	3		c_eleg	14.2347	14.2347	725	725	1	c_brig	14.2347	12.63946667	1131	3509.333333	3	c_rema	14.2347	13.051	623	2198.5	2	NA	NA	NA	NA	NA	NA	NA	NA	NA	NA	NA	NA	NA	NA	NA	NA	NA	NA	NA	NA	NA	NA	NA	NA	NA	NA
ser-4	288	8.084750488	-0.84879111	6	4	c_eleg	10.8878	10.8878	3555	3555	1	c_brig	11.4898	11.4898	1676	1676	1	c_bren	12.6837	11.55103333	1183	12356.33333	3	c_rema	15.3367	12.05831429	2293	9539.285714	7	c_japo	15.3367	13.13265	2569	3949	2	a_lumb	13.9694	12.7245	35540	35552.5	2	NA	NA	NA	NA	NA	NA	NA	NA
F52D10.2	289	8.112628938	-0.849157149	2		c_eleg	12.4388	12.4388	5087	5087	1	c_brig	16.2857	16.2857	497	497	1	NA	NA	NA	NA	NA	NA	NA	NA	NA	NA	NA	NA	NA	NA	NA	NA	NA	NA	NA	NA	NA	NA	NA	NA	NA	NA	NA	NA	NA	NA	NA	NA
asp-2	290	8.140507388	-0.84917912	2		c_eleg	15.4796	15.4796	3613	3613	1	p_paci	14.7959	12.801	1633	1943	2	NA	NA	NA	NA	NA	NA	NA	NA	NA	NA	NA	NA	NA	NA	NA	NA	NA	NA	NA	NA	NA	NA	NA	NA	NA	NA	NA	NA	NA	NA	NA	NA
mbk-2	291	8.168385838	-0.849185583	4	4	c_eleg	16.2857	13.47618333	5407	11189.33333	6	c_brig	10.8061	10.8061	4479	4479	1	c_rema	10.8061	10.8061	3837	3837	1	p_exsp	11.449	11.199	11279	13473	2	NA	NA	NA	NA	NA	NA	NA	NA	NA	NA	NA	NA	NA	NA	NA	NA	NA	NA	NA	NA
F47G4.4	292	8.196264288	-0.849381978	4	5	c_eleg	11.051	10.9694	3143	3249.5	2	c_brig	12.5204	11.7041	429	2049.5	2	c_bren	10.8878	10.8878	2839	2839	1	c_rema	14.0306	12.4796	2043	2043.5	2	NA	NA	NA	NA	NA	NA	NA	NA	NA	NA	NA	NA	NA	NA	NA	NA	NA	NA	NA	NA
snt-6	293	8.224142738	-0.850281518	3	5	c_eleg	11.1939	11.1939	1951	1951	1	p_paci	14.6531	14.6531	1939	1939	1	p_exsp	14.6531	12.54255	1661	9064	6	NA	NA	NA	NA	NA	NA	NA	NA	NA	NA	NA	NA	NA	NA	NA	NA	NA	NA	NA	NA	NA	NA	NA	NA	NA	NA
T25G12.13	294	8.252021188	-0.850520795	5		c_eleg	15.3367	14.9949	4019	4647.5	2	c_brig	12.6837	12.6837	5485	5485	1	c_bren	11.8367	11.75	4722	5244.5	2	c_rema	12.398	12.398	4607	4607	1	a_lumb	11.3469	11.3469	5245	5245	1	NA	NA	NA	NA	NA	NA	NA	NA	NA	NA	NA	NA	NA	NA
clec-116	295	8.279899638	-0.851528416	3		c_eleg	15.7449	15.7449	1855	1855	1	c_bren	11.8673	11.8673	155	155	1	c_japo	12.5408	12.5408	3692	3692	1	NA	NA	NA	NA	NA	NA	NA	NA	NA	NA	NA	NA	NA	NA	NA	NA	NA	NA	NA	NA	NA	NA	NA	NA	NA	NA
nlp-13	296	8.307778088	-0.85210325	4		c_eleg	13.4898	12.34185	3367	6708	2	c_brig	13.2041	12.40815	2147	6842	2	c_bren	11.7551	11.7551	7652	7652	1	c_rema	15.1837	15.1837	6568	6568	1	NA	NA	NA	NA	NA	NA	NA	NA	NA	NA	NA	NA	NA	NA	NA	NA	NA	NA	NA	NA
calu-1	297	8.335656537	-0.852488155	6		c_eleg	12.1633	12.1633	125	125	1	c_rema	12.1224	12.1224	1474	1474	1	c_japo	11.3469	11.3469	2579	2579	1	p_paci	13.5612	13.5612	828	828	1	p_exsp	14.7959	14.7959	659	659	1	a_lumb	11.6327	11.2143	5780	5780.5	2	NA	NA	NA	NA	NA	NA	NA	NA
npr-26	298	8.363534987	-0.852590148	3	3	c_eleg	12.398	12.398	2236	2236	1	c_brig	13.2041	12.199	9608	10698.5	2	c_japo	13.0306	13.0306	5897	5897	1	NA	NA	NA	NA	NA	NA	NA	NA	NA	NA	NA	NA	NA	NA	NA	NA	NA	NA	NA	NA	NA	NA	NA	NA	NA	NA
mpz-1	299	8.391413437	-0.852792294	5	5	c_eleg	10.898	10.7449	459	1440	3	c_brig	14.2347	14.2347	3979	3979	1	c_rema	14.2347	14.2347	2883	2883	1	c_japo	11.1939	11.1939	432	432	1	p_exsp	11.3469	11.3469	2748	2748	1	NA	NA	NA	NA	NA	NA	NA	NA	NA	NA	NA	NA	NA	NA
F36F12.1	300	8.419291887	-0.853373644	3		c_eleg	15.3367	13.45405	111	174	2	c_bren	10.7959	10.7959	499	499	1	a_lumb	14.2347	14.2347	4924	4924	1	NA	NA	NA	NA	NA	NA	NA	NA	NA	NA	NA	NA	NA	NA	NA	NA	NA	NA	NA	NA	NA	NA	NA	NA	NA	NA
C02B10.5	301	8.447170337	-0.853400447	5		c_eleg	13.3673	13.3673	5332	5332	1	c_brig	12.6837	12.6837	8535	8535	1	c_bren	13.0306	11.7653	653	26499	4	c_rema	15.4796	13.1888	6878	6892.5	2	c_japo	10.6837	10.6837	4142	4142	1	NA	NA	NA	NA	NA	NA	NA	NA	NA	NA	NA	NA	NA	NA
pqn-41	302	8.475048787	-0.853644811		4
vpat-1	303	8.502927237	-0.855460699	4		c_eleg	13.2857	13.2857	6901	6901	1	c_bren	12.6837	12.6837	2820	2820	1	c_rema	14.7959	14.7959	2618	2618	1	p_exsp	11.4592	11.4592	3496	3496	1	NA	NA	NA	NA	NA	NA	NA	NA	NA	NA	NA	NA	NA	NA	NA	NA	NA	NA	NA	NA
acr-14	304	8.530805687	-0.855761747	4		c_eleg	12.5204	12.5204	83	83	1	c_brig	14.3163	14.3163	105	105	1	c_bren	14.3163	12.8316	193	1004.5	4	c_japo	12.8061	12.58843333	309	1890	3	NA	NA	NA	NA	NA	NA	NA	NA	NA	NA	NA	NA	NA	NA	NA	NA	NA	NA	NA	NA
B0361.4	305	8.558684137	-0.855807896	7	4	c_eleg	11.1735	10.85205	7927	8496.5	2	c_brig	13.8878	12.8827	9788	9788.5	2	c_bren	13.8878	12.81636667	2790	10907.66667	3	c_rema	14.9184	12.76677143	1401	10563.28571	7	c_japo	11.8571	11.8571	509	509	1	p_paci	12.2551	11.91325	596	1238.5	2	p_exsp	13.2041	12.39116667	1401	3903.333333	3	NA	NA
F57C9.6	306	8.586562587	-0.855925171	5		c_eleg	12.398	12.398	11918	11918	1	c_brig	15.7449	13.2755	5852	6377.5	2	c_bren	11.8367	11.8367	5416	5416	1	c_rema	12.398	12.2602	15694	16408	2	p_exsp	13.6327	12.7347	597	711.5	2	NA	NA	NA	NA	NA	NA	NA	NA	NA	NA	NA	NA	NA	NA
cutl-6	307	8.614441037	-0.856066585	5		c_eleg	10.9184	10.9184	5271	5271	1	c_brig	14.1735	14.1735	1016	1016	1	c_bren	10.4082	10.4082	805	805	1	p_paci	14.9184	12.6871	378	2713.333333	3	p_exsp	14.9184	12.9031	364	2249.5	2	NA	NA	NA	NA	NA	NA	NA	NA	NA	NA	NA	NA	NA	NA
aqp-7	308	8.642319487	-0.856419294	6		c_eleg	10.8878	10.8878	798	798	1	c_brig	13.4898	12.63775	390	4872	4	c_bren	12.398	12.32655	424	3873	2	c_rema	12.398	11.84696667	815	3006	3	c_japo	15.4796	14.08165	953	5049	2	p_exsp	11.4592	10.96088333	2787	3516.833333	6	NA	NA	NA	NA	NA	NA	NA	NA
C25A8.5	309	8.670197937	-0.856756455	3		c_eleg	12.8061	12.8061	11001	11001	1	c_bren	13.3469	12.2602	531	620	2	a_lumb	15.1837	15.1837	3166	3166	1	NA	NA	NA	NA	NA	NA	NA	NA	NA	NA	NA	NA	NA	NA	NA	NA	NA	NA	NA	NA	NA	NA	NA	NA	NA	NA
K03A11.5	310	8.698076387	-0.857504041	6		c_eleg	13.3469	13.3469	2510	2510	1	c_brig	15.602	14.38775	357	1501.5	2	c_bren	11.8367	11.8367	2466	2466	1	c_rema	11.8367	11.8367	1733	1733	1	c_japo	11.8367	11.25	2436	2587.5	2	a_lumb	12.6837	12.6837	3736	3736	1	NA	NA	NA	NA	NA	NA	NA	NA
F08F3.1	311	8.725954837	-0.8577332	2		c_eleg	13.3469	13.3469	3521	3521	1	c_brig	15.7449	15.7449	3874	3874	1	NA	NA	NA	NA	NA	NA	NA	NA	NA	NA	NA	NA	NA	NA	NA	NA	NA	NA	NA	NA	NA	NA	NA	NA	NA	NA	NA	NA	NA	NA	NA	NA
lron-11	312	8.753833287	-0.857881836	4	4	c_eleg	14.7959	14.7959	183	183	1	c_brig	12.398	12.398	162	162	1	c_bren	12.9388	12.6684	175	3575	4	c_rema	12.398	12.398	172	172	1	NA	NA	NA	NA	NA	NA	NA	NA	NA	NA	NA	NA	NA	NA	NA	NA	NA	NA	NA	NA
F26A1.19	313	8.781711737	-0.857907517	3	1	c_eleg	13.4898	13.4898	6011	6011	1	c_brig	11.7245	11.7245	7646	7646	1	c_bren	12.9388	12.9388	2224	2224	1	NA	NA	NA	NA	NA	NA	NA	NA	NA	NA	NA	NA	NA	NA	NA	NA	NA	NA	NA	NA	NA	NA	NA	NA	NA	NA
flp-18	314	8.809590187	-0.858058589	5		c_eleg	10.8878	10.8878	6145	6145	1	c_brig	13.4898	12.63775	2500	5839	4	c_bren	12.398	12.32655	2152	5601	2	c_rema	12.398	11.84696667	2221	5504	3	c_japo	15.4796	14.08165	153	4249	2	NA	NA	NA	NA	NA	NA	NA	NA	NA	NA	NA	NA	NA	NA
frpr-1	315	8.837468637	-0.858168529		5
Y48G1BL.7	316	8.865347087	-0.859504026	1		c_eleg	16.2857	16.2857	31	31	1	NA	NA	NA	NA	NA	NA	NA	NA	NA	NA	NA	NA	NA	NA	NA	NA	NA	NA	NA	NA	NA	NA	NA	NA	NA	NA	NA	NA	NA	NA	NA	NA	NA	NA	NA	NA	NA	NA
M05D6.6	317	8.893225537	-0.85970951	2		c_eleg	16.2857	16.2857	1480	1480	1	a_lumb	11.7551	11.33675	5429	8620	2	NA	NA	NA	NA	NA	NA	NA	NA	NA	NA	NA	NA	NA	NA	NA	NA	NA	NA	NA	NA	NA	NA	NA	NA	NA	NA	NA	NA	NA	NA	NA	NA
shl-1	318	8.921103987	-0.859766663	4		c_eleg	12.6837	12.6837	4438	4438	1	p_paci	14.7959	14.7959	2330	2330	1	p_exsp	10.5306	10.5306	3329	3329	1	a_lumb	14.1735	14.1735	4021	4021	1	NA	NA	NA	NA	NA	NA	NA	NA	NA	NA	NA	NA	NA	NA	NA	NA	NA	NA	NA	NA
Y40C5A.4	319	8.948982437	-0.860065133	3		c_eleg	13.3469	13.3469	1760	5014.5	2	c_brig	14.0306	13.75	4367	7335	2	p_exsp	14.7959	13.298475	5741	11187.25	4	NA	NA	NA	NA	NA	NA	NA	NA	NA	NA	NA	NA	NA	NA	NA	NA	NA	NA	NA	NA	NA	NA	NA	NA	NA	NA
ncam-1	320	8.976860887	-0.860416802	5	4	c_eleg	14.6531	14.6531	9628	9628	1	c_brig	11.1735	11.1735	735	735	1	c_japo	12.1224	12.1224	393	393	1	p_paci	12.1224	12.1224	507	507	1	a_lumb	11.8367	11.8367	408	408	1	NA	NA	NA	NA	NA	NA	NA	NA	NA	NA	NA	NA	NA	NA
R02F2.1	321	9.004739336	-0.860916423	6		c_eleg	15.4796	15.4796	1846	1846	1	c_bren	11.8367	11.8367	1636	1636	1	c_rema	11.8367	11.8367	1076	1076	1	c_japo	12.2551	12.2551	2319	2319	1	p_exsp	11.0918	11.0918	2184	2184	1	a_lumb	11.4898	11.14795	19980	20674	2	NA	NA	NA	NA	NA	NA	NA	NA
F55C10.5	322	9.032617786	-0.861430811	5		c_eleg	13.4694	13.4694	3513	3513	1	c_brig	11.1633	11.1633	3416	3416	1	c_bren	13.4694	13.4694	3191	3191	1	c_rema	14.0306	14.0306	5031	5031	1	a_lumb	11.0714	11.0714	12240	12240	1	NA	NA	NA	NA	NA	NA	NA	NA	NA	NA	NA	NA	NA	NA
ugt-65	323	9.060496236	-0.861611783		3
Y55D5A.1	324	9.088374686	-0.861627275	4		c_eleg	13.5612	13.5612	3581	3581	1	c_brig	13.0816	12.0612	4066	4717	2	c_bren	14.9184	13.15306667	342	2306.333333	3	c_rema	12.1224	12.1224	1139	1139	1	NA	NA	NA	NA	NA	NA	NA	NA	NA	NA	NA	NA	NA	NA	NA	NA	NA	NA	NA	NA
trpp-11	325	9.116253136	-0.861890104		5
skn-1	326	9.144131586	-0.861981274		3
nmr-1	327	9.172010036	-0.86206652		2
R17.3	328	9.199888486	-0.862168355	7	1	c_eleg	11.3163	11.3163	7470	7470	1	c_brig	12.2959	11.66835	3146	3146.5	2	c_bren	13.2857	12.84185	11715	13504.5	2	c_rema	12.398	12.398	8124	8124	1	p_paci	13.4898	13.4898	2806	2806	1	p_exsp	13.4898	13.4898	2870	2870	1	a_lumb	12.398	12.398	208	208	1	NA	NA
R02D5.1	329	9.227766936	-0.86241017	4		c_eleg	10.6837	10.6837	2615	2615	1	c_brig	14.0306	14.0306	22349	22349	1	c_bren	15.7449	12.288275	530	18948	4	c_rema	14.0306	12.42176667	3867	12928.66667	3	NA	NA	NA	NA	NA	NA	NA	NA	NA	NA	NA	NA	NA	NA	NA	NA	NA	NA	NA	NA
K09F5.6	330	9.255645386	-0.862592106	7	7	c_eleg	14.0306	12.4592	466	4133	2	c_brig	14.0306	11.949	740	8905.666667	3	c_bren	12.398	11.6429	646	4723.5	2	c_rema	11.8367	11.8367	684	3553	2	c_japo	11.8571	11.37245	740	3839.5	2	p_paci	14.1735	11.98303333	682	2429.666667	3	p_exsp	10.6327	10.6327	2124	2124	1	NA	NA
K10D11.7	331	9.283523836	-0.863155222	3		c_eleg	16.2857	13.47618333	169	1995.666667	6	c_bren	14.9184	12.7075	702	5479.333333	3	c_rema	10.8061	10.8061	3590	3590	1	NA	NA	NA	NA	NA	NA	NA	NA	NA	NA	NA	NA	NA	NA	NA	NA	NA	NA	NA	NA	NA	NA	NA	NA	NA	NA
ckr-2	332	9.311402286	-0.863384952	4		c_eleg	11.8367	11.8367	12582	12582	1	c_bren	16.2857	14.5459	6953	12653	4	c_rema	13.2857	12.3699	9594	12780.5	4	p_exsp	12.8061	11.69858462	8275	17624.30769	13	NA	NA	NA	NA	NA	NA	NA	NA	NA	NA	NA	NA	NA	NA	NA	NA	NA	NA	NA	NA
npr-15	333	9.339280736	-0.863526873	5		c_eleg	13.0306	11.9592	5254	7108	2	c_brig	12.5204	11.84695	7908	9075	2	c_bren	14.0306	12.04423333	4296	6325.666667	3	c_rema	14.0306	12.4796	6174	6174.5	2	p_paci	13.4898	11.780625	8612	9689.25	4	NA	NA	NA	NA	NA	NA	NA	NA	NA	NA	NA	NA	NA	NA
srg-40	334	9.367159186	-0.864439164	3		c_eleg	11.3265	11.2398	4836	4836.5	2	c_brig	15.1837	13.11223333	287	2419	3	c_rema	15.602	14.20405	201	1590	2	NA	NA	NA	NA	NA	NA	NA	NA	NA	NA	NA	NA	NA	NA	NA	NA	NA	NA	NA	NA	NA	NA	NA	NA	NA	NA
mgl-3	335	9.395037636	-0.864566723	3		c_eleg	13.0816	13.0816	2327	2327	1	c_brig	14.1224	12.00678333	611	10832.33333	6	c_japo	14.6531	14.6531	3635	3635	1	NA	NA	NA	NA	NA	NA	NA	NA	NA	NA	NA	NA	NA	NA	NA	NA	NA	NA	NA	NA	NA	NA	NA	NA	NA	NA
tyra-3	336	9.422916086	-0.865104961	7		c_eleg	12.1224	12.1224	8461	8461	1	c_brig	12.1224	12.1224	7707	7707	1	c_bren	10.8878	10.8878	9067	12117.5	2	c_rema	12.398	12.398	7888	7888	1	c_japo	12.6837	11.78575	10585	14209.5	2	p_exsp	15.602	15.602	55	55	1	a_lumb	11.1735	11.1735	844	844	1	NA	NA
nlp-10	337	9.450794536	-0.865123415	3		c_eleg	11.0918	11.0918	17503	17503	1	c_bren	16.2857	12.9927	9295	13468.42857	7	p_paci	15.4796	12.52187143	9484	22346.14286	7	NA	NA	NA	NA	NA	NA	NA	NA	NA	NA	NA	NA	NA	NA	NA	NA	NA	NA	NA	NA	NA	NA	NA	NA	NA	NA
gbh-2	338	9.478672986	-0.865194176	2		c_eleg	16.2857	16.2857	520	520	1	p_exsp	10.8061	10.8061	254	254	2	NA	NA	NA	NA	NA	NA	NA	NA	NA	NA	NA	NA	NA	NA	NA	NA	NA	NA	NA	NA	NA	NA	NA	NA	NA	NA	NA	NA	NA	NA	NA	NA
lec-2	339	9.506551436	-0.865317653	4		c_eleg	13.9796	13.9796	243	243	1	c_brig	14.6531	14.6531	209	209	1	c_rema	12.6837	12.017	2232	5763.333333	3	c_japo	11.1939	11.1939	1482	1482	1	NA	NA	NA	NA	NA	NA	NA	NA	NA	NA	NA	NA	NA	NA	NA	NA	NA	NA	NA	NA
ncs-3	340	9.534429886	-0.866076687	3		c_eleg	13.2857	13.2857	967	967	1	c_bren	12.6837	12.6837	303	303	1	c_rema	14.7959	14.7959	350	350	1	NA	NA	NA	NA	NA	NA	NA	NA	NA	NA	NA	NA	NA	NA	NA	NA	NA	NA	NA	NA	NA	NA	NA	NA	NA	NA
snb-1	341	9.562308336	-0.866226257	3		c_eleg	12.1224	12.1224	2138	2138	1	c_brig	15.1837	15.1837	1462	1462	1	c_japo	13.7551	13.7551	5345	5345	1	NA	NA	NA	NA	NA	NA	NA	NA	NA	NA	NA	NA	NA	NA	NA	NA	NA	NA	NA	NA	NA	NA	NA	NA	NA	NA
npr-28	342	9.590186786	-0.86639627	7		c_eleg	10.8878	10.76025	9420	10067	2	c_brig	14.0306	12.801	675	6473.5	2	c_bren	13.4694	12.1786	631	6002.5	2	c_rema	13.7551	12.08503333	696	6206	3	c_japo	13.0816	13.0816	795	795	1	p_exsp	13.2041	12.7296	533	847	2	a_lumb	11.1735	10.9898	4321	5315.5	2	NA	NA
mgl-2	343	9.618065236	-0.866405187	2		c_eleg	15.7449	14.13265	2241	3968.5	2	c_brig	14.3163	13.801	4534	5902.5	2	NA	NA	NA	NA	NA	NA	NA	NA	NA	NA	NA	NA	NA	NA	NA	NA	NA	NA	NA	NA	NA	NA	NA	NA	NA	NA	NA	NA	NA	NA	NA	NA
Y54G11A.14	344	9.659882911	-0.866421923	1		c_eleg	16.2857	16.0765	5207	5207.5	2	NA	NA	NA	NA	NA	NA	NA	NA	NA	NA	NA	NA	NA	NA	NA	NA	NA	NA	NA	NA	NA	NA	NA	NA	NA	NA	NA	NA	NA	NA	NA	NA	NA	NA	NA	NA	NA	NA
ctl-3	344	9.659882911	-0.866421923	1		c_eleg	16.2857	16.0765	2164	2164.5	2	NA	NA	NA	NA	NA	NA	NA	NA	NA	NA	NA	NA	NA	NA	NA	NA	NA	NA	NA	NA	NA	NA	NA	NA	NA	NA	NA	NA	NA	NA	NA	NA	NA	NA	NA	NA	NA	NA
pkg-2	345	9.701700585	-0.866602976	5		c_eleg	12.9388	12.9388	4680	4680	1	c_bren	12.0102	11.63606667	8069	24263	3	c_rema	13.2041	12.68572	5864	11005.6	5	p_paci	15.3367	14.2806	870	1390	2	p_exsp	10.4082	10.4082	926	926	1	NA	NA	NA	NA	NA	NA	NA	NA	NA	NA	NA	NA	NA	NA
T01D3.1	346	9.729579035	-0.866652711	3	6	c_eleg	12.6837	12.54085	413	2334	2	c_rema	12.5204	12.5204	3500	3500	1	c_japo	15.602	13.14285	2609	6722	2	NA	NA	NA	NA	NA	NA	NA	NA	NA	NA	NA	NA	NA	NA	NA	NA	NA	NA	NA	NA	NA	NA	NA	NA	NA	NA
Y6B3B.3	347	9.757457485	-0.867006595	3	2	c_eleg	16.2857	16.0765	3736	3736.5	2	c_bren	12.8061	11.9456	1203	3598.666667	3	c_rema	10.949	10.77213333	19	6042	3	NA	NA	NA	NA	NA	NA	NA	NA	NA	NA	NA	NA	NA	NA	NA	NA	NA	NA	NA	NA	NA	NA	NA	NA	NA	NA
C29H12.2	348	9.785335935	-0.867033263	4		c_eleg	13.3469	12.47955	393	1148.5	2	c_brig	12.5204	12.2653	2499	3134	3	c_rema	12.5204	12.5204	2463	2463	1	c_japo	14.7959	14.7959	6938	6938	1	NA	NA	NA	NA	NA	NA	NA	NA	NA	NA	NA	NA	NA	NA	NA	NA	NA	NA	NA	NA
T07E3.4	349	9.813214385	-0.867557435		2
Y49G5A.1	350	9.841092835	-0.867595794	3		c_eleg	15.4796	13.0136	10746	13918	3	c_bren	13.2857	13.2857	890	890	1	a_lumb	13.0816	13.0816	2121	2869	2	NA	NA	NA	NA	NA	NA	NA	NA	NA	NA	NA	NA	NA	NA	NA	NA	NA	NA	NA	NA	NA	NA	NA	NA	NA	NA
drn-1	351	9.868971285	-0.868299035	5		c_eleg	11.8673	11.8673	5383	5383	1	c_brig	14.0306	11.92176667	6868	7318.666667	3	c_japo	13.9796	12.91325	506	2039	2	p_paci	10.4082	10.4082	1129	1129	1	p_exsp	13.4898	13.4898	1146	1146	1	NA	NA	NA	NA	NA	NA	NA	NA	NA	NA	NA	NA	NA	NA
plc-1	352	9.896849735	-0.86839163		5
atic-1	353	9.924728185	-0.868494363		5
frpr-19	354	9.952606635	-0.868537206	3		c_eleg	13.2041	13.06463333	13657	13658	3	c_brig	13.2857	13.2857	8652	8652	1	c_rema	15.7449	12.4745	5458	11795.25	4	NA	NA	NA	NA	NA	NA	NA	NA	NA	NA	NA	NA	NA	NA	NA	NA	NA	NA	NA	NA	NA	NA	NA	NA	NA	NA
D1053.4	355	9.980485085	-0.86868679	4		c_eleg	15.7449	15.7449	1842	1842	1	c_bren	11.8367	11.8367	2623	2623	1	c_rema	11.1735	11.1735	1968	1968	1	c_japo	12.2551	12.2551	4218	4218	1	NA	NA	NA	NA	NA	NA	NA	NA	NA	NA	NA	NA	NA	NA	NA	NA	NA	NA	NA	NA
dlhd-1	356	10.00836353	-0.868690307	2		c_eleg	10.9286	10.9286	1085	1085	1	c_rema	16.2857	16.2857	371	371	1	NA	NA	NA	NA	NA	NA	NA	NA	NA	NA	NA	NA	NA	NA	NA	NA	NA	NA	NA	NA	NA	NA	NA	NA	NA	NA	NA	NA	NA	NA	NA	NA
dyf-6	357	10.03624198	-0.869020491	4		c_eleg	14.0306	12.17686667	6127	9032	3	c_brig	11.7551	11.7551	7768	7768	1	c_rema	13.5612	13.5612	7466	7466	1	c_japo	14.9184	12.05615	5337	7462.5	4	NA	NA	NA	NA	NA	NA	NA	NA	NA	NA	NA	NA	NA	NA	NA	NA	NA	NA	NA	NA
Y69A2AR.31	358	10.06412043	-0.869393245	3	3	c_eleg	11.6122	11.6122	1678	1678	1	c_brig	12.398	12.398	1870	1870	1	c_bren	11.0408	11.0408	1521	1521	1	NA	NA	NA	NA	NA	NA	NA	NA	NA	NA	NA	NA	NA	NA	NA	NA	NA	NA	NA	NA	NA	NA	NA	NA	NA	NA
gei-13	359	10.09199888	-0.869945759	7		c_eleg	16.4286	12.35205	3166	6037	4	c_brig	12.2551	11.58165	4675	6904	2	c_bren	10.9082	10.9082	4416	4416	1	c_rema	13.4898	12.30273333	5647	6733.666667	3	c_japo	11.7143	11.7143	332	332	1	p_exsp	10.898	10.898	394	394	1	a_lumb	10.9286	10.9286	4904	4904	1	NA	NA
Y39G8B.10	360	10.11987733	-0.869966008		3
unc-104	361	10.14775578	-0.87008564	4	3	c_eleg	14.2347	12.4592	1940	1947.5	2	c_bren	10.949	10.949	1608	1608	1	c_rema	10.6837	10.6837	2549	2549	1	p_exsp	15.4796	12.17201429	1259	4104.571429	7	NA	NA	NA	NA	NA	NA	NA	NA	NA	NA	NA	NA	NA	NA	NA	NA	NA	NA	NA	NA
rga-4	362	10.17563423	-0.870358506	3		c_eleg	12.5204	11.93365	734	3937	2	c_brig	14.7959	14.7959	304	304	1	c_rema	13.9694	13.9694	2867	2867	1	NA	NA	NA	NA	NA	NA	NA	NA	NA	NA	NA	NA	NA	NA	NA	NA	NA	NA	NA	NA	NA	NA	NA	NA	NA	NA
unc-7	363	10.20351268	-0.87071374	5	2	c_eleg	13.2245	13.2245	3271	3271	1	c_brig	12.5204	12.4796	7313	7313.5	2	c_bren	11.8367	11.3061	11431	15523	2	c_rema	11.8367	11.8367	8713	8713	1	c_japo	12.1224	12.1224	4517	4517	1	NA	NA	NA	NA	NA	NA	NA	NA	NA	NA	NA	NA	NA	NA
C45G7.4	364	10.23139113	-0.871672614	5		c_eleg	11.1939	10.7898	7845	10636.8	5	c_brig	15.7449	15.7449	3842	3842	1	c_bren	12.398	11.55783333	3445	7411.333333	3	c_rema	12.6837	12.13266667	7119	8980	3	p_paci	11.4898	11.4898	456	456	1	NA	NA	NA	NA	NA	NA	NA	NA	NA	NA	NA	NA	NA	NA
unc-9	365	10.25926958	-0.872396086	5	5	c_eleg	12.4388	11.30953333	8003	12060.66667	3	c_brig	14.9184	12.278075	1464	8375.5	4	c_bren	12.4388	11.7483	2668	10251	3	c_rema	12.4388	11.75	3854	10030.25	4	a_lumb	10.5408	10.5408	14979	14979	1	NA	NA	NA	NA	NA	NA	NA	NA	NA	NA	NA	NA	NA	NA
F21D5.9	366	10.28714803	-0.872460076	4		c_eleg	13.1735	13.1735	2743	2743	1	c_brig	16.4286	14.13265	4424	4424.5	2	p_exsp	11.8673	11.08843333	1012	7641	3	a_lumb	11.8367	11.8367	2066	2066	1	NA	NA	NA	NA	NA	NA	NA	NA	NA	NA	NA	NA	NA	NA	NA	NA	NA	NA	NA	NA
sucl-2	367	10.31502648	-0.872825472	3		c_eleg	13.8878	13.8878	67	67	1	c_rema	15.1837	15.1837	203	203	1	c_japo	11.0612	11.0612	633	633	1	NA	NA	NA	NA	NA	NA	NA	NA	NA	NA	NA	NA	NA	NA	NA	NA	NA	NA	NA	NA	NA	NA	NA	NA	NA	NA
srx-8	368	10.35684416	-0.873009932	3		c_eleg	11.5714	11.5714	3843	3843	1	c_brig	12.6837	11.7296	482	773	2	c_bren	15.7449	15.7449	117	117	1	NA	NA	NA	NA	NA	NA	NA	NA	NA	NA	NA	NA	NA	NA	NA	NA	NA	NA	NA	NA	NA	NA	NA	NA	NA	NA
srx-7	368	10.35684416	-0.873009932	3		c_eleg	11.5714	11.5714	190	190	1	c_brig	12.6837	11.7296	482	773	2	c_bren	15.7449	15.7449	117	117	1	NA	NA	NA	NA	NA	NA	NA	NA	NA	NA	NA	NA	NA	NA	NA	NA	NA	NA	NA	NA	NA	NA	NA	NA	NA	NA
W03F9.4	369	10.39866183	-0.873111373	5		c_eleg	14.9184	12.9337	210	1733.5	2	c_brig	11.0918	10.75	785	807	2	c_bren	10.8061	10.8061	2077	2077	1	c_rema	14.9184	14.13265	808	808.5	2	p_exsp	12.9388	11.87245	1868	3630	2	NA	NA	NA	NA	NA	NA	NA	NA	NA	NA	NA	NA	NA	NA
C46F11.6	370	10.42654028	-0.873122035	5	5	c_eleg	14.7959	12.2517	2462	6260	3	c_brig	12.398	11.35036667	681	1913	3	c_bren	12.398	11.77555	2280	2590.5	2	c_rema	12.398	11.4643	1804	2076	2	a_lumb	10.5408	10.5408	9398	9398	1	NA	NA	NA	NA	NA	NA	NA	NA	NA	NA	NA	NA	NA	NA
Y57G11C.42	371	10.45441873	-0.874139478		3
hlh-32	372	10.48229718	-0.874444979	4		c_eleg	16.4286	13.59183333	40	11328.16667	6	c_bren	12.398	12.398	83	83	1	c_rema	12.398	11.78575	2920	3159.5	2	p_exsp	11.1735	11.1735	144	144	1	NA	NA	NA	NA	NA	NA	NA	NA	NA	NA	NA	NA	NA	NA	NA	NA	NA	NA	NA	NA
sca-1	373	10.51017563	-0.874475365	5		c_eleg	11.3163	11.3163	8615	8615	1	c_brig	12.6837	11.90476667	522	2939	3	c_bren	13.2857	12.84185	529	2318.5	2	c_rema	12.398	12.398	3864	3864	1	p_exsp	15.3367	12.78061667	79	3702.333333	6	NA	NA	NA	NA	NA	NA	NA	NA	NA	NA	NA	NA	NA	NA
glr-4	374	10.53805408	-0.874857973	5		c_eleg	13.3469	13.3469	159	159	1	c_brig	14.0306	12.4796	170	170.5	2	c_bren	11.8571	11.3163	172	6497	2	c_rema	13.3469	13.3469	189	189	1	p_paci	12.8061	12.41496667	44	1326.666667	3	NA	NA	NA	NA	NA	NA	NA	NA	NA	NA	NA	NA	NA	NA
C04A11.1	375	10.56593253	-0.874891295	2		c_eleg	14.2347	14.2347	1247	1247	1	c_bren	14.7959	14.7959	1561	1561	1	NA	NA	NA	NA	NA	NA	NA	NA	NA	NA	NA	NA	NA	NA	NA	NA	NA	NA	NA	NA	NA	NA	NA	NA	NA	NA	NA	NA	NA	NA	NA	NA
tsp-12	376	10.60775021	-0.874914401	3		c_eleg	12.1224	12.1224	741	741	1	c_brig	15.4796	15.4796	900	900	1	c_rema	13.0816	13.0816	887	887	1	NA	NA	NA	NA	NA	NA	NA	NA	NA	NA	NA	NA	NA	NA	NA	NA	NA	NA	NA	NA	NA	NA	NA	NA	NA	NA
T14G10.5	376	10.60775021	-0.874914401	3		c_eleg	12.1224	12.1224	599	599	1	c_brig	15.4796	15.4796	630	630	1	c_rema	13.0816	13.0816	433	433	1	NA	NA	NA	NA	NA	NA	NA	NA	NA	NA	NA	NA	NA	NA	NA	NA	NA	NA	NA	NA	NA	NA	NA	NA	NA	NA
ZK370.4	377	10.64956788	-0.874994737	4		c_eleg	10.8061	10.8061	4725	4725	1	c_brig	16.4286	15.6735	5684	5684.5	2	c_japo	12.8061	12.62245	9772	9772.5	2	p_exsp	10.4082	10.4082	877	877	2	NA	NA	NA	NA	NA	NA	NA	NA	NA	NA	NA	NA	NA	NA	NA	NA	NA	NA	NA	NA
K02E10.1	378	10.67744633	-0.875578442		4
exc-5	379	10.70532478	-0.875729265	4	4	c_eleg	11.4898	11.4898	2157	2157	1	c_bren	12.4388	11.920925	2803	11751.25	4	c_rema	14.7959	12.86733333	2588	8885.666667	3	p_paci	13.2041	13.2041	3666	3666	1	NA	NA	NA	NA	NA	NA	NA	NA	NA	NA	NA	NA	NA	NA	NA	NA	NA	NA	NA	NA
ZK265.7	380	10.73320323	-0.875850421		4
C32C4.1	381	10.76108168	-0.87600931	6		c_eleg	14.6531	14.6531	507	507	1	c_brig	12.6837	12.6837	977	977	1	c_bren	11.1735	11.09866667	697	1192.666667	3	c_rema	13.0816	11.94385	190	686.5	2	c_japo	10.9286	10.9286	7591	7591	1	p_exsp	13.3469	13.3469	177	177	1	NA	NA	NA	NA	NA	NA	NA	NA
bam-2	382	10.78896013	-0.87620985	5		c_eleg	14.6531	12.41328333	2924	11401.33333	6	c_bren	12.5204	11.57655	1275	5009	6	c_rema	13.3469	12.2602	4771	13972	2	c_japo	13.2041	13.06463333	2788	2789	3	p_paci	11.5714	11.05508	2215	14478.2	5	NA	NA	NA	NA	NA	NA	NA	NA	NA	NA	NA	NA	NA	NA
ttyh-1	383	10.81683858	-0.876221271	2	2	c_eleg	16.2857	16.2857	2589	2589	1	c_brig	11.7143	11.7143	743	743	1	NA	NA	NA	NA	NA	NA	NA	NA	NA	NA	NA	NA	NA	NA	NA	NA	NA	NA	NA	NA	NA	NA	NA	NA	NA	NA	NA	NA	NA	NA	NA	NA
F18E9.7	384	10.84471703	-0.876706534	3		c_eleg	12.4388	12.4388	2396	2396	1	c_brig	12.6837	12.6837	672	672	1	c_japo	15.1837	15.1837	1896	1896	1	NA	NA	NA	NA	NA	NA	NA	NA	NA	NA	NA	NA	NA	NA	NA	NA	NA	NA	NA	NA	NA	NA	NA	NA	NA	NA
K03H6.5	385	10.87259548	-0.876876517	7	4	c_eleg	10.8061	10.8061	251	251	1	c_brig	12.4388	11.4388	1702	1703	3	c_bren	12.5204	11.9626	280	6001.666667	3	c_rema	11.1633	11.1633	3609	3609	1	c_japo	10.5306	10.5306	818	818	1	p_paci	14.7959	13.1102	1773	3056.6	5	p_exsp	13.5612	11.9745	1795	3682.333333	6	NA	NA
cal-4	386	10.90047393	-0.877277232	5		c_eleg	14.0306	12.4796	2878	2878.5	2	c_brig	11.6122	11.6122	11523	11523	1	c_bren	10.8878	10.8878	4938	5075	2	c_rema	11.4898	11.4898	1730	5079	2	p_paci	14.6531	14.6531	1777	1777	1	NA	NA	NA	NA	NA	NA	NA	NA	NA	NA	NA	NA	NA	NA
H09F14.1	387	10.92835238	-0.877477888	4		c_eleg	15.7449	12.63775	9523	12232.5	4	c_brig	13.4694	12.5408	6698	7208.666667	3	c_rema	11.8776	11.4728	3463	8370	3	a_lumb	12.6837	12.6837	25470	25470	1	NA	NA	NA	NA	NA	NA	NA	NA	NA	NA	NA	NA	NA	NA	NA	NA	NA	NA	NA	NA
C45B2.6	388	10.95623083	-0.877881671	5		c_eleg	10.6429	10.6429	1856	1856	1	c_brig	12.2551	12.2551	2806	2806	1	c_bren	14.7959	14.7959	3477	3477	1	c_rema	10.6429	10.6429	1840	1840	1	p_exsp	13.3469	12.551	4812	7402	6	NA	NA	NA	NA	NA	NA	NA	NA	NA	NA	NA	NA	NA	NA
H06A10.1	389	10.98410928	-0.878028294	5		c_eleg	14.1224	14.1224	6730	6730	1	c_brig	12.6122	12.6122	7423	7423	1	c_bren	11.8673	11.38265	6080	7240.5	2	c_rema	12.6122	11.852	1564	3431	2	a_lumb	12.9388	12.9388	443	443	1	NA	NA	NA	NA	NA	NA	NA	NA	NA	NA	NA	NA	NA	NA
wrk-1	390	11.01198773	-0.878031839	6		c_eleg	12.5204	12.5204	8968	8968	1	c_rema	13.3469	13.3469	5785	5785	1	c_japo	10.6633	10.6633	5850	5850	1	p_paci	13.9796	12.76191111	1102	7571.333333	9	p_exsp	14.2347	12.76275	905	6187.25	4	a_lumb	12.5408	12.5408	27420	27420	1	NA	NA	NA	NA	NA	NA	NA	NA
Y6B3B.1	391	11.03986618	-0.878991432	1	1	c_eleg	16.2857	16.0765	3081	3081.5	2	NA	NA	NA	NA	NA	NA	NA	NA	NA	NA	NA	NA	NA	NA	NA	NA	NA	NA	NA	NA	NA	NA	NA	NA	NA	NA	NA	NA	NA	NA	NA	NA	NA	NA	NA	NA	NA	NA
Y50D4B.1	392	11.06774463	-0.87925254	5		c_eleg	11.4898	11.08846667	5233	5413.666667	3	c_bren	11.4898	11.08675	4991	7980.5	2	c_japo	14.2347	14.2347	143	143	1	p_exsp	13.2245	12.199	294	2572	2	a_lumb	13.1735	13.1735	17732	17732	1	NA	NA	NA	NA	NA	NA	NA	NA	NA	NA	NA	NA	NA	NA
pezo-1	393	11.09562308	-0.879281215		4
ret-1	394	11.12350153	-0.879586142		3
exp-1	395	11.15137998	-0.880080068	6		c_eleg	11.8571	11.8571	436	436	1	c_brig	15.4796	15.4796	499	499	1	c_bren	11.8571	11.8571	588	588	1	c_rema	11.8571	11.8571	506	506	1	c_japo	11.1735	11.1735	8067	8067	1	a_lumb	12.9388	12.9388	7606	7606	1	NA	NA	NA	NA	NA	NA	NA	NA
F42C5.9	396	11.17925843	-0.880099747	5		c_eleg	12.2959	12.2959	3520	3520	1	c_brig	11.8367	11.70405	1438	1957	2	c_bren	12.5408	12.12245	1609	1738.5	4	c_rema	13.2857	12.91325	1383	1496.5	2	a_lumb	15.3367	12.45236667	6322	6699.333333	3	NA	NA	NA	NA	NA	NA	NA	NA	NA	NA	NA	NA	NA	NA
hlh-30	397	11.20713688	-0.880198141	6		c_eleg	14.7959	12.59183333	242	4457.333333	3	c_bren	11.6122	11.0714	12265	12266	2	c_rema	14.2347	13.1352	8697	13411.25	4	p_paci	12.2959	12.2959	4479	4479	1	p_exsp	10.5204	10.5204	11148	11148	1	a_lumb	11.6327	11.6327	1521	1521	1	NA	NA	NA	NA	NA	NA	NA	NA
C14H10.2	398	11.23501533	-0.881173069	3		c_eleg	10.6327	10.6327	57	57	1	c_bren	12.5408	12.5408	4035	4035	1	p_exsp	16.2857	15.22856	1227	1798.2	5	NA	NA	NA	NA	NA	NA	NA	NA	NA	NA	NA	NA	NA	NA	NA	NA	NA	NA	NA	NA	NA	NA	NA	NA	NA	NA
epg-9	399	11.26289378	-0.881212383	5		c_eleg	11.4898	11.4898	3082	3082	1	c_brig	15.7449	15.7449	6887	6887	1	c_bren	11.5714	11.5714	915	915	1	p_exsp	10.8061	10.8061	568	568	1	a_lumb	12.2551	11.95236667	8653	10675.66667	3	NA	NA	NA	NA	NA	NA	NA	NA	NA	NA	NA	NA	NA	NA
F39B2.8	400	11.29077223	-0.881261258		6
W05H12.1	401	11.31865068	-0.881737933	4	3	c_eleg	11.6122	11.298475	440	1673.25	4	c_brig	12.1224	11.5918	2377	2404	2	c_bren	13.3673	13.3673	405	405	1	p_exsp	12.6837	11.9286	4482	5111	2	NA	NA	NA	NA	NA	NA	NA	NA	NA	NA	NA	NA	NA	NA	NA	NA	NA	NA	NA	NA
msi-1	402	11.34652913	-0.882405786	7		c_eleg	11.1531	11.1531	2202	2202	1	c_brig	11.4694	11.4694	9524	9524	1	c_bren	11.1939	10.949	1423	8803.333333	3	c_rema	13.3469	12.13265	1968	3945.25	4	c_japo	11.6327	11.2143	10497	10497.5	2	p_paci	14.1224	14.1224	4576	4576	1	p_exsp	14.1224	14.1224	4490	4490	1	NA	NA
T24E12.2	403	11.37440758	-0.882740182	2		c_eleg	15.8673	15.8673	690	690	1	c_rema	11.8571	11.8571	4340	4340	1	NA	NA	NA	NA	NA	NA	NA	NA	NA	NA	NA	NA	NA	NA	NA	NA	NA	NA	NA	NA	NA	NA	NA	NA	NA	NA	NA	NA	NA	NA	NA	NA
eif-2beta	404	11.40228603	-0.882802319	5		c_eleg	12.0102	12.0102	971	971	1	c_brig	13.4898	12.17346667	341	1468	3	c_bren	11.8469	11.8469	1693	1699.5	2	c_rema	12.8061	12.8061	232	232	1	c_japo	14.1735	14.1735	2055	2055	1	NA	NA	NA	NA	NA	NA	NA	NA	NA	NA	NA	NA	NA	NA
unc-77	405	11.43016448	-0.883280888	5	2	c_eleg	10.8878	10.8878	1382	1382	1	c_brig	12.398	11.7347	1686	8176.25	4	c_bren	14.2347	13.35205	2091	10854.5	4	c_rema	12.5408	12.4592	7822	9248	3	p_exsp	11.8367	11.8367	5077	5077	1	NA	NA	NA	NA	NA	NA	NA	NA	NA	NA	NA	NA	NA	NA
unc-79	406	11.45804293	-0.884364653	3		c_eleg	13.4694	13.4694	2911	2911	1	c_brig	13.4694	13.4694	2239	2239	1	c_rema	14.2347	13.4592	6384	6716	2	NA	NA	NA	NA	NA	NA	NA	NA	NA	NA	NA	NA	NA	NA	NA	NA	NA	NA	NA	NA	NA	NA	NA	NA	NA	NA
mec-1	407	11.48592138	-0.884382907	3	4	c_eleg	10.9286	10.9286	1657	1657	1	c_brig	14.6531	13.4082	400	1444.5	2	c_japo	11.0714	11.0714	431	431	1	NA	NA	NA	NA	NA	NA	NA	NA	NA	NA	NA	NA	NA	NA	NA	NA	NA	NA	NA	NA	NA	NA	NA	NA	NA	NA
C06G1.1	408	11.51379983	-0.884392181	4		c_eleg	15.1837	14.03062	8918	9324.4	5	p_paci	12.5204	11.59185	7709	9391	2	p_exsp	13.9694	11.8694	11075	18255.2	5	a_lumb	10.7857	10.7857	10442	10442	1	NA	NA	NA	NA	NA	NA	NA	NA	NA	NA	NA	NA	NA	NA	NA	NA	NA	NA	NA	NA
plx-1	409	11.54167828	-0.884795251	6	6	c_eleg	11.1735	10.9286	4163	4240	2	c_brig	11.1735	11.1735	6548	6548	1	c_bren	14.7959	14.7959	5408	5408	1	c_rema	12.6837	11.9932	4097	13231.66667	3	p_exsp	12.6837	12	1683	1928.5	2	a_lumb	10.898	10.898	3453	3453	1	NA	NA	NA	NA	NA	NA	NA	NA
Y18H1A.15	410	11.56955673	-0.884887247	3		c_eleg	13.9694	13.9694	2253	2253	1	c_bren	13.9694	11.65986667	3024	4294.666667	3	c_rema	13.9694	13.0459	716	870	2	NA	NA	NA	NA	NA	NA	NA	NA	NA	NA	NA	NA	NA	NA	NA	NA	NA	NA	NA	NA	NA	NA	NA	NA	NA	NA
tns-1	411	11.59743518	-0.885224694		5
zig-8	412	11.62531363	-0.885420591		4
str-30	413	11.65319208	-0.885472631	2		c_eleg	13.0816	11.94385	177	269	2	c_bren	15.602	15.602	1965	1965	1	NA	NA	NA	NA	NA	NA	NA	NA	NA	NA	NA	NA	NA	NA	NA	NA	NA	NA	NA	NA	NA	NA	NA	NA	NA	NA	NA	NA	NA	NA	NA	NA
H14N18.2	414	11.68107053	-0.885482412	3		c_eleg	14.6531	14.6531	3331	3331	1	c_brig	12.2959	12.2959	1806	1806	1	c_rema	13.2245	13.2245	4613	4613	1	NA	NA	NA	NA	NA	NA	NA	NA	NA	NA	NA	NA	NA	NA	NA	NA	NA	NA	NA	NA	NA	NA	NA	NA	NA	NA
klf-1	415	11.70894898	-0.885655266	2	2	c_eleg	14.7959	14.0714	5839	6035	2	c_rema	12.4388	12.4388	22915	22915	1	NA	NA	NA	NA	NA	NA	NA	NA	NA	NA	NA	NA	NA	NA	NA	NA	NA	NA	NA	NA	NA	NA	NA	NA	NA	NA	NA	NA	NA	NA	NA	NA
Y72A10A.1	416	11.73682743	-0.885669716	7	4	c_eleg	11.4592	11.4592	2348	2348	1	c_brig	11.7551	11.7551	580	580	1	c_bren	11.7551	11.7551	533	533	1	c_rema	11.4592	11.06125	980	1080	2	p_paci	11.3469	11.3469	1854	1854	1	p_exsp	15.7449	14.34185	111	702	2	a_lumb	10.7755	10.7755	10497	11018	2	NA	NA
elf-1	417	11.76470588	-0.885746124		3
lin-22	418	11.79258433	-0.886050222	2		c_eleg	15.602	15.602	4864	4864	1	c_japo	12.5204	12.5204	2123	2123	1	NA	NA	NA	NA	NA	NA	NA	NA	NA	NA	NA	NA	NA	NA	NA	NA	NA	NA	NA	NA	NA	NA	NA	NA	NA	NA	NA	NA	NA	NA	NA	NA
F26E4.3	419	11.82046278	-0.886374219		5
T24E12.11	420	11.86228046	-0.886374915	1		c_eleg	15.8673	15.8673	2690	2690	1	NA	NA	NA	NA	NA	NA	NA	NA	NA	NA	NA	NA	NA	NA	NA	NA	NA	NA	NA	NA	NA	NA	NA	NA	NA	NA	NA	NA	NA	NA	NA	NA	NA	NA	NA	NA	NA	NA
Y111B2A.10	420	11.86228046	-0.886374915	1		c_eleg	15.8673	15.8673	455	455	1	NA	NA	NA	NA	NA	NA	NA	NA	NA	NA	NA	NA	NA	NA	NA	NA	NA	NA	NA	NA	NA	NA	NA	NA	NA	NA	NA	NA	NA	NA	NA	NA	NA	NA	NA	NA	NA	NA
mnr-1	421	11.90409813	-0.886403919	4	3	c_eleg	11.4592	11.4592	9055	9055	1	c_brig	11.1939	11.1939	3538	3538	1	c_japo	12.4388	12.4388	2183	2183	1	a_lumb	15.602	15.602	7935	8382	3	NA	NA	NA	NA	NA	NA	NA	NA	NA	NA	NA	NA	NA	NA	NA	NA	NA	NA	NA	NA
tag-18	422	11.93197658	-0.886855592	4		c_eleg	15.602	15.602	88	88	1	c_brig	11.8367	11.16835	98	1234	2	c_bren	11.8673	11.8673	2943	2943	1	p_exsp	10.8061	10.8061	1543	1543	1	NA	NA	NA	NA	NA	NA	NA	NA	NA	NA	NA	NA	NA	NA	NA	NA	NA	NA	NA	NA
irk-3	423	11.95985503	-0.886857183	5	5	c_eleg	12.8061	12.8061	4968	4968	1	c_brig	10.8878	10.84695	18015	19798.5	2	c_bren	15.1837	13.1735	4753	6849	2	c_rema	10.8878	10.8878	11461	11461	1	p_paci	11.5714	11.5714	3865	3865	1	NA	NA	NA	NA	NA	NA	NA	NA	NA	NA	NA	NA	NA	NA
igcm-1	424	11.98773348	-0.887182424	5		c_eleg	13.2041	11.84185	6308	6308.5	2	c_brig	11.4898	11.4898	3633	3633	1	p_paci	13.9694	12.795925	44664	45889.25	4	p_exsp	12.0102	12.0102	1131	1131	1	a_lumb	13.0816	13.0816	14833	14833	1	NA	NA	NA	NA	NA	NA	NA	NA	NA	NA	NA	NA	NA	NA
set-26	425	12.01561193	-0.887209887	2		c_eleg	12.2551	12.2551	601	601	1	c_bren	15.7449	15.7449	4231	4231	1	NA	NA	NA	NA	NA	NA	NA	NA	NA	NA	NA	NA	NA	NA	NA	NA	NA	NA	NA	NA	NA	NA	NA	NA	NA	NA	NA	NA	NA	NA	NA	NA
T12B3.3	426	12.04349038	-0.887630749	5		c_eleg	13.3469	13.3469	1760	5014.5	2	c_brig	14.0306	13.75	686	3654	2	c_rema	11.1735	11.1735	781	1175	2	p_paci	13.2041	11.9337	174	319	2	p_exsp	13.2041	11.9337	154	313.5	2	NA	NA	NA	NA	NA	NA	NA	NA	NA	NA	NA	NA	NA	NA
F07C6.4	427	12.07136883	-0.888125256	5	5	c_eleg	10.9286	10.9286	6993	6993	1	c_brig	10.8061	10.8061	2127	2127	1	c_bren	13.2041	12.5204	670	1342.5	2	c_rema	11.8367	11.8367	2086	2086	1	c_japo	13.4694	12.06635	4872	5405	2	NA	NA	NA	NA	NA	NA	NA	NA	NA	NA	NA	NA	NA	NA
cutl-19	428	12.09924728	-0.888252328	5		c_eleg	11.8367	11.8367	1277	1277	1	c_brig	13.3469	13.3469	5565	5565	1	c_rema	12.6837	12.6837	3190	3190	1	p_exsp	12.5204	11.84695	240	360	2	a_lumb	13.4898	13.4898	5622	5622	1	NA	NA	NA	NA	NA	NA	NA	NA	NA	NA	NA	NA	NA	NA
arrd-6	429	12.12712573	-0.88845277		5
str-82	430	12.15500418	-0.889319465	2		c_eleg	12.2653	12.2653	677	677	1	c_bren	16.2857	15.11903333	8098	8099	3	NA	NA	NA	NA	NA	NA	NA	NA	NA	NA	NA	NA	NA	NA	NA	NA	NA	NA	NA	NA	NA	NA	NA	NA	NA	NA	NA	NA	NA	NA	NA	NA
W05B5.1	431	12.18288263	-0.889634496	6	2	c_eleg	11.0714	10.85205	2123	2991	2	c_brig	14.0306	13.16325	4818	6356	2	c_bren	13.2041	11.79335	6051	21140	4	c_rema	12.2551	12.2551	6438	6438	1	p_paci	10.8061	10.8061	270	270	1	p_exsp	11.1531	10.949	2923	7375.333333	3	NA	NA	NA	NA	NA	NA	NA	NA
cca-1	432	12.21076108	-0.890053105		5
hmr-1	433	12.23863953	-0.890342209		5
mvk-1	434	12.26651798	-0.89087353	6		c_eleg	11.8367	11.8367	5437	5437	1	c_brig	11.8367	11.8367	12421	12421	1	c_bren	13.2041	12.24198571	3500	14479.14286	7	c_rema	12.5204	12.4796	18719	18719.5	2	p_paci	14.1735	12.75173333	5362	5793.333333	3	p_exsp	13.2857	12.94895	521	809.5	2	NA	NA	NA	NA	NA	NA	NA	NA
C24B5.1	435	12.29439643	-0.890903418	4		c_eleg	12.398	12.398	4548	4548	1	c_brig	10.8061	10.8061	362	362	1	c_rema	13.0816	12.0374	493	2438.666667	3	p_exsp	16.4286	14.0204	2188	2269	2	NA	NA	NA	NA	NA	NA	NA	NA	NA	NA	NA	NA	NA	NA	NA	NA	NA	NA	NA	NA
clec-246	436	12.33621411	-0.891138693		1
B0545.4	436	12.33621411	-0.891138693		1
cutl-25	437	12.37803178	-0.891603328	1	3	c_eleg	12.4082	11.80105	1117	2435	2	NA	NA	NA	NA	NA	NA	NA	NA	NA	NA	NA	NA	NA	NA	NA	NA	NA	NA	NA	NA	NA	NA	NA	NA	NA	NA	NA	NA	NA	NA	NA	NA	NA	NA	NA	NA	NA	NA
catp-1	438	12.40591023	-0.89178487		5
F37A8.5	439	12.43378868	-0.891923901	6		c_eleg	11.0918	11.0918	3206	3206	1	c_bren	13.3673	13.3673	12703	12703	1	c_rema	12.6837	11.43196667	10428	11914	3	c_japo	11.1939	11.1939	4311	4311	1	p_paci	15.4796	12.52187143	1647	7730.857143	7	p_exsp	10.9286	10.9286	35	35	1	NA	NA	NA	NA	NA	NA	NA	NA
npr-2	440	12.46166713	-0.89212856	3	5	c_eleg	12.2551	12.2551	2629	2629	1	c_bren	12.6837	12.6837	2971	2971	1	c_rema	11.5714	11.5714	5569	5569	1	NA	NA	NA	NA	NA	NA	NA	NA	NA	NA	NA	NA	NA	NA	NA	NA	NA	NA	NA	NA	NA	NA	NA	NA	NA	NA
cki-1	441	12.48954558	-0.89236585	4		c_eleg	13.3469	13.3469	16755	16755	1	c_brig	14.0306	12.4796	16886	16886.5	2	c_rema	13.3469	13.3469	13849	13849	1	c_japo	12.6837	11.6633	15620	18568	2	NA	NA	NA	NA	NA	NA	NA	NA	NA	NA	NA	NA	NA	NA	NA	NA	NA	NA	NA	NA
anoh-2	442	12.51742403	-0.892706367		4
C54G6.3	443	12.54530248	-0.892775957	4	3	c_eleg	11.3469	11.3469	584	584	1	c_brig	10.6429	10.6429	814	814	1	c_bren	10.8061	10.8061	337	337	1	a_lumb	11.5714	11.2347	11665	12918.5	2	NA	NA	NA	NA	NA	NA	NA	NA	NA	NA	NA	NA	NA	NA	NA	NA	NA	NA	NA	NA
zyx-1	444	12.57318093	-0.892896298		6
pes-4	445	12.60105938	-0.893251021	6		c_eleg	11.0714	10.92855	361	6363.5	2	c_brig	11.8367	11.49316667	5697	10328.66667	3	c_bren	12.6122	12.0408	6719	8134.5	2	c_rema	14.3163	11.8694	7718	12461.6	5	p_paci	14.6531	12.02858	973	3775.4	5	p_exsp	13.9694	12.91835	6652	7047.5	2	NA	NA	NA	NA	NA	NA	NA	NA
gbb-2	446	12.62893783	-0.893280036		6
T16A1.10	447	12.69863396	-0.893577466	1		c_eleg	15.7449	15.7449	66	66	1	NA	NA	NA	NA	NA	NA	NA	NA	NA	NA	NA	NA	NA	NA	NA	NA	NA	NA	NA	NA	NA	NA	NA	NA	NA	NA	NA	NA	NA	NA	NA	NA	NA	NA	NA	NA	NA	NA
C47D12.4	447	12.69863396	-0.893577466	1		c_eleg	15.7449	15.7449	655	655	1	NA	NA	NA	NA	NA	NA	NA	NA	NA	NA	NA	NA	NA	NA	NA	NA	NA	NA	NA	NA	NA	NA	NA	NA	NA	NA	NA	NA	NA	NA	NA	NA	NA	NA	NA	NA	NA	NA
str-45	447	12.69863396	-0.893577466	1		c_eleg	15.7449	15.7449	2970	2970	1	NA	NA	NA	NA	NA	NA	NA	NA	NA	NA	NA	NA	NA	NA	NA	NA	NA	NA	NA	NA	NA	NA	NA	NA	NA	NA	NA	NA	NA	NA	NA	NA	NA	NA	NA	NA	NA	NA
mak-2	447	12.69863396	-0.893577466	1		c_eleg	15.7449	15.7449	2327	2327	1	NA	NA	NA	NA	NA	NA	NA	NA	NA	NA	NA	NA	NA	NA	NA	NA	NA	NA	NA	NA	NA	NA	NA	NA	NA	NA	NA	NA	NA	NA	NA	NA	NA	NA	NA	NA	NA	NA
pptr-1	448	12.76833008	-0.894179784	5		c_eleg	13.3469	13.3469	4795	4795	1	c_brig	11.4898	11.4898	3225	3319	2	c_bren	12.6122	12.6122	2980	2980	1	c_rema	12.6837	12.12755	3044	4177	2	c_japo	13.8878	12.31976667	1268	1407.666667	3	NA	NA	NA	NA	NA	NA	NA	NA	NA	NA	NA	NA	NA	NA
aptf-4	449	12.79620853	-0.894362274	3		c_eleg	12.398	11.6429	1786	2267	2	c_bren	15.3367	12.05273333	186	1328.333333	6	c_japo	14.1224	14.1224	7702	7702	1	NA	NA	NA	NA	NA	NA	NA	NA	NA	NA	NA	NA	NA	NA	NA	NA	NA	NA	NA	NA	NA	NA	NA	NA	NA	NA
sue-1	450	12.82408698	-0.894912614		6
ubc-17	451	12.85196543	-0.895600448	6		c_eleg	11.4796	11.4796	3660	3660	1	c_bren	10.949	10.949	4875	4875	1	c_japo	14.9184	12.9235	3135	6620	2	p_paci	14.3163	12.0898	4	562.4	5	p_exsp	12.8061	11.709175	1063	1399.75	4	a_lumb	12.6837	11.6837	5570	8225	2	NA	NA	NA	NA	NA	NA	NA	NA
Y27F2A.6	452	12.89378311	-0.895921698	3		c_eleg	14.2347	14.2347	1015	1015	1	c_brig	12.6122	12.6122	3749	3749	1	p_exsp	13.3469	13.3469	12290	12290	1	NA	NA	NA	NA	NA	NA	NA	NA	NA	NA	NA	NA	NA	NA	NA	NA	NA	NA	NA	NA	NA	NA	NA	NA	NA	NA
F22E5.1	452	12.89378311	-0.895921698	3		c_eleg	14.2347	14.2347	212	212	1	c_brig	12.6122	12.6122	3749	3749	1	p_exsp	13.3469	13.3469	12290	12290	1	NA	NA	NA	NA	NA	NA	NA	NA	NA	NA	NA	NA	NA	NA	NA	NA	NA	NA	NA	NA	NA	NA	NA	NA	NA	NA
ncx-4	453	12.93560078	-0.896192266	4		c_eleg	13.8878	12.8827	8998	8998.5	2	c_bren	13.8878	12.449	4193	10638	3	c_rema	13.2041	11.9626	8638	9929	3	p_exsp	13.3469	12.11735	3410	4505.5	2	NA	NA	NA	NA	NA	NA	NA	NA	NA	NA	NA	NA	NA	NA	NA	NA	NA	NA	NA	NA
rgl-1	454	12.96347923	-0.896331998	5		c_eleg	11.8367	11.8367	4140	4140	1	c_brig	14.2347	12.54763333	8368	11832	3	c_bren	11.0612	11.0612	4462	4462	1	p_exsp	15.3367	11.94082	4171	7829.6	5	a_lumb	13.2857	12.91325	24100	27291	2	NA	NA	NA	NA	NA	NA	NA	NA	NA	NA	NA	NA	NA	NA
lin-24	455	12.99135768	-0.896439935	5	7	c_eleg	11.1735	11.1735	498	498	1	c_brig	12.1224	12.1224	116	116	1	c_rema	11.8367	11.8367	124	124	1	p_paci	13.6327	13.6327	902	902	1	p_exsp	13.4694	11.4808875	81	13070.5	8	NA	NA	NA	NA	NA	NA	NA	NA	NA	NA	NA	NA	NA	NA
phy-3	456	13.01923613	-0.896938692		3
trp-4	457	13.04711458	-0.897171465		3
lag-2	458	13.07499303	-0.897729639	3		c_eleg	10.8061	10.8061	1273	1273	1	c_brig	13.7551	13.7551	237	237	1	c_bren	14.9184	14.9184	4768	4768	1	NA	NA	NA	NA	NA	NA	NA	NA	NA	NA	NA	NA	NA	NA	NA	NA	NA	NA	NA	NA	NA	NA	NA	NA	NA	NA
F56C3.1	459	13.10287148	-0.89823497	1	1	c_eleg	14.6531	14.6531	160	160	1	NA	NA	NA	NA	NA	NA	NA	NA	NA	NA	NA	NA	NA	NA	NA	NA	NA	NA	NA	NA	NA	NA	NA	NA	NA	NA	NA	NA	NA	NA	NA	NA	NA	NA	NA	NA	NA	NA
lron-3	460	13.13074993	-0.898485972	5	3	c_eleg	11.8776	11.4643	5363	9650.5	2	c_brig	13.2041	13.2041	5290	5290	1	c_bren	10.5102	10.5102	4081	4081	1	p_exsp	11.1735	11.1735	942	942	1	a_lumb	11.8367	11.8367	19954	20696.25	4	NA	NA	NA	NA	NA	NA	NA	NA	NA	NA	NA	NA	NA	NA
ric-3	461	13.15862838	-0.89863411		4
rig-3	462	13.18650683	-0.898634837		6
let-756	463	13.21438528	-0.898807814	4		c_eleg	14.2347	14.2347	3547	3547	1	c_rema	12.1224	12.1224	3235	3235	1	p_exsp	12.5408	12.5408	213	213	1	a_lumb	13.3469	12.2721	1056	8363	3	NA	NA	NA	NA	NA	NA	NA	NA	NA	NA	NA	NA	NA	NA	NA	NA	NA	NA	NA	NA
C40H5.2	464	13.24226373	-0.898808096	4		c_eleg	13.3469	11.68026667	1122	2556.333333	3	c_brig	11.6327	11.6327	5196	5196	1	c_rema	12.398	12.11735	880	2064.5	2	c_japo	15.602	14.20405	458	5427	2	NA	NA	NA	NA	NA	NA	NA	NA	NA	NA	NA	NA	NA	NA	NA	NA	NA	NA	NA	NA
gfat-2	465	13.27014218	-0.898889085	2		c_eleg	15.7449	15.7449	1247	1247	1	c_bren	10.8878	10.8878	11643	11643	1	NA	NA	NA	NA	NA	NA	NA	NA	NA	NA	NA	NA	NA	NA	NA	NA	NA	NA	NA	NA	NA	NA	NA	NA	NA	NA	NA	NA	NA	NA	NA	NA
snt-5	466	13.29802063	-0.898963911	6		c_eleg	10.8061	10.8061	4330	4330	1	c_bren	15.602	12.8435	687	5539	3	c_rema	12.1224	11.5357	485	2495	2	p_paci	12.5408	12.5408	1409	1409	1	p_exsp	13.2857	12.08675	2179	3688	2	a_lumb	12.9388	12.9388	4992	4992	1	NA	NA	NA	NA	NA	NA	NA	NA
npr-4	467	13.32589908	-0.899020235	4	4	c_eleg	12.2653	12.2653	13065	13065	1	c_rema	12.5408	12.5408	2848	2848	1	p_paci	13.3469	11.5	1435	5426.666667	3	p_exsp	13.7551	13.7551	205	205	1	NA	NA	NA	NA	NA	NA	NA	NA	NA	NA	NA	NA	NA	NA	NA	NA	NA	NA	NA	NA
C33F10.12	468	13.35377753	-0.899269002	2		c_eleg	15.7449	15.7449	3050	3050	1	a_lumb	10.5306	10.5306	4201	4201	1	NA	NA	NA	NA	NA	NA	NA	NA	NA	NA	NA	NA	NA	NA	NA	NA	NA	NA	NA	NA	NA	NA	NA	NA	NA	NA	NA	NA	NA	NA	NA	NA
lmd-3	469	13.38165598	-0.899289885		6
C34E11.2	470	13.40953443	-0.899293316	7		c_eleg	10.8878	10.8878	2484	2484	1	c_brig	10.9286	10.79595	1834	6021	2	c_bren	10.8878	10.8878	2927	2927	1	c_rema	10.8878	10.8878	4859	4859	1	p_paci	13.0816	13.0816	3965	3965	1	p_exsp	13.0816	11.854575	1404	2973.5	4	a_lumb	14.2347	14.2347	15820	15820	1	NA	NA
tam-1	471	13.43741288	-0.899395895	6		c_eleg	13.8878	12.27555	1250	2081	2	c_brig	12.398	11.2381	1658	13285.33333	3	c_bren	11.1531	11.1531	24276	24276	1	c_rema	12.6837	11.88436667	434	1469	3	c_japo	15.1837	12.20511	2079	14167.5	10	p_paci	11.7551	11.7551	767	767	1	NA	NA	NA	NA	NA	NA	NA	NA
sto-2	472	13.46529133	-0.899703714		4
F54E4.4	473	13.49316978	-0.899864238	4		c_eleg	11.7551	11.7551	2243	2243	1	c_brig	11.7551	11.4745	1902	2753	2	c_rema	12.5408	12.5408	1388	1388	1	p_exsp	16.4286	14.199	1898	5807	4	NA	NA	NA	NA	NA	NA	NA	NA	NA	NA	NA	NA	NA	NA	NA	NA	NA	NA	NA	NA
anc-1	474	13.52104823	-0.900279475		4
glb-30	475	13.54892668	-0.90087815	3		c_eleg	15.4796	15.4796	1759	1759	1	c_brig	12.4388	11.39796667	1670	2019	3	p_exsp	11.1735	11.1735	2141	2141	1	NA	NA	NA	NA	NA	NA	NA	NA	NA	NA	NA	NA	NA	NA	NA	NA	NA	NA	NA	NA	NA	NA	NA	NA	NA	NA
unc-2	476	13.57680513	-0.900880172	3	5	c_eleg	13.3469	13.3163	1960	5019	2	c_brig	10.949	10.9388	4206	4206.5	2	p_paci	13.4898	12.66325	6876	8992.5	2	NA	NA	NA	NA	NA	NA	NA	NA	NA	NA	NA	NA	NA	NA	NA	NA	NA	NA	NA	NA	NA	NA	NA	NA	NA	NA
Y15E3A.5	477	13.60468358	-0.901101265	2		c_eleg	16.2857	13.38265	8740	8740.5	2	c_bren	13.3469	12.3265	2166	3952.75	4	NA	NA	NA	NA	NA	NA	NA	NA	NA	NA	NA	NA	NA	NA	NA	NA	NA	NA	NA	NA	NA	NA	NA	NA	NA	NA	NA	NA	NA	NA	NA	NA
pfd-3	478	13.63256203	-0.901105976	5		c_eleg	11.3469	11.038275	2303	3544.25	4	c_brig	12.6837	12.54085	681	1390.5	2	c_bren	13.2857	12.56122	176	2248.8	5	c_rema	12.5408	11.7143	1071	1499.5	2	c_japo	13.7551	13.7551	1355	1355	1	NA	NA	NA	NA	NA	NA	NA	NA	NA	NA	NA	NA	NA	NA
R02D5.24	479	13.66044048	-0.90157163	1		c_eleg	15.602	15.602	2254	8381	2	NA	NA	NA	NA	NA	NA	NA	NA	NA	NA	NA	NA	NA	NA	NA	NA	NA	NA	NA	NA	NA	NA	NA	NA	NA	NA	NA	NA	NA	NA	NA	NA	NA	NA	NA	NA	NA	NA
ceh-81	480	13.68831893	-0.901579801	1		c_eleg	15.602	15.602	245	245	1	NA	NA	NA	NA	NA	NA	NA	NA	NA	NA	NA	NA	NA	NA	NA	NA	NA	NA	NA	NA	NA	NA	NA	NA	NA	NA	NA	NA	NA	NA	NA	NA	NA	NA	NA	NA	NA	NA
fut-8	481	13.71619738	-0.901634014	3	5	c_eleg	11.6224	11.6224	4209	4209	1	p_paci	11.1735	11.1735	1091	1091	1	p_exsp	11.8571	11.8571	1440	1440	1	NA	NA	NA	NA	NA	NA	NA	NA	NA	NA	NA	NA	NA	NA	NA	NA	NA	NA	NA	NA	NA	NA	NA	NA	NA	NA
tax-4	482	13.74407583	-0.901690358	6		c_eleg	10.5306	10.5306	7537	7537	1	c_bren	10.7959	10.7959	8329	8329	1	c_rema	14.6531	14.6531	1754	1754	1	p_paci	13.9694	12.4286	2095	7783	2	p_exsp	10.7959	10.7959	2073	2073	1	a_lumb	13.9694	12.2398	7038	7038.5	2	NA	NA	NA	NA	NA	NA	NA	NA
C16D9.1	483	13.77195428	-0.901777655	3		c_eleg	12.5408	12.5408	3682	4285.5	2	c_bren	15.4796	15.4796	3469	3469	1	c_japo	10.898	10.898	9240	9240	1	NA	NA	NA	NA	NA	NA	NA	NA	NA	NA	NA	NA	NA	NA	NA	NA	NA	NA	NA	NA	NA	NA	NA	NA	NA	NA
tat-1	484	13.79983273	-0.901868493	1	5	c_eleg	12.2959	11.6454	97	1837	4	NA	NA	NA	NA	NA	NA	NA	NA	NA	NA	NA	NA	NA	NA	NA	NA	NA	NA	NA	NA	NA	NA	NA	NA	NA	NA	NA	NA	NA	NA	NA	NA	NA	NA	NA	NA	NA	NA
ceh-12	485	13.82771118	-0.901892753	6		c_eleg	13.0816	12.88265	168	247.5	2	c_brig	10.8878	10.648	51	127	2	c_bren	11.1735	10.79085	60	206.25	4	c_rema	11.5714	10.9898	69	149	2	c_japo	12.4388	12.4388	86	87	2	a_lumb	15.8673	13.38265	2216	2932.5	2	NA	NA	NA	NA	NA	NA	NA	NA
sem-4	486	13.85558963	-0.902478125	4		c_eleg	13.1735	13.1735	5457	5457	1	c_rema	12.5204	12.22446667	1839	5080.666667	3	p_exsp	14.9184	12.19798	922	4646	5	a_lumb	12.6837	11.65986667	13026	33947.33333	3	NA	NA	NA	NA	NA	NA	NA	NA	NA	NA	NA	NA	NA	NA	NA	NA	NA	NA	NA	NA
mab-23	487	13.88346808	-0.902646389	4		c_eleg	15.7449	12.63775	1960	5307.5	4	c_brig	13.4694	12.5408	9130	9750.333333	3	c_rema	11.8776	11.4728	5599	10743	3	p_exsp	11.7143	11.7143	173	173	1	NA	NA	NA	NA	NA	NA	NA	NA	NA	NA	NA	NA	NA	NA	NA	NA	NA	NA	NA	NA
twk-39	488	13.91134653	-0.902694257	5	5	c_eleg	12.4388	12.4388	1131	1131	1	c_brig	12.4388	12.4388	1724	1724	1	c_bren	12.4388	12.4388	972	972	1	c_rema	12.4388	12.4388	600	600	1	c_japo	11.7551	11.7551	221	221	1	NA	NA	NA	NA	NA	NA	NA	NA	NA	NA	NA	NA	NA	NA
C53D5.5	489	13.93922498	-0.90274039		2
R03H10.2	490	13.96710343	-0.903071379	3	4	c_eleg	14.6531	14.6531	3705	3705	1	c_rema	13.6327	13.1582	4710	6260.5	2	c_japo	11.2347	11.2347	443	443	1	NA	NA	NA	NA	NA	NA	NA	NA	NA	NA	NA	NA	NA	NA	NA	NA	NA	NA	NA	NA	NA	NA	NA	NA	NA	NA
T28D6.5	491	13.99498188	-0.903454975		4
pag-3	492	14.02286033	-0.903591662	8		c_eleg	11.1939	11.1939	5542	5542	1	c_brig	12.3061	11.75	2297	4081.5	2	c_bren	11.7551	11.7551	161	161	1	c_rema	11.1939	11.1939	2123	3378.5	2	c_japo	11.7551	11.7551	3534	3534	1	p_paci	10.8061	10.65815	375	769	2	p_exsp	15.4796	12.4949	2786	7082.5	4	a_lumb	11.5714
lin-42	493	14.05073878	-0.903766142		5
lgc-46	494	14.07861723	-0.90377171		5
grh-1	495	14.10649568	-0.903923362	5		c_eleg	13.2041	13.2041	3036	3036	1	c_bren	11.8367	11.8367	6374	6374	1	c_japo	13.7551	13.7551	2286	2286	1	p_paci	12.1224	11.49996667	501	800.3333333	3	p_exsp	12.1224	11.23806667	511	1382.666667	3	NA	NA	NA	NA	NA	NA	NA	NA	NA	NA	NA	NA	NA	NA
cmk-1	496	14.13437413	-0.903977962		5
nhr-40	497	14.16225258	-0.904329765	7	5	c_eleg	10.898	10.898	2227	2227	1	c_brig	11.5714	11.051	2065	2545	2	c_bren	11.5714	11.5714	9786	9786	1	c_rema	10.8061	10.8061	6432	6432	1	c_japo	14.6531	14.6531	1070	1070	1	p_paci	13.2245	13.2245	1358	1358	1	a_lumb	12.2551	12.2551	7324	7324	1	NA	NA
K01A11.1	498	14.19013103	-0.904374539	5		c_eleg	10.8878	10.8878	6120	6120	1	c_brig	10.8878	10.8878	7815	7815	1	c_bren	10.8878	10.8878	6186	6186	1	c_rema	10.8878	10.8878	5701	5701	1	p_exsp	16.4286	13.85205	1732	2934.25	4	NA	NA	NA	NA	NA	NA	NA	NA	NA	NA	NA	NA	NA	NA
nhr-162	499	14.21800948	-0.904402003	3		c_eleg	10.5102	10.5102	730	730	1	c_brig	11.1939	11.1939	998	998	1	c_japo	16.2857	14.85033333	958	1305.666667	3	NA	NA	NA	NA	NA	NA	NA	NA	NA	NA	NA	NA	NA	NA	NA	NA	NA	NA	NA	NA	NA	NA	NA	NA	NA	NA
dnj-24	500	14.24588793	-0.904440496	6		c_eleg	14.7959	14.7959	11480	11480	1	c_brig	10.8878	10.77555	7769	9437	2	c_bren	10.8061	10.8061	16611	18610	2	c_rema	10.8061	10.8061	7636	7636	1	c_japo	12.5408	12.5408	1830	1830	1	a_lumb	12.5408	12.5408	16178	16393	2	NA	NA	NA	NA	NA	NA	NA	NA
Y39E4B.6	501	14.27376638	-0.904449331	5		c_eleg	14.0306	14.0306	7781	7781	1	c_brig	10.7755	10.65306667	6782	7857.666667	3	c_bren	12.9388	12.328	1285	9099.428571	7	c_rema	13.8878	11.93876667	1906	4782.833333	6	c_japo	11.6122	11.2704	9119	15924.5	2	NA	NA	NA	NA	NA	NA	NA	NA	NA	NA	NA	NA	NA	NA
ztf-29	502	14.30164483	-0.904455108	6		c_eleg	12.4388	12.4388	511	511	1	c_brig	15.4796	12.93266	459	3200	5	c_bren	10.8061	10.8061	3641	4252.5	2	c_rema	12.1633	12.1633	437	437	1	p_paci	13.3469	11.663275	3159	6959.25	4	a_lumb	12.8061	12.62245	11869	11869.5	2	NA	NA	NA	NA	NA	NA	NA	NA
F10D7.1	503	14.32952328	-0.904781406	3		c_eleg	15.8673	14.51892857	13471	14444.71429	7	p_exsp	13.2245	11.923475	3205	4013.25	4	a_lumb	10.5102	10.5102	6305	6305	1	NA	NA	NA	NA	NA	NA	NA	NA	NA	NA	NA	NA	NA	NA	NA	NA	NA	NA	NA	NA	NA	NA	NA	NA	NA	NA
str-177	504	14.35740173	-0.904836392	2		c_eleg	15.4796	15.4796	470	470	1	c_brig	11.8776	11.8776	78	78	1	NA	NA	NA	NA	NA	NA	NA	NA	NA	NA	NA	NA	NA	NA	NA	NA	NA	NA	NA	NA	NA	NA	NA	NA	NA	NA	NA	NA	NA	NA	NA	NA
ast-1	505	14.38528018	-0.904873723	3	4	c_eleg	11.1939	11.1939	36	36	1	c_bren	12.4388	11.55105	5658	8088.5	2	c_rema	12.6837	12.6837	3919	3919	1	NA	NA	NA	NA	NA	NA	NA	NA	NA	NA	NA	NA	NA	NA	NA	NA	NA	NA	NA	NA	NA	NA	NA	NA	NA	NA
ckk-1	506	14.41315863	-0.904982482		3
acr-17	507	14.44103708	-0.904998028	6		c_eleg	11.4898	11.4898	87	87	1	c_bren	10.8061	10.8061	121	121	1	c_rema	11.4898	11.4898	133	133	1	c_japo	14.0306	14.0306	2706	2706	1	p_paci	13.3673	13.3673	268	268	1	p_exsp	13.9694	12.63266667	255	1834.166667	6	NA	NA	NA	NA	NA	NA	NA	NA
glb-15	508	14.46891553	-0.905150769	5		c_eleg	12.1224	12.1224	3099	3099	1	c_brig	12.1224	11.93875	1404	2615	2	c_bren	12.1224	12.1224	6438	6438	1	c_rema	12.1224	11.3112	2876	4518	2	c_japo	14.2347	14.2347	1269	1269	1	NA	NA	NA	NA	NA	NA	NA	NA	NA	NA	NA	NA	NA	NA
F09F9.4	509	14.49679398	-0.905260867	1	6	c_eleg	13.0306	13.0306	1789	1789	1	NA	NA	NA	NA	NA	NA	NA	NA	NA	NA	NA	NA	NA	NA	NA	NA	NA	NA	NA	NA	NA	NA	NA	NA	NA	NA	NA	NA	NA	NA	NA	NA	NA	NA	NA	NA	NA	NA
C04F12.8	510	14.52467243	-0.905648003	5		c_eleg	11.4898	11.4898	244	244	1	c_brig	12.5408	12.5408	6516	6516	1	c_bren	14.7959	14.7959	11186	12708	2	c_rema	12.5408	12.0561	2275	6036	2	p_exsp	10.8878	10.8878	1728	1728	1	NA	NA	NA	NA	NA	NA	NA	NA	NA	NA	NA	NA	NA	NA
sax-7	511	14.55255088	-0.905763618		6
dyf-2	512	14.58042933	-0.905870106	3		c_eleg	11.4898	11.4898	128	128	1	p_paci	15.4796	15.4796	1404	1404	1	p_exsp	12.2959	12.2959	61	61	1	NA	NA	NA	NA	NA	NA	NA	NA	NA	NA	NA	NA	NA	NA	NA	NA	NA	NA	NA	NA	NA	NA	NA	NA	NA	NA
F49H12.4	513	14.60830778	-0.906178858	4		c_eleg	12.5204	12.5204	2407	2407	1	c_brig	12.5204	12.5204	2173	2173	1	c_rema	14.0306	14.0306	1821	1821	1	c_japo	12.8061	12.8061	1738	1738	1	NA	NA	NA	NA	NA	NA	NA	NA	NA	NA	NA	NA	NA	NA	NA	NA	NA	NA	NA	NA
cutl-27	514	14.65012545	-0.906698533	1		c_eleg	16.2857	14.5357	54	54.5	2	NA	NA	NA	NA	NA	NA	NA	NA	NA	NA	NA	NA	NA	NA	NA	NA	NA	NA	NA	NA	NA	NA	NA	NA	NA	NA	NA	NA	NA	NA	NA	NA	NA	NA	NA	NA	NA	NA
R05C11.2	514	14.65012545	-0.906698533	1		c_eleg	16.2857	14.5357	2750	2750.5	2	NA	NA	NA	NA	NA	NA	NA	NA	NA	NA	NA	NA	NA	NA	NA	NA	NA	NA	NA	NA	NA	NA	NA	NA	NA	NA	NA	NA	NA	NA	NA	NA	NA	NA	NA	NA	NA	NA
madd-4	515	14.69194313	-0.906957774	6	5	c_eleg	11.8367	11.8367	2484	2484	1	c_brig	11.8367	11.8367	2296	2296	1	c_bren	12.3061	11.99316667	2120	2855.666667	3	c_rema	12.1224	12.1224	2340	2340	1	c_japo	12.5204	12.5204	3344	3344	1	p_paci	13.3673	11.5449	24	1748	5	NA	NA	NA	NA	NA	NA	NA	NA
Y95B8A.4	516	14.71982158	-0.907047385	2		c_eleg	15.602	15.602	364	364	1	c_bren	10.7857	10.7857	14027	14034	2	NA	NA	NA	NA	NA	NA	NA	NA	NA	NA	NA	NA	NA	NA	NA	NA	NA	NA	NA	NA	NA	NA	NA	NA	NA	NA	NA	NA	NA	NA	NA	NA
F29B9.12	517	14.74770003	-0.907253856	5	3	c_eleg	12.1224	12.1224	1970	1970	1	c_brig	12.1224	12.1224	1217	1217	1	c_bren	12.1224	12.1224	1323	1327.5	2	c_rema	13.8878	12.62926667	17	534	3	p_paci	10.6837	10.6837	3862	3862	1	NA	NA	NA	NA	NA	NA	NA	NA	NA	NA	NA	NA	NA	NA
mcm-2	518	14.77557848	-0.907583301		2
sor-3	519	14.80345693	-0.9075923	3		c_eleg	12.5204	11.7857	1022	2464	2	c_brig	16.2857	13.15305	1256	3407	4	c_rema	12.6122	12.6122	1555	1555	1	NA	NA	NA	NA	NA	NA	NA	NA	NA	NA	NA	NA	NA	NA	NA	NA	NA	NA	NA	NA	NA	NA	NA	NA	NA	NA
asp-1	520	14.83133538	-0.907691205	3		c_eleg	12.5204	12.5204	4493	4493	1	c_bren	14.0306	14.0306	3756	3756	1	p_exsp	14.1735	13.02555	1452	1452.5	18	NA	NA	NA	NA	NA	NA	NA	NA	NA	NA	NA	NA	NA	NA	NA	NA	NA	NA	NA	NA	NA	NA	NA	NA	NA	NA
W05F2.4	521	14.85921383	-0.907787827		4
gon-1	522	14.88709228	-0.907956567	5	3	c_eleg	12.398	12.398	6671	7128	2	c_brig	14.2347	13.36736667	4549	11237.66667	3	c_bren	12.6837	11.38922857	7943	11372.57143	7	c_rema	13.0816	12.7398	13162	13530.5	2	c_japo	12.5204	12.5204	5686	5686	1	NA	NA	NA	NA	NA	NA	NA	NA	NA	NA	NA	NA	NA	NA
ced-1	523	14.91497073	-0.908031258	2		c_eleg	11.1939	11.1939	4389	4600	2	c_japo	15.602	15.602	2526	2526	1	NA	NA	NA	NA	NA	NA	NA	NA	NA	NA	NA	NA	NA	NA	NA	NA	NA	NA	NA	NA	NA	NA	NA	NA	NA	NA	NA	NA	NA	NA	NA	NA
pgp-9	524	14.94284918	-0.908051964	2		c_eleg	12.6122	12.6122	6570	6570	1	c_rema	15.8673	14.5357	1358	1358.5	2	NA	NA	NA	NA	NA	NA	NA	NA	NA	NA	NA	NA	NA	NA	NA	NA	NA	NA	NA	NA	NA	NA	NA	NA	NA	NA	NA	NA	NA	NA	NA	NA
F28H6.8	525	14.97072763	-0.908069452	1		c_eleg	15.4796	15.4796	680	1680	2	NA	NA	NA	NA	NA	NA	NA	NA	NA	NA	NA	NA	NA	NA	NA	NA	NA	NA	NA	NA	NA	NA	NA	NA	NA	NA	NA	NA	NA	NA	NA	NA	NA	NA	NA	NA	NA	NA
tsp-14	526	14.99860608	-0.908518945	5		c_eleg	12.5408	12.5408	1503	1503	1	c_brig	11.4898	11.4898	441	441	1	c_rema	11.4898	11.4898	2712	2712	1	c_japo	11.1735	11.1735	6772	6772	1	p_exsp	15.3367	13.5272	2889	4376	3	NA	NA	NA	NA	NA	NA	NA	NA	NA	NA	NA	NA	NA	NA
pdfr-1	527	15.02648453	-0.908623547		4
C09F5.3	528	15.05436298	-0.908659425		3
igeg-1	529	15.08224143	-0.908669037	3	2	c_eleg	11.4898	11.4898	2873	2873	1	c_rema	14.1735	14.1735	1085	1085	1	p_exsp	11.7551	11.7551	2592	2592	1	NA	NA	NA	NA	NA	NA	NA	NA	NA	NA	NA	NA	NA	NA	NA	NA	NA	NA	NA	NA	NA	NA	NA	NA	NA	NA
ssu-2	530	15.11011988	-0.90878973	7		c_eleg	13.4898	13.4898	8755	8755	1	c_brig	11.4898	11.4898	975	975	1	c_bren	11.8571	11.40305	842	1040.5	2	c_rema	14.6531	13.32996667	2247	13447.66667	3	c_japo	11.1633	11.1633	1321	1321	1	p_paci	11.8776	11.27045	334	21743.5	2	p_exsp	11.8571	11.40305	469	645	2	NA	NA
M4.1	531	15.13799833	-0.909346028	3	1	c_eleg	11.5714	11.5714	9807	9807	1	c_brig	15.8673	15.8673	958	958	1	a_lumb	10.7857	10.7857	4153	4153	1	NA	NA	NA	NA	NA	NA	NA	NA	NA	NA	NA	NA	NA	NA	NA	NA	NA	NA	NA	NA	NA	NA	NA	NA	NA	NA
ubql-1	532	15.16587678	-0.909412017		3
C34C12.6	533	15.19375523	-0.909618277	6		c_eleg	11.6122	11.20915	1913	4193	2	c_brig	10.5	10.5	3467	3467	1	c_rema	13.3469	13.3469	1849	1849	1	p_paci	15.3367	13.801	5364	5590.5	2	p_exsp	12.2653	11.54423333	1077	4520.666667	6	a_lumb	11.4592	11.4592	8597	8597	1	NA	NA	NA	NA	NA	NA	NA	NA
F02E11.7	534	15.22163368	-0.909709629	3		c_eleg	14.9184	14.13265	1911	1911.5	2	c_bren	13.3469	13.3469	5395	5395	1	c_japo	11.6122	11.6122	532	532	1	NA	NA	NA	NA	NA	NA	NA	NA	NA	NA	NA	NA	NA	NA	NA	NA	NA	NA	NA	NA	NA	NA	NA	NA	NA	NA
tpst-1	535	15.24951213	-0.90971639	6		c_eleg	10.8878	10.8878	3042	3042	1	c_brig	10.8878	10.8878	3609	3609	1	c_bren	14.9184	13.7653	2669	3853	2	c_rema	12.398	12.398	5032	5032	1	c_japo	13.3469	12.0238	1086	2243.333333	3	p_exsp	11.0408	11.0408	5310	5393.5	2	NA	NA	NA	NA	NA	NA	NA	NA
duox-2	536	15.27739058	-0.909895553	2		c_eleg	12.4388	11.4388	73	74	3	c_bren	16.2857	14.3129	959	1587.333333	3	NA	NA	NA	NA	NA	NA	NA	NA	NA	NA	NA	NA	NA	NA	NA	NA	NA	NA	NA	NA	NA	NA	NA	NA	NA	NA	NA	NA	NA	NA	NA	NA
gcl-1	537	15.30526903	-0.909911741		1
Y49A3A.4	538	15.33314748	-0.910254557	5		c_eleg	11.4898	11.08675	3070	5616	2	c_brig	10.6429	10.58165	3425	7998.5	2	c_bren	11.4592	11.4592	3887	3887	1	c_rema	10.6837	10.6837	5070	5070	1	c_japo	14.9184	14.9184	4306	4306	1	NA	NA	NA	NA	NA	NA	NA	NA	NA	NA	NA	NA	NA	NA
klc-2	539	15.36102593	-0.910397141	4		c_eleg	11.0612	11.0612	1347	1347	1	c_brig	11.0714	11.0714	1663	1663	1	c_rema	10.5408	10.5408	1557	1557	1	p_exsp	16.4286	15.6735	388	388.5	2	NA	NA	NA	NA	NA	NA	NA	NA	NA	NA	NA	NA	NA	NA	NA	NA	NA	NA	NA	NA
pxf-1	540	15.38890438	-0.910410047		4
pisy-1	541	15.41678283	-0.910533325	4		c_eleg	15.3367	15.3367	5655	5655	1	c_brig	10.5408	10.5408	2311	2311	1	c_rema	11.8367	11.3061	334	1355	2	a_lumb	11.3469	11.3469	10694	10694	1	NA	NA	NA	NA	NA	NA	NA	NA	NA	NA	NA	NA	NA	NA	NA	NA	NA	NA	NA	NA
efl-3	542	15.44466128	-0.9110582	7	6	c_eleg	12.5204	12.199	235	772	2	c_bren	13.0816	11.68162	644	4593.8	5	c_rema	11.5714	11.5714	142	142	1	c_japo	13.8878	12.54085	1284	3875.5	2	p_paci	10.8061	10.8061	502	502	1	p_exsp	12.1224	12.1224	2521	2521	1	a_lumb	11.7551	11.7551	6920	6920	1	NA	NA
ZK470.2	543	15.47253973	-0.911095797	2	4	c_eleg	13.0306	13.0306	4906	4906	1	c_bren	13.3673	13.3673	2570	2570	1	NA	NA	NA	NA	NA	NA	NA	NA	NA	NA	NA	NA	NA	NA	NA	NA	NA	NA	NA	NA	NA	NA	NA	NA	NA	NA	NA	NA	NA	NA	NA	NA
sdz-28	544	15.50041818	-0.911379002	2		c_eleg	12.1224	12.1224	5580	5580	1	c_bren	15.3367	15.3367	1837	1837	1	NA	NA	NA	NA	NA	NA	NA	NA	NA	NA	NA	NA	NA	NA	NA	NA	NA	NA	NA	NA	NA	NA	NA	NA	NA	NA	NA	NA	NA	NA	NA	NA
unc-6	545	15.52829663	-0.911442513		5
hrdl-1	546	15.55617508	-0.911507164	3		c_eleg	11.5714	11.5714	968	968	1	c_brig	15.602	15.602	1252	1252	1	p_exsp	10.9184	10.9184	1040	1040	1	NA	NA	NA	NA	NA	NA	NA	NA	NA	NA	NA	NA	NA	NA	NA	NA	NA	NA	NA	NA	NA	NA	NA	NA	NA	NA
ndnf-1	547	15.58405353	-0.911847855	5		c_eleg	12.5204	12.5204	202	202	1	c_brig	10.8061	10.8061	226	226	1	p_paci	13.3469	12.2602	1034	1114.5	2	p_exsp	13.3469	12.2602	1798	1880.5	2	a_lumb	13.2041	13.2041	19335	19335	1	NA	NA	NA	NA	NA	NA	NA	NA	NA	NA	NA	NA	NA	NA
clp-3	548	15.61193198	-0.911859028		4
atg-2	549	15.63981043	-0.912088103	5		c_eleg	14.2347	14.2347	3405	3405	1	c_bren	13.9694	13.9694	4914	4914	1	c_rema	10.949	10.87755	2028	2052	2	c_japo	10.9286	10.9286	710	710	1	p_exsp	10.8061	10.8061	345	345	1	NA	NA	NA	NA	NA	NA	NA	NA	NA	NA	NA	NA	NA	NA
clp-1	550	15.66768888	-0.912123005		3
F14B6.2	551	15.69556733	-0.912521435	3	2	c_eleg	11.5714	11.5255	4061	5074.5	2	c_brig	11.0408	11.0408	1444	1444	1	p_exsp	16.2857	12.38164	571	13532.2	5	NA	NA	NA	NA	NA	NA	NA	NA	NA	NA	NA	NA	NA	NA	NA	NA	NA	NA	NA	NA	NA	NA	NA	NA	NA	NA
F13B6.1	552	15.72344578	-0.912797005	5		c_eleg	11.5714	11.5714	3036	3036	1	c_brig	12.5204	12.5204	5271	5271	1	c_bren	11.5714	11.5714	3382	3399.5	2	c_rema	12.5204	12.5204	2836	2836	1	c_japo	14.7959	13.65815	2571	4872.5	2	NA	NA	NA	NA	NA	NA	NA	NA	NA	NA	NA	NA	NA	NA
T19B4.3	553	15.75132423	-0.912798598	3		c_eleg	13.4898	13.4898	906	906	1	c_brig	11.8367	11.8367	681	681	1	c_japo	14.0306	14.0306	1409	1409	1	NA	NA	NA	NA	NA	NA	NA	NA	NA	NA	NA	NA	NA	NA	NA	NA	NA	NA	NA	NA	NA	NA	NA	NA	NA	NA
ceh-43	554	15.77920268	-0.912800651	4	4	c_eleg	10.8061	10.7347	3512	4354.5	2	c_bren	12.5204	12.4558	6315	10117.33333	3	c_rema	14.7959	14.7959	4868	4868	1	p_exsp	11.3469	11.3469	6190	6190	1	NA	NA	NA	NA	NA	NA	NA	NA	NA	NA	NA	NA	NA	NA	NA	NA	NA	NA	NA	NA
cdh-12	555	15.80708113	-0.912818757		3
ephx-1	556	15.83495958	-0.913412595	5		c_eleg	11.8571	11.71425	164	1348.5	2	c_brig	10.949	10.89456667	4807	5300.666667	3	c_bren	13.3469	12.499975	551	3379.25	4	c_rema	15.8673	13.66124	2709	6236.1	10	a_lumb	11.3265	11.3265	3281	3281	1	NA	NA	NA	NA	NA	NA	NA	NA	NA	NA	NA	NA	NA	NA
unc-40	557	15.86283803	-0.913442847		5
C23H3.9	558	15.89071648	-0.913707412	4		c_eleg	12.2551	11.9439	3817	4331	2	c_brig	12.2551	11.7381	4401	4647.666667	3	c_bren	12.8061	12.09183333	6028	7427	3	c_japo	14.7959	14.7959	727	727	1	NA	NA	NA	NA	NA	NA	NA	NA	NA	NA	NA	NA	NA	NA	NA	NA	NA	NA	NA	NA
hot-3	559	15.91859493	-0.913824564	4		c_eleg	12.4388	12.4388	5659	5659	1	p_paci	11.4796	11.4796	11918	11918	1	p_exsp	15.602	13.73806667	2603	12927	3	a_lumb	11.3469	11.3469	52506	52506	1	NA	NA	NA	NA	NA	NA	NA	NA	NA	NA	NA	NA	NA	NA	NA	NA	NA	NA	NA	NA
phip-1	560	15.94647338	-0.913946255	1	5	c_eleg	11.3163	11.3163	345	503	3	NA	NA	NA	NA	NA	NA	NA	NA	NA	NA	NA	NA	NA	NA	NA	NA	NA	NA	NA	NA	NA	NA	NA	NA	NA	NA	NA	NA	NA	NA	NA	NA	NA	NA	NA	NA	NA	NA
lgc-55	561	15.97435183	-0.914196917	4	3	c_eleg	11.4898	11.0102	3665	3762	2	c_brig	16.4286	13.70845714	2443	3822.285714	7	c_bren	10.6633	10.59185	1775	1874	2	p_exsp	12.5408	12.4456	1826	4604	3	NA	NA	NA	NA	NA	NA	NA	NA	NA	NA	NA	NA	NA	NA	NA	NA	NA	NA	NA	NA
vab-19	562	16.00223028	-0.914433698	6		c_eleg	10.6327	10.6327	3755	3755	1	c_brig	10.8061	10.8061	6139	6139	1	c_bren	13.9694	11.84693333	3054	3410.333333	3	c_rema	14.7959	13.07687333	2014	8763.2	15	p_paci	12.5408	11.86735	1003	1972	2	a_lumb	13.2041	13.2041	3846	3846	1	NA	NA	NA	NA	NA	NA	NA	NA
tax-6	563	16.03010873	-0.914466476	4		c_eleg	13.3469	13.3469	10498	10498	1	c_bren	13.2857	12.9847	11585	11696	2	c_rema	12.5204	12.14966667	8034	8448.333333	3	a_lumb	13.0306	13.0306	1175	1175	1	NA	NA	NA	NA	NA	NA	NA	NA	NA	NA	NA	NA	NA	NA	NA	NA	NA	NA	NA	NA
C54E4.4	564	16.05798718	-0.914466606	4	1	c_eleg	12.2959	12.2959	2536	2536	1	c_brig	14.2347	14.2347	6648	6648	1	c_rema	14.3163	11.70918333	2323	8957	6	c_japo	11.8367	11.8367	3049	3049	1	NA	NA	NA	NA	NA	NA	NA	NA	NA	NA	NA	NA	NA	NA	NA	NA	NA	NA	NA	NA
nlr-1	565	16.08586563	-0.914487171	3	4	c_eleg	11.8571	11.3214	6729	12058.5	2	c_rema	13.4694	12.727025	338	515.75	4	c_japo	14.9184	13.86225	2952	3925.5	2	NA	NA	NA	NA	NA	NA	NA	NA	NA	NA	NA	NA	NA	NA	NA	NA	NA	NA	NA	NA	NA	NA	NA	NA	NA	NA
irg-7	566	16.11374408	-0.914644572	2		c_eleg	13.9796	13.9796	222	222	1	p_exsp	15.3367	12.2959	308	7145.5	8	NA	NA	NA	NA	NA	NA	NA	NA	NA	NA	NA	NA	NA	NA	NA	NA	NA	NA	NA	NA	NA	NA	NA	NA	NA	NA	NA	NA	NA	NA	NA	NA
cnt-2	567	16.14162253	-0.914862183		4
vab-8	568	16.16950098	-0.915072175		5
C48D5.3	569	16.19737943	-0.915166361	5		c_eleg	10.9286	10.9286	5799	5799	1	c_brig	10.9286	10.9286	4953	4953	1	c_rema	10.9286	10.9286	3913	3913	1	c_japo	13.2245	12.15306667	2936	3059.666667	3	p_paci	14.9184	14.9184	320	320	1	NA	NA	NA	NA	NA	NA	NA	NA	NA	NA	NA	NA	NA	NA
str-122	570	16.28101478	-0.915240918	1		c_eleg	15.3367	15.3367	1001	1001	1	NA	NA	NA	NA	NA	NA	NA	NA	NA	NA	NA	NA	NA	NA	NA	NA	NA	NA	NA	NA	NA	NA	NA	NA	NA	NA	NA	NA	NA	NA	NA	NA	NA	NA	NA	NA	NA	NA
ZC53.1	570	16.28101478	-0.915240918	1		c_eleg	15.3367	15.3367	1848	1848	1	NA	NA	NA	NA	NA	NA	NA	NA	NA	NA	NA	NA	NA	NA	NA	NA	NA	NA	NA	NA	NA	NA	NA	NA	NA	NA	NA	NA	NA	NA	NA	NA	NA	NA	NA	NA	NA	NA
folr-1	570	16.28101478	-0.915240918	1		c_eleg	15.3367	15.3367	1763	1763	1	NA	NA	NA	NA	NA	NA	NA	NA	NA	NA	NA	NA	NA	NA	NA	NA	NA	NA	NA	NA	NA	NA	NA	NA	NA	NA	NA	NA	NA	NA	NA	NA	NA	NA	NA	NA	NA	NA
F21G4.6	570	16.28101478	-0.915240918	1		c_eleg	15.3367	15.3367	84	84	1	NA	NA	NA	NA	NA	NA	NA	NA	NA	NA	NA	NA	NA	NA	NA	NA	NA	NA	NA	NA	NA	NA	NA	NA	NA	NA	NA	NA	NA	NA	NA	NA	NA	NA	NA	NA	NA	NA
rgs-9	570	16.28101478	-0.915240918	1		c_eleg	15.3367	15.3367	46	46	1	NA	NA	NA	NA	NA	NA	NA	NA	NA	NA	NA	NA	NA	NA	NA	NA	NA	NA	NA	NA	NA	NA	NA	NA	NA	NA	NA	NA	NA	NA	NA	NA	NA	NA	NA	NA	NA	NA
let-765	571	16.36465013	-0.915270623	2		c_eleg	10.5408	10.5408	2273	2273	1	c_brig	15.4796	15.4796	3475	3475	1	NA	NA	NA	NA	NA	NA	NA	NA	NA	NA	NA	NA	NA	NA	NA	NA	NA	NA	NA	NA	NA	NA	NA	NA	NA	NA	NA	NA	NA	NA	NA	NA
Y73B3A.18	572	16.39252858	-0.915383544		3
snf-6	573	16.42040703	-0.915466062	1	2	c_eleg	14.7959	14.7959	839	839	1	NA	NA	NA	NA	NA	NA	NA	NA	NA	NA	NA	NA	NA	NA	NA	NA	NA	NA	NA	NA	NA	NA	NA	NA	NA	NA	NA	NA	NA	NA	NA	NA	NA	NA	NA	NA	NA	NA
tpa-1	574	16.44828548	-0.915739932		3
plx-2	575	16.47616393	-0.915834715	7		c_eleg	11.3265	11.2398	2936	2936.5	2	c_brig	10.5306	10.5306	5798	5798	1	c_bren	10.6327	10.6327	8200	8200	1	c_rema	12.5408	12.5408	2346	2346	1	c_japo	15.1837	13.39795	552	1778	2	p_paci	13.3469	12.461725	454	697.25	4	a_lumb	10.5306	10.5306	4148	4148	1	NA	NA
egl-8	576	16.50404238	-0.915995592	6		c_eleg	10.8061	10.8061	6862	8938	2	c_brig	10.5204	10.5204	25	25	1	c_bren	14.7959	13.15303333	5527	6569.666667	3	c_rema	12.398	12.398	6477	6477	1	c_japo	13.4898	12.34185	4468	7753.5	2	p_paci	11.6122	11.6122	6433	6433	1	NA	NA	NA	NA	NA	NA	NA	NA
npr-35	577	16.53192083	-0.916158214	4		c_eleg	12.5204	11.87416667	254	4777.666667	3	c_bren	12.398	12.11735	154	2505.5	4	c_rema	12.5204	12.4796	4637	4637.5	2	c_japo	15.3367	13.56803333	1896	5874	3	NA	NA	NA	NA	NA	NA	NA	NA	NA	NA	NA	NA	NA	NA	NA	NA	NA	NA	NA	NA
egl-18	578	16.55979928	-0.916238127	4	3	c_eleg	12.4388	12.4388	18601	18601	1	c_brig	10.8061	10.66326667	6173	11979.66667	3	c_bren	12.398	11.45627143	1587	10345.28571	7	c_rema	15.8673	12.234675	7018	10631	4	NA	NA	NA	NA	NA	NA	NA	NA	NA	NA	NA	NA	NA	NA	NA	NA	NA	NA	NA	NA
crtc-1	579	16.58767773	-0.916373317	6		c_eleg	10.5102	10.5102	2924	2924	1	c_brig	12.5204	12.17855	12523	12795.5	2	c_bren	12.8061	12.329075	233	3714	4	c_rema	11.1735	11.1735	12671	12671	1	c_japo	11.1939	11.1939	1417	1417	1	p_exsp	16.4286	12.7177	7665	27754.66667	9	NA	NA	NA	NA	NA	NA	NA	NA
mrps-31	580	16.61555618	-0.916535241	4		c_eleg	12.9388	12.9388	2270	2270	1	c_brig	13.0816	13.0816	3173	3173	1	c_bren	12.9388	12.9388	1659	1659	1	c_rema	12.9388	12.9388	1854	1854	1	NA	NA	NA	NA	NA	NA	NA	NA	NA	NA	NA	NA	NA	NA	NA	NA	NA	NA	NA	NA
srg-33	581	16.64343463	-0.916979408	3		c_eleg	14.2347	14.2347	54	54	1	c_rema	11.1735	11.1735	29	29	1	c_japo	13.8878	12.41156667	1104	1284.666667	3	NA	NA	NA	NA	NA	NA	NA	NA	NA	NA	NA	NA	NA	NA	NA	NA	NA	NA	NA	NA	NA	NA	NA	NA	NA	NA
scav-2	582	16.67131307	-0.917265218		5
rga-6	583	16.69919152	-0.917441296		4
Y38F2AR.12	584	16.72706997	-0.917525261	2	2	c_eleg	11.1939	10.7898	8157	9939.2	5	p_exsp	14.2347	14.2347	3259	3259	1	NA	NA	NA	NA	NA	NA	NA	NA	NA	NA	NA	NA	NA	NA	NA	NA	NA	NA	NA	NA	NA	NA	NA	NA	NA	NA	NA	NA	NA	NA	NA	NA
swah-1	585	16.75494842	-0.917726593	4	5	c_eleg	11.4898	11.4898	2217	2217	1	c_brig	10.5204	10.5204	1671	1671	1	c_bren	11.8367	11.5816	2849	2849.5	2	c_rema	12.5204	11.59185	1246	3975	2	NA	NA	NA	NA	NA	NA	NA	NA	NA	NA	NA	NA	NA	NA	NA	NA	NA	NA	NA	NA
arrd-15	586	16.78282687	-0.917766895		4
Y105C5B.1418	587	16.81070532	-0.918028809	1		c_eleg	16.4286	13.59183333	263	53683.83333	6	NA	NA	NA	NA	NA	NA	NA	NA	NA	NA	NA	NA	NA	NA	NA	NA	NA	NA	NA	NA	NA	NA	NA	NA	NA	NA	NA	NA	NA	NA	NA	NA	NA	NA	NA	NA	NA	NA
M176.5	588	16.83858377	-0.918147199	4		c_eleg	11.8571	11.8571	3328	3328	1	c_brig	13.9694	11.51838	3267	5229.8	5	c_bren	11.8571	11.8571	3455	3473	2	c_rema	14.6531	14.6531	2948	2948	1	NA	NA	NA	NA	NA	NA	NA	NA	NA	NA	NA	NA	NA	NA	NA	NA	NA	NA	NA	NA
tbc-17	589	16.86646222	-0.918393174	2	5	c_eleg	14.9184	14.9184	5056	5056	1	c_bren	12.2551	12.2551	5050	6823	2	NA	NA	NA	NA	NA	NA	NA	NA	NA	NA	NA	NA	NA	NA	NA	NA	NA	NA	NA	NA	NA	NA	NA	NA	NA	NA	NA	NA	NA	NA	NA	NA
W09B7.3	590	16.9082799	-0.918896368	2		c_eleg	14.9184	12.11733333	946	1274	6	c_japo	13.9796	13.9796	595	595	1	NA	NA	NA	NA	NA	NA	NA	NA	NA	NA	NA	NA	NA	NA	NA	NA	NA	NA	NA	NA	NA	NA	NA	NA	NA	NA	NA	NA	NA	NA	NA	NA
F07B7.14	590	16.9082799	-0.918896368	2		c_eleg	14.9184	12.11733333	946	1274	6	c_japo	13.9796	13.9796	595	595	1	NA	NA	NA	NA	NA	NA	NA	NA	NA	NA	NA	NA	NA	NA	NA	NA	NA	NA	NA	NA	NA	NA	NA	NA	NA	NA	NA	NA	NA	NA	NA	NA
srz-63	591	16.95009757	-0.91892004	1		c_eleg	15.8673	14.5357	1644	1644.5	2	NA	NA	NA	NA	NA	NA	NA	NA	NA	NA	NA	NA	NA	NA	NA	NA	NA	NA	NA	NA	NA	NA	NA	NA	NA	NA	NA	NA	NA	NA	NA	NA	NA	NA	NA	NA	NA	NA
C55C3.1	592	16.97797602	-0.918952044	5		c_eleg	10.8061	10.8061	1336	1336	1	c_brig	13.4694	12.892875	831	1368.25	4	c_japo	13.0306	13.0306	2208	2208	1	p_exsp	11.1939	11.1939	2696	2696	1	a_lumb	13.3469	13.3469	6203	6203	1	NA	NA	NA	NA	NA	NA	NA	NA	NA	NA	NA	NA	NA	NA
acl-2	593	17.00585447	-0.919063184		5
elo-3	594	17.03373292	-0.919082853	2		c_eleg	12.5204	12.4796	2331	2331.5	2	c_rema	15.8673	14.08776	2059	2235	5	NA	NA	NA	NA	NA	NA	NA	NA	NA	NA	NA	NA	NA	NA	NA	NA	NA	NA	NA	NA	NA	NA	NA	NA	NA	NA	NA	NA	NA	NA	NA	NA
Y41D4B.24	595	17.06161137	-0.919403447	6		c_eleg	15.1837	13.63606667	6250	7117	3	c_brig	12.2551	12.18875	3161	3599	2	c_bren	10.8878	10.8878	3487	4636	2	c_rema	12.5408	12.073975	1097	3348.75	4	c_japo	11.051	11.051	290	290	1	a_lumb	12.398	12.398	1088	1088	1	NA	NA	NA	NA	NA	NA	NA	NA
epn-1	596	17.08948982	-0.919619963	6		c_eleg	11.7143	11.7143	537	537	1	c_brig	10.949	10.949	621	621	1	c_bren	12.1224	11.8061	303	744.5	2	c_rema	12.3061	12.3061	250	250	1	p_paci	12.4388	12.4388	717	717	1	p_exsp	15.7449	12.673475	728	1816.5	4	NA	NA	NA	NA	NA	NA	NA	NA
Y57G7A.11	597	17.11736827	-0.919667716	2		c_eleg	15.8673	14.5357	126	126.5	2	c_japo	11.7449	11.28913333	952	1063.666667	3	NA	NA	NA	NA	NA	NA	NA	NA	NA	NA	NA	NA	NA	NA	NA	NA	NA	NA	NA	NA	NA	NA	NA	NA	NA	NA	NA	NA	NA	NA	NA	NA
F10D11.6	598	17.14524672	-0.91968436	4		c_eleg	11.3163	10.92345	3745	4190	2	c_rema	13.9694	12.2398	390	390.5	2	p_paci	14.2347	12.56125	2267	2514.5	2	p_exsp	14.2347	12.56125	8018	8263.5	2	NA	NA	NA	NA	NA	NA	NA	NA	NA	NA	NA	NA	NA	NA	NA	NA	NA	NA	NA	NA
W02B8.1	599	17.17312517	-0.919732298	3		c_eleg	14.2347	14.2347	2922	2922	1	c_rema	10.6837	10.6837	2739	2739	1	c_japo	14.0306	11.92176667	195	470.6666667	3	NA	NA	NA	NA	NA	NA	NA	NA	NA	NA	NA	NA	NA	NA	NA	NA	NA	NA	NA	NA	NA	NA	NA	NA	NA	NA
pqn-18	600	17.20100362	-0.919786085	5		c_eleg	11.3469	11.2908	715	716	2	c_brig	11.3469	11.2908	813	814	2	c_bren	14.7959	12.34353333	8625	16436	3	c_rema	13.3469	11.7619	6224	12076.83333	6	c_japo	13.3469	12.0051	6630	6778.5	2	NA	NA	NA	NA	NA	NA	NA	NA	NA	NA	NA	NA	NA	NA
T27A10.6	601	17.22888207	-0.919859098		5
ksr-2	602	17.25676052	-0.919929489		3
lin-10	603	17.28463897	-0.919938944	5	3	c_eleg	13.2041	13.2041	3757	3757	1	c_brig	13.2041	12.66325	1620	7548	4	c_bren	13.2041	12.05783333	5459	5671.333333	3	c_rema	13.2041	11.81125	2896	4850.75	4	c_japo	11.1939	11.1939	9977	9977	1	NA	NA	NA	NA	NA	NA	NA	NA	NA	NA	NA	NA	NA	NA
bath-20	604	17.31251742	-0.920379467	2		c_eleg	11.3163	11.3163	547	547	1	c_bren	15.3367	15.3367	1837	1837	1	NA	NA	NA	NA	NA	NA	NA	NA	NA	NA	NA	NA	NA	NA	NA	NA	NA	NA	NA	NA	NA	NA	NA	NA	NA	NA	NA	NA	NA	NA	NA	NA
srd-42	605	17.34039587	-0.920380149	3		c_eleg	13.2857	13.2857	106	106	1	c_bren	12.2551	11.67345	95	96	2	c_rema	14.7959	12.7143	119	1080	2	NA	NA	NA	NA	NA	NA	NA	NA	NA	NA	NA	NA	NA	NA	NA	NA	NA	NA	NA	NA	NA	NA	NA	NA	NA	NA
gpa-4	606	17.36827432	-0.920475265		3
sdn-1	607	17.39615277	-0.921095109		4
C11E4.6	608	17.42403122	-0.921464994	3		c_eleg	13.8878	13.8878	10133	10133	1	c_bren	13.8878	13.8878	7859	7859	1	p_exsp	11.6327	11.6327	1138	1138	1	NA	NA	NA	NA	NA	NA	NA	NA	NA	NA	NA	NA	NA	NA	NA	NA	NA	NA	NA	NA	NA	NA	NA	NA	NA	NA
abt-4	609	17.45190967	-0.921504318	3		c_eleg	10.6633	10.6633	3143	3143	1	c_bren	15.4796	14.14285	238	6692.5	2	p_exsp	13.5612	12.69895	1873	3302	8	NA	NA	NA	NA	NA	NA	NA	NA	NA	NA	NA	NA	NA	NA	NA	NA	NA	NA	NA	NA	NA	NA	NA	NA	NA	NA
gnrr-4	610	17.47978812	-0.921565121	7		c_eleg	11.6327	11.08165	5319	5401.5	2	c_brig	11.6327	11.08165	4332	4422.5	2	c_bren	12.398	11.56466667	1478	4616.666667	3	c_rema	10.6837	10.60205	5540	9506.5	2	c_japo	11.1531	11.1531	4382	4382	1	p_paci	11.8571	11.8571	642	642	1	a_lumb	15.7449	11.9621	4682	25736.71429	7	NA	NA
cnb-1	611	17.50766657	-0.921619279	6		c_eleg	11.8367	11.38265	2558	2675.5	2	c_bren	11.8367	11.8367	2019	2060	2	c_rema	15.7449	12.46328	2083	4576.2	5	c_japo	12.1633	12.1633	1094	1094	1	p_paci	10.8878	10.8878	4043	4043	1	p_exsp	12.6837	11.31635	4263	5237.25	4	NA	NA	NA	NA	NA	NA	NA	NA
ptp-1	612	17.53554502	-0.921958283	4	4	c_eleg	10.9286	10.9286	3192	3192	1	c_bren	10.9286	10.9286	3269	3269	1	c_japo	11.0612	11.0612	5567	5567	1	p_exsp	14.7959	14.7959	3093	3150.5	2	NA	NA	NA	NA	NA	NA	NA	NA	NA	NA	NA	NA	NA	NA	NA	NA	NA	NA	NA	NA
bath-23	613	17.56342347	-0.922218082	2		c_eleg	10.8061	10.8061	521	521	1	c_bren	15.3367	15.3367	1837	1837	1	NA	NA	NA	NA	NA	NA	NA	NA	NA	NA	NA	NA	NA	NA	NA	NA	NA	NA	NA	NA	NA	NA	NA	NA	NA	NA	NA	NA	NA	NA	NA	NA
T05C7.8	614	17.59130192	-0.922404945	1		c_eleg	15.1837	15.1837	4677	4677	1	NA	NA	NA	NA	NA	NA	NA	NA	NA	NA	NA	NA	NA	NA	NA	NA	NA	NA	NA	NA	NA	NA	NA	NA	NA	NA	NA	NA	NA	NA	NA	NA	NA	NA	NA	NA	NA	NA
T25G12.11	615	17.61918037	-0.923024703	1		c_eleg	15.3367	14.9949	219	847.5	2	NA	NA	NA	NA	NA	NA	NA	NA	NA	NA	NA	NA	NA	NA	NA	NA	NA	NA	NA	NA	NA	NA	NA	NA	NA	NA	NA	NA	NA	NA	NA	NA	NA	NA	NA	NA	NA	NA
Y95B8A.8	616	17.64705882	-0.923775139	5		c_eleg	13.8878	13.8878	5297	5297	1	c_brig	11.5714	11.5714	2822	2822	1	c_bren	11.1633	11.1633	8997	8997	1	c_rema	14.1224	13.18875	2880	4139.5	2	a_lumb	11.5714	11.5714	6567	6567	1	NA	NA	NA	NA	NA	NA	NA	NA	NA	NA	NA	NA	NA	NA
pqn-48	617	17.67493727	-0.924007978		4
lgc-50	618	17.70281572	-0.92424129	5	3	c_eleg	11.3163	10.9898	3941	5896.5	2	c_bren	10.9286	10.9286	4289	4289	1	c_rema	11.3163	10.92345	15878	17113.5	2	p_paci	16.2857	16.0765	5354	5354.5	2	p_exsp	10.6429	10.6429	7133	7133	1	NA	NA	NA	NA	NA	NA	NA	NA	NA	NA	NA	NA	NA	NA
H17B01.5	619	17.73069417	-0.924373099	4		c_eleg	15.8673	13.35826667	165	8165.777778	9	c_bren	11.8776	11.32655	3610	5511.5	4	c_rema	11.1735	11.1735	6783	6783	1	c_japo	12.1224	12.1224	5989	5989	1	NA	NA	NA	NA	NA	NA	NA	NA	NA	NA	NA	NA	NA	NA	NA	NA	NA	NA	NA	NA
Y53F4B.12	620	17.75857262	-0.924457728	5		c_eleg	13.0816	13.0816	1008	1008	1	c_brig	12.6837	11.9286	1723	6804.5	4	c_bren	11.7551	11.7551	854	859.5	2	c_rema	11.7551	11.7551	1160	1160	1	p_exsp	13.7551	12.7959	2073	3490.5	2	NA	NA	NA	NA	NA	NA	NA	NA	NA	NA	NA	NA	NA	NA
Y62H9A.9	621	17.78645107	-0.924459469	2		c_eleg	13.2041	13.2041	1575	1575	1	c_rema	15.4796	13.311225	497	2687.5	4	NA	NA	NA	NA	NA	NA	NA	NA	NA	NA	NA	NA	NA	NA	NA	NA	NA	NA	NA	NA	NA	NA	NA	NA	NA	NA	NA	NA	NA	NA	NA	NA
lin-11	622	17.81432952	-0.924572116	3	4	c_eleg	14.2347	12.37142	6921	9601.4	5	c_japo	14.9184	12.7092	52	108.5	2	a_lumb	12.5204	11.44896667	2071	12681.33333	3	NA	NA	NA	NA	NA	NA	NA	NA	NA	NA	NA	NA	NA	NA	NA	NA	NA	NA	NA	NA	NA	NA	NA	NA	NA	NA
sms-1	623	17.84220797	-0.924691112		5
tag-278	624	17.87008642	-0.924758184	3		c_eleg	11.6122	11.6122	337	337	1	c_japo	12.4388	11.6888	2977	3964.5	4	p_exsp	15.3367	14.2551	780	984.5	2	NA	NA	NA	NA	NA	NA	NA	NA	NA	NA	NA	NA	NA	NA	NA	NA	NA	NA	NA	NA	NA	NA	NA	NA	NA	NA
T04B8.5	625	17.89796487	-0.92506984	4		c_eleg	13.4898	13.4898	1632	1632	1	c_brig	10.4082	10.4082	1015	1015	1	c_bren	13.4898	11.65306667	729	962.3333333	3	c_rema	13.4898	13.4898	2290	2290	1	NA	NA	NA	NA	NA	NA	NA	NA	NA	NA	NA	NA	NA	NA	NA	NA	NA	NA	NA	NA
test-1	626	17.92584332	-0.925190622		4
K11G12.6	627	17.95372177	-0.92530355	2		c_eleg	11.5714	11.5714	12	12	1	p_exsp	15.1837	15.1837	1571	1571	1	NA	NA	NA	NA	NA	NA	NA	NA	NA	NA	NA	NA	NA	NA	NA	NA	NA	NA	NA	NA	NA	NA	NA	NA	NA	NA	NA	NA	NA	NA	NA	NA
H01M10.2	628	17.98160022	-0.925374816	5		c_eleg	10.898	10.898	6030	6030	1	c_brig	11.5714	11.051	4637	5117	2	c_bren	11.5714	11.5714	3883	3883	1	c_rema	10.8061	10.8061	3517	3517	1	c_japo	14.6531	14.6531	19263	19263	1	NA	NA	NA	NA	NA	NA	NA	NA	NA	NA	NA	NA	NA	NA
dnj-27	629	18.00947867	-0.925462961	2	2	c_eleg	11.1939	11.1939	4880	5091	2	c_japo	15.602	15.602	5895	5895	1	NA	NA	NA	NA	NA	NA	NA	NA	NA	NA	NA	NA	NA	NA	NA	NA	NA	NA	NA	NA	NA	NA	NA	NA	NA	NA	NA	NA	NA	NA	NA	NA
ptc-3	630	18.03735712	-0.925518497	3	3	c_eleg	11.4898	11.4898	1435	1435	1	c_bren	10.8061	10.8061	5208	5208	1	c_rema	12.6837	11.7449	4412	8048.5	2	NA	NA	NA	NA	NA	NA	NA	NA	NA	NA	NA	NA	NA	NA	NA	NA	NA	NA	NA	NA	NA	NA	NA	NA	NA	NA
B0348.5	631	18.09311402	-0.925635108		1
attf-3	631	18.09311402	-0.925635108		1
Y57G11B.5	631	18.09311402	-0.925635108		1
vha-8	632	18.14887092	-0.925660965	4		c_eleg	14.1735	13.02555	509	509.5	2	c_bren	13.2857	13.2857	446	446	1	c_rema	12.5408	12.5408	466	466	1	p_paci	11.1735	11.1735	1400	1400	1	NA	NA	NA	NA	NA	NA	NA	NA	NA	NA	NA	NA	NA	NA	NA	NA	NA	NA	NA	NA
toca-1	633	18.17674937	-0.926263816	5		c_eleg	12.398	12.398	728	728	1	c_bren	12.398	12.12246667	208	2676.333333	3	c_rema	12.398	12.07655	3895	4190.5	2	c_japo	12.398	12.398	1216	1216	1	p_exsp	13.2245	13.2245	7503	7503	1	NA	NA	NA	NA	NA	NA	NA	NA	NA	NA	NA	NA	NA	NA
twk-29	634	18.20462782	-0.926280754	4		c_eleg	12.398	12.398	160	160	1	c_brig	11.4898	11.4898	219	219	1	c_bren	14.0306	14.0306	1850	2225.5	2	a_lumb	13.3673	12.3571	5806	7399	2	NA	NA	NA	NA	NA	NA	NA	NA	NA	NA	NA	NA	NA	NA	NA	NA	NA	NA	NA	NA
cut-4	635	18.23250627	-0.926311155	4		c_eleg	11.8367	11.8367	9138	9138	1	c_bren	13.0816	13.0816	6518	6518	1	c_rema	13.0816	13.0816	6613	6613	1	p_exsp	13.7551	13.39285	4653	5843	2	NA	NA	NA	NA	NA	NA	NA	NA	NA	NA	NA	NA	NA	NA	NA	NA	NA	NA	NA	NA
W04B5.3	636	18.26038472	-0.926627		1
Y73E7A.3	637	18.28826317	-0.926651544		2
tiar-3	638	18.31614162	-0.926665358	4	1	c_eleg	14.0306	12.0102	44	1082.333333	3	c_brig	12.5204	11.66325	1343	1520	2	c_bren	14.0306	12.4796	266	266.5	2	c_rema	12.5204	12.5204	786	786	1	NA	NA	NA	NA	NA	NA	NA	NA	NA	NA	NA	NA	NA	NA	NA	NA	NA	NA	NA	NA
ham-1	639	18.34402007	-0.926882143	6	1	c_eleg	12.5204	11.7041	6515	7223.5	2	c_brig	12.8061	12.8061	3853	3853	1	c_bren	12.5204	12.5204	4978	4978	1	c_rema	12.8061	12.3316	4573	6090.5	2	c_japo	12.9388	12.40136667	1357	3936	3	a_lumb	12.5408	11.67345	2893	3536	2	NA	NA	NA	NA	NA	NA	NA	NA
C17H12.2	640	18.37189852	-0.927017575	3		c_eleg	14.1735	13.02555	913	913.5	2	c_bren	13.2857	13.2857	606	606	1	c_rema	12.5408	12.5408	646	646	1	NA	NA	NA	NA	NA	NA	NA	NA	NA	NA	NA	NA	NA	NA	NA	NA	NA	NA	NA	NA	NA	NA	NA	NA	NA	NA
mtq-2	641	18.39977697	-0.927431197	4		c_eleg	12.398	12.398	1267	1662	2	c_bren	13.3469	13.3469	1463	1463	1	c_rema	12.8061	12.0765	2727	2728	2	c_japo	13.3469	13.3469	360	360	1	NA	NA	NA	NA	NA	NA	NA	NA	NA	NA	NA	NA	NA	NA	NA	NA	NA	NA	NA	NA
nlp-9	642	18.42765542	-0.928277863	4		c_eleg	14.7959	14.0816	1175	1209	2	c_brig	12.1224	11.8197	452	863.3333333	3	c_bren	12.398	11.4643	1097	1566.25	4	c_rema	12.1224	11.11225	1068	2059.166667	6	NA	NA	NA	NA	NA	NA	NA	NA	NA	NA	NA	NA	NA	NA	NA	NA	NA	NA	NA	NA
F43C11.11	643	18.45553387	-0.928330297	1	1	c_eleg	14.2347	14.2347	70	70	1	NA	NA	NA	NA	NA	NA	NA	NA	NA	NA	NA	NA	NA	NA	NA	NA	NA	NA	NA	NA	NA	NA	NA	NA	NA	NA	NA	NA	NA	NA	NA	NA	NA	NA	NA	NA	NA	NA
cutl-15	644	18.48341232	-0.928912706	3		c_eleg	12.398	12.398	2196	2196	1	c_brig	13.0816	13.0816	2568	2568	1	c_bren	14.2347	13.60203333	1528	2633.333333	3	NA	NA	NA	NA	NA	NA	NA	NA	NA	NA	NA	NA	NA	NA	NA	NA	NA	NA	NA	NA	NA	NA	NA	NA	NA	NA
Y73B6A.1	645	18.51129077	-0.929151324	1		c_eleg	15.7449	14.13265	9119	24345	2	NA	NA	NA	NA	NA	NA	NA	NA	NA	NA	NA	NA	NA	NA	NA	NA	NA	NA	NA	NA	NA	NA	NA	NA	NA	NA	NA	NA	NA	NA	NA	NA	NA	NA	NA	NA	NA	NA
unc-1	646	18.53916922	-0.929228506	6		c_eleg	11.8367	11.8367	1947	1947	1	c_brig	11.8367	11.8367	1305	1305	1	c_bren	11.8367	11.8367	2197	2197	1	c_rema	11.8367	11.8367	1848	1848	1	p_exsp	14.7959	13.18875	959	3437.5	2	a_lumb	10.5102	10.5102	1065	1065	1	NA	NA	NA	NA	NA	NA	NA	NA
ech-5	647	18.56704767	-0.929237975		3
pqn-22	648	18.59492612	-0.929392417		4
msp-10	649	18.6367438	-0.929446673	2		c_eleg	11.1939	11.1939	418	546.5	2	p_exsp	16.4286	13.48572	136	356.4	5	NA	NA	NA	NA	NA	NA	NA	NA	NA	NA	NA	NA	NA	NA	NA	NA	NA	NA	NA	NA	NA	NA	NA	NA	NA	NA	NA	NA	NA	NA	NA	NA
msp-81	649	18.6367438	-0.929446673	2		c_eleg	11.1939	11.1939	482	610.5	2	p_exsp	16.4286	13.48572	136	356.4	5	NA	NA	NA	NA	NA	NA	NA	NA	NA	NA	NA	NA	NA	NA	NA	NA	NA	NA	NA	NA	NA	NA	NA	NA	NA	NA	NA	NA	NA	NA	NA	NA
ttc-7	650	18.67856147	-0.929462084		3
ptr-21	651	18.70643992	-0.929761795	5		c_eleg	11.8776	11.8776	4512	4512	1	c_brig	10.9184	10.87076667	8683	11136.66667	3	c_bren	13.2857	12.188775	832	7849.5	4	c_rema	11.4898	11.4898	4812	4812	1	p_exsp	13.6327	13.6327	8552	8552	1	NA	NA	NA	NA	NA	NA	NA	NA	NA	NA	NA	NA	NA	NA
olrn-1	652	18.73431837	-0.929815936	4	2	c_eleg	12.398	12.07655	7557	9190.5	2	c_brig	11.6122	11.6122	11290	11290	1	c_japo	10.5204	10.5204	1877	1877	1	p_exsp	15.4796	15.4796	519	519	2	NA	NA	NA	NA	NA	NA	NA	NA	NA	NA	NA	NA	NA	NA	NA	NA	NA	NA	NA	NA
dmsr-7	653	18.76219682	-0.929886658	4		c_eleg	13.3469	13.14285	1210	3216.5	2	c_brig	12.5408	12.5408	684	684	1	c_rema	13.0816	13.0816	589	589	1	p_exsp	12.398	12.11735	864	928.5	2	NA	NA	NA	NA	NA	NA	NA	NA	NA	NA	NA	NA	NA	NA	NA	NA	NA	NA	NA	NA
teg-4	654	18.79007527	-0.930078222		3
oatr-1	655	18.81795372	-0.930097136	2		c_eleg	14.2347	14.2347	7393	7393	1	c_bren	14.2347	12.05615	515	8146.75	4	NA	NA	NA	NA	NA	NA	NA	NA	NA	NA	NA	NA	NA	NA	NA	NA	NA	NA	NA	NA	NA	NA	NA	NA	NA	NA	NA	NA	NA	NA	NA	NA
AH9.1	656	18.84583217	-0.930111529	4		c_eleg	12.0102	12.0102	8003	8003	1	c_bren	12.8061	12.62245	3341	3341.5	2	c_japo	12.2551	12.13265	720	3162.5	2	a_lumb	14.6531	13.9388	12409	16155.5	2	NA	NA	NA	NA	NA	NA	NA	NA	NA	NA	NA	NA	NA	NA	NA	NA	NA	NA	NA	NA
nhr-242	657	18.87371062	-0.930155319	3		c_eleg	13.2041	13.2041	10553	10553	1	c_brig	13.3469	12.5918	4073	4073.5	2	c_bren	13.3469	13.2602	370	696.5	2	NA	NA	NA	NA	NA	NA	NA	NA	NA	NA	NA	NA	NA	NA	NA	NA	NA	NA	NA	NA	NA	NA	NA	NA	NA	NA
plst-1	658	18.90158907	-0.930238557		4
zag-1	659	18.92946752	-0.930365215	6	5	c_eleg	13.0306	11.90815	2329	6722	2	c_brig	13.2041	11.5536	2791	6471.75	4	c_bren	14.7959	12.70155	7042	14158.75	4	c_japo	10.9286	10.9286	3786	3786	1	p_exsp	10.8878	10.8878	267	267	1	a_lumb	10.7755	10.7755	2900	2900	1	NA	NA	NA	NA	NA	NA	NA	NA
gcy-28	660	18.95734597	-0.930550016	3	5	c_eleg	11.1735	11.1735	8595	8595	1	p_exsp	14.7959	12.50204	93	2717.4	5	a_lumb	11.4898	11.4898	14706	14706	1	NA	NA	NA	NA	NA	NA	NA	NA	NA	NA	NA	NA	NA	NA	NA	NA	NA	NA	NA	NA	NA	NA	NA	NA	NA	NA
twk-46	661	18.98522442	-0.930833111	4		c_eleg	12.5204	12.5204	4855	4855	1	c_brig	11.3469	11.3469	5974	5974	1	c_bren	14.0306	14.0306	3276	3276	1	a_lumb	13.0816	11.9847	1185	18806	4	NA	NA	NA	NA	NA	NA	NA	NA	NA	NA	NA	NA	NA	NA	NA	NA	NA	NA	NA	NA
lgc-47	662	19.01310287	-0.93127227		2
bus-2	663	19.04098132	-0.931296645	4		c_eleg	15.1837	13.63606667	9211	10616	3	c_brig	12.2551	12.18875	3815	4253	2	c_bren	10.8878	10.8878	3579	4728	2	c_rema	12.5408	12.073975	6330	7272.25	4	NA	NA	NA	NA	NA	NA	NA	NA	NA	NA	NA	NA	NA	NA	NA	NA	NA	NA	NA	NA
cnnm-1	664	19.06885977	-0.931470642	4		c_eleg	14.9184	14.9184	9427	9427	1	c_brig	12.398	11.4643	5025	5376.5	2	c_bren	10.6837	10.6837	4912	4912	1	c_japo	11.4898	11.4898	6769	7165.5	2	NA	NA	NA	NA	NA	NA	NA	NA	NA	NA	NA	NA	NA	NA	NA	NA	NA	NA	NA	NA
B0457.6	665	19.09673822	-0.931500154	5		c_eleg	10.6633	10.6633	333	333	1	c_brig	11.7143	11.40816667	160	2313.333333	3	c_bren	15.602	14	366	3517	2	c_rema	12.398	12.398	236	236	1	c_japo	10.5102	10.5102	152	152	1	NA	NA	NA	NA	NA	NA	NA	NA	NA	NA	NA	NA	NA	NA
Y51H4A.25	666	19.12461667	-0.931506957	4		c_eleg	10.5102	10.5102	3189	3189	1	c_brig	12.2551	12.2551	41	41	1	p_exsp	15.4796	14.38265	1186	4068.5	10	a_lumb	10.5	10.5	8173	8173	1	NA	NA	NA	NA	NA	NA	NA	NA	NA	NA	NA	NA	NA	NA	NA	NA	NA	NA	NA	NA
puf-6	667	19.15249512	-0.931592486	3	1	c_eleg	14.6531	12.6684	616	1679	2	c_brig	13.3673	12.21935	669	4218.5	2	a_lumb	13.2245	12.18026667	4196	5472.333333	3	NA	NA	NA	NA	NA	NA	NA	NA	NA	NA	NA	NA	NA	NA	NA	NA	NA	NA	NA	NA	NA	NA	NA	NA	NA	NA
gfi-2	668	19.18037357	-0.931638693	5		c_eleg	12.2551	12.2551	3525	3525	1	c_brig	13.3469	12.438775	2438	6203.25	4	c_bren	13.0816	13.0816	7943	8533	2	c_rema	13.2041	12.2109	86	3070.333333	3	a_lumb	11.5714	11.2296	8924	9149	2	NA	NA	NA	NA	NA	NA	NA	NA	NA	NA	NA	NA	NA	NA
nhr-11	669	19.20825202	-0.931790846	7		c_eleg	11.0612	11.0612	4409	4409	1	c_brig	11.3265	11.12245	15001	16006.5	2	c_bren	14.2347	12.6939	2033	4633	2	c_rema	12.9388	12.9388	4045	4045	1	c_japo	10.5306	10.5306	769	769	1	p_paci	12.6122	12.6122	2072	2072	1	p_exsp	12.8061	11.9898	3235	4257.5	2	NA	NA
lsy-22	670	19.23613047	-0.931813098	4		c_eleg	13.0816	11.94385	3381	7347.5	2	c_brig	12.398	11.6429	9601	14827	2	c_bren	12.6837	11.17641429	2634	6941.428571	7	c_rema	14.9184	13.2313	2827	6562.333333	3	NA	NA	NA	NA	NA	NA	NA	NA	NA	NA	NA	NA	NA	NA	NA	NA	NA	NA	NA	NA
srab-14	671	19.26400892	-0.931864373	3		c_eleg	12.2551	12.2551	3149	3985.5	2	c_brig	14.7959	14.7959	2521	2521	1	c_bren	11.7551	11.7551	9850	9850	1	NA	NA	NA	NA	NA	NA	NA	NA	NA	NA	NA	NA	NA	NA	NA	NA	NA	NA	NA	NA	NA	NA	NA	NA	NA	NA
T05H4.15	672	19.29188737	-0.931888598	3		c_eleg	14.9184	13.5204	419	420	3	c_bren	13.1735	13.1735	8503	8503	1	c_rema	10.898	10.898	2425	2425	1	NA	NA	NA	NA	NA	NA	NA	NA	NA	NA	NA	NA	NA	NA	NA	NA	NA	NA	NA	NA	NA	NA	NA	NA	NA	NA
K07E8.7	673	19.31976582	-0.931961987		3
F35F11.2	674	19.34764427	-0.931975803	2		c_eleg	14.7959	12.59183333	4107	7716.666667	3	c_rema	13.5612	13.5612	491	491	1	NA	NA	NA	NA	NA	NA	NA	NA	NA	NA	NA	NA	NA	NA	NA	NA	NA	NA	NA	NA	NA	NA	NA	NA	NA	NA	NA	NA	NA	NA	NA	NA
hum-5	675	19.37552272	-0.93206439	4	5	c_eleg	12.5204	12.13775	562	595	2	c_brig	14.1735	12.7279	787	824.3333333	3	c_bren	11.7551	11.7551	1127	1127	1	c_rema	12.6837	12.31973333	1149	2179.333333	3	NA	NA	NA	NA	NA	NA	NA	NA	NA	NA	NA	NA	NA	NA	NA	NA	NA	NA	NA	NA
clr-1	676	19.40340117	-0.932528823	5		c_eleg	11.1735	11.1735	3505	3505	1	c_brig	12.1224	11.89285	2077	2286.5	2	c_bren	15.1837	13.1786	1802	2546.5	2	c_rema	11.1735	11.1735	3552	3552	1	p_exsp	12.2551	11.54761667	33	1139.333333	6	NA	NA	NA	NA	NA	NA	NA	NA	NA	NA	NA	NA	NA	NA
lgc-35	677	19.43127962	-0.932596335	4		c_eleg	12.8061	12.8061	1969	1969	1	c_bren	12.5204	12.4796	2262	2262.5	2	c_rema	12.6837	12.60543333	3002	3519.333333	3	p_exsp	13.3673	13.3673	4076	4076	2	NA	NA	NA	NA	NA	NA	NA	NA	NA	NA	NA	NA	NA	NA	NA	NA	NA	NA	NA	NA
C53C7.3	678	19.4730973	-0.932756807	1	1	c_eleg	10.8061	10.8061	24641	24641	1	NA	NA	NA	NA	NA	NA	NA	NA	NA	NA	NA	NA	NA	NA	NA	NA	NA	NA	NA	NA	NA	NA	NA	NA	NA	NA	NA	NA	NA	NA	NA	NA	NA	NA	NA	NA	NA	NA
frm-10	678	19.4730973	-0.932756807	1	1	c_eleg	10.8061	10.8061	435	435	1	NA	NA	NA	NA	NA	NA	NA	NA	NA	NA	NA	NA	NA	NA	NA	NA	NA	NA	NA	NA	NA	NA	NA	NA	NA	NA	NA	NA	NA	NA	NA	NA	NA	NA	NA	NA	NA	NA
F13E9.1	679	19.51491497	-0.932971896		5
Y52B11A.4	680	19.54279342	-0.933072748	3	4	c_eleg	11.6633	11.6633	612	612	1	c_bren	14.6531	12.35205	7421	25139	4	c_rema	12.1633	12.1633	4057	4057	1	NA	NA	NA	NA	NA	NA	NA	NA	NA	NA	NA	NA	NA	NA	NA	NA	NA	NA	NA	NA	NA	NA	NA	NA	NA	NA
cng-1	681	19.57067187	-0.933145904	4		c_eleg	12.6122	12.6122	1169	2191	2	p_paci	15.7449	13.75	2002	3390.25	4	p_exsp	10.6633	10.6633	4892	4892	1	a_lumb	11.1735	11.1735	10436	10436	1	NA	NA	NA	NA	NA	NA	NA	NA	NA	NA	NA	NA	NA	NA	NA	NA	NA	NA	NA	NA
R06A10.4	682	19.59855032	-0.933157358	5		c_eleg	13.3469	13.3469	92	92	1	c_brig	15.3367	12.801025	132	5316.75	4	c_bren	10.6837	10.6837	12529	12529	1	c_rema	11.4898	11.34693333	4746	6617	3	a_lumb	10.9184	10.9184	12241	12241	1	NA	NA	NA	NA	NA	NA	NA	NA	NA	NA	NA	NA	NA	NA
shc-2	683	19.62642877	-0.933265584		5
flr-2	684	19.65430722	-0.93334225	2		c_eleg	12.5408	12.5408	4354	4354	1	p_exsp	14.6531	14.6531	591	772.5	2	NA	NA	NA	NA	NA	NA	NA	NA	NA	NA	NA	NA	NA	NA	NA	NA	NA	NA	NA	NA	NA	NA	NA	NA	NA	NA	NA	NA	NA	NA	NA	NA
H18N23.2	685	19.68218567	-0.933390905	8		c_eleg	11.6633	11.33165	90	2682.5	4	c_brig	10.6633	10.6633	3046	3046	1	c_bren	11.1735	11.1735	2042	2042	1	c_rema	11.8367	11.36225	1823	4694	2	c_japo	11.1939	10.86225	7014	7377	2	p_paci	14.9184	13.6786	667	1257	2	p_exsp	12.4388	12.4388	669	669	1	a_lumb	10.8061
arrd-1	686	19.71006412	-0.933440775	4		c_eleg	13.4898	13.4898	1324	1324	1	c_bren	15.1837	12.85306	179	1317.6	5	c_rema	10.8878	10.8878	1691	1691	1	c_japo	11.1939	11.1939	511	511	1	NA	NA	NA	NA	NA	NA	NA	NA	NA	NA	NA	NA	NA	NA	NA	NA	NA	NA	NA	NA
W02D9.8	687	19.77976025	-0.933603489	1		c_eleg	14.9184	14.9184	819	819	1	NA	NA	NA	NA	NA	NA	NA	NA	NA	NA	NA	NA	NA	NA	NA	NA	NA	NA	NA	NA	NA	NA	NA	NA	NA	NA	NA	NA	NA	NA	NA	NA	NA	NA	NA	NA	NA	NA
tsg-101	687	19.77976025	-0.933603489	1		c_eleg	14.9184	14.9184	1345	1345	1	NA	NA	NA	NA	NA	NA	NA	NA	NA	NA	NA	NA	NA	NA	NA	NA	NA	NA	NA	NA	NA	NA	NA	NA	NA	NA	NA	NA	NA	NA	NA	NA	NA	NA	NA	NA	NA	NA
Y116A8B.1	687	19.77976025	-0.933603489	1		c_eleg	14.9184	14.9184	54	54	1	NA	NA	NA	NA	NA	NA	NA	NA	NA	NA	NA	NA	NA	NA	NA	NA	NA	NA	NA	NA	NA	NA	NA	NA	NA	NA	NA	NA	NA	NA	NA	NA	NA	NA	NA	NA	NA	NA
unc-33	687	19.77976025	-0.933603489	1		c_eleg	14.9184	14.9184	895	895	1	NA	NA	NA	NA	NA	NA	NA	NA	NA	NA	NA	NA	NA	NA	NA	NA	NA	NA	NA	NA	NA	NA	NA	NA	NA	NA	NA	NA	NA	NA	NA	NA	NA	NA	NA	NA	NA	NA
M02D8.5	688	19.84945637	-0.933662285		2
tyr-2	689	19.87733482	-0.934178227	2		c_eleg	14.9184	14.9184	2541	2541	1	c_brig	11.8776	11.34185	6432	6432.5	2	NA	NA	NA	NA	NA	NA	NA	NA	NA	NA	NA	NA	NA	NA	NA	NA	NA	NA	NA	NA	NA	NA	NA	NA	NA	NA	NA	NA	NA	NA	NA	NA
dct-1	690	19.90521327	-0.93421971	3		c_eleg	14.0306	12.05103333	4193	5727.333333	3	c_brig	14.0306	14.0306	7285	7285	1	c_bren	11.5714	11.5714	5320	5320	1	NA	NA	NA	NA	NA	NA	NA	NA	NA	NA	NA	NA	NA	NA	NA	NA	NA	NA	NA	NA	NA	NA	NA	NA	NA	NA
ZK930.4	691	19.93309172	-0.934416835	3		c_eleg	12.4082	12.4082	428	428	1	c_brig	14.9184	13.6633	4409	4515	2	c_rema	12.5204	12.4592	4901	4950.5	2	NA	NA	NA	NA	NA	NA	NA	NA	NA	NA	NA	NA	NA	NA	NA	NA	NA	NA	NA	NA	NA	NA	NA	NA	NA	NA
cccp-1	692	19.96097017	-0.934569856		4
kcc-2	693	19.98884862	-0.934712737		6
C18B12.6	694	20.01672707	-0.934726174	4		c_eleg	11.8367	11.8367	4424	4424	1	c_brig	15.1837	12.9082	2887	4567.5	2	c_bren	11.8367	11.8367	4191	4191	1	c_rema	13.7551	12.11222	3667	5544.8	5	NA	NA	NA	NA	NA	NA	NA	NA	NA	NA	NA	NA	NA	NA	NA	NA	NA	NA	NA	NA
tir-1	695	20.04460552	-0.934869438		5
deg-1	696	20.07248397	-0.935052937		5
F56H1.3	697	20.10036242	-0.935127008	2		c_eleg	14.7959	14.7959	721	721	1	c_bren	12.4388	11.382675	7193	10072.25	4	NA	NA	NA	NA	NA	NA	NA	NA	NA	NA	NA	NA	NA	NA	NA	NA	NA	NA	NA	NA	NA	NA	NA	NA	NA	NA	NA	NA	NA	NA	NA	NA
F52A8.3	698	20.12824087	-0.935271581	4		c_eleg	12.1224	11.36561667	6419	7234	6	c_bren	14.2347	13.13946667	19034	24122.66667	3	c_rema	14.2347	12.58892857	3500	15467.57143	7	c_japo	11.1939	11.1939	6633	6633	1	NA	NA	NA	NA	NA	NA	NA	NA	NA	NA	NA	NA	NA	NA	NA	NA	NA	NA	NA	NA
W07E11.1	699	20.15611932	-0.935673406	3		c_eleg	10.6633	10.6633	768	768	1	c_brig	12.2551	12.2551	3819	3819	1	c_bren	14.7959	14.7959	198	198	1	NA	NA	NA	NA	NA	NA	NA	NA	NA	NA	NA	NA	NA	NA	NA	NA	NA	NA	NA	NA	NA	NA	NA	NA	NA	NA
Y67A10A.2	700	20.18399777	-0.935713446	2		c_eleg	14.6531	14.6531	3507	3507	1	c_rema	12.3061	12.3061	7287	7287	1	NA	NA	NA	NA	NA	NA	NA	NA	NA	NA	NA	NA	NA	NA	NA	NA	NA	NA	NA	NA	NA	NA	NA	NA	NA	NA	NA	NA	NA	NA	NA	NA
Y105E8B.7	701	20.21187622	-0.935919878		2
tnt-3	702	20.23975467	-0.935937261	4		c_eleg	14.0306	12.05103333	572	3572.666667	3	c_brig	14.0306	14.0306	1007	1007	1	c_bren	11.5714	11.5714	4147	4147	1	p_exsp	10.8061	10.8061	1653	1653	1	NA	NA	NA	NA	NA	NA	NA	NA	NA	NA	NA	NA	NA	NA	NA	NA	NA	NA	NA	NA
F48C5.2	703	20.26763312	-0.935957367	5		c_eleg	12.1224	12.1224	10845	10845	1	c_brig	12.2551	11.65815	1187	5837.25	4	c_bren	12.398	12.398	8317	8317	1	c_rema	12.6837	12.6837	8145	8145	1	p_paci	13.9796	11.8597	2451	4009.25	4	NA	NA	NA	NA	NA	NA	NA	NA	NA	NA	NA	NA	NA	NA
psa-3	704	20.29551157	-0.936059827	4		c_eleg	14.2347	12.2449	14196	18482.75	4	c_brig	12.6122	11.60375	5603	13243.5	6	c_bren	13.3469	12.5306	4402	16735.33333	3	a_lumb	11.7551	11.7551	3935	3935	1	NA	NA	NA	NA	NA	NA	NA	NA	NA	NA	NA	NA	NA	NA	NA	NA	NA	NA	NA	NA
flp-6	705	20.32339002	-0.936146696	4		c_eleg	12.1224	12.1224	1836	1836	1	c_brig	11.8776	11.8776	5241	5241	1	c_rema	14.0306	13.2653	1273	1436.666667	3	c_japo	13.9694	11.89116667	1662	2383.333333	3	NA	NA	NA	NA	NA	NA	NA	NA	NA	NA	NA	NA	NA	NA	NA	NA	NA	NA	NA	NA
unc-73	706	20.35126847	-0.936231462		3
ric-7	707	20.37914692	-0.936272636		4
comt-2	708	20.40702537	-0.936375235	3		c_eleg	12.2551	12.2551	179	179	1	p_paci	12.398	12.398	5108	5108	1	p_exsp	14.7959	13.3163	632	798.5	6	NA	NA	NA	NA	NA	NA	NA	NA	NA	NA	NA	NA	NA	NA	NA	NA	NA	NA	NA	NA	NA	NA	NA	NA	NA	NA
T05H4.3	709	20.43490382	-0.936384184	3		c_eleg	14.9184	13.5204	198	199	3	p_exsp	11.6327	11.08675	534	2166	2	a_lumb	12.4388	12.4388	10187	10187	1	NA	NA	NA	NA	NA	NA	NA	NA	NA	NA	NA	NA	NA	NA	NA	NA	NA	NA	NA	NA	NA	NA	NA	NA	NA	NA
cgt-3	710	20.46278227	-0.936478662		2
F44G3.7	711	20.49066072	-0.936586767	2		c_eleg	14.7959	14.7959	1453	1453	1	c_japo	11.8367	11.8367	303	303	1	NA	NA	NA	NA	NA	NA	NA	NA	NA	NA	NA	NA	NA	NA	NA	NA	NA	NA	NA	NA	NA	NA	NA	NA	NA	NA	NA	NA	NA	NA	NA	NA
F15G9.5	712	20.51853917	-0.936658985		4
K08C7.1	713	20.54641762	-0.93669391	5	2	c_eleg	12.8061	12.8061	1403	1403	1	c_brig	11.1939	11.1939	2358	2358	1	c_bren	11.8367	11.38265	15320	15676.5	2	c_rema	12.5204	12.04083333	3479	5715.333333	3	c_japo	13.4898	12.66325	4547	6607.5	2	NA	NA	NA	NA	NA	NA	NA	NA	NA	NA	NA	NA	NA	NA
zipt-7.2	714	20.57429607	-0.936844506	3		c_eleg	12.5204	12.5204	8218	8218	1	c_rema	14.6531	14.6531	4094	4094	1	c_japo	11.1939	11.1939	3631	3631	1	NA	NA	NA	NA	NA	NA	NA	NA	NA	NA	NA	NA	NA	NA	NA	NA	NA	NA	NA	NA	NA	NA	NA	NA	NA	NA
unc-13	715	20.60217452	-0.937032902		4
rga-5	716	20.63005297	-0.937041962	4	3	c_eleg	11.8776	11.8776	6649	6649	1	c_bren	12.398	11.16252857	5473	29269.28571	14	c_rema	10.8061	10.8061	19071	19071	1	a_lumb	11.4898	11	2878	2900	2	NA	NA	NA	NA	NA	NA	NA	NA	NA	NA	NA	NA	NA	NA	NA	NA	NA	NA	NA	NA
LLC1.2	717	20.65793142	-0.937195856	3		c_eleg	11.3469	11.3469	12309	12309	1	c_bren	10.8061	10.8061	16969	16969	1	p_exsp	14.7959	14.7959	643	643	1	NA	NA	NA	NA	NA	NA	NA	NA	NA	NA	NA	NA	NA	NA	NA	NA	NA	NA	NA	NA	NA	NA	NA	NA	NA	NA
str-169	718	20.68580987	-0.937272715		2
prk-1	719	20.71368832	-0.937460994	4	3	c_eleg	12.1224	12.1224	2749	2749	1	c_bren	12.8061	12.8061	10606	10606	1	c_rema	12.1224	12.1224	2606	2606	1	c_japo	12.5408	12.5408	3336	3336	1	NA	NA	NA	NA	NA	NA	NA	NA	NA	NA	NA	NA	NA	NA	NA	NA	NA	NA	NA	NA
R07H5.8	720	20.74156677	-0.937625223	4		c_eleg	10.5102	10.5102	2747	2747	1	c_bren	10.9286	10.9286	14506	14506	1	c_japo	14.6531	14.6531	5081	5081	1	p_paci	13.4898	12.1888	1456	1834	2	NA	NA	NA	NA	NA	NA	NA	NA	NA	NA	NA	NA	NA	NA	NA	NA	NA	NA	NA	NA
Y7A9D.1	721	20.76944522	-0.937925174	3		c_eleg	11.0918	11.0918	1146	1146	1	c_rema	12.398	12.30273333	88	4720	3	p_paci	15.602	13.15102	5561	10136.4	5	NA	NA	NA	NA	NA	NA	NA	NA	NA	NA	NA	NA	NA	NA	NA	NA	NA	NA	NA	NA	NA	NA	NA	NA	NA	NA
F40A3.1	722	20.79732367	-0.937985365	3		c_eleg	13.1735	13.1735	9349	9349	1	c_rema	11.0612	11.0612	898	898	1	c_japo	14.6531	12.38436667	569	2514	3	NA	NA	NA	NA	NA	NA	NA	NA	NA	NA	NA	NA	NA	NA	NA	NA	NA	NA	NA	NA	NA	NA	NA	NA	NA	NA
rab-3	723	20.82520212	-0.938144404		4
ZK1236.1	724	20.93671592	-0.938264543	1		c_eleg	14.7959	14.7959	244	244	1	NA	NA	NA	NA	NA	NA	NA	NA	NA	NA	NA	NA	NA	NA	NA	NA	NA	NA	NA	NA	NA	NA	NA	NA	NA	NA	NA	NA	NA	NA	NA	NA	NA	NA	NA	NA	NA	NA
Y53F4B.5	724	20.93671592	-0.938264543	1		c_eleg	14.7959	14.7959	3013	3013	1	NA	NA	NA	NA	NA	NA	NA	NA	NA	NA	NA	NA	NA	NA	NA	NA	NA	NA	NA	NA	NA	NA	NA	NA	NA	NA	NA	NA	NA	NA	NA	NA	NA	NA	NA	NA	NA	NA
fip-5	724	20.93671592	-0.938264543	1		c_eleg	14.7959	14.7959	5207	5207	1	NA	NA	NA	NA	NA	NA	NA	NA	NA	NA	NA	NA	NA	NA	NA	NA	NA	NA	NA	NA	NA	NA	NA	NA	NA	NA	NA	NA	NA	NA	NA	NA	NA	NA	NA	NA	NA	NA
kin-10	724	20.93671592	-0.938264543	1		c_eleg	14.7959	14.7959	138	138	1	NA	NA	NA	NA	NA	NA	NA	NA	NA	NA	NA	NA	NA	NA	NA	NA	NA	NA	NA	NA	NA	NA	NA	NA	NA	NA	NA	NA	NA	NA	NA	NA	NA	NA	NA	NA	NA	NA
F56H1.10	724	20.93671592	-0.938264543	1		c_eleg	14.7959	14.7959	2933	2933	1	NA	NA	NA	NA	NA	NA	NA	NA	NA	NA	NA	NA	NA	NA	NA	NA	NA	NA	NA	NA	NA	NA	NA	NA	NA	NA	NA	NA	NA	NA	NA	NA	NA	NA	NA	NA	NA	NA
srj-53	724	20.93671592	-0.938264543	1		c_eleg	14.7959	14.7959	570	570	1	NA	NA	NA	NA	NA	NA	NA	NA	NA	NA	NA	NA	NA	NA	NA	NA	NA	NA	NA	NA	NA	NA	NA	NA	NA	NA	NA	NA	NA	NA	NA	NA	NA	NA	NA	NA	NA	NA
Y53F4B.43	724	20.93671592	-0.938264543	1		c_eleg	14.7959	14.7959	1442	1442	1	NA	NA	NA	NA	NA	NA	NA	NA	NA	NA	NA	NA	NA	NA	NA	NA	NA	NA	NA	NA	NA	NA	NA	NA	NA	NA	NA	NA	NA	NA	NA	NA	NA	NA	NA	NA	NA	NA
dop-4	725	21.04822972	-0.938309257	4		c_eleg	10.9286	10.9286	6067	6067	1	c_bren	14.0306	12.4558	11560	13003.66667	3	c_japo	14.2347	14.2347	2388	2388	1	a_lumb	10.949	10.949	1774	1774	1	NA	NA	NA	NA	NA	NA	NA	NA	NA	NA	NA	NA	NA	NA	NA	NA	NA	NA	NA	NA
pod-2	726	21.07610817	-0.938614765	2	2	c_eleg	10.8061	10.8061	1145	1145	1	a_lumb	12.398	12.398	989	989	1	NA	NA	NA	NA	NA	NA	NA	NA	NA	NA	NA	NA	NA	NA	NA	NA	NA	NA	NA	NA	NA	NA	NA	NA	NA	NA	NA	NA	NA	NA	NA	NA
glb-22	727	21.10398662	-0.938634558		2
F53A10.2	728	21.13186507	-0.938877849	6		c_eleg	11.4898	11.4898	13479	13479	1	c_brig	12.5408	12.14795	5138	5487	2	c_bren	12.5204	12.5204	1756	1756	1	c_rema	14.7959	13.2755	1127	3718.5	2	p_exsp	11.8367	11.155625	3282	4288.75	4	a_lumb	11.8571	11.45915	7570	13777.5	2	NA	NA	NA	NA	NA	NA	NA	NA
del-1	729	21.15974352	-0.939023643	4		c_eleg	13.3469	12.7585	117	3094	3	p_paci	14.2347	13.58675	133	428	2	p_exsp	11.7551	11.7551	185	185	1	a_lumb	11.8571	11.5153	14789	15622	2	NA	NA	NA	NA	NA	NA	NA	NA	NA	NA	NA	NA	NA	NA	NA	NA	NA	NA	NA	NA
C48B4.3	730	21.18762197	-0.939026145	2		c_eleg	11.7551	11.7551	3873	3873	1	c_bren	14.7959	14.7959	1897	1897	1	NA	NA	NA	NA	NA	NA	NA	NA	NA	NA	NA	NA	NA	NA	NA	NA	NA	NA	NA	NA	NA	NA	NA	NA	NA	NA	NA	NA	NA	NA	NA	NA
rol-3	731	21.21550042	-0.939112607		6
frpr-17	732	21.24337887	-0.939179709	4		c_eleg	12.4388	11.6837	3752	6756.666667	3	c_brig	13.4694	12.8095	10950	12620.33333	3	c_rema	14.2347	12.7143	8016	8083	2	c_japo	11.7551	11.4745	14569	18127	2	NA	NA	NA	NA	NA	NA	NA	NA	NA	NA	NA	NA	NA	NA	NA	NA	NA	NA	NA	NA
doxa-1	733	21.27125732	-0.939404353		2
F19C6.3	734	21.29913577	-0.939428728		5
F45D3.2	735	21.32701422	-0.939428774	3		c_eleg	14.7959	13.18365	1806	2390	2	c_brig	13.3469	12.40305	13474	14617.5	2	c_japo	11.4694	11.4694	1643	1643	1	NA	NA	NA	NA	NA	NA	NA	NA	NA	NA	NA	NA	NA	NA	NA	NA	NA	NA	NA	NA	NA	NA	NA	NA	NA	NA
plr-1	736	21.35489267	-0.93946407		5
C52G5.2	737	21.38277112	-0.939471235	6		c_eleg	10.6633	10.648	5405	8362.5	2	c_brig	13.0816	12.5408	9756	14533.33333	3	c_bren	13.5612	12.37076667	7135	10188	3	c_rema	11.8367	11.8367	10538	10538	1	p_paci	12.5408	12.5408	3390	3390	1	p_exsp	12.5408	12.5408	3640	3640	1	NA	NA	NA	NA	NA	NA	NA	NA
tbc-12	738	21.41064957	-0.939483698	6		c_eleg	12.8061	12.8061	5342	5342	1	c_brig	10.949	10.949	6409	6409	1	c_bren	10.949	10.949	4623	4623	1	c_rema	11.8776	11.4133	2913	3617.5	2	c_japo	13.4898	13.4898	5	5	1	a_lumb	13.0816	11.8095	9407	14087	3	NA	NA	NA	NA	NA	NA	NA	NA
Y34B4A.4	739	21.43852802	-0.939688333	4		c_eleg	14.3163	13.35715	2678	3436.5	2	c_brig	11.1735	11.1735	135	135	1	c_rema	11.3163	10.9898	2230	2569.5	2	p_exsp	13.4898	13.4898	2608	2608	1	NA	NA	NA	NA	NA	NA	NA	NA	NA	NA	NA	NA	NA	NA	NA	NA	NA	NA	NA	NA
fbxb-37	740	21.48034569	-0.939905743	1		c_eleg	15.7449	13.31635	92	675	2	NA	NA	NA	NA	NA	NA	NA	NA	NA	NA	NA	NA	NA	NA	NA	NA	NA	NA	NA	NA	NA	NA	NA	NA	NA	NA	NA	NA	NA	NA	NA	NA	NA	NA	NA	NA	NA	NA
T16A1.2	740	21.48034569	-0.939905743	1		c_eleg	15.7449	13.31635	163	746	2	NA	NA	NA	NA	NA	NA	NA	NA	NA	NA	NA	NA	NA	NA	NA	NA	NA	NA	NA	NA	NA	NA	NA	NA	NA	NA	NA	NA	NA	NA	NA	NA	NA	NA	NA	NA	NA	NA
glb-2	741	21.52216337	-0.939994359	4		c_eleg	13.2245	13.2245	9937	9937	1	c_brig	14.9184	13.05443333	10613	11512.66667	3	c_bren	11.4592	11.31635	9856	11622.5	2	c_rema	11.1735	11.07486667	2715	6922.333333	3	NA	NA	NA	NA	NA	NA	NA	NA	NA	NA	NA	NA	NA	NA	NA	NA	NA	NA	NA	NA
Y54E2A.10	742	21.55004182	-0.94019096	4		c_eleg	14.7959	12.885225	1055	2686.5	4	c_brig	12.398	11.9847	5600	5806	2	p_paci	11.1735	11.1735	3724	3724	1	p_exsp	13.3673	11.7823	1164	2519	3	NA	NA	NA	NA	NA	NA	NA	NA	NA	NA	NA	NA	NA	NA	NA	NA	NA	NA	NA	NA
gpdh-1	743	21.57792027	-0.940321319	3		c_eleg	11.051	10.9694	3670	3776.5	2	c_bren	10.8878	10.8878	6069	6069	1	c_rema	14.7959	14.7959	155	155	1	NA	NA	NA	NA	NA	NA	NA	NA	NA	NA	NA	NA	NA	NA	NA	NA	NA	NA	NA	NA	NA	NA	NA	NA	NA	NA
acs-16	744	21.60579872	-0.940390505		3
klu-1	745	21.63367717	-0.940399912	4	4	c_eleg	14.2347	12.449	146	1234.5	2	c_brig	11.1939	11.14285	4413	4489	2	c_bren	13.1735	12.78575	5235	7277	2	c_rema	11.8367	11.8367	1762	1762	1	NA	NA	NA	NA	NA	NA	NA	NA	NA	NA	NA	NA	NA	NA	NA	NA	NA	NA	NA	NA
arg-1	746	21.66155562	-0.940510711	2		c_eleg	14.3163	14.3163	6096	6096	1	c_bren	13.2245	12.158175	3195	15393.25	4	NA	NA	NA	NA	NA	NA	NA	NA	NA	NA	NA	NA	NA	NA	NA	NA	NA	NA	NA	NA	NA	NA	NA	NA	NA	NA	NA	NA	NA	NA	NA	NA
Y57G11C.33	747	21.68943407	-0.940589235	3		c_eleg	13.3469	13.3469	779	779	1	c_brig	13.3469	13.3469	1050	1050	1	c_rema	12.398	12.398	746	746	1	NA	NA	NA	NA	NA	NA	NA	NA	NA	NA	NA	NA	NA	NA	NA	NA	NA	NA	NA	NA	NA	NA	NA	NA	NA	NA
egl-36	748	21.71731252	-0.940605451	4		c_eleg	11.7551	11.34185	1753	2474.5	2	c_bren	11.7551	11.7551	1104	1104	1	c_japo	11.7551	11.7551	4590	4590	1	p_exsp	16.2857	12.84013333	5979	7881	3	NA	NA	NA	NA	NA	NA	NA	NA	NA	NA	NA	NA	NA	NA	NA	NA	NA	NA	NA	NA
R06A10.1	749	21.74519097	-0.940677689	2	1	c_eleg	13.2041	12.9949	1362	1362.5	2	c_bren	12.398	12.0238	865	1418	3	NA	NA	NA	NA	NA	NA	NA	NA	NA	NA	NA	NA	NA	NA	NA	NA	NA	NA	NA	NA	NA	NA	NA	NA	NA	NA	NA	NA	NA	NA	NA	NA
oac-1	750	21.77306942	-0.940727987	2		c_eleg	15.602	12.21836	488	2512.2	5	p_exsp	12.4388	12.4388	739	739	8	NA	NA	NA	NA	NA	NA	NA	NA	NA	NA	NA	NA	NA	NA	NA	NA	NA	NA	NA	NA	NA	NA	NA	NA	NA	NA	NA	NA	NA	NA	NA	NA
F58F12.3	751	21.80094787	-0.940910318	1		c_eleg	15.3367	13.9694	484	2645.333333	3	NA	NA	NA	NA	NA	NA	NA	NA	NA	NA	NA	NA	NA	NA	NA	NA	NA	NA	NA	NA	NA	NA	NA	NA	NA	NA	NA	NA	NA	NA	NA	NA	NA	NA	NA	NA	NA	NA
npr-25	752	21.82882632	-0.941024924	8		c_eleg	10.9184	10.9184	958	958	1	c_brig	11.8673	11.8673	10230	10230	1	c_bren	12.1224	11.97955	1415	7957.5	2	c_rema	10.8878	10.8878	7073	7073	1	c_japo	10.8061	10.8061	3689	3689	1	p_paci	14.0306	11.87416667	2101	2560.666667	3	p_exsp	13.0816	13.0816	2862	2862	1	a_lumb	10.8061
gly-5	753	21.85670477	-0.941067514	5		c_eleg	11.1735	11.1735	6239	6239	1	c_brig	12.3061	12.21425	4245	6950	2	c_bren	12.5204	11.5663	2559	5185.25	4	c_rema	15.3367	12.56123333	187	4892.666667	3	p_paci	12.5204	11.7092	2221	3883	4	NA	NA	NA	NA	NA	NA	NA	NA	NA	NA	NA	NA	NA	NA
pph-1	754	21.88458322	-0.941136115	6		c_eleg	10.8878	10.8878	3171	3171	1	c_brig	13.2857	11.9745	471	1793.5	2	c_rema	12.6837	12.12755	9376	12425.5	2	c_japo	12.9388	12.043375	586	3750.25	4	p_paci	13.2041	11.9966	2644	4840.5	6	p_exsp	13.3469	11.92497059	2895	10821.23529	17	NA	NA	NA	NA	NA	NA	NA	NA
W09G12.9	755	21.91246167	-0.941137769	4		c_eleg	10.8878	10.8878	4326	4326	1	c_brig	14.7959	14.0102	303	2557.5	2	c_bren	13.0306	11.67686667	2741	5584.666667	3	c_rema	12.6837	12.0051	10754	13262	2	NA	NA	NA	NA	NA	NA	NA	NA	NA	NA	NA	NA	NA	NA	NA	NA	NA	NA	NA	NA
C06E4.2	756	21.94034012	-0.941143567	2	1	c_eleg	13.2245	13.2245	3780	3780	1	c_brig	14.9184	13.05443333	4818	5268.333333	3	NA	NA	NA	NA	NA	NA	NA	NA	NA	NA	NA	NA	NA	NA	NA	NA	NA	NA	NA	NA	NA	NA	NA	NA	NA	NA	NA	NA	NA	NA	NA	NA
T25D10.4	757	21.96821857	-0.94116085	5		c_eleg	10.5	10.5	8176	8176	1	c_brig	15.602	13.7891	1518	1883	3	c_bren	12.5204	11.4306	1652	2338.2	5	p_paci	12.5408	11.28166	3	9877	5	p_exsp	10.6429	10.60206667	247	808	3	NA	NA	NA	NA	NA	NA	NA	NA	NA	NA	NA	NA	NA	NA
Y57G11C.32	758	21.99609702	-0.941674419	4		c_eleg	13.3469	13.3469	2919	2919	1	c_brig	13.3469	13.3469	2486	2486	1	c_rema	12.398	12.398	3704	3704	1	p_paci	10.949	10.949	1085	1085	1	NA	NA	NA	NA	NA	NA	NA	NA	NA	NA	NA	NA	NA	NA	NA	NA	NA	NA	NA	NA
C04C11.1	759	22.02397547	-0.941694215	4		c_eleg	12.4388	12.4388	5310	5310	1	c_brig	14.6531	14.6531	3290	3290	1	c_rema	11.0408	11.0408	2772	2772	1	c_japo	10.9286	10.9286	834	834	1	NA	NA	NA	NA	NA	NA	NA	NA	NA	NA	NA	NA	NA	NA	NA	NA	NA	NA	NA	NA
lin-66	760	22.05185392	-0.941757899	4		c_eleg	11.8673	11.8673	451	451	1	c_rema	10.8878	10.8878	1895	1895	1	p_paci	14.7959	13.20405	90	1329.5	2	a_lumb	12.8061	12.8061	5876	5876	1	NA	NA	NA	NA	NA	NA	NA	NA	NA	NA	NA	NA	NA	NA	NA	NA	NA	NA	NA	NA
nhr-88	761	22.07973237	-0.941765709	5	2	c_eleg	10.898	10.898	11030	11030	1	c_bren	11.1531	10.90816667	1470	5098	3	c_rema	12.6837	12.1582	15376	15793.5	2	p_paci	15.3367	15.3367	8622	8622	1	a_lumb	10.8061	10.7347	4443	4556.5	2	NA	NA	NA	NA	NA	NA	NA	NA	NA	NA	NA	NA	NA	NA
VH15N14R.1	762	22.10761082	-0.94189837	1	1	c_eleg	14.7959	14.7959	1009	1009	1	NA	NA	NA	NA	NA	NA	NA	NA	NA	NA	NA	NA	NA	NA	NA	NA	NA	NA	NA	NA	NA	NA	NA	NA	NA	NA	NA	NA	NA	NA	NA	NA	NA	NA	NA	NA	NA	NA
amx-2	763	22.13548927	-0.941942172	3		c_eleg	12.3061	12.3061	8539	8539	1	c_brig	14.3163	14.3163	3230	3230	1	c_bren	12.5408	11.47195	5328	8351	4	NA	NA	NA	NA	NA	NA	NA	NA	NA	NA	NA	NA	NA	NA	NA	NA	NA	NA	NA	NA	NA	NA	NA	NA	NA	NA
mig-39	764	22.16336772	-0.942034683	6		c_eleg	12.5204	12.2653	74	3907.333333	3	c_brig	14.9184	12.7109	95	4272.333333	3	c_bren	11.8571	11.67345	10000	19236.5	2	c_rema	10.4082	10.4082	4146	4146	1	c_japo	10.8061	10.8061	2867	2867	1	p_exsp	13.4898	11.4898	6295	7105.75	4	NA	NA	NA	NA	NA	NA	NA	NA
Y60A9.1	765	22.19124617	-0.942136619	3		c_eleg	12.4388	11.6837	3192	4738.333333	3	c_brig	13.4694	12.8095	3475	4446.666667	3	c_rema	14.2347	12.7143	2394	2461	2	NA	NA	NA	NA	NA	NA	NA	NA	NA	NA	NA	NA	NA	NA	NA	NA	NA	NA	NA	NA	NA	NA	NA	NA	NA	NA
Y67D2.4	766	22.21912462	-0.942210853	2		c_eleg	14.7959	14.7959	160	160	1	c_japo	11.0612	11.0612	253	253	1	NA	NA	NA	NA	NA	NA	NA	NA	NA	NA	NA	NA	NA	NA	NA	NA	NA	NA	NA	NA	NA	NA	NA	NA	NA	NA	NA	NA	NA	NA	NA	NA
pqn-51	767	22.24700307	-0.942299613	2		c_eleg	11.3163	11.3163	104	1722.75	4	c_bren	14.7959	14.7959	1729	1729	1	NA	NA	NA	NA	NA	NA	NA	NA	NA	NA	NA	NA	NA	NA	NA	NA	NA	NA	NA	NA	NA	NA	NA	NA	NA	NA	NA	NA	NA	NA	NA	NA
nmat-2	768	22.27488152	-0.94231494	2		c_eleg	11.3163	11.3163	381	475	3	p_exsp	14.7959	14.7959	487	487	1	NA	NA	NA	NA	NA	NA	NA	NA	NA	NA	NA	NA	NA	NA	NA	NA	NA	NA	NA	NA	NA	NA	NA	NA	NA	NA	NA	NA	NA	NA	NA	NA
C17H11.6	769	22.30275997	-0.942388946		4
Y82E9BR.16	770	22.33063842	-0.942456236	5		c_eleg	12.1224	12.1224	981	981	1	c_brig	10.8061	10.8061	3523	3523	1	c_bren	13.1735	13.1735	1092	1092	1	p_exsp	13.6327	13.6327	3237	3237	1	a_lumb	11.4796	11.2143	3474	12205	3	NA	NA	NA	NA	NA	NA	NA	NA	NA	NA	NA	NA	NA	NA
srz-61	771	22.35851687	-0.9424924	2	1	c_eleg	10.8061	10.8061	202	202	1	c_rema	10.949	10.949	2666	2666	1	NA	NA	NA	NA	NA	NA	NA	NA	NA	NA	NA	NA	NA	NA	NA	NA	NA	NA	NA	NA	NA	NA	NA	NA	NA	NA	NA	NA	NA	NA	NA	NA
Y10G11A.1	772	22.38639532	-0.942625789	3		c_eleg	13.3673	13.3673	5423	5423	1	c_bren	13.2041	12.9949	1278	1278.5	2	c_rema	12.5408	12.5408	5278	5278	1	NA	NA	NA	NA	NA	NA	NA	NA	NA	NA	NA	NA	NA	NA	NA	NA	NA	NA	NA	NA	NA	NA	NA	NA	NA	NA
fard-1	773	22.41427377	-0.942644163	5		c_eleg	12.5204	12.4796	8793	8793.5	2	c_brig	13.7551	12.2857	6825	7603.333333	3	c_bren	12.5204	12.4796	10415	10415.5	2	c_rema	12.5204	12.4796	5251	5251.5	2	a_lumb	11.6224	11.14285	4500	9095	2	NA	NA	NA	NA	NA	NA	NA	NA	NA	NA	NA	NA	NA	NA
grl-7	774	22.44215222	-0.942766285	4		c_eleg	12.1224	12.1224	1856	1856	1	c_bren	13.0816	13.0816	1860	1867	2	p_exsp	13.6327	13.6327	1377	1377	1	a_lumb	11.5714	11.5714	250	6030.75	4	NA	NA	NA	NA	NA	NA	NA	NA	NA	NA	NA	NA	NA	NA	NA	NA	NA	NA	NA	NA
str-205	775	22.47003067	-0.942803172	2		c_eleg	14.7959	14.7959	1649	1649	1	c_bren	10.5204	10.5204	235	235	1	NA	NA	NA	NA	NA	NA	NA	NA	NA	NA	NA	NA	NA	NA	NA	NA	NA	NA	NA	NA	NA	NA	NA	NA	NA	NA	NA	NA	NA	NA	NA	NA
npr-6	776	22.49790912	-0.942982904	4		c_eleg	14.7959	14.7959	11674	11674	1	c_japo	11.0714	11.0714	16021	16021	1	p_paci	10.8061	10.8061	2833	2833	1	a_lumb	11.7551	11.2653	4394	10611.5	2	NA	NA	NA	NA	NA	NA	NA	NA	NA	NA	NA	NA	NA	NA	NA	NA	NA	NA	NA	NA
unc-53	777	22.52578757	-0.943132299		6
med-1	778	22.55366602	-0.943154669	3		c_eleg	14.6531	12.7245	1372	2067.5	2	c_brig	12.5408	12.5408	252	252	1	c_rema	12.5204	11.5102	202	238	2	NA	NA	NA	NA	NA	NA	NA	NA	NA	NA	NA	NA	NA	NA	NA	NA	NA	NA	NA	NA	NA	NA	NA	NA	NA	NA
str-261	779	22.58154447	-0.943155147		1
Y105C5A.1273	780	22.62336214	-0.943301059	1		c_eleg	14.6531	14.6531	7455	8113	2	NA	NA	NA	NA	NA	NA	NA	NA	NA	NA	NA	NA	NA	NA	NA	NA	NA	NA	NA	NA	NA	NA	NA	NA	NA	NA	NA	NA	NA	NA	NA	NA	NA	NA	NA	NA	NA	NA
R09A8.1	780	22.62336214	-0.943301059	1		c_eleg	14.6531	14.6531	2065	4399.5	2	NA	NA	NA	NA	NA	NA	NA	NA	NA	NA	NA	NA	NA	NA	NA	NA	NA	NA	NA	NA	NA	NA	NA	NA	NA	NA	NA	NA	NA	NA	NA	NA	NA	NA	NA	NA	NA	NA
C18F10.7	781	22.74881517	-0.943307336	1		c_eleg	14.6531	14.6531	1989	1989	1	NA	NA	NA	NA	NA	NA	NA	NA	NA	NA	NA	NA	NA	NA	NA	NA	NA	NA	NA	NA	NA	NA	NA	NA	NA	NA	NA	NA	NA	NA	NA	NA	NA	NA	NA	NA	NA	NA
hmg-1.2	781	22.74881517	-0.943307336	1		c_eleg	14.6531	14.6531	33	33	1	NA	NA	NA	NA	NA	NA	NA	NA	NA	NA	NA	NA	NA	NA	NA	NA	NA	NA	NA	NA	NA	NA	NA	NA	NA	NA	NA	NA	NA	NA	NA	NA	NA	NA	NA	NA	NA	NA
F31B9.3	781	22.74881517	-0.943307336	1		c_eleg	14.6531	14.6531	3023	3023	1	NA	NA	NA	NA	NA	NA	NA	NA	NA	NA	NA	NA	NA	NA	NA	NA	NA	NA	NA	NA	NA	NA	NA	NA	NA	NA	NA	NA	NA	NA	NA	NA	NA	NA	NA	NA	NA	NA
Y67A10A.3	781	22.74881517	-0.943307336	1		c_eleg	14.6531	14.6531	84	84	1	NA	NA	NA	NA	NA	NA	NA	NA	NA	NA	NA	NA	NA	NA	NA	NA	NA	NA	NA	NA	NA	NA	NA	NA	NA	NA	NA	NA	NA	NA	NA	NA	NA	NA	NA	NA	NA	NA
F56C3.8	781	22.74881517	-0.943307336	1		c_eleg	14.6531	14.6531	1443	1443	1	NA	NA	NA	NA	NA	NA	NA	NA	NA	NA	NA	NA	NA	NA	NA	NA	NA	NA	NA	NA	NA	NA	NA	NA	NA	NA	NA	NA	NA	NA	NA	NA	NA	NA	NA	NA	NA	NA
ZK84.5	781	22.74881517	-0.943307336	1		c_eleg	14.6531	14.6531	2294	2294	1	NA	NA	NA	NA	NA	NA	NA	NA	NA	NA	NA	NA	NA	NA	NA	NA	NA	NA	NA	NA	NA	NA	NA	NA	NA	NA	NA	NA	NA	NA	NA	NA	NA	NA	NA	NA	NA	NA
col-111	781	22.74881517	-0.943307336	1		c_eleg	14.6531	14.6531	1029	1029	1	NA	NA	NA	NA	NA	NA	NA	NA	NA	NA	NA	NA	NA	NA	NA	NA	NA	NA	NA	NA	NA	NA	NA	NA	NA	NA	NA	NA	NA	NA	NA	NA	NA	NA	NA	NA	NA	NA
str-96	782	22.86032897	-0.943367256	4		c_eleg	13.2041	13.2041	126	126	1	c_brig	12.5408	12.5408	171	171	1	c_bren	12.2653	11.7194	98	813	2	c_rema	13.0816	12.88265	393	595	2	NA	NA	NA	NA	NA	NA	NA	NA	NA	NA	NA	NA	NA	NA	NA	NA	NA	NA	NA	NA
gcy-35	783	22.88820742	-0.943534488	3		c_eleg	10.5408	10.5408	3315	3315	1	c_brig	14.1224	14.1224	432	432	1	c_bren	13.9796	12.2075	312	1527	3	NA	NA	NA	NA	NA	NA	NA	NA	NA	NA	NA	NA	NA	NA	NA	NA	NA	NA	NA	NA	NA	NA	NA	NA	NA	NA
cdc-73	784	22.91608587	-0.943709927	3		c_eleg	11.3163	11.3163	497	513	2	c_brig	12.9388	12.5306	3140	6601.5	2	c_rema	14.2347	14.2347	391	402	2	NA	NA	NA	NA	NA	NA	NA	NA	NA	NA	NA	NA	NA	NA	NA	NA	NA	NA	NA	NA	NA	NA	NA	NA	NA	NA
Y53F4B.25	785	22.94396432	-0.943755231	2		c_eleg	13.8878	13.8878	1744	1744	1	c_brig	13.2041	13.2041	1023	1023	1	NA	NA	NA	NA	NA	NA	NA	NA	NA	NA	NA	NA	NA	NA	NA	NA	NA	NA	NA	NA	NA	NA	NA	NA	NA	NA	NA	NA	NA	NA	NA	NA
H28G03.2	786	22.97184277	-0.943875535		3
pak-1	787	22.99972122	-0.943931217	5	1	c_eleg	10.6429	10.6429	2585	2585	1	c_brig	12.2551	12.2551	3000	3000	1	c_bren	14.7959	14.7959	1555	1555	1	c_rema	10.6429	10.6429	2470	2470	1	p_exsp	10.8878	10.8878	332	332	1	NA	NA	NA	NA	NA	NA	NA	NA	NA	NA	NA	NA	NA	NA
rskd-1	788	23.02759967	-0.944099221		3
smd-1	789	23.05547812	-0.944262272	4		c_eleg	14.7959	14.7959	580	580	1	c_brig	11.0612	11.0612	1986	3909	2	c_bren	10.7755	10.7194	310	982.5	2	c_japo	11.3265	11.3265	1462	1462	1	NA	NA	NA	NA	NA	NA	NA	NA	NA	NA	NA	NA	NA	NA	NA	NA	NA	NA	NA	NA
anat-1	790	23.08335657	-0.944439112		5
col-98	791	23.11123502	-0.944439439	3		c_eleg	10.6633	10.6633	3261	3261	1	c_bren	11.8776	11.8776	2783	2783	1	p_exsp	14.6531	14.6531	5798	5798	1	NA	NA	NA	NA	NA	NA	NA	NA	NA	NA	NA	NA	NA	NA	NA	NA	NA	NA	NA	NA	NA	NA	NA	NA	NA	NA
F35G2.1	792	23.13911347	-0.944527516	3	1	c_eleg	11.8571	11.3214	5248	10577.5	2	c_brig	11.7449	11.7449	1036	1036	1	c_japo	14.6531	14.6531	522	522	1	NA	NA	NA	NA	NA	NA	NA	NA	NA	NA	NA	NA	NA	NA	NA	NA	NA	NA	NA	NA	NA	NA	NA	NA	NA	NA
srap-1	793	23.16699192	-0.944585209	3		c_eleg	14.2347	13.09183333	11501	12234.33333	3	c_brig	11.3469	11.19385	1981	4419	2	c_rema	13.4898	12.06635	1145	1269	2	NA	NA	NA	NA	NA	NA	NA	NA	NA	NA	NA	NA	NA	NA	NA	NA	NA	NA	NA	NA	NA	NA	NA	NA	NA	NA
cyp-36A1	794	23.19487037	-0.944819985	3		c_eleg	10.7755	10.7755	1468	1468	1	p_paci	10.7755	10.7755	1595	1595	1	p_exsp	15.4796	12.44728333	722	2297.666667	78	NA	NA	NA	NA	NA	NA	NA	NA	NA	NA	NA	NA	NA	NA	NA	NA	NA	NA	NA	NA	NA	NA	NA	NA	NA	NA
zipt-2.3	795	23.22274882	-0.944872627	2		c_eleg	15.3367	13.21425	1664	1665	2	p_exsp	12.4388	11.64626667	554	731.6666667	9	NA	NA	NA	NA	NA	NA	NA	NA	NA	NA	NA	NA	NA	NA	NA	NA	NA	NA	NA	NA	NA	NA	NA	NA	NA	NA	NA	NA	NA	NA	NA	NA
M03D4.4	796	23.25062727	-0.944921562	5		c_eleg	14.2347	11.6347	11496	16624.6	5	c_brig	12.5204	11.82653333	438	7148.666667	6	c_bren	11.4898	11.4898	479	484	2	p_paci	11.8367	11.66325	828	1709	2	p_exsp	12.5408	12.3316	10065	10493	2	NA	NA	NA	NA	NA	NA	NA	NA	NA	NA	NA	NA	NA	NA
che-2	797	23.27850572	-0.944960608	4		c_eleg	10.6633	10.6633	819	819	1	c_japo	13.2857	13.2857	260	260	1	p_paci	13.3673	12.40814	379	642.6	5	p_exsp	13.7551	13.13943333	398	413	3	NA	NA	NA	NA	NA	NA	NA	NA	NA	NA	NA	NA	NA	NA	NA	NA	NA	NA	NA	NA
C03H5.9	798	23.30638417	-0.945015006	2		c_eleg	13.4694	13.4694	2270	2270	1	c_bren	14.3163	12.8316	170	171	2	NA	NA	NA	NA	NA	NA	NA	NA	NA	NA	NA	NA	NA	NA	NA	NA	NA	NA	NA	NA	NA	NA	NA	NA	NA	NA	NA	NA	NA	NA	NA	NA
unc-39	799	23.33426261	-0.945106791	3		c_eleg	11.4898	11.08675	6830	9376	2	c_brig	10.6429	10.58165	993	5566.5	2	c_bren	15.7449	12.58163333	2373	12036	3	NA	NA	NA	NA	NA	NA	NA	NA	NA	NA	NA	NA	NA	NA	NA	NA	NA	NA	NA	NA	NA	NA	NA	NA	NA	NA
tni-1	800	23.36214106	-0.945168714	6		c_eleg	13.1735	13.1735	2995	2995	1	c_bren	11.6327	11.4133	3899	5155	2	c_rema	11.6327	11.27555	1645	3573.5	2	c_japo	11.1939	11.1939	1407	1407	1	p_exsp	13.2041	12.9949	748	748.5	8	a_lumb	11.1735	10.9898	10298	12454	2	NA	NA	NA	NA	NA	NA	NA	NA
clh-3	801	23.39001951	-0.945515274	4		c_eleg	13.0816	11.7806	637	656.5	2	c_rema	13.3469	12.8214	332	332.5	2	p_paci	12.5408	12.5408	429	1663.5	2	p_exsp	12.5408	12.5408	421	421	2	NA	NA	NA	NA	NA	NA	NA	NA	NA	NA	NA	NA	NA	NA	NA	NA	NA	NA	NA	NA
C55A6.6	802	23.41789796	-0.945531063	4		c_eleg	10.8061	10.8061	32	32	1	c_brig	11.4898	11.4898	1275	1275	1	c_japo	14.1224	13.73465	1614	2028.5	2	p_paci	13.4898	13.4898	4	4	1	NA	NA	NA	NA	NA	NA	NA	NA	NA	NA	NA	NA	NA	NA	NA	NA	NA	NA	NA	NA
egl-46	803	23.44577641	-0.945533927	5		c_eleg	12.4388	12.4184	1172	1635.5	2	c_brig	11.3163	11.3163	249	249	1	c_bren	12.398	12.398	1083	1084.5	2	c_rema	12.398	11.08675	1034	1638.5	4	a_lumb	13.6327	12.385225	7497	18866	4	NA	NA	NA	NA	NA	NA	NA	NA	NA	NA	NA	NA	NA	NA
ncx-1	804	23.47365486	-0.945561759	4		c_eleg	15.8673	13.03674	2619	4716.6	5	c_brig	10.6633	10.6633	764	764	1	p_paci	10.8878	10.8878	2082	2082	1	p_exsp	10.8878	10.8878	2268	2268	1	NA	NA	NA	NA	NA	NA	NA	NA	NA	NA	NA	NA	NA	NA	NA	NA	NA	NA	NA	NA
nhr-6	805	23.50153331	-0.94559826	4		c_eleg	11.8367	11.5153	1062	7964.5	2	c_brig	13.2857	12.07552	697	8278.8	5	c_rema	14.7959	12.9847	913	5147.5	2	c_japo	10.8061	10.8061	11428	11428	1	NA	NA	NA	NA	NA	NA	NA	NA	NA	NA	NA	NA	NA	NA	NA	NA	NA	NA	NA	NA
hst-3.2	806	23.52941176	-0.945660131	6		c_eleg	12.5204	12.4796	576	576.5	2	c_brig	13.7551	12.2857	580	969.6666667	3	c_bren	12.5204	12.4796	601	601.5	2	c_rema	12.5204	12.4796	638	638.5	2	p_exsp	11.1939	11.0041	198	3026.2	5	a_lumb	10.8061	10.60715	2762	4784.5	2	NA	NA	NA	NA	NA	NA	NA	NA
pxl-1	807	23.55729021	-0.945747105	4		c_eleg	11.7449	11.7449	6724	6724	1	c_brig	14.7959	14.7959	1937	1937	1	c_bren	11.0612	11.0612	1742	1742	1	c_japo	10.5	10.5	5821	5821	1	NA	NA	NA	NA	NA	NA	NA	NA	NA	NA	NA	NA	NA	NA	NA	NA	NA	NA	NA	NA
ins-17	808	23.58516866	-0.945826113	3		c_eleg	13.3469	12.58843333	2999	6330.333333	3	c_brig	14.2347	12.3291	3799	5162.25	4	c_bren	12.8061	11.7347	2064	4189.5	2	NA	NA	NA	NA	NA	NA	NA	NA	NA	NA	NA	NA	NA	NA	NA	NA	NA	NA	NA	NA	NA	NA	NA	NA	NA	NA
let-721	809	23.61304711	-0.94583327	2		c_eleg	12.9388	12.9388	801	801	1	c_japo	14.0306	14.0306	3942	3942	1	NA	NA	NA	NA	NA	NA	NA	NA	NA	NA	NA	NA	NA	NA	NA	NA	NA	NA	NA	NA	NA	NA	NA	NA	NA	NA	NA	NA	NA	NA	NA	NA
C05B5.4	810	23.64092556	-0.945885898		3
ZK84.1	811	23.66880401	-0.945891293	3		c_eleg	14.6531	14.6531	1791	1791	1	c_brig	11.4796	11.4796	4485	4485	1	c_bren	10.8878	10.8878	1280	1280	1	NA	NA	NA	NA	NA	NA	NA	NA	NA	NA	NA	NA	NA	NA	NA	NA	NA	NA	NA	NA	NA	NA	NA	NA	NA	NA
H04J21.1	812	23.69668246	-0.945957297	4		c_eleg	13.3469	13.3469	3228	3228	1	c_brig	11.1531	11.1531	4186	4186	1	c_bren	13.9796	12.2398	837	991.5	2	c_rema	11.8673	11.3265	110	2103.5	4	NA	NA	NA	NA	NA	NA	NA	NA	NA	NA	NA	NA	NA	NA	NA	NA	NA	NA	NA	NA
nhr-135	813	23.72456091	-0.945987618	3		c_eleg	10.7755	10.7755	1777	1777	1	c_bren	13.9796	12.2619	15526	16911	3	c_rema	13.9796	13.9796	9412	9412	1	NA	NA	NA	NA	NA	NA	NA	NA	NA	NA	NA	NA	NA	NA	NA	NA	NA	NA	NA	NA	NA	NA	NA	NA	NA	NA
zig-4	814	23.76637859	-0.946137312	3		c_eleg	12.5408	12.5408	4155	4155	1	c_brig	14.9184	13.398	6	793.5	2	a_lumb	11.7551	11.7551	9805	9805	1	NA	NA	NA	NA	NA	NA	NA	NA	NA	NA	NA	NA	NA	NA	NA	NA	NA	NA	NA	NA	NA	NA	NA	NA	NA	NA
C39D10.7	814	23.76637859	-0.946137312	3		c_eleg	12.5408	12.5408	7342	7342	1	c_brig	14.9184	13.398	6179	6966.5	2	p_exsp	11.7551	11.7551	637	637	1	NA	NA	NA	NA	NA	NA	NA	NA	NA	NA	NA	NA	NA	NA	NA	NA	NA	NA	NA	NA	NA	NA	NA	NA	NA	NA
mkk-4	815	23.80819626	-0.946189343	4		c_eleg	11.1735	11.1735	3114	3114	1	c_brig	13.2041	13.2041	3927	3927	1	c_bren	10.8878	10.8878	2477	2477	1	p_exsp	14.3163	14.3163	1990	1990	2	NA	NA	NA	NA	NA	NA	NA	NA	NA	NA	NA	NA	NA	NA	NA	NA	NA	NA	NA	NA
F57H12.5	816	23.83607471	-0.946252157	3		c_eleg	13.4694	13.4694	374	374	1	c_japo	10.8061	10.8061	2126	2126	1	p_paci	14.0306	11.88127273	294	4247	11	NA	NA	NA	NA	NA	NA	NA	NA	NA	NA	NA	NA	NA	NA	NA	NA	NA	NA	NA	NA	NA	NA	NA	NA	NA	NA
C07F11.2	817	23.86395316	-0.946290464	5		c_eleg	11.7449	11.61735	2046	2046.5	2	c_rema	12.5204	12.5204	3203	3203	1	p_paci	11.1735	10.84185	3525	4768.5	2	p_exsp	11.1735	11.1735	1820	1820	1	a_lumb	14.1224	13.40305	3458	3496	2	NA	NA	NA	NA	NA	NA	NA	NA	NA	NA	NA	NA	NA	NA
ncl-1	818	23.89183161	-0.946306009		4
F28E10.1	819	23.91971006	-0.946315731		4
F01D5.8	820	23.94758851	-0.946355794		3
daf-16	821	23.97546696	-0.946410046		4
D1005.2	822	24.00334541	-0.946418034	3		c_eleg	12.8061	12.8061	2045	2045	1	c_rema	14.2347	13.2449	2175	2380.5	2	c_japo	12.2551	12.2551	815	815	1	NA	NA	NA	NA	NA	NA	NA	NA	NA	NA	NA	NA	NA	NA	NA	NA	NA	NA	NA	NA	NA	NA	NA	NA	NA	NA
ttr-26	823	24.03122386	-0.946453653	3		c_eleg	14.0306	14.0306	200	200	1	c_brig	10.5306	10.5306	1019	1019	1	c_rema	12.5408	12.5408	634	634	1	NA	NA	NA	NA	NA	NA	NA	NA	NA	NA	NA	NA	NA	NA	NA	NA	NA	NA	NA	NA	NA	NA	NA	NA	NA	NA
acy-4	824	24.05910231	-0.946497829	4		c_eleg	10.8061	10.8061	2528	2528	1	c_rema	10.949	10.949	4891	4891	1	p_paci	12.4082	12.4082	447	447	1	p_exsp	15.7449	13.82541111	11510	14314.55556	9	NA	NA	NA	NA	NA	NA	NA	NA	NA	NA	NA	NA	NA	NA	NA	NA	NA	NA	NA	NA
cri-3	825	24.08698076	-0.946518222		2
ttr-37	826	24.11485921	-0.946535312	3		c_eleg	13.3469	13.3469	2185	2185	1	c_brig	12.398	12.398	1829	1829	1	c_rema	13.0816	12.7398	2632	3141.5	2	NA	NA	NA	NA	NA	NA	NA	NA	NA	NA	NA	NA	NA	NA	NA	NA	NA	NA	NA	NA	NA	NA	NA	NA	NA	NA
M03F8.6	827	24.14273766	-0.946592508	4		c_eleg	12.2551	11.57145	526	628.5	2	c_rema	12.398	12.32655	485	599.5	2	c_japo	13.7551	12.9864	1159	1806	3	a_lumb	12.8061	12.8061	1520	1520	1	NA	NA	NA	NA	NA	NA	NA	NA	NA	NA	NA	NA	NA	NA	NA	NA	NA	NA	NA	NA
F10E7.2	828	24.17061611	-0.946619869		1
Y38E10A.14	829	24.21243379	-0.946716587	1		c_eleg	14.9184	14.13265	1893	1893.5	2	NA	NA	NA	NA	NA	NA	NA	NA	NA	NA	NA	NA	NA	NA	NA	NA	NA	NA	NA	NA	NA	NA	NA	NA	NA	NA	NA	NA	NA	NA	NA	NA	NA	NA	NA	NA	NA	NA
nspe-7	829	24.21243379	-0.946716587	1		c_eleg	14.9184	14.13265	780	780.5	2	NA	NA	NA	NA	NA	NA	NA	NA	NA	NA	NA	NA	NA	NA	NA	NA	NA	NA	NA	NA	NA	NA	NA	NA	NA	NA	NA	NA	NA	NA	NA	NA	NA	NA	NA	NA	NA	NA
B0353.1	830	24.25425146	-0.946764916	3	5	c_eleg	10.7857	10.7857	6385	6385	1	c_brig	13.0306	13.0306	5341	5341	1	c_japo	12.398	12.398	4263	4263	1	NA	NA	NA	NA	NA	NA	NA	NA	NA	NA	NA	NA	NA	NA	NA	NA	NA	NA	NA	NA	NA	NA	NA	NA	NA	NA
Y41D4A.1	831	24.28212991	-0.946850245	3		c_eleg	10.8061	10.8061	1139	1139	1	c_brig	10.8878	10.8878	1988	1988	1	p_paci	14.6531	14.6531	2060	2060	1	NA	NA	NA	NA	NA	NA	NA	NA	NA	NA	NA	NA	NA	NA	NA	NA	NA	NA	NA	NA	NA	NA	NA	NA	NA	NA
srsx-8	832	24.31000836	-0.946922632	4		c_eleg	12.5204	12.5204	2719	2719	1	c_brig	12.1224	11.2381	24836	27116	3	c_rema	12.398	12.398	4536	16914	3	c_japo	14.7959	12.34353333	1099	9573	3	NA	NA	NA	NA	NA	NA	NA	NA	NA	NA	NA	NA	NA	NA	NA	NA	NA	NA	NA	NA
sox-4	833	24.33788681	-0.947189476	6		c_eleg	13.0816	12.8112	1456	8277	2	c_brig	13.4898	13.4898	6152	6152	1	c_bren	11.3265	11.2398	4685	4685.5	2	c_rema	12.398	12.398	11888	11888	1	p_paci	10.7755	10.7755	10439	10439	1	p_exsp	11.8367	11.8367	9624	9624	1	NA	NA	NA	NA	NA	NA	NA	NA
T28F4.4	834	24.36576526	-0.947449261		3
ptr-5	835	24.39364371	-0.947474202	5		c_eleg	12.398	12.398	1217	1217	1	c_brig	12.6837	12.6837	1909	1909	1	c_bren	11.8367	11.75	310	832.5	2	c_rema	12.398	12.398	1187	1187	1	c_japo	13.0816	12.03743333	202	1941.333333	3	NA	NA	NA	NA	NA	NA	NA	NA	NA	NA	NA	NA	NA	NA
T22F3.10	836	24.42152216	-0.947681766	2		c_eleg	14.6531	14.6531	843	843	1	c_bren	10.8061	10.8061	485	485	1	NA	NA	NA	NA	NA	NA	NA	NA	NA	NA	NA	NA	NA	NA	NA	NA	NA	NA	NA	NA	NA	NA	NA	NA	NA	NA	NA	NA	NA	NA	NA	NA
R12B2.8	837	24.44940061	-0.947738049	2		c_eleg	11.1735	11.1735	3432	3432	1	c_brig	15.3367	13.92855	3898	4202	2	NA	NA	NA	NA	NA	NA	NA	NA	NA	NA	NA	NA	NA	NA	NA	NA	NA	NA	NA	NA	NA	NA	NA	NA	NA	NA	NA	NA	NA	NA	NA	NA
frm-3	838	24.47727906	-0.947931607		3
ZC123.4	839	24.50515751	-0.947933263	4	2	c_eleg	13.8878	13.8878	1384	1384	1	c_brig	11.5714	11.5714	7647	7647	1	c_bren	11.1633	11.1633	1116	1116	1	c_rema	14.1224	13.18875	877	2136.5	2	NA	NA	NA	NA	NA	NA	NA	NA	NA	NA	NA	NA	NA	NA	NA	NA	NA	NA	NA	NA
T01B6.1	840	24.53303596	-0.948135614	3	5	c_eleg	12.6122	11.5561	864	3573.5	2	c_bren	13.2041	13.2041	178	178	1	c_japo	12.2959	12.2959	258	258	1	NA	NA	NA	NA	NA	NA	NA	NA	NA	NA	NA	NA	NA	NA	NA	NA	NA	NA	NA	NA	NA	NA	NA	NA	NA	NA
cpx-1	841	24.56091441	-0.94813897	6		c_eleg	11.8571	11.8571	2403	2403	1	c_brig	12.5408	12.5408	2035	2035	1	c_bren	11.8571	11.8571	2104	2104	1	c_rema	11.4592	11.4592	3143	3143	1	p_paci	13.2041	12.2993	1695	2655	3	p_exsp	13.2041	12.2993	2720	3691	6	NA	NA	NA	NA	NA	NA	NA	NA
C09G5.13	842	24.58879286	-0.948256922	3	3	c_eleg	12.4388	12.4388	53	53	1	c_brig	12.4388	12.4388	28	28	1	c_rema	12.4388	12.4388	275	275	1	NA	NA	NA	NA	NA	NA	NA	NA	NA	NA	NA	NA	NA	NA	NA	NA	NA	NA	NA	NA	NA	NA	NA	NA	NA	NA
unc-112	843	24.61667131	-0.948278787		7
fbxa-103	844	24.64454976	-0.948319779		1
C16D9.6	845	24.67242821	-0.948339871	6		c_eleg	12.5408	12.5408	4131	4734.5	2	c_brig	12.5408	11.94385	1804	3466	2	c_bren	12.5408	11.86735	2841	4793	2	c_rema	12.5408	12.5408	3547	3547	1	c_japo	10.898	10.898	1716	1716	1	p_exsp	13.3469	12.87245	2580	2622	2	NA	NA	NA	NA	NA	NA	NA	NA
R05D7.3	846	24.70030666	-0.948381351	6	3	c_eleg	13.2857	13.2857	801	801	1	c_brig	10.5102	10.5102	3674	3674	1	c_bren	11.5714	11.36225	6434	7355	2	c_japo	13.1735	12.7184	6098	8276.4	5	p_exsp	12.6837	12.6837	2689	2689	1	a_lumb	12.2551	12.2551	4156	4156	1	NA	NA	NA	NA	NA	NA	NA	NA
nhr-71	847	24.72818511	-0.948492377	3	1	c_eleg	11.5714	11.5714	12705	12705	1	c_bren	15.8673	13.87245	5066	9167.5	2	c_rema	10.6633	10.6633	2197	2197	1	NA	NA	NA	NA	NA	NA	NA	NA	NA	NA	NA	NA	NA	NA	NA	NA	NA	NA	NA	NA	NA	NA	NA	NA	NA	NA
xol-1	848	24.75606356	-0.948601707	2		c_eleg	14.6531	13.2551	6981	7110	2	c_rema	12.6837	12.6837	741	741	1	NA	NA	NA	NA	NA	NA	NA	NA	NA	NA	NA	NA	NA	NA	NA	NA	NA	NA	NA	NA	NA	NA	NA	NA	NA	NA	NA	NA	NA	NA	NA	NA
mec-2	849	24.78394201	-0.948624231	3		c_eleg	15.602	13.18875	8743	9416.5	2	c_bren	10.5408	10.5408	4689	4689	1	a_lumb	10.9286	10.9286	6038	6038	1	NA	NA	NA	NA	NA	NA	NA	NA	NA	NA	NA	NA	NA	NA	NA	NA	NA	NA	NA	NA	NA	NA	NA	NA	NA	NA
pfn-3	850	24.81182046	-0.948706984	2		c_eleg	13.5612	13.5612	1478	1478	1	a_lumb	13.3673	13.3673	5082	5185.5	2	NA	NA	NA	NA	NA	NA	NA	NA	NA	NA	NA	NA	NA	NA	NA	NA	NA	NA	NA	NA	NA	NA	NA	NA	NA	NA	NA	NA	NA	NA	NA	NA
ztf-11	851	24.83969891	-0.948808451	4	3	c_eleg	12.1224	12.1224	9929	9929	1	c_brig	12.2959	12.0663	8881	9876	2	c_bren	12.1224	12.1224	11581	12204.5	2	c_rema	14.0306	13.0765	705	6411	2	NA	NA	NA	NA	NA	NA	NA	NA	NA	NA	NA	NA	NA	NA	NA	NA	NA	NA	NA	NA
tln-1	852	24.86757736	-0.948890501		4
CC8.2	853	24.89545581	-0.94896746	5		c_eleg	10.6327	10.6327	5366	5366	1	c_bren	11.051	11.051	22911	22911	1	c_rema	13.1735	13.1735	1094	1094	1	c_japo	11.8469	11.5204	326	3734.5	2	p_exsp	13.2041	13.2041	5186	5186	2	NA	NA	NA	NA	NA	NA	NA	NA	NA	NA	NA	NA	NA	NA
npr-10	854	24.92333426	-0.948992401	5		c_eleg	10.8061	10.8061	1887	1887	1	c_bren	14.1735	14.1735	9480	9480	1	c_rema	12.2551	11.67345	10884	10885	2	c_japo	11.4898	11.4898	1169	1169	1	p_paci	12.0102	12.0102	10926	10926	1	NA	NA	NA	NA	NA	NA	NA	NA	NA	NA	NA	NA	NA	NA
inx-19	855	24.95121271	-0.949122387		2
clec-104	856	24.97909116	-0.94925366	5		c_eleg	11.3163	11.3163	662	787.5	4	c_brig	11.7551	11.7551	761	761	1	c_bren	14.9184	12.34288	126	2830	5	c_rema	12.5204	12.5204	245	425	2	c_japo	11.1939	11.1939	1821	1821	1	NA	NA	NA	NA	NA	NA	NA	NA	NA	NA	NA	NA	NA	NA
C27F2.9	857	25.00696961	-0.949303716	3		c_eleg	13.3469	13.3469	2213	2213	1	c_brig	13.3469	13.3469	3180	3180	1	c_rema	11.8367	11.8367	1983	1983	1	NA	NA	NA	NA	NA	NA	NA	NA	NA	NA	NA	NA	NA	NA	NA	NA	NA	NA	NA	NA	NA	NA	NA	NA	NA	NA
nspc-18	858	25.04878729	-0.949372061	4		c_eleg	13.3469	13.3469	619	619	1	c_brig	13.2245	11.49386	11	699.6	5	c_bren	10.5	10.5	804	804	1	c_rema	13.8878	12.62926667	1505	8487.666667	3	NA	NA	NA	NA	NA	NA	NA	NA	NA	NA	NA	NA	NA	NA	NA	NA	NA	NA	NA	NA
nspc-19	858	25.04878729	-0.949372061	4		c_eleg	13.3469	13.3469	522	522	1	c_brig	13.2245	11.49386	11	699.6	5	c_bren	10.5	10.5	804	804	1	c_rema	13.8878	12.62926667	1505	8487.666667	3	NA	NA	NA	NA	NA	NA	NA	NA	NA	NA	NA	NA	NA	NA	NA	NA	NA	NA	NA	NA
sex-1	859	25.09060496	-0.949496704	2		c_eleg	14.6531	13.54595	740	1957	2	c_japo	12.4388	12.4388	2724	2724	1	NA	NA	NA	NA	NA	NA	NA	NA	NA	NA	NA	NA	NA	NA	NA	NA	NA	NA	NA	NA	NA	NA	NA	NA	NA	NA	NA	NA	NA	NA	NA	NA
mab-9	860	25.11848341	-0.949680786	5		c_eleg	11.8367	11.62243333	2297	4242	3	c_bren	11.4592	11.4592	3145	3145	1	c_rema	13.3673	13.0255	1319	4705.5	2	c_japo	14.1735	12.61735	3964	6990.5	2	p_exsp	11.1735	11.1735	2677	2677	1	NA	NA	NA	NA	NA	NA	NA	NA	NA	NA	NA	NA	NA	NA
rpb-11	861	25.14636186	-0.949696766	2		c_eleg	11.8776	11.61906667	15963	16756.33333	3	c_rema	15.3367	13.45405	11075	11428.5	2	NA	NA	NA	NA	NA	NA	NA	NA	NA	NA	NA	NA	NA	NA	NA	NA	NA	NA	NA	NA	NA	NA	NA	NA	NA	NA	NA	NA	NA	NA	NA	NA
cdc-25.3	862	25.17424031	-0.949788546	5		c_eleg	11.8367	11.8367	220	220	1	c_brig	12.5204	12.5204	2200	2461.5	2	c_rema	11.6122	11.6122	1986	1986	1	c_japo	14.7959	12.34353333	10632	19649	3	p_paci	12.2653	11.60715	1446	1519.5	2	NA	NA	NA	NA	NA	NA	NA	NA	NA	NA	NA	NA	NA	NA
T20H4.5	863	25.21605799	-0.949891546	1		c_eleg	14.6531	14.2245	446	1169.666667	3	NA	NA	NA	NA	NA	NA	NA	NA	NA	NA	NA	NA	NA	NA	NA	NA	NA	NA	NA	NA	NA	NA	NA	NA	NA	NA	NA	NA	NA	NA	NA	NA	NA	NA	NA	NA	NA	NA
pars-1	863	25.21605799	-0.949891546	1		c_eleg	14.6531	14.2245	2632	3228.333333	3	NA	NA	NA	NA	NA	NA	NA	NA	NA	NA	NA	NA	NA	NA	NA	NA	NA	NA	NA	NA	NA	NA	NA	NA	NA	NA	NA	NA	NA	NA	NA	NA	NA	NA	NA	NA	NA	NA
dcaf-1	864	25.25787566	-0.9500252		4
madf-4	865	25.28575411	-0.950061468	2		c_eleg	15.1837	13.32655	1236	1286	2	c_rema	12.1224	11.41836667	75	1943	3	NA	NA	NA	NA	NA	NA	NA	NA	NA	NA	NA	NA	NA	NA	NA	NA	NA	NA	NA	NA	NA	NA	NA	NA	NA	NA	NA	NA	NA	NA	NA	NA
rsbp-1	866	25.32757179	-0.950145726		1
alg-2	866	25.32757179	-0.950145726		1
C38H2.2	867	25.36938946	-0.95024182	3		c_eleg	11.7551	11.7551	7915	7915	1	p_paci	14.2347	13.08843333	1498	4346	3	a_lumb	13.0816	13.0816	2830	2830	1	NA	NA	NA	NA	NA	NA	NA	NA	NA	NA	NA	NA	NA	NA	NA	NA	NA	NA	NA	NA	NA	NA	NA	NA	NA	NA
F54D12.1	868	25.39726791	-0.950322602		3
C09F12.2	869	25.42514636	-0.950374544	2		c_eleg	14.3163	12.49094444	3234	3343.666667	9	p_paci	13.2041	13.2041	2576	2576	1	NA	NA	NA	NA	NA	NA	NA	NA	NA	NA	NA	NA	NA	NA	NA	NA	NA	NA	NA	NA	NA	NA	NA	NA	NA	NA	NA	NA	NA	NA	NA	NA
hecw-1	870	25.45302481	-0.950481601		5
nhr-41	871	25.48090326	-0.950496226	6		c_eleg	10.9082	10.9082	8122	8122	1	c_brig	14.3163	11.87245	3405	8662.25	4	c_bren	14.2347	11.75935	9305	19365.41667	12	c_japo	11.3469	11.3469	1013	1013	1	p_exsp	10.8878	10.699	4317	4317.5	2	a_lumb	12.398	12.398	1293	1293	1	NA	NA	NA	NA	NA	NA	NA	NA
F53H2.3	872	25.50878171	-0.950735401		2
C26D10.6	873	25.53666016	-0.950736342		4
atln-2	874	25.56453861	-0.951373949	5		c_eleg	11.6633	11.29933333	7277	15155.33333	3	c_brig	12.1224	11.97955	2719	3242.5	2	c_bren	11.7551	11.7551	16079	16079	1	p_exsp	14.0306	12.4796	1087	1087.5	4	a_lumb	13.6327	11.9048	2769	11264.66667	3	NA	NA	NA	NA	NA	NA	NA	NA	NA	NA	NA	NA	NA	NA
srx-17	875	25.59241706	-0.95149051	4		c_eleg	12.4388	11.35205	339	360.75	4	c_japo	12.7857	12.7857	373	373	1	p_paci	12.1633	12.1633	1751	1751	1	p_exsp	14.1735	12.545925	809	2195.25	20	NA	NA	NA	NA	NA	NA	NA	NA	NA	NA	NA	NA	NA	NA	NA	NA	NA	NA	NA	NA
mes-4	876	25.62029551	-0.951527841	3		c_eleg	11.3163	11.3163	647	772.5	4	c_rema	14.6531	14.6531	1500	1500	1	a_lumb	10.898	10.898	4298	4298	1	NA	NA	NA	NA	NA	NA	NA	NA	NA	NA	NA	NA	NA	NA	NA	NA	NA	NA	NA	NA	NA	NA	NA	NA	NA	NA
Y41C4A.12	877	25.64817396	-0.951782373	4		c_eleg	12.5408	12.5408	560	560	1	c_japo	13.8878	12.8827	6162	6162.5	2	p_paci	12.5204	11.949	1253	1867.333333	3	p_exsp	12.5204	11.7041	2781	3246.5	2	NA	NA	NA	NA	NA	NA	NA	NA	NA	NA	NA	NA	NA	NA	NA	NA	NA	NA	NA	NA
H01G02.3	878	25.67605241	-0.951859199	3		c_eleg	10.9082	10.9082	808	808	1	p_exsp	11.3469	11.0204	414	5902.6	5	a_lumb	15.7449	12.0842	4863	10385.5	4	NA	NA	NA	NA	NA	NA	NA	NA	NA	NA	NA	NA	NA	NA	NA	NA	NA	NA	NA	NA	NA	NA	NA	NA	NA	NA
T26C12.1	879	25.70393086	-0.95195319	3		c_eleg	11.1531	11.1531	3840	3840	1	c_japo	14.2347	14.2347	2294	2294	1	p_paci	12.5408	12.5408	3756	3756	1	NA	NA	NA	NA	NA	NA	NA	NA	NA	NA	NA	NA	NA	NA	NA	NA	NA	NA	NA	NA	NA	NA	NA	NA	NA	NA
ces-1	880	25.73180931	-0.952066756	3		c_eleg	13.0816	13.0816	140	140	1	c_bren	11.1735	11.05105	155	191	2	c_rema	13.4898	13.2602	106	132	2	NA	NA	NA	NA	NA	NA	NA	NA	NA	NA	NA	NA	NA	NA	NA	NA	NA	NA	NA	NA	NA	NA	NA	NA	NA	NA
daf-1	881	25.75968776	-0.952182034	2		c_eleg	11.1939	11.1939	4604	4604	1	c_brig	15.4796	13.33675	1052	1143.5	2	NA	NA	NA	NA	NA	NA	NA	NA	NA	NA	NA	NA	NA	NA	NA	NA	NA	NA	NA	NA	NA	NA	NA	NA	NA	NA	NA	NA	NA	NA	NA	NA
str-171	882	25.78756621	-0.952220073	3		c_eleg	12.9388	12.9388	209	209	1	c_brig	14.7959	12.84185	189	594.5	2	c_bren	10.8061	10.8061	269	269	1	NA	NA	NA	NA	NA	NA	NA	NA	NA	NA	NA	NA	NA	NA	NA	NA	NA	NA	NA	NA	NA	NA	NA	NA	NA	NA
K03H1.5	883	25.81544466	-0.952271465		2
C05D12.7	884	25.84332311	-0.952277957	3		c_eleg	12.398	12.398	1917	1917	1	c_brig	14.1735	14.1735	3423	3423	1	c_japo	11.4592	11.32655	3530	3867	2	NA	NA	NA	NA	NA	NA	NA	NA	NA	NA	NA	NA	NA	NA	NA	NA	NA	NA	NA	NA	NA	NA	NA	NA	NA	NA
Y43E12A.2	885	25.87120156	-0.952297263	4	2	c_eleg	11.2347	11.2347	6124	6124	1	c_bren	11.1939	11.1939	24617	24617	1	c_japo	11.1939	11.1939	4012	4012	1	p_exsp	12.2551	12.2551	11491	11491	1	NA	NA	NA	NA	NA	NA	NA	NA	NA	NA	NA	NA	NA	NA	NA	NA	NA	NA	NA	NA
Y41E3.7	886	25.89908001	-0.952392486		4
lep-2	887	25.92695846	-0.952432741		2
K03E5.2	888	25.95483691	-0.952540001	1	4	c_eleg	10.8061	10.8061	2801	2801	1	NA	NA	NA	NA	NA	NA	NA	NA	NA	NA	NA	NA	NA	NA	NA	NA	NA	NA	NA	NA	NA	NA	NA	NA	NA	NA	NA	NA	NA	NA	NA	NA	NA	NA	NA	NA	NA	NA
T02H6.5	889	25.98271536	-0.95304727	2		c_eleg	14.2347	14.2347	600	600	1	c_rema	12.5408	11.33333333	223	360.3333333	3	NA	NA	NA	NA	NA	NA	NA	NA	NA	NA	NA	NA	NA	NA	NA	NA	NA	NA	NA	NA	NA	NA	NA	NA	NA	NA	NA	NA	NA	NA	NA	NA
nas-27	890	26.01059381	-0.953113411	3		c_eleg	11.4898	11.4898	4565	4565	1	c_brig	12.5408	12.14795	15332	15681	2	c_rema	14.0306	14.0306	8644	8644	1	NA	NA	NA	NA	NA	NA	NA	NA	NA	NA	NA	NA	NA	NA	NA	NA	NA	NA	NA	NA	NA	NA	NA	NA	NA	NA
Y62E10A.13	891	26.03847226	-0.953124932		1
rin-1	892	26.06635071	-0.953205061		3
mmab-1	893	26.09422916	-0.953292378	3		c_eleg	11.3163	11.3163	334	459.5	4	c_brig	11.4898	11.4898	648	648	1	p_exsp	15.3367	12.64456667	264	3230.5	6	NA	NA	NA	NA	NA	NA	NA	NA	NA	NA	NA	NA	NA	NA	NA	NA	NA	NA	NA	NA	NA	NA	NA	NA	NA	NA
F32A5.4	894	26.12210761	-0.953446653	3		c_eleg	13.0816	11.7806	2453	2472.5	2	c_rema	14.0306	14.0306	2666	2666	1	c_japo	11.1939	11	2799	3288	2	NA	NA	NA	NA	NA	NA	NA	NA	NA	NA	NA	NA	NA	NA	NA	NA	NA	NA	NA	NA	NA	NA	NA	NA	NA	NA
C33A11.2	895	26.14998606	-0.953487175		3
ZC13.10	896	26.17786451	-0.953529086	4	2	c_eleg	10.8878	10.8878	3337	3337	1	p_paci	13.4898	13.4898	3112	3112	1	p_exsp	13.4898	13.4898	4248	4248	1	a_lumb	12.6837	12.6837	1939	1939	1	NA	NA	NA	NA	NA	NA	NA	NA	NA	NA	NA	NA	NA	NA	NA	NA	NA	NA	NA	NA
srt-31	897	26.20574296	-0.953642943	2		c_eleg	12.398	11.87245	797	1815	2	p_exsp	13.8878	13.03468	456	1140.8	95	NA	NA	NA	NA	NA	NA	NA	NA	NA	NA	NA	NA	NA	NA	NA	NA	NA	NA	NA	NA	NA	NA	NA	NA	NA	NA	NA	NA	NA	NA	NA	NA
Y57A10C.9	898	26.23362141	-0.953691959		3
srd-44	899	26.26149986	-0.953744859	3		c_eleg	11.8571	11.8571	90	90	1	c_bren	12.2551	11.67345	95	96	2	c_rema	14.7959	12.7143	119	1080	2	NA	NA	NA	NA	NA	NA	NA	NA	NA	NA	NA	NA	NA	NA	NA	NA	NA	NA	NA	NA	NA	NA	NA	NA	NA	NA
slc-17.5	900	26.28937831	-0.954048274	4		c_eleg	14.2347	14.2347	7103	7103	1	c_bren	11.4898	11.4898	3516	3516	1	c_rema	11.1735	11.1735	5876	5876	1	c_japo	11.8776	11.8776	8290	8290	1	NA	NA	NA	NA	NA	NA	NA	NA	NA	NA	NA	NA	NA	NA	NA	NA	NA	NA	NA	NA
T28B4.1	901	26.31725676	-0.95416856	4	3	c_eleg	10.5102	10.5102	12966	12966	1	c_rema	10.6837	10.6837	2962	2962	1	c_japo	12.1224	12.1224	3653	3653	1	p_exsp	12.5408	11.87073333	7542	11813.66667	3	NA	NA	NA	NA	NA	NA	NA	NA	NA	NA	NA	NA	NA	NA	NA	NA	NA	NA	NA	NA
Y64G10A.7	902	26.34513521	-0.954274814		5
srt-28	903	26.37301366	-0.95432151	3		c_eleg	11.5714	11.5714	3382	3382	1	c_bren	11.8367	11.5816	67	67.5	2	p_exsp	13.8878	13.03468	456	1140.8	95	NA	NA	NA	NA	NA	NA	NA	NA	NA	NA	NA	NA	NA	NA	NA	NA	NA	NA	NA	NA	NA	NA	NA	NA	NA	NA
fbxl-1	904	26.40089211	-0.954433461		1
H37A05.2	905	26.42877056	-0.954634766	2		c_eleg	11.0612	11.0612	6562	9506.166667	6	p_exsp	13.4898	11.3757	38	1947.454545	143	NA	NA	NA	NA	NA	NA	NA	NA	NA	NA	NA	NA	NA	NA	NA	NA	NA	NA	NA	NA	NA	NA	NA	NA	NA	NA	NA	NA	NA	NA	NA	NA
jph-1	906	26.45664901	-0.954758854	6		c_eleg	11.4694	11.4694	3174	3174	1	c_brig	10.9082	10.9082	1218	1218	1	c_rema	12.6837	11.48215	2438	6101.25	4	c_japo	14.7959	12.17346667	1191	2147	3	p_exsp	12.6837	12.13265	2113	3985.5	2	a_lumb	10.8878	10.83165	17469	19119.5	2	NA	NA	NA	NA	NA	NA	NA	NA
daf-37	907	26.48452746	-0.954953985	7		c_eleg	13.3469	13.14285	5596	7528.5	2	c_brig	11.8367	11.3112	4232	5593	2	c_bren	12.2551	11.7041	10815	12559	2	c_rema	12.398	11.6633	2129	4139	2	p_paci	11.1735	11.1735	9103	9103	1	p_exsp	12.4388	11.7796	30	1829.6	5	a_lumb	10.8061	10.8061	3751	3751	1	NA	NA
E02C12.12	908	26.51240591	-0.954987308	2		c_eleg	10.6327	10.6327	3541	3541	1	p_exsp	13.4898	11.3757	38	1947.454545	143	NA	NA	NA	NA	NA	NA	NA	NA	NA	NA	NA	NA	NA	NA	NA	NA	NA	NA	NA	NA	NA	NA	NA	NA	NA	NA	NA	NA	NA	NA	NA	NA
F08F8.7	909	26.54028436	-0.955238465		3
unc-44	910	26.56816281	-0.95526047		4
slc-17.8	911	26.59604126	-0.95538723	4		c_eleg	11.1531	11.1531	426	426	1	c_bren	13.3673	12.0867	3062	11476.5	2	c_rema	10.6633	10.6633	2775	2775	1	p_exsp	15.3367	12.95746667	381	1995.5	6	NA	NA	NA	NA	NA	NA	NA	NA	NA	NA	NA	NA	NA	NA	NA	NA	NA	NA	NA	NA
rei-2	912	26.62391971	-0.955388967	5		c_eleg	10.8061	10.8061	1291	1712.5	2	c_brig	12.398	12.398	1484	1484	1	c_rema	13.0816	12.7398	2696	3205.5	2	p_paci	13.3469	13.3469	2959	2959	1	a_lumb	11.5816	11.5816	5630	5630	1	NA	NA	NA	NA	NA	NA	NA	NA	NA	NA	NA	NA	NA	NA
cebp-1	913	26.65179816	-0.955432877	2		c_eleg	12.8061	12.8061	2995	2995	1	c_rema	14.2347	13.2449	1600	1805.5	2	NA	NA	NA	NA	NA	NA	NA	NA	NA	NA	NA	NA	NA	NA	NA	NA	NA	NA	NA	NA	NA	NA	NA	NA	NA	NA	NA	NA	NA	NA	NA	NA
ric-4	914	26.67967661	-0.955515294		3
F44E2.4	915	26.70755506	-0.955614988	2		c_eleg	12.4388	12.4388	5901	5901	1	p_paci	13.9694	13.9694	143	143	1	NA	NA	NA	NA	NA	NA	NA	NA	NA	NA	NA	NA	NA	NA	NA	NA	NA	NA	NA	NA	NA	NA	NA	NA	NA	NA	NA	NA	NA	NA	NA	NA
twk-31	916	26.73543351	-0.955750871	1	4	c_eleg	11.1735	11.1735	153	153	1	NA	NA	NA	NA	NA	NA	NA	NA	NA	NA	NA	NA	NA	NA	NA	NA	NA	NA	NA	NA	NA	NA	NA	NA	NA	NA	NA	NA	NA	NA	NA	NA	NA	NA	NA	NA	NA	NA
Y45F10B.13	917	26.90270421	-0.955826246	1		c_eleg	14.2347	14.2347	97	97	1	NA	NA	NA	NA	NA	NA	NA	NA	NA	NA	NA	NA	NA	NA	NA	NA	NA	NA	NA	NA	NA	NA	NA	NA	NA	NA	NA	NA	NA	NA	NA	NA	NA	NA	NA	NA	NA	NA
qui-1	917	26.90270421	-0.955826246	1		c_eleg	14.2347	14.2347	28	28	1	NA	NA	NA	NA	NA	NA	NA	NA	NA	NA	NA	NA	NA	NA	NA	NA	NA	NA	NA	NA	NA	NA	NA	NA	NA	NA	NA	NA	NA	NA	NA	NA	NA	NA	NA	NA	NA	NA
R13A1.1	917	26.90270421	-0.955826246	1		c_eleg	14.2347	14.2347	240	240	1	NA	NA	NA	NA	NA	NA	NA	NA	NA	NA	NA	NA	NA	NA	NA	NA	NA	NA	NA	NA	NA	NA	NA	NA	NA	NA	NA	NA	NA	NA	NA	NA	NA	NA	NA	NA	NA	NA
F33E11.2	917	26.90270421	-0.955826246	1		c_eleg	14.2347	14.2347	1905	1905	1	NA	NA	NA	NA	NA	NA	NA	NA	NA	NA	NA	NA	NA	NA	NA	NA	NA	NA	NA	NA	NA	NA	NA	NA	NA	NA	NA	NA	NA	NA	NA	NA	NA	NA	NA	NA	NA	NA
C33C12.1	917	26.90270421	-0.955826246	1		c_eleg	14.2347	14.2347	2559	2559	1	NA	NA	NA	NA	NA	NA	NA	NA	NA	NA	NA	NA	NA	NA	NA	NA	NA	NA	NA	NA	NA	NA	NA	NA	NA	NA	NA	NA	NA	NA	NA	NA	NA	NA	NA	NA	NA	NA
F18A12.2	917	26.90270421	-0.955826246	1		c_eleg	14.2347	14.2347	418	418	1	NA	NA	NA	NA	NA	NA	NA	NA	NA	NA	NA	NA	NA	NA	NA	NA	NA	NA	NA	NA	NA	NA	NA	NA	NA	NA	NA	NA	NA	NA	NA	NA	NA	NA	NA	NA	NA	NA
Y27F2A.8	917	26.90270421	-0.955826246	1		c_eleg	14.2347	14.2347	65	65	1	NA	NA	NA	NA	NA	NA	NA	NA	NA	NA	NA	NA	NA	NA	NA	NA	NA	NA	NA	NA	NA	NA	NA	NA	NA	NA	NA	NA	NA	NA	NA	NA	NA	NA	NA	NA	NA	NA
W02B8.2	917	26.90270421	-0.955826246	1		c_eleg	14.2347	14.2347	3878	3878	1	NA	NA	NA	NA	NA	NA	NA	NA	NA	NA	NA	NA	NA	NA	NA	NA	NA	NA	NA	NA	NA	NA	NA	NA	NA	NA	NA	NA	NA	NA	NA	NA	NA	NA	NA	NA	NA	NA
C33C12.10	917	26.90270421	-0.955826246	1		c_eleg	14.2347	14.2347	1166	1166	1	NA	NA	NA	NA	NA	NA	NA	NA	NA	NA	NA	NA	NA	NA	NA	NA	NA	NA	NA	NA	NA	NA	NA	NA	NA	NA	NA	NA	NA	NA	NA	NA	NA	NA	NA	NA	NA	NA
F18A12.7	917	26.90270421	-0.955826246	1		c_eleg	14.2347	14.2347	111	111	1	NA	NA	NA	NA	NA	NA	NA	NA	NA	NA	NA	NA	NA	NA	NA	NA	NA	NA	NA	NA	NA	NA	NA	NA	NA	NA	NA	NA	NA	NA	NA	NA	NA	NA	NA	NA	NA	NA
F22E5.20	917	26.90270421	-0.955826246	1		c_eleg	14.2347	14.2347	55	55	1	NA	NA	NA	NA	NA	NA	NA	NA	NA	NA	NA	NA	NA	NA	NA	NA	NA	NA	NA	NA	NA	NA	NA	NA	NA	NA	NA	NA	NA	NA	NA	NA	NA	NA	NA	NA	NA	NA
F56F11.1	918	27.06997491	-0.955994632	2	1	c_eleg	14.6531	14.38775	2832	3639	2	c_brig	12.1224	11.14286667	2469	4196.666667	3	NA	NA	NA	NA	NA	NA	NA	NA	NA	NA	NA	NA	NA	NA	NA	NA	NA	NA	NA	NA	NA	NA	NA	NA	NA	NA	NA	NA	NA	NA	NA	NA
clec-149	919	27.09785336	-0.956022014	4		c_eleg	11.5714	11.5714	1383	1383	1	c_japo	10.9082	10.85715	2179	2237	2	p_paci	12.4388	11.4388	6714	6715	3	p_exsp	15.3367	13.4796	169	176.6666667	3	NA	NA	NA	NA	NA	NA	NA	NA	NA	NA	NA	NA	NA	NA	NA	NA	NA	NA	NA	NA
asp-13	920	27.12573181	-0.956041802	4		c_eleg	11.6122	11.3265	7249	13294	2	c_brig	11.5714	11.5714	13613	13613	1	c_rema	13.7551	13.7551	782	782	1	c_japo	13.3469	11.89796667	1328	10388	3	NA	NA	NA	NA	NA	NA	NA	NA	NA	NA	NA	NA	NA	NA	NA	NA	NA	NA	NA	NA
lev-10	921	27.15361026	-0.956139066		4
nlp-64	922	27.19542793	-0.95627743	1		c_eleg	14.9184	13.29085	7040	7740	2	NA	NA	NA	NA	NA	NA	NA	NA	NA	NA	NA	NA	NA	NA	NA	NA	NA	NA	NA	NA	NA	NA	NA	NA	NA	NA	NA	NA	NA	NA	NA	NA	NA	NA	NA	NA	NA	NA
M02E1.3	922	27.19542793	-0.95627743	1		c_eleg	14.9184	13.29085	2753	3453	2	NA	NA	NA	NA	NA	NA	NA	NA	NA	NA	NA	NA	NA	NA	NA	NA	NA	NA	NA	NA	NA	NA	NA	NA	NA	NA	NA	NA	NA	NA	NA	NA	NA	NA	NA	NA	NA	NA
C04E6.8	923	27.23724561	-0.956310745	4		c_eleg	10.5102	10.5102	6182	6182	1	c_brig	14.2347	12.9949	1979	2048.5	2	c_rema	10.5102	10.5102	5341	5341	1	c_japo	14.2347	12.92855	2297	2697	2	NA	NA	NA	NA	NA	NA	NA	NA	NA	NA	NA	NA	NA	NA	NA	NA	NA	NA	NA	NA
Y55B1BR.6	924	27.26512406	-0.956416582		4
Y54G2A.37	925	27.29300251	-0.956473749		3
gck-1	926	27.32088096	-0.956510851		4
T28A8.2	927	27.34875941	-0.956547748	2		c_eleg	11.3163	11.2687	318	1221.333333	3	p_exsp	15.4796	12.77758	319	1080.2	10	NA	NA	NA	NA	NA	NA	NA	NA	NA	NA	NA	NA	NA	NA	NA	NA	NA	NA	NA	NA	NA	NA	NA	NA	NA	NA	NA	NA	NA	NA	NA	NA
sqst-5	928	27.37663786	-0.956748577	2		c_eleg	11.7245	11.64795	3427	4372.5	2	c_rema	14.2347	14.2347	2235	2235	1	NA	NA	NA	NA	NA	NA	NA	NA	NA	NA	NA	NA	NA	NA	NA	NA	NA	NA	NA	NA	NA	NA	NA	NA	NA	NA	NA	NA	NA	NA	NA	NA
atg-5	929	27.40451631	-0.956769199		2
pitp-1	930	27.43239476	-0.956806239	4		c_eleg	14.2347	14.2347	3386	3386	1	c_bren	10.6837	10.6837	3595	3595	1	c_japo	10.8061	10.8061	2769	2769	1	p_exsp	12.6122	11.62245	932	1004	2	NA	NA	NA	NA	NA	NA	NA	NA	NA	NA	NA	NA	NA	NA	NA	NA	NA	NA	NA	NA
Y46D2A.3	931	27.46027321	-0.956837824	2		c_eleg	11.5816	11.5816	2292	2292	1	c_bren	15.602	12.168375	341	18195.25	4	NA	NA	NA	NA	NA	NA	NA	NA	NA	NA	NA	NA	NA	NA	NA	NA	NA	NA	NA	NA	NA	NA	NA	NA	NA	NA	NA	NA	NA	NA	NA	NA
ccb-2	932	27.48815166	-0.956933902	4		c_eleg	11.6122	11.2602	7591	9925	2	c_brig	10.8061	10.8061	3862	3862	1	c_bren	10.898	10.898	3658	3658	1	c_rema	15.3367	14.2551	2284	2789.5	2	NA	NA	NA	NA	NA	NA	NA	NA	NA	NA	NA	NA	NA	NA	NA	NA	NA	NA	NA	NA
Y43B11AL.1	933	27.51603011	-0.956934851	3		c_eleg	12.9388	12.9388	13	13	1	c_brig	12.6122	11.9566	41	399.5	4	c_rema	12.9388	12.9388	8733	8733	1	NA	NA	NA	NA	NA	NA	NA	NA	NA	NA	NA	NA	NA	NA	NA	NA	NA	NA	NA	NA	NA	NA	NA	NA	NA	NA
M6.4	934	27.54390856	-0.95698396	2		c_eleg	11.6633	11.6633	7794	7794	1	p_paci	14.2347	14.2347	5783	5783	1	NA	NA	NA	NA	NA	NA	NA	NA	NA	NA	NA	NA	NA	NA	NA	NA	NA	NA	NA	NA	NA	NA	NA	NA	NA	NA	NA	NA	NA	NA	NA	NA
yap-1	935	27.57178701	-0.957003455	4		c_eleg	13.1735	12.45236667	1210	4008	3	c_brig	11.6633	11.6633	3358	3358	1	c_bren	13.2041	12.5204	5262	8507.666667	3	c_rema	12.5204	12.0459	4638	6124.5	2	NA	NA	NA	NA	NA	NA	NA	NA	NA	NA	NA	NA	NA	NA	NA	NA	NA	NA	NA	NA
5-Mar	936	27.59966546	-0.957015945	5		c_eleg	12.6122	11.96425	4678	4848	2	c_brig	13.3469	13.3469	439	439	1	c_bren	11.4898	11.06635	850	9585	2	c_rema	10.8061	10.61903333	5841	11983.66667	3	a_lumb	12.5408	11.8197	193	3831.666667	3	NA	NA	NA	NA	NA	NA	NA	NA	NA	NA	NA	NA	NA	NA
ulp-4	937	27.62754391	-0.957106488	5		c_eleg	13.0306	13.0306	2373	2373	1	c_brig	12.1633	12.1633	5552	5552	1	c_bren	11.5714	11.5714	6816	6816	1	c_japo	13.7551	11.81973333	537	3899	3	a_lumb	11.1939	11.1939	1375	1375	1	NA	NA	NA	NA	NA	NA	NA	NA	NA	NA	NA	NA	NA	NA
clec-103	938	27.65542236	-0.957140118	3		c_eleg	10.6633	10.6633	12	12	1	c_bren	12.4082	11.7883	7861	13478.75	4	c_rema	14.7959	13.3214	4284	6686.5	2	NA	NA	NA	NA	NA	NA	NA	NA	NA	NA	NA	NA	NA	NA	NA	NA	NA	NA	NA	NA	NA	NA	NA	NA	NA	NA
K02H11.4	939	27.68330081	-0.957218729	2		c_eleg	11.7245	11.449	837	1490.5	2	a_lumb	14.2347	14.2347	4924	4924	1	NA	NA	NA	NA	NA	NA	NA	NA	NA	NA	NA	NA	NA	NA	NA	NA	NA	NA	NA	NA	NA	NA	NA	NA	NA	NA	NA	NA	NA	NA	NA	NA
cgef-1	940	27.71117926	-0.957302259		5
C14C6.3	941	27.73905771	-0.957381235	2		c_eleg	11.0612	11.0612	842	842	1	p_exsp	15.4796	12.77758	319	1080.2	10	NA	NA	NA	NA	NA	NA	NA	NA	NA	NA	NA	NA	NA	NA	NA	NA	NA	NA	NA	NA	NA	NA	NA	NA	NA	NA	NA	NA	NA	NA	NA	NA
del-9	942	27.76693616	-0.957440534	4		c_eleg	12.1224	12.1224	5215	5215	1	c_brig	12.1224	11.38265	207	1879.5	2	c_rema	12.1224	12.1224	3148	3148	1	c_japo	13.9796	13.7347	2667	3767.5	2	NA	NA	NA	NA	NA	NA	NA	NA	NA	NA	NA	NA	NA	NA	NA	NA	NA	NA	NA	NA
kin-1	943	27.79481461	-0.957505415		4
C14B4.2	944	27.82269306	-0.957516705	2		c_eleg	13.9796	12.7959	4176	5227.5	2	c_bren	13.3469	12.63263333	1558	1662.333333	3	NA	NA	NA	NA	NA	NA	NA	NA	NA	NA	NA	NA	NA	NA	NA	NA	NA	NA	NA	NA	NA	NA	NA	NA	NA	NA	NA	NA	NA	NA	NA	NA
rme-6	945	27.85057151	-0.957530927		4
vps-39	946	27.87844996	-0.957540273	2		c_eleg	11.5816	11.5816	3097	3097	1	p_paci	14.2347	14.2347	2258	2258	1	NA	NA	NA	NA	NA	NA	NA	NA	NA	NA	NA	NA	NA	NA	NA	NA	NA	NA	NA	NA	NA	NA	NA	NA	NA	NA	NA	NA	NA	NA	NA	NA
pup-3	947	27.90632841	-0.957590853	3		c_eleg	10.6837	10.6837	3074	3074	1	c_brig	15.4796	13.2041	2481	2510	2	c_japo	11.3469	11.3469	452	452	1	NA	NA	NA	NA	NA	NA	NA	NA	NA	NA	NA	NA	NA	NA	NA	NA	NA	NA	NA	NA	NA	NA	NA	NA	NA	NA
F58G1.7	948	27.93420686	-0.957592048	2		c_eleg	13.9796	13.9796	4200	4200	1	p_exsp	12.5204	11.89116667	1412	2030	3	NA	NA	NA	NA	NA	NA	NA	NA	NA	NA	NA	NA	NA	NA	NA	NA	NA	NA	NA	NA	NA	NA	NA	NA	NA	NA	NA	NA	NA	NA	NA	NA
B0207.10	949	27.96208531	-0.957609417	4		c_eleg	12.1224	12.1224	934	934	1	c_brig	13.4898	13.4898	1567	1567	1	c_bren	12.398	11.53065	799	1785.5	2	c_rema	12.398	12.398	1404	1404	1	NA	NA	NA	NA	NA	NA	NA	NA	NA	NA	NA	NA	NA	NA	NA	NA	NA	NA	NA	NA
set-24	950	27.98996376	-0.957630232		1
C17A2.4	951	28.01784221	-0.957738782	2		c_eleg	10.6837	10.6837	1645	1645	1	p_exsp	15.4796	12.77758	319	1080.2	10	NA	NA	NA	NA	NA	NA	NA	NA	NA	NA	NA	NA	NA	NA	NA	NA	NA	NA	NA	NA	NA	NA	NA	NA	NA	NA	NA	NA	NA	NA	NA	NA
pqn-10	952	28.04572066	-0.957779115		3
nfki-1	953	28.07359911	-0.957840971	5	2	c_eleg	10.9184	10.9184	1456	1456	1	c_brig	12.6837	11.86735	173	792	2	c_bren	13.8878	13.8878	6309	6309	1	c_rema	13.4898	12.443875	2476	3156.75	4	p_exsp	11.0612	11.0612	69	103	6	NA	NA	NA	NA	NA	NA	NA	NA	NA	NA	NA	NA	NA	NA
era-1	954	28.10147756	-0.957869275	1		c_eleg	14.7959	13.3265	966	1002	2	NA	NA	NA	NA	NA	NA	NA	NA	NA	NA	NA	NA	NA	NA	NA	NA	NA	NA	NA	NA	NA	NA	NA	NA	NA	NA	NA	NA	NA	NA	NA	NA	NA	NA	NA	NA	NA	NA
lgc-39	955	28.12935601	-0.957911433	3		c_eleg	13.2245	13.2245	4149	4149	1	c_bren	13.2245	13.2245	2539	2539	1	p_exsp	11.4796	11.4796	8894	8894	1	NA	NA	NA	NA	NA	NA	NA	NA	NA	NA	NA	NA	NA	NA	NA	NA	NA	NA	NA	NA	NA	NA	NA	NA	NA	NA
ttr-52	956	28.15723446	-0.957919025	2		c_eleg	14.9184	13.5204	42	43	3	p_paci	10.6633	10.6633	1976	1976	1	NA	NA	NA	NA	NA	NA	NA	NA	NA	NA	NA	NA	NA	NA	NA	NA	NA	NA	NA	NA	NA	NA	NA	NA	NA	NA	NA	NA	NA	NA	NA	NA
F44A6.3	957	28.18511291	-0.957925377	1		c_eleg	14.6531	13.54595	4157	5374	2	NA	NA	NA	NA	NA	NA	NA	NA	NA	NA	NA	NA	NA	NA	NA	NA	NA	NA	NA	NA	NA	NA	NA	NA	NA	NA	NA	NA	NA	NA	NA	NA	NA	NA	NA	NA	NA	NA
usp-33	958	28.21299136	-0.957929466		2
T23F2.5	959	28.24086981	-0.957940284	4		c_eleg	10.8061	10.8061	1795	1795	1	c_brig	12.6837	12.6837	1106	1116	2	p_paci	13.9796	13.9796	361	361	1	a_lumb	11.1939	11.1939	6671	6671	1	NA	NA	NA	NA	NA	NA	NA	NA	NA	NA	NA	NA	NA	NA	NA	NA	NA	NA	NA	NA
cog-1	960	28.26874826	-0.958023437		5
T23B12.8	961	28.29662671	-0.958087418	2		c_eleg	12.398	11.53065	7158	14769	2	a_lumb	14.0306	14.0306	3841	3841	1	NA	NA	NA	NA	NA	NA	NA	NA	NA	NA	NA	NA	NA	NA	NA	NA	NA	NA	NA	NA	NA	NA	NA	NA	NA	NA	NA	NA	NA	NA	NA	NA
fkh-9	962	28.32450516	-0.958120889		4
H14A12.5	963	28.35238361	-0.958172268	3		c_eleg	11.4898	11.4898	10882	10882	1	c_bren	14.6531	12.59186667	1779	3489.666667	3	c_rema	12.6837	12.6837	2220	2272	2	NA	NA	NA	NA	NA	NA	NA	NA	NA	NA	NA	NA	NA	NA	NA	NA	NA	NA	NA	NA	NA	NA	NA	NA	NA	NA
R07G3.8	964	28.38026206	-0.958192791	5		c_eleg	10.5102	10.5102	5024	5024	1	c_brig	10.6327	10.6327	7530	7530	1	c_bren	11.8367	11.8367	5580	5580	1	c_rema	13.4898	12.9524	1788	3326	3	a_lumb	13.2857	13.2857	22255	22255	1	NA	NA	NA	NA	NA	NA	NA	NA	NA	NA	NA	NA	NA	NA
K07C11.7	965	28.40814051	-0.958210202		5
T19H5.4	966	28.43601896	-0.95830914	4		c_eleg	13.8878	13.8878	13894	13894	1	c_brig	12.3061	11.7347	3565	8617	2	c_bren	11.5714	11.5714	3904	3904	1	c_rema	11.7551	11.02723333	7416	11083	3	NA	NA	NA	NA	NA	NA	NA	NA	NA	NA	NA	NA	NA	NA	NA	NA	NA	NA	NA	NA
ZK218.11	967	28.46389741	-0.958319985	1		c_eleg	15.1837	12.36395	19278	24275.83333	6	NA	NA	NA	NA	NA	NA	NA	NA	NA	NA	NA	NA	NA	NA	NA	NA	NA	NA	NA	NA	NA	NA	NA	NA	NA	NA	NA	NA	NA	NA	NA	NA	NA	NA	NA	NA	NA	NA
clec-20	968	28.49177586	-0.95835697		2
sqv-6	969	28.51965431	-0.958364601	2		c_eleg	11.4898	11.34185	4927	6203.5	2	a_lumb	14.2347	14.2347	2330	2330	1	NA	NA	NA	NA	NA	NA	NA	NA	NA	NA	NA	NA	NA	NA	NA	NA	NA	NA	NA	NA	NA	NA	NA	NA	NA	NA	NA	NA	NA	NA	NA	NA
F59A1.11	970	28.54753276	-0.958445333		2
wdr-4	971	28.57541121	-0.958459148		2
Y22D7AL.11	972	28.60328966	-0.958601669	3		c_eleg	13.6327	12.34695	5092	5334	2	c_bren	11.4694	11.4694	2827	2827	1	p_exsp	13.3469	12.44385	245	246.5	12	NA	NA	NA	NA	NA	NA	NA	NA	NA	NA	NA	NA	NA	NA	NA	NA	NA	NA	NA	NA	NA	NA	NA	NA	NA	NA
ZK938.11	973	28.63116811	-0.958659944	1		c_eleg	14.1224	14.1224	60	60	1	NA	NA	NA	NA	NA	NA	NA	NA	NA	NA	NA	NA	NA	NA	NA	NA	NA	NA	NA	NA	NA	NA	NA	NA	NA	NA	NA	NA	NA	NA	NA	NA	NA	NA	NA	NA	NA	NA
uev-2	974	28.65904656	-0.958665026	3		c_eleg	12.9388	12.9388	147	147	1	c_brig	10.5102	10.5102	1945	1945	1	c_bren	13.2245	13.2245	635	635	1	NA	NA	NA	NA	NA	NA	NA	NA	NA	NA	NA	NA	NA	NA	NA	NA	NA	NA	NA	NA	NA	NA	NA	NA	NA	NA
F47D12.3	975	28.68692501	-0.958685614	4		c_eleg	13.3469	12.5918	935	1492.5	2	c_brig	12.6837	12.49323333	15	1041	3	c_bren	12.5408	12.5408	3476	3476	1	c_rema	11.3469	11.2602	1010	1608.5	2	NA	NA	NA	NA	NA	NA	NA	NA	NA	NA	NA	NA	NA	NA	NA	NA	NA	NA	NA	NA
ZC190.4	976	28.71480346	-0.958702184	4		c_eleg	11.6122	11.3265	3494	9539	2	c_brig	11.0408	11.0408	4005	4005	1	c_rema	13.7551	13.7551	19544	19544	1	c_japo	13.3469	11.89796667	6466	12971	3	NA	NA	NA	NA	NA	NA	NA	NA	NA	NA	NA	NA	NA	NA	NA	NA	NA	NA	NA	NA
him-6	977	28.74268191	-0.95870383	3		c_eleg	11.3163	11.3163	390	488.5	4	c_rema	14.2347	14.2347	559	587.5	2	p_exsp	11.8367	11.8367	1694	1694	1	NA	NA	NA	NA	NA	NA	NA	NA	NA	NA	NA	NA	NA	NA	NA	NA	NA	NA	NA	NA	NA	NA	NA	NA	NA	NA
hgo-1	978	28.77056036	-0.958904645		5
T23B5.3	979	28.79843881	-0.959222404	3		c_eleg	11.1939	11.1939	3194	3194	1	c_brig	15.3367	13.2653	3578	3588.5	2	c_rema	10.6633	10.6633	2122	2122	1	NA	NA	NA	NA	NA	NA	NA	NA	NA	NA	NA	NA	NA	NA	NA	NA	NA	NA	NA	NA	NA	NA	NA	NA	NA	NA
ins-4	980	28.84025648	-0.959288974	2		c_eleg	13.2857	13.2857	2343	2343	1	c_bren	13.2245	13.04082	977	2245.4	5	NA	NA	NA	NA	NA	NA	NA	NA	NA	NA	NA	NA	NA	NA	NA	NA	NA	NA	NA	NA	NA	NA	NA	NA	NA	NA	NA	NA	NA	NA	NA	NA
ins-3	980	28.84025648	-0.959288974	2		c_eleg	13.2857	13.2857	3202	3202	1	c_bren	13.2245	13.04082	3603	4040	5	NA	NA	NA	NA	NA	NA	NA	NA	NA	NA	NA	NA	NA	NA	NA	NA	NA	NA	NA	NA	NA	NA	NA	NA	NA	NA	NA	NA	NA	NA	NA	NA
lgx-1	981	28.88207416	-0.95930705	3		c_eleg	11.6633	11.6633	5114	5114	1	c_brig	11.6633	11.6633	4783	4783	1	p_exsp	14.6531	12.9082	149	1291.5	4	NA	NA	NA	NA	NA	NA	NA	NA	NA	NA	NA	NA	NA	NA	NA	NA	NA	NA	NA	NA	NA	NA	NA	NA	NA	NA
dapk-1	982	28.90995261	-0.959345566	3		c_eleg	13.2041	12.9949	1470	1470.5	2	c_brig	12.4388	12.4388	17016	17016	1	c_bren	12.5204	12.5204	4696	4696	1	NA	NA	NA	NA	NA	NA	NA	NA	NA	NA	NA	NA	NA	NA	NA	NA	NA	NA	NA	NA	NA	NA	NA	NA	NA	NA
sru-30	983	28.93783106	-0.959357101	3		c_eleg	13.3673	13.3673	240	240	1	c_brig	11.4694	11.4694	417	417	1	c_rema	12.6837	12.6837	1793	1793	1	NA	NA	NA	NA	NA	NA	NA	NA	NA	NA	NA	NA	NA	NA	NA	NA	NA	NA	NA	NA	NA	NA	NA	NA	NA	NA
C27F2.8	984	28.96570951	-0.959364414	2		c_eleg	12.1224	12.1224	153	153	1	p_paci	13.9694	13.9694	391	391	1	NA	NA	NA	NA	NA	NA	NA	NA	NA	NA	NA	NA	NA	NA	NA	NA	NA	NA	NA	NA	NA	NA	NA	NA	NA	NA	NA	NA	NA	NA	NA	NA
Y116F11B.9	985	28.99358796	-0.959430781	2		c_eleg	11.1939	11.1939	4259	4259	1	a_lumb	14.2347	14.2347	4924	4924	1	NA	NA	NA	NA	NA	NA	NA	NA	NA	NA	NA	NA	NA	NA	NA	NA	NA	NA	NA	NA	NA	NA	NA	NA	NA	NA	NA	NA	NA	NA	NA	NA
flcn-1	986	29.02146641	-0.959508842		6
W08E12.5	987	29.04934486	-0.959512863	4		c_eleg	13.4898	13.4898	894	894	1	c_bren	10.9286	10.79595	4220	4387.5	2	c_rema	13.0816	12.11566667	75	379.6666667	3	c_japo	10.6837	10.62926667	69	1154	3	NA	NA	NA	NA	NA	NA	NA	NA	NA	NA	NA	NA	NA	NA	NA	NA	NA	NA	NA	NA
clec-219	988	29.07722331	-0.959535623	1		c_eleg	14.3163	13.82991667	640	3013	6	NA	NA	NA	NA	NA	NA	NA	NA	NA	NA	NA	NA	NA	NA	NA	NA	NA	NA	NA	NA	NA	NA	NA	NA	NA	NA	NA	NA	NA	NA	NA	NA	NA	NA	NA	NA	NA	NA
ugt-47	989	29.10510176	-0.959701439	2		c_eleg	14.2347	14.2347	1046	1046	1	c_japo	10.6633	10.6633	591	591	1	NA	NA	NA	NA	NA	NA	NA	NA	NA	NA	NA	NA	NA	NA	NA	NA	NA	NA	NA	NA	NA	NA	NA	NA	NA	NA	NA	NA	NA	NA	NA	NA
gck-3	990	29.13298021	-0.959830713		1
gst-35	991	29.16085866	-0.959833597	3		c_eleg	11.8571	11.5255	2541	2586.5	2	p_exsp	13.3469	11.92403333	305	3319.777778	126	a_lumb	11.4592	11.1939	1864	4439	2	NA	NA	NA	NA	NA	NA	NA	NA	NA	NA	NA	NA	NA	NA	NA	NA	NA	NA	NA	NA	NA	NA	NA	NA	NA	NA
Y48C3A.5	992	29.18873711	-0.959851901	2	3	c_eleg	10.6837	10.6837	1491	1491	1	c_bren	14.2347	11.9959	9752	11583.8	5	NA	NA	NA	NA	NA	NA	NA	NA	NA	NA	NA	NA	NA	NA	NA	NA	NA	NA	NA	NA	NA	NA	NA	NA	NA	NA	NA	NA	NA	NA	NA	NA
C08E8.4	993	29.21661556	-0.959877447	3		c_eleg	11.8367	11.8367	3215	3215	1	c_bren	11.4694	11.1786	2192	2213	2	c_rema	14.3163	13.35713333	751	965	3	NA	NA	NA	NA	NA	NA	NA	NA	NA	NA	NA	NA	NA	NA	NA	NA	NA	NA	NA	NA	NA	NA	NA	NA	NA	NA
zig-11	994	29.24449401	-0.960056202	4		c_eleg	13.3469	12.25	2993	4636	2	c_bren	12.398	11.5944	1915	5097.25	4	c_rema	11.8571	11.8469	1929	2575.5	2	p_paci	13.3673	12.6173	10866	11326.5	2	NA	NA	NA	NA	NA	NA	NA	NA	NA	NA	NA	NA	NA	NA	NA	NA	NA	NA	NA	NA
crh-1	995	29.27237246	-0.96014167		5
T07D1.2	996	29.30025091	-0.960143755	2		c_eleg	10.8061	10.8061	1826	1826	1	p_exsp	14.2347	14.2347	1978	1978	1	NA	NA	NA	NA	NA	NA	NA	NA	NA	NA	NA	NA	NA	NA	NA	NA	NA	NA	NA	NA	NA	NA	NA	NA	NA	NA	NA	NA	NA	NA	NA	NA
tbc-1	997	29.32812936	-0.96035999	3	4	c_eleg	10.5102	10.5102	123	123	1	c_rema	12.1224	12.1224	137	137	1	p_exsp	11.1735	11.1735	1133	1133	1	NA	NA	NA	NA	NA	NA	NA	NA	NA	NA	NA	NA	NA	NA	NA	NA	NA	NA	NA	NA	NA	NA	NA	NA	NA	NA
pde-4	998	29.35600781	-0.960520177		6
F54F12.1	999	29.38388626	-0.960570094	2		c_eleg	14.0306	14.0306	7483	7483	1	c_brig	11.7551	11.7551	357	357	1	NA	NA	NA	NA	NA	NA	NA	NA	NA	NA	NA	NA	NA	NA	NA	NA	NA	NA	NA	NA	NA	NA	NA	NA	NA	NA	NA	NA	NA	NA	NA	NA
ttn-1	1000	29.41176471	-0.960592393		5
K09E3.2	1001	29.45358238	-0.960765297	1		c_eleg	14.9184	12.69386667	20	66.33333333	3	NA	NA	NA	NA	NA	NA	NA	NA	NA	NA	NA	NA	NA	NA	NA	NA	NA	NA	NA	NA	NA	NA	NA	NA	NA	NA	NA	NA	NA	NA	NA	NA	NA	NA	NA	NA	NA	NA
K09E3.6	1001	29.45358238	-0.960765297	1		c_eleg	14.9184	12.69386667	2373	2396.666667	3	NA	NA	NA	NA	NA	NA	NA	NA	NA	NA	NA	NA	NA	NA	NA	NA	NA	NA	NA	NA	NA	NA	NA	NA	NA	NA	NA	NA	NA	NA	NA	NA	NA	NA	NA	NA	NA	NA
rcor-1	1002	29.49540006	-0.9607768		2
C06B8.3	1003	29.52327851	-0.960818769	2		c_eleg	11.3163	11.3163	2980	2980	1	c_brig	15.4796	12.061225	1822	4474.25	4	NA	NA	NA	NA	NA	NA	NA	NA	NA	NA	NA	NA	NA	NA	NA	NA	NA	NA	NA	NA	NA	NA	NA	NA	NA	NA	NA	NA	NA	NA	NA	NA
tag-180	1004	29.55115696	-0.96088626		4
F37C4.8	1005	29.62085308	-0.961051942		1
mboa-6	1005	29.62085308	-0.961051942		1
Y66D12A.24	1005	29.62085308	-0.961051942		1
C50F7.3	1005	29.62085308	-0.961051942		1
srsx-25	1006	29.69054921	-0.961073645	4		c_eleg	10.949	10.949	1380	1380	1	c_brig	11.4898	11.4898	3158	3158	1	c_rema	11.3265	11.2398	305	305.5	4	p_exsp	15.7449	13.12755	6752	7209.5	2	NA	NA	NA	NA	NA	NA	NA	NA	NA	NA	NA	NA	NA	NA	NA	NA	NA	NA	NA	NA
tsr-1	1007	29.71842766	-0.961083053	2	4	c_eleg	10.7857	10.7857	54	54	1	c_bren	11.8776	11.8776	5004	5004	1	NA	NA	NA	NA	NA	NA	NA	NA	NA	NA	NA	NA	NA	NA	NA	NA	NA	NA	NA	NA	NA	NA	NA	NA	NA	NA	NA	NA	NA	NA	NA	NA
mltn-3	1008	29.74630611	-0.961127193	4		c_eleg	13.5612	13.5612	65	65	1	c_bren	11.4694	11.4694	1003	1003	1	c_japo	12.1224	12.1224	2463	2463	1	a_lumb	12.2551	11.39795714	1480	7748.142857	7	NA	NA	NA	NA	NA	NA	NA	NA	NA	NA	NA	NA	NA	NA	NA	NA	NA	NA	NA	NA
F44F1.4	1009	29.77418456	-0.961202325	3		c_eleg	11.8367	11.8367	4117	4117	1	c_brig	14.1224	14.1224	2394	2394	1	c_bren	11.1735	11.1735	1623	1623	1	NA	NA	NA	NA	NA	NA	NA	NA	NA	NA	NA	NA	NA	NA	NA	NA	NA	NA	NA	NA	NA	NA	NA	NA	NA	NA
rgs-4	1010	29.80206301	-0.961252253		4
Y54E2A.9	1011	29.82994146	-0.961326857	1		c_eleg	14.7959	12.885225	1411	2412.5	4	NA	NA	NA	NA	NA	NA	NA	NA	NA	NA	NA	NA	NA	NA	NA	NA	NA	NA	NA	NA	NA	NA	NA	NA	NA	NA	NA	NA	NA	NA	NA	NA	NA	NA	NA	NA	NA	NA
pll-1	1012	29.85781991	-0.961350292		4
clp-7	1013	29.88569836	-0.961354771	5		c_eleg	12.9388	12.2755	177	3818.5	2	c_brig	13.5612	13.5612	1653	1653	1	c_bren	11.5714	11.37245	3119	3705.5	2	c_japo	10.9286	10.9286	3406	3406	1	a_lumb	10.8061	10.8061	827	827	1	NA	NA	NA	NA	NA	NA	NA	NA	NA	NA	NA	NA	NA	NA
Y67D8B.2	1014	29.91357681	-0.961511971	2		c_eleg	13.7551	13.0255	1442	1442.5	2	c_japo	12.8061	12.8061	5037	5037	1	NA	NA	NA	NA	NA	NA	NA	NA	NA	NA	NA	NA	NA	NA	NA	NA	NA	NA	NA	NA	NA	NA	NA	NA	NA	NA	NA	NA	NA	NA	NA	NA
Y43D4A.2	1015	29.94145526	-0.961633837	1		c_eleg	14.6531	13.12243333	2620	4991.333333	3	NA	NA	NA	NA	NA	NA	NA	NA	NA	NA	NA	NA	NA	NA	NA	NA	NA	NA	NA	NA	NA	NA	NA	NA	NA	NA	NA	NA	NA	NA	NA	NA	NA	NA	NA	NA	NA	NA
pat-9	1016	29.96933371	-0.961661284	4		c_eleg	12.2551	11.34695	451	6443.25	4	c_brig	13.2041	13.2041	6250	6250	1	c_rema	10.8061	10.7347	6549	7237.5	2	p_paci	13.7551	12.7721	2119	3889	3	NA	NA	NA	NA	NA	NA	NA	NA	NA	NA	NA	NA	NA	NA	NA	NA	NA	NA	NA	NA
zoo-1	1017	29.99721216	-0.961703508	4	4	c_eleg	11.1939	11.1939	4942	4942	1	c_bren	12.2959	11.59183333	1249	2201.333333	3	p_exsp	11.3469	10.92855	6131	8580	2	a_lumb	11.1735	10.79085	3799	4902	2	NA	NA	NA	NA	NA	NA	NA	NA	NA	NA	NA	NA	NA	NA	NA	NA	NA	NA	NA	NA
ivd-1	1018	30.0250906	-0.961719423	3		c_eleg	11.3163	11.3163	1021	1147	4	c_rema	11.1633	10.98983333	396	823	3	p_exsp	14.9184	12.6633	1894	1914.5	2	NA	NA	NA	NA	NA	NA	NA	NA	NA	NA	NA	NA	NA	NA	NA	NA	NA	NA	NA	NA	NA	NA	NA	NA	NA	NA
W03G11.4	1019	30.05296905	-0.961759425		2
mdt-27	1020	30.0808475	-0.961971468	1		c_eleg	13.9796	13.9796	55	55	1	NA	NA	NA	NA	NA	NA	NA	NA	NA	NA	NA	NA	NA	NA	NA	NA	NA	NA	NA	NA	NA	NA	NA	NA	NA	NA	NA	NA	NA	NA	NA	NA	NA	NA	NA	NA	NA	NA
cha-1	1021	30.10872595	-0.961985354		4
inso-1	1022	30.1366044	-0.962112539		2
prmt-9	1023	30.16448285	-0.962139416	4		c_eleg	11.1939	11.1939	1076	1076	1	c_brig	15.3367	13.2653	163	173.5	2	c_rema	10.6633	10.6633	180	180	1	p_paci	11.1531	11.1531	453	453	1	NA	NA	NA	NA	NA	NA	NA	NA	NA	NA	NA	NA	NA	NA	NA	NA	NA	NA	NA	NA
nhr-204	1024	30.1923613	-0.962160062	3		c_eleg	11.7551	11.7551	4167	4167	1	p_paci	11.8673	11.178575	78	510	4	p_exsp	14.1735	11.9592	907	4895	75	NA	NA	NA	NA	NA	NA	NA	NA	NA	NA	NA	NA	NA	NA	NA	NA	NA	NA	NA	NA	NA	NA	NA	NA	NA	NA
pign-1	1025	30.22023975	-0.962168823		2
Y18H1A.18	1026	30.26205743	-0.962196019	1		c_eleg	13.9694	13.9694	2023	2023	1	NA	NA	NA	NA	NA	NA	NA	NA	NA	NA	NA	NA	NA	NA	NA	NA	NA	NA	NA	NA	NA	NA	NA	NA	NA	NA	NA	NA	NA	NA	NA	NA	NA	NA	NA	NA	NA	NA
C05B5.12	1026	30.26205743	-0.962196019	1		c_eleg	13.9694	13.9694	12426	12426	1	NA	NA	NA	NA	NA	NA	NA	NA	NA	NA	NA	NA	NA	NA	NA	NA	NA	NA	NA	NA	NA	NA	NA	NA	NA	NA	NA	NA	NA	NA	NA	NA	NA	NA	NA	NA	NA	NA
dgk-2	1027	30.3038751	-0.962244609		1
H25K10.2	1028	30.33175355	-0.962357625	1		c_eleg	14.7959	12.7296	90	3900.5	2	NA	NA	NA	NA	NA	NA	NA	NA	NA	NA	NA	NA	NA	NA	NA	NA	NA	NA	NA	NA	NA	NA	NA	NA	NA	NA	NA	NA	NA	NA	NA	NA	NA	NA	NA	NA	NA	NA
C56G3.2	1029	30.359632	-0.962398103	1		c_eleg	14.9184	12.33235714	15245	19332.42857	14	NA	NA	NA	NA	NA	NA	NA	NA	NA	NA	NA	NA	NA	NA	NA	NA	NA	NA	NA	NA	NA	NA	NA	NA	NA	NA	NA	NA	NA	NA	NA	NA	NA	NA	NA	NA	NA	NA
Y54F10BM.9	1030	30.38751045	-0.96240279	2		c_eleg	14.1224	14.1224	268	268	1	c_japo	10.6633	10.59185	187	549.5	2	NA	NA	NA	NA	NA	NA	NA	NA	NA	NA	NA	NA	NA	NA	NA	NA	NA	NA	NA	NA	NA	NA	NA	NA	NA	NA	NA	NA	NA	NA	NA	NA
sra-32	1031	30.4153889	-0.962405938	3		c_eleg	12.8061	12.8061	163	163	1	c_brig	13.6327	11.65986667	3181	4422.333333	3	c_japo	12.6837	11.7347	82	2228	2	NA	NA	NA	NA	NA	NA	NA	NA	NA	NA	NA	NA	NA	NA	NA	NA	NA	NA	NA	NA	NA	NA	NA	NA	NA	NA
srh-269	1032	30.44326735	-0.962416429	2		c_eleg	14.0306	14.0306	137	137	1	c_rema	11.4694	11.4694	751	751	1	NA	NA	NA	NA	NA	NA	NA	NA	NA	NA	NA	NA	NA	NA	NA	NA	NA	NA	NA	NA	NA	NA	NA	NA	NA	NA	NA	NA	NA	NA	NA	NA
R11.3	1033	30.4711458	-0.962609157	3		c_eleg	13.1735	13.1735	6271	6271	1	c_brig	10.6327	10.6327	2747	2747	1	c_rema	12.8061	12.8061	8890	8890	1	NA	NA	NA	NA	NA	NA	NA	NA	NA	NA	NA	NA	NA	NA	NA	NA	NA	NA	NA	NA	NA	NA	NA	NA	NA	NA
F40B5.2	1034	30.49902425	-0.962630022	5		c_eleg	10.8878	10.76025	6754	7401	2	c_brig	14.0306	12.801	7067	12865.5	2	c_bren	13.4694	12.1786	8197	13568.5	2	c_japo	10.6429	10.6429	2092	2092	1	a_lumb	11.0612	11.0612	4598	4598	1	NA	NA	NA	NA	NA	NA	NA	NA	NA	NA	NA	NA	NA	NA
ape-1	1035	30.5269027	-0.962673896		2
Y51F10.2	1036	30.55478115	-0.96270249	2		c_eleg	10.8878	10.8878	2235	2275	2	c_japo	14.1224	14.1224	3952	3952	1	NA	NA	NA	NA	NA	NA	NA	NA	NA	NA	NA	NA	NA	NA	NA	NA	NA	NA	NA	NA	NA	NA	NA	NA	NA	NA	NA	NA	NA	NA	NA	NA
sup-17	1037	30.5826596	-0.962810593	5		c_eleg	11.5714	11.36732	600	2847	5	c_brig	13.2245	12.81125	537	3532.5	2	c_bren	13.1735	11.6497	1778	3413	3	c_rema	13.2245	11.86396667	676	3609	3	c_japo	10.6429	10.6429	4054	4054	1	NA	NA	NA	NA	NA	NA	NA	NA	NA	NA	NA	NA	NA	NA
eat-20	1038	30.61053805	-0.96282491	3		c_eleg	12.5204	12.5204	550	550	1	c_japo	11.1939	11.1939	1393	1393	1	p_exsp	13.3673	13.3673	2124	2124	1	NA	NA	NA	NA	NA	NA	NA	NA	NA	NA	NA	NA	NA	NA	NA	NA	NA	NA	NA	NA	NA	NA	NA	NA	NA	NA
ngn-1	1039	30.6384165	-0.962875298	3		c_eleg	12.398	12.398	2985	2985	1	c_bren	13.0306	11.33676	1596	6677.4	5	c_rema	13.4694	12.45	818	5016.8	10	NA	NA	NA	NA	NA	NA	NA	NA	NA	NA	NA	NA	NA	NA	NA	NA	NA	NA	NA	NA	NA	NA	NA	NA	NA	NA
ifp-1	1040	30.66629495	-0.962910707	3		c_eleg	14.0306	12.4643	3786	6302.5	2	c_brig	12.5204	12.5204	2016	2016	2	c_bren	11.6122	11.6122	1152	1152	1	NA	NA	NA	NA	NA	NA	NA	NA	NA	NA	NA	NA	NA	NA	NA	NA	NA	NA	NA	NA	NA	NA	NA	NA	NA	NA
T22B11.4	1041	30.6941734	-0.962928718	3		c_eleg	13.2041	12.34695	2839	3843.5	2	c_rema	12.1633	11.4133	717	1982.5	2	c_japo	13.4898	11.961725	8955	12127.25	4	NA	NA	NA	NA	NA	NA	NA	NA	NA	NA	NA	NA	NA	NA	NA	NA	NA	NA	NA	NA	NA	NA	NA	NA	NA	NA
C35A11.4	1042	30.72205185	-0.962939065	3		c_eleg	13.3469	13.14285	6980	8986.5	2	c_rema	13.0816	13.0816	5993	5993	1	c_japo	10.8061	10.8061	3801	3801	1	NA	NA	NA	NA	NA	NA	NA	NA	NA	NA	NA	NA	NA	NA	NA	NA	NA	NA	NA	NA	NA	NA	NA	NA	NA	NA
dot-1.1	1043	30.7499303	-0.962998535		4
sax-3	1044	30.77780875	-0.96300001		2
gur-5	1045	30.8056872	-0.963042201		3
str-78	1046	30.83356565	-0.963065921	3		c_eleg	11.3265	11.2398	1234	1234.5	2	c_brig	12.8061	12.8061	297	297	1	c_rema	13.9694	12.67686667	1301	4658.333333	3	NA	NA	NA	NA	NA	NA	NA	NA	NA	NA	NA	NA	NA	NA	NA	NA	NA	NA	NA	NA	NA	NA	NA	NA	NA	NA
C54E10.7	1047	30.8614441	-0.963206133	1		c_eleg	14.3163	13.459175	187	2662.5	4	NA	NA	NA	NA	NA	NA	NA	NA	NA	NA	NA	NA	NA	NA	NA	NA	NA	NA	NA	NA	NA	NA	NA	NA	NA	NA	NA	NA	NA	NA	NA	NA	NA	NA	NA	NA	NA	NA
C35E7.5	1048	30.88932255	-0.963221526	2		c_eleg	14.0306	14.0306	3010	3010	1	c_bren	11.3469	11.2704	1105	1216	2	NA	NA	NA	NA	NA	NA	NA	NA	NA	NA	NA	NA	NA	NA	NA	NA	NA	NA	NA	NA	NA	NA	NA	NA	NA	NA	NA	NA	NA	NA	NA	NA
tbx-43	1049	30.917201	-0.96325596		4
snf-3	1050	30.94507945	-0.963413352	5	2	c_eleg	12.1224	11.72445	264	2329.5	2	c_bren	13.3469	13.3469	5988	5988	1	c_rema	12.8061	12.653075	3105	6011.25	4	c_japo	11.051	10.9745	2246	3535.5	2	a_lumb	11.6224	11.6224	13736	13736	1	NA	NA	NA	NA	NA	NA	NA	NA	NA	NA	NA	NA	NA	NA
Y18D10A.3	1051	30.9729579	-0.963429949	4	1	c_eleg	12.2551	12.2551	151	151	1	c_rema	14.2347	14.2347	2357	2357	1	c_japo	10.8061	10.8061	5759	5759	1	p_exsp	10.7755	10.7755	285	285	1	NA	NA	NA	NA	NA	NA	NA	NA	NA	NA	NA	NA	NA	NA	NA	NA	NA	NA	NA	NA
R02D5.6	1052	31.00083635	-0.963485777		3
acs-22	1053	31.0287148	-0.963493728	3		c_eleg	11.1633	11.1633	6305	6305	1	c_japo	13.4694	13.4694	13070	13070	1	p_exsp	13.3469	12.13603333	7160	12097	6	NA	NA	NA	NA	NA	NA	NA	NA	NA	NA	NA	NA	NA	NA	NA	NA	NA	NA	NA	NA	NA	NA	NA	NA	NA	NA
F07B7.2	1054	31.07053248	-0.963568085	1		c_eleg	14.9184	12.11733333	570	1681	6	NA	NA	NA	NA	NA	NA	NA	NA	NA	NA	NA	NA	NA	NA	NA	NA	NA	NA	NA	NA	NA	NA	NA	NA	NA	NA	NA	NA	NA	NA	NA	NA	NA	NA	NA	NA	NA	NA
W09B7.2	1054	31.07053248	-0.963568085	1		c_eleg	14.9184	12.11733333	570	1681	6	NA	NA	NA	NA	NA	NA	NA	NA	NA	NA	NA	NA	NA	NA	NA	NA	NA	NA	NA	NA	NA	NA	NA	NA	NA	NA	NA	NA	NA	NA	NA	NA	NA	NA	NA	NA	NA	NA
copd-1	1055	31.11235015	-0.963657984	3		c_eleg	11.8367	11.8367	5955	5955	1	c_bren	14.1224	13.2602	30048	30558	2	c_japo	12.1224	12.1224	10953	10953	1	NA	NA	NA	NA	NA	NA	NA	NA	NA	NA	NA	NA	NA	NA	NA	NA	NA	NA	NA	NA	NA	NA	NA	NA	NA	NA
ent-2	1056	31.1402286	-0.963697182	3		c_eleg	10.949	10.949	1508	1508	1	p_exsp	14.0306	14.0306	44	44	1	a_lumb	12.2551	11.5306	3767	12803	2	NA	NA	NA	NA	NA	NA	NA	NA	NA	NA	NA	NA	NA	NA	NA	NA	NA	NA	NA	NA	NA	NA	NA	NA	NA	NA
C33C12.11	1057	31.16810705	-0.963792365	1		c_eleg	14.9184	12.0561	20	148.5	6	NA	NA	NA	NA	NA	NA	NA	NA	NA	NA	NA	NA	NA	NA	NA	NA	NA	NA	NA	NA	NA	NA	NA	NA	NA	NA	NA	NA	NA	NA	NA	NA	NA	NA	NA	NA	NA	NA
kin-4	1058	31.1959855	-0.963909192		5
unc-10	1059	31.22386395	-0.963912766	3	6	c_eleg	11.4898	11.4898	4769	4769	1	c_bren	11.1531	10.86396667	834	5477.333333	3	c_rema	11.6122	11.6122	7930	7930	1	NA	NA	NA	NA	NA	NA	NA	NA	NA	NA	NA	NA	NA	NA	NA	NA	NA	NA	NA	NA	NA	NA	NA	NA	NA	NA
str-19	1060	31.2517424	-0.963932309	1		c_eleg	13.8878	13.8878	521	1281.5	2	NA	NA	NA	NA	NA	NA	NA	NA	NA	NA	NA	NA	NA	NA	NA	NA	NA	NA	NA	NA	NA	NA	NA	NA	NA	NA	NA	NA	NA	NA	NA	NA	NA	NA	NA	NA	NA	NA
Y38H6C.20	1061	31.27962085	-0.963937074	1		c_eleg	13.8878	13.8878	203	203	1	NA	NA	NA	NA	NA	NA	NA	NA	NA	NA	NA	NA	NA	NA	NA	NA	NA	NA	NA	NA	NA	NA	NA	NA	NA	NA	NA	NA	NA	NA	NA	NA	NA	NA	NA	NA	NA	NA
frpr-9	1062	31.3074993	-0.963960427	2		c_eleg	12.2653	12.19385	3931	7173.5	2	p_paci	14.1735	13.2143	688	689	2	NA	NA	NA	NA	NA	NA	NA	NA	NA	NA	NA	NA	NA	NA	NA	NA	NA	NA	NA	NA	NA	NA	NA	NA	NA	NA	NA	NA	NA	NA	NA	NA
F59D12.1	1063	31.33537775	-0.963990416	6	3	c_eleg	11.8367	11.7908	525	6700.5	2	c_brig	11.8367	11.2619	9303	9747.333333	3	c_bren	12.6837	12.54085	4584	6697.5	2	c_rema	12.2551	11.62926667	989	5938.333333	3	p_exsp	13.1735	13.1735	8002	8002	1	a_lumb	10.8061	10.8061	22756	22756	1	NA	NA	NA	NA	NA	NA	NA	NA
lit-1	1064	31.3632562	-0.963995701	3	2	c_eleg	10.898	10.85205	5711	6887.5	2	c_rema	12.6837	12.6837	2464	2464	1	p_exsp	12.398	12.398	364	364	1	NA	NA	NA	NA	NA	NA	NA	NA	NA	NA	NA	NA	NA	NA	NA	NA	NA	NA	NA	NA	NA	NA	NA	NA	NA	NA
fos-1	1065	31.39113465	-0.964053073		4
T23F2.3	1066	31.4190131	-0.964225353	3		c_eleg	11.8367	11.8367	547	547	1	p_paci	13.9796	13.9796	361	361	1	a_lumb	11.1939	11.1939	6671	6671	1	NA	NA	NA	NA	NA	NA	NA	NA	NA	NA	NA	NA	NA	NA	NA	NA	NA	NA	NA	NA	NA	NA	NA	NA	NA	NA
ZK673.11	1067	31.44689155	-0.964322667	5	2	c_eleg	12.5408	12.5408	1849	1849	1	c_bren	12.5408	12.5408	924	924	1	c_rema	12.8061	12.67345	1015	1960.5	2	p_exsp	11.6327	11.14082	229	3352.8	5	a_lumb	11.5714	11.5714	731	731	1	NA	NA	NA	NA	NA	NA	NA	NA	NA	NA	NA	NA	NA	NA
cul-2	1068	31.47477	-0.964346742	3		c_eleg	11.4898	11.4898	689	689	1	c_japo	13.3469	13.3469	1252	1252	1	a_lumb	12.8061	12.8061	4204	4204	1	NA	NA	NA	NA	NA	NA	NA	NA	NA	NA	NA	NA	NA	NA	NA	NA	NA	NA	NA	NA	NA	NA	NA	NA	NA	NA
F45E12.6	1069	31.50264845	-0.964446245	3		c_eleg	12.2551	12.2551	383	383	1	c_bren	13.0816	13.0816	4947	4947	1	c_japo	12.5408	12.5408	15560	15560	1	NA	NA	NA	NA	NA	NA	NA	NA	NA	NA	NA	NA	NA	NA	NA	NA	NA	NA	NA	NA	NA	NA	NA	NA	NA	NA
C39E9.8	1070	31.5305269	-0.964457874		2
daf-4	1071	31.55840535	-0.964496004		5
F58H10.1	1072	31.5862838	-0.964564705	3		c_eleg	13.5612	11.510225	120	7580.75	4	c_brig	14.1224	11.72652	1929	9041.2	5	c_bren	11.4592	11.1735	17406	18065.5	2	NA	NA	NA	NA	NA	NA	NA	NA	NA	NA	NA	NA	NA	NA	NA	NA	NA	NA	NA	NA	NA	NA	NA	NA	NA	NA
srg-47	1073	31.61416225	-0.964591654	3		c_eleg	12.398	12.398	126	126	1	c_bren	13.6327	12.4031	167	975.5	2	c_rema	12.398	12.398	119	119	1	NA	NA	NA	NA	NA	NA	NA	NA	NA	NA	NA	NA	NA	NA	NA	NA	NA	NA	NA	NA	NA	NA	NA	NA	NA	NA
twk-20	1074	31.6420407	-0.964670201	4		c_eleg	11.3469	11.068	4142	6285.333333	3	c_brig	10.7857	10.7857	3211	3211	1	c_bren	14.0306	14.0306	4278	4278	1	c_rema	11.051	10.7925	5547	5617.333333	3	NA	NA	NA	NA	NA	NA	NA	NA	NA	NA	NA	NA	NA	NA	NA	NA	NA	NA	NA	NA
T08B6.4	1075	31.66991915	-0.964694744	3		c_eleg	10.4082	10.4082	637	637	1	c_brig	11.6633	11.57655	1660	1880.5	2	c_bren	14.7959	12.801	2953	4563	2	NA	NA	NA	NA	NA	NA	NA	NA	NA	NA	NA	NA	NA	NA	NA	NA	NA	NA	NA	NA	NA	NA	NA	NA	NA	NA
Y38H6A.5	1076	31.6977976	-0.964714077		3
rgs-7	1077	31.72567605	-0.964734886		2
agl-1	1078	31.7535545	-0.964856662		3
F35H10.10	1079	31.78143295	-0.964913443	5		c_eleg	12.5204	12.5204	655	655	1	c_brig	12.2959	12.2959	8847	8847	1	c_bren	10.8878	10.8878	3016	3016	1	c_japo	11.4898	11.34185	2829	8054.5	2	a_lumb	13.1735	12.2143	28293	33011.33333	3	NA	NA	NA	NA	NA	NA	NA	NA	NA	NA	NA	NA	NA	NA
cfi-1	1080	31.8093114	-0.965092048	5		c_eleg	11.4898	11.4898	11625	11625	1	c_bren	13.2857	12.13263333	843	3650	3	c_rema	10.6633	10.6633	11102	11102	1	c_japo	13.0816	13.0816	11575	11575	1	p_paci	12.2959	12.2959	7356	7356	1	NA	NA	NA	NA	NA	NA	NA	NA	NA	NA	NA	NA	NA	NA
oac-56	1081	31.83718985	-0.96518857	2		c_eleg	13.4898	13.4898	1742	1742	1	p_exsp	12.4388	12.4388	739	739	8	NA	NA	NA	NA	NA	NA	NA	NA	NA	NA	NA	NA	NA	NA	NA	NA	NA	NA	NA	NA	NA	NA	NA	NA	NA	NA	NA	NA	NA	NA	NA	NA
sdz-38	1082	31.8650683	-0.965221107	4		c_eleg	11.5816	11.5816	3386	3386	1	c_bren	13.2245	11.85036667	654	2365.666667	3	p_paci	13.3469	11.663275	3159	6959.25	4	a_lumb	12.8061	12.62245	11869	11869.5	2	NA	NA	NA	NA	NA	NA	NA	NA	NA	NA	NA	NA	NA	NA	NA	NA	NA	NA	NA	NA
mct-4	1083	31.89294675	-0.965230746	5		c_eleg	12.1224	12.1224	9824	9824	1	c_bren	10.8878	10.8878	4617	7667.5	2	c_rema	12.398	12.398	8056	8056	1	c_japo	12.6837	11.78575	2287	5911.5	2	a_lumb	12.5204	12.17855	2688	2787	2	NA	NA	NA	NA	NA	NA	NA	NA	NA	NA	NA	NA	NA	NA
Y38H6C.25	1084	31.9208252	-0.965246828	1		c_eleg	14.2347	13.33336667	95	535.3333333	3	NA	NA	NA	NA	NA	NA	NA	NA	NA	NA	NA	NA	NA	NA	NA	NA	NA	NA	NA	NA	NA	NA	NA	NA	NA	NA	NA	NA	NA	NA	NA	NA	NA	NA	NA	NA	NA	NA
somi-1	1085	31.94870365	-0.965341857	7		c_eleg	11.8367	11.8367	7565	7565	1	c_brig	11.8367	11.8367	6938	6938	1	c_bren	12.398	12.11735	5943	8789	2	c_rema	11.8367	11.8367	6608	6608	1	c_japo	11.0612	11.0051	143	2146	2	p_paci	12.5408	11.966	5381	8959.666667	3	p_exsp	12.5408	11.32856	141	12599	5	NA	NA
gly-2	1086	31.9765821	-0.96535155	2		c_eleg	13.3469	13.3469	1151	1151	1	c_rema	12.6837	12.61225	1158	2042	2	NA	NA	NA	NA	NA	NA	NA	NA	NA	NA	NA	NA	NA	NA	NA	NA	NA	NA	NA	NA	NA	NA	NA	NA	NA	NA	NA	NA	NA	NA	NA	NA
nca-2	1087	32.00446055	-0.965385424	3	3	c_eleg	13.3469	13.3469	259	259	1	c_bren	11.8367	11.8367	382	382	1	c_rema	11.8367	11.8367	2951	2951	1	NA	NA	NA	NA	NA	NA	NA	NA	NA	NA	NA	NA	NA	NA	NA	NA	NA	NA	NA	NA	NA	NA	NA	NA	NA	NA
mbr-1	1088	32.032339	-0.965390044	6		c_eleg	11.7551	11.34185	9069	9790.5	2	c_brig	13.2041	11.76533333	2000	6112.666667	3	c_rema	11.8469	11.37245	1322	2745.5	2	c_japo	11.7551	11.7551	1515	1515	1	p_exsp	12.6837	12.6837	4361	4361	1	a_lumb	10.8061	10.8061	14806	14806	1	NA	NA	NA	NA	NA	NA	NA	NA
D2096.11	1089	32.06021745	-0.965391775	1		c_eleg	14.2347	13.31635	1217	1825.5	2	NA	NA	NA	NA	NA	NA	NA	NA	NA	NA	NA	NA	NA	NA	NA	NA	NA	NA	NA	NA	NA	NA	NA	NA	NA	NA	NA	NA	NA	NA	NA	NA	NA	NA	NA	NA	NA	NA
clec-134	1090	32.0880959	-0.965431762	2		c_eleg	11.5714	11.5714	674	674	1	c_japo	13.8878	13.8878	1472	1472	1	NA	NA	NA	NA	NA	NA	NA	NA	NA	NA	NA	NA	NA	NA	NA	NA	NA	NA	NA	NA	NA	NA	NA	NA	NA	NA	NA	NA	NA	NA	NA	NA
ugt-20	1091	32.11597435	-0.965435363	1		c_eleg	14.6531	12.53065	1519	4560	2	NA	NA	NA	NA	NA	NA	NA	NA	NA	NA	NA	NA	NA	NA	NA	NA	NA	NA	NA	NA	NA	NA	NA	NA	NA	NA	NA	NA	NA	NA	NA	NA	NA	NA	NA	NA	NA	NA
dmsr-1	1092	32.1438528	-0.965519419	7		c_eleg	11.5714	11.5714	9699	9699	1	c_bren	13.2245	13.2245	10943	10943	1	c_rema	12.398	11.60205	8826	9445	2	c_japo	11.1939	11.1939	3393	3393	1	p_paci	11.5714	10.86393333	1620	5734	3	p_exsp	10.7857	10.7857	1358	1358	1	a_lumb	11.4898	11.07655	2700	4083.5	2	NA	NA
srab-7	1093	32.17173125	-0.96563137	2		c_eleg	13.4694	13.4694	346	777.5	2	c_brig	12.4388	12.4388	2917	2917	1	NA	NA	NA	NA	NA	NA	NA	NA	NA	NA	NA	NA	NA	NA	NA	NA	NA	NA	NA	NA	NA	NA	NA	NA	NA	NA	NA	NA	NA	NA	NA	NA
M79.2	1094	32.1996097	-0.965640914	3		c_eleg	13.3469	13.3469	13467	13467	1	c_brig	12.5204	11.949	5919	12042	3	c_rema	11.8367	11.8367	11567	11567	1	NA	NA	NA	NA	NA	NA	NA	NA	NA	NA	NA	NA	NA	NA	NA	NA	NA	NA	NA	NA	NA	NA	NA	NA	NA	NA
tut-2	1095	32.22748815	-0.9656714	4		c_eleg	11.3163	11.3163	76	92	2	c_japo	14.1735	14.1735	1388	1388	1	p_paci	10.4082	10.4082	1078	1078	1	a_lumb	10.7857	10.7857	6884	6884	1	NA	NA	NA	NA	NA	NA	NA	NA	NA	NA	NA	NA	NA	NA	NA	NA	NA	NA	NA	NA
acc-1	1096	32.2553666	-0.965679673	5		c_eleg	12.2551	12.2551	1176	1176	1	c_brig	12.2959	12.2959	2781	2781	1	c_rema	11.0714	11.0714	9501	9501	1	c_japo	12.5204	12.4796	10195	10195.5	2	p_exsp	12.8061	12.017	2725	3367.666667	3	NA	NA	NA	NA	NA	NA	NA	NA	NA	NA	NA	NA	NA	NA
srh-281	1097	32.28324505	-0.965715918	2		c_eleg	13.4898	13.4898	421	1961	2	c_rema	12.398	12.398	410	410	1	NA	NA	NA	NA	NA	NA	NA	NA	NA	NA	NA	NA	NA	NA	NA	NA	NA	NA	NA	NA	NA	NA	NA	NA	NA	NA	NA	NA	NA	NA	NA	NA
rbf-1	1098	32.3111235	-0.965794897	4	4	c_eleg	10.6633	10.6633	442	442	1	c_brig	10.7857	10.7857	6437	6437	1	c_rema	12.5408	11.39285	578	8613.75	4	p_paci	13.3469	12.48636667	1009	3891	3	NA	NA	NA	NA	NA	NA	NA	NA	NA	NA	NA	NA	NA	NA	NA	NA	NA	NA	NA	NA
csnk-1	1099	32.33900195	-0.965806477	3		c_eleg	14.2347	12.37142	4120	7433.6	5	c_bren	11.7143	11.12755	3061	3900.25	4	c_rema	12.1224	11.8061	3276	4081	2	NA	NA	NA	NA	NA	NA	NA	NA	NA	NA	NA	NA	NA	NA	NA	NA	NA	NA	NA	NA	NA	NA	NA	NA	NA	NA
ZK652.8	1100	32.3668804	-0.965825479	5		c_eleg	10.5	10.5	9337	9337	1	c_brig	14.0306	12.40305	8615	8814	2	c_rema	11.0612	10.92176667	3514	4502	3	c_japo	11.0612	11.0612	3170	3170	1	p_exsp	12.6837	12.6837	3158	3158	1	NA	NA	NA	NA	NA	NA	NA	NA	NA	NA	NA	NA	NA	NA
frm-1	1101	32.39475885	-0.965872895		4
Y43F8B.1	1102	32.4226373	-0.965915098	2		c_eleg	13.5612	13.5612	741	741	1	a_lumb	12.2551	12.2551	2820	2820	1	NA	NA	NA	NA	NA	NA	NA	NA	NA	NA	NA	NA	NA	NA	NA	NA	NA	NA	NA	NA	NA	NA	NA	NA	NA	NA	NA	NA	NA	NA	NA	NA
K01A12.2	1103	32.45051575	-0.965964981	4	2	c_eleg	11.0714	11.0714	4016	4016	1	c_rema	11.1939	11.1939	859	859	1	c_japo	10.8061	10.8061	4975	4975	1	p_exsp	12.2959	11.66835	411	411.5	2	NA	NA	NA	NA	NA	NA	NA	NA	NA	NA	NA	NA	NA	NA	NA	NA	NA	NA	NA	NA
clec-177	1104	32.4783942	-0.966028171	3		c_eleg	12.6122	12.6122	768	768	1	c_brig	11.3265	11.3265	5510	5510	1	c_bren	13.2857	12.90305	1513	6913.5	2	NA	NA	NA	NA	NA	NA	NA	NA	NA	NA	NA	NA	NA	NA	NA	NA	NA	NA	NA	NA	NA	NA	NA	NA	NA	NA
K02D10.4	1105	32.50627265	-0.966030537	4		c_eleg	11.0612	11.0612	3190	3190	1	c_brig	10.949	10.949	4686	4686	1	c_bren	14.2347	13.33675	5103	5231	2	p_exsp	12.2551	12.2551	239	239	1	NA	NA	NA	NA	NA	NA	NA	NA	NA	NA	NA	NA	NA	NA	NA	NA	NA	NA	NA	NA
lgc-9	1106	32.5341511	-0.966051694	5		c_eleg	12.6122	11.5272	3167	6911.666667	3	c_bren	10.949	10.949	3261	3261	1	c_rema	12.8061	11.62586667	4122	7624.333333	3	c_japo	10.8061	10.8061	5148	5148	1	a_lumb	12.4388	12.4388	119	119	1	NA	NA	NA	NA	NA	NA	NA	NA	NA	NA	NA	NA	NA	NA
Y37E11AL.1	1107	32.56202955	-0.966123252	4		c_eleg	13.2245	13.2245	5899	5899	1	c_bren	11.4898	11.4898	5406	5406	1	c_rema	12.1224	11.2823	135	2010.666667	3	c_japo	13.0816	11.7313	2624	4649	3	NA	NA	NA	NA	NA	NA	NA	NA	NA	NA	NA	NA	NA	NA	NA	NA	NA	NA	NA	NA
mxl-3	1108	32.589908	-0.966150796	3		c_eleg	10.8061	10.8061	6004	6004	1	c_brig	11.8469	11.8469	910	910	1	p_paci	14.6531	12.57311667	3129	6741.5	6	NA	NA	NA	NA	NA	NA	NA	NA	NA	NA	NA	NA	NA	NA	NA	NA	NA	NA	NA	NA	NA	NA	NA	NA	NA	NA
F09C8.1	1109	32.61778645	-0.966333447	3		c_eleg	12.2551	12.0051	4328	4997.5	2	c_bren	11.8367	11.8367	10032	10032	1	c_japo	14.1224	11.8095	1595	5996.333333	3	NA	NA	NA	NA	NA	NA	NA	NA	NA	NA	NA	NA	NA	NA	NA	NA	NA	NA	NA	NA	NA	NA	NA	NA	NA	NA
tbc-7	1110	32.6456649	-0.966352259	4		c_eleg	12.398	11.6199	3347	15285.75	4	c_rema	11.1735	10.83673333	11471	12590.33333	3	p_paci	14.2347	12.43879091	1190	12728.45455	11	p_exsp	11.4898	11.40476667	3798	4590	3	NA	NA	NA	NA	NA	NA	NA	NA	NA	NA	NA	NA	NA	NA	NA	NA	NA	NA	NA	NA
tat-5	1111	32.67354335	-0.966359065		4
mab-3	1112	32.7014218	-0.966409124	3		c_eleg	12.5408	12.5408	1853	1853	1	c_bren	13.5612	12.1245	5331	9343.8	5	c_rema	12.5408	11.7959	3067	6214	2	NA	NA	NA	NA	NA	NA	NA	NA	NA	NA	NA	NA	NA	NA	NA	NA	NA	NA	NA	NA	NA	NA	NA	NA	NA	NA
pros-1	1113	32.72930025	-0.966476044	4		c_eleg	13.2857	11.67346667	4304	5244	3	c_brig	11.7551	11.415825	7899	12619.75	4	c_bren	12.2959	11.66835	8358	8358.5	2	c_japo	13.6327	11.933675	3354	6758.5	4	NA	NA	NA	NA	NA	NA	NA	NA	NA	NA	NA	NA	NA	NA	NA	NA	NA	NA	NA	NA
tag-273	1114	32.7571787	-0.966528994	4	3	c_eleg	10.8061	10.8061	6543	6543	1	c_bren	12.398	12.398	18006	18006	1	c_rema	10.6327	10.6327	605	605	1	p_exsp	11.8367	11.7959	1112	1696.5	2	NA	NA	NA	NA	NA	NA	NA	NA	NA	NA	NA	NA	NA	NA	NA	NA	NA	NA	NA	NA
W05G11.4	1115	32.78505715	-0.966554412	3	3	c_eleg	11.1939	11.1939	4	4	1	c_japo	13.2245	13.2245	5424	5425	2	p_exsp	10.4082	10.4082	482	482	1	NA	NA	NA	NA	NA	NA	NA	NA	NA	NA	NA	NA	NA	NA	NA	NA	NA	NA	NA	NA	NA	NA	NA	NA	NA	NA
F39E9.6	1116	32.8129356	-0.966566098	1		c_eleg	13.7551	13.7551	7663	7663	1	NA	NA	NA	NA	NA	NA	NA	NA	NA	NA	NA	NA	NA	NA	NA	NA	NA	NA	NA	NA	NA	NA	NA	NA	NA	NA	NA	NA	NA	NA	NA	NA	NA	NA	NA	NA	NA	NA
pitr-4	1117	32.84081405	-0.966659378	5		c_eleg	12.2551	12.2551	4071	4071	1	c_brig	12.2551	12.2551	5922	5922	1	c_bren	13.3469	12.801	3918	5833	2	c_rema	10.8061	10.8061	1400	1400	1	p_paci	10.4082	10.4082	3471	3471	1	NA	NA	NA	NA	NA	NA	NA	NA	NA	NA	NA	NA	NA	NA
aho-3	1118	32.8686925	-0.966885506	4		c_eleg	12.0102	12.0102	1229	1229	1	c_brig	13.4898	12.17346667	157	1122	3	c_bren	11.8469	11.8469	1615	1784.5	2	c_rema	12.8061	12.8061	6007	6007	1	NA	NA	NA	NA	NA	NA	NA	NA	NA	NA	NA	NA	NA	NA	NA	NA	NA	NA	NA	NA
R07C12.3	1119	32.89657095	-0.96693726	4		c_eleg	10.8061	10.8061	1035	1035	1	c_brig	10.8061	10.8061	457	457	1	c_bren	13.2857	12.4864	1080	2045.666667	3	c_rema	14.6531	11.95102	163	6254.15	20	NA	NA	NA	NA	NA	NA	NA	NA	NA	NA	NA	NA	NA	NA	NA	NA	NA	NA	NA	NA
ptr-19	1120	32.9244494	-0.966937765	3	2	c_eleg	12.6122	12.6122	3349	3349	1	c_brig	13.4694	13.4694	619	619	1	c_japo	11.5714	11.38265	3128	3360	2	NA	NA	NA	NA	NA	NA	NA	NA	NA	NA	NA	NA	NA	NA	NA	NA	NA	NA	NA	NA	NA	NA	NA	NA	NA	NA
casy-1	1121	32.95232785	-0.967001486		5
T13H10.2	1122	32.9802063	-0.967145173	3		c_eleg	12.398	12.398	3220	3677	2	c_bren	12.6837	11.449	5933	8217	3	c_rema	13.0816	12.7398	2878	3246.5	2	NA	NA	NA	NA	NA	NA	NA	NA	NA	NA	NA	NA	NA	NA	NA	NA	NA	NA	NA	NA	NA	NA	NA	NA	NA	NA
sdz-21	1123	33.00808475	-0.967149105	2		c_eleg	12.6837	11.6735	2715	2723.5	2	c_brig	13.4694	13.4694	1997	1997	1	NA	NA	NA	NA	NA	NA	NA	NA	NA	NA	NA	NA	NA	NA	NA	NA	NA	NA	NA	NA	NA	NA	NA	NA	NA	NA	NA	NA	NA	NA	NA	NA
C50A2.3	1124	33.0359632	-0.967162564	3		c_eleg	13.7551	13.7551	1470	1470	1	c_brig	10.7755	10.7755	2721	2721	1	c_bren	11.7143	11.30105	4111	8870	2	NA	NA	NA	NA	NA	NA	NA	NA	NA	NA	NA	NA	NA	NA	NA	NA	NA	NA	NA	NA	NA	NA	NA	NA	NA	NA
K09H11.6	1125	33.06384165	-0.967165241	5		c_eleg	10.8878	10.699	163	163.5	2	c_brig	11.8367	11.17855	191	2810.5	2	c_bren	11.8367	11.66325	224	641.5	2	c_rema	10.8878	10.83165	97	429.5	2	c_japo	13.2857	13.2857	75	75	1	NA	NA	NA	NA	NA	NA	NA	NA	NA	NA	NA	NA	NA	NA
T10B10.3	1126	33.0917201	-0.967205131	3		c_eleg	14.2347	12.59185	7135	7253.5	2	c_rema	11.4898	11.4898	165	165	1	p_exsp	11.7245	11.7245	1305	1305	1	NA	NA	NA	NA	NA	NA	NA	NA	NA	NA	NA	NA	NA	NA	NA	NA	NA	NA	NA	NA	NA	NA	NA	NA	NA	NA
hda-4	1127	33.11959855	-0.967210319		4
bath-35	1128	33.147477	-0.967261875	2		c_eleg	13.8878	13.8878	122	122	1	c_brig	10.898	10.898	2931	2931	1	NA	NA	NA	NA	NA	NA	NA	NA	NA	NA	NA	NA	NA	NA	NA	NA	NA	NA	NA	NA	NA	NA	NA	NA	NA	NA	NA	NA	NA	NA	NA	NA
F32H5.3	1129	33.17535545	-0.967304669	3		c_eleg	12.1224	12.1224	1138	1138	1	c_rema	10.5102	10.5102	1456	1456	1	c_japo	14.0306	12.4796	1706	1706.5	2	NA	NA	NA	NA	NA	NA	NA	NA	NA	NA	NA	NA	NA	NA	NA	NA	NA	NA	NA	NA	NA	NA	NA	NA	NA	NA
Y53F4B.24	1130	33.2032339	-0.9673598	2		c_eleg	13.8878	13.8878	11	11	1	c_rema	10.6429	10.6429	1020	1020	1	NA	NA	NA	NA	NA	NA	NA	NA	NA	NA	NA	NA	NA	NA	NA	NA	NA	NA	NA	NA	NA	NA	NA	NA	NA	NA	NA	NA	NA	NA	NA	NA
K07F5.6	1131	33.23111235	-0.967493702	3		c_eleg	11.7551	11.7551	589	589	1	c_bren	11.7143	11.7143	322	322	1	p_exsp	13.9694	12.49417143	58	5679.142857	42	NA	NA	NA	NA	NA	NA	NA	NA	NA	NA	NA	NA	NA	NA	NA	NA	NA	NA	NA	NA	NA	NA	NA	NA	NA	NA
F09E8.1	1132	33.2589908	-0.96750529	3		c_eleg	12.0102	11.40815	1507	3818.5	2	c_bren	14.7959	12.65815	924	3565	2	c_japo	10.8061	10.8061	2338	2338	1	NA	NA	NA	NA	NA	NA	NA	NA	NA	NA	NA	NA	NA	NA	NA	NA	NA	NA	NA	NA	NA	NA	NA	NA	NA	NA
ntr-1	1133	33.28686925	-0.967519978	2		c_eleg	11.7245	11.7245	14793	14793	1	c_bren	14.7959	12.16259333	638	11999.8	15	NA	NA	NA	NA	NA	NA	NA	NA	NA	NA	NA	NA	NA	NA	NA	NA	NA	NA	NA	NA	NA	NA	NA	NA	NA	NA	NA	NA	NA	NA	NA	NA
srr-6	1134	33.3147477	-0.967541464	2		c_eleg	10.8061	10.8061	7581	8160.857143	7	c_japo	13.8878	13.8878	1755	1755	1	NA	NA	NA	NA	NA	NA	NA	NA	NA	NA	NA	NA	NA	NA	NA	NA	NA	NA	NA	NA	NA	NA	NA	NA	NA	NA	NA	NA	NA	NA	NA	NA
tpra-1	1135	33.34262615	-0.967568886	6		c_eleg	11.8367	11.5051	1215	8720	2	c_brig	13.3673	13.3673	22279	22279	1	c_bren	12.1224	12.1224	5658	5658	1	c_rema	10.8878	10.8878	28395	28395	1	c_japo	11.1939	11.1939	14383	14383	1	a_lumb	11.7551	11.15306667	1026	23534.66667	3	NA	NA	NA	NA	NA	NA	NA	NA
cutl-13	1136	33.3705046	-0.967597195	2	3	c_eleg	12.4388	11.6939	1953	1953.5	2	c_brig	10.898	10.898	659	659	1	NA	NA	NA	NA	NA	NA	NA	NA	NA	NA	NA	NA	NA	NA	NA	NA	NA	NA	NA	NA	NA	NA	NA	NA	NA	NA	NA	NA	NA	NA	NA	NA
ten-1	1137	33.39838305	-0.967646058		4
ZK470.1	1138	33.4262615	-0.967653526		3
shw-3	1139	33.45413995	-0.967685877	2		c_eleg	12.398	12.398	7903	7903	1	c_bren	13.9694	12.7704	189	5940	2	NA	NA	NA	NA	NA	NA	NA	NA	NA	NA	NA	NA	NA	NA	NA	NA	NA	NA	NA	NA	NA	NA	NA	NA	NA	NA	NA	NA	NA	NA	NA	NA
flp-22	1140	33.4820184	-0.967697573	2		c_eleg	13.1735	13.1735	5546	5546	1	a_lumb	12.6837	12.6837	3956	3956	1	NA	NA	NA	NA	NA	NA	NA	NA	NA	NA	NA	NA	NA	NA	NA	NA	NA	NA	NA	NA	NA	NA	NA	NA	NA	NA	NA	NA	NA	NA	NA	NA
npr-30	1141	33.50989685	-0.967715307		3
rab-6.1	1142	33.5377753	-0.967765038	3		c_eleg	11.3163	11.3163	256	391.3333333	3	c_brig	13.8878	13.8878	1382	1382	1	c_rema	11.5714	11.5714	940	940	1	NA	NA	NA	NA	NA	NA	NA	NA	NA	NA	NA	NA	NA	NA	NA	NA	NA	NA	NA	NA	NA	NA	NA	NA	NA	NA
acr-19	1143	33.56565375	-0.967773283	4		c_eleg	11.0918	11.0918	2652	2652	1	c_brig	11.0918	11.0918	2233	2233	1	c_bren	13.3469	12.21935	1281	2981	2	c_rema	14.2347	12.66325	1095	2905.5	2	NA	NA	NA	NA	NA	NA	NA	NA	NA	NA	NA	NA	NA	NA	NA	NA	NA	NA	NA	NA
obr-4	1144	33.5935322	-0.967834072	2		c_eleg	14.0306	12.4796	1474	1474.5	2	a_lumb	12.5408	12.10205	2330	4945	2	NA	NA	NA	NA	NA	NA	NA	NA	NA	NA	NA	NA	NA	NA	NA	NA	NA	NA	NA	NA	NA	NA	NA	NA	NA	NA	NA	NA	NA	NA	NA	NA
gpcp-1	1145	33.62141065	-0.96783451	3		c_eleg	12.6122	12.6122	596	596	1	c_bren	11.8673	11.8673	556	556	1	p_exsp	12.9388	12.7398	32	203	2	NA	NA	NA	NA	NA	NA	NA	NA	NA	NA	NA	NA	NA	NA	NA	NA	NA	NA	NA	NA	NA	NA	NA	NA	NA	NA
gpx-3	1146	33.6492891	-0.967845886	2		c_eleg	12.9388	12.9388	38	38	1	c_bren	12.9388	12.9388	56	56	1	NA	NA	NA	NA	NA	NA	NA	NA	NA	NA	NA	NA	NA	NA	NA	NA	NA	NA	NA	NA	NA	NA	NA	NA	NA	NA	NA	NA	NA	NA	NA	NA
his-24	1147	33.67716755	-0.967847043	3		c_eleg	12.398	11.6429	2007	2039.5	2	c_rema	13.8878	12.23322857	776	1839.285714	7	p_exsp	12.5408	11.7959	129	451.5	6	NA	NA	NA	NA	NA	NA	NA	NA	NA	NA	NA	NA	NA	NA	NA	NA	NA	NA	NA	NA	NA	NA	NA	NA	NA	NA
sax-2	1148	33.705046	-0.967868719		5
F09E8.2	1149	33.73292445	-0.967937179		1
fbn-1	1150	33.7608029	-0.968020766		5
F40E3.5	1151	33.78868135	-0.968195644	3		c_eleg	14.2347	11.6888	4147	6744.25	4	c_japo	12.4388	12.4388	446	446	1	a_lumb	10.949	10.7653	922	5600.666667	3	NA	NA	NA	NA	NA	NA	NA	NA	NA	NA	NA	NA	NA	NA	NA	NA	NA	NA	NA	NA	NA	NA	NA	NA	NA	NA
pqn-13	1152	33.8165598	-0.968297382	2		c_eleg	13.0816	12.2755	2041	2223.5	2	c_rema	13.0816	13.0816	1553	1553	1	NA	NA	NA	NA	NA	NA	NA	NA	NA	NA	NA	NA	NA	NA	NA	NA	NA	NA	NA	NA	NA	NA	NA	NA	NA	NA	NA	NA	NA	NA	NA	NA
Y34B4A.10	1153	33.84443825	-0.96836487	5		c_eleg	12.5408	12.5408	277	277	1	c_brig	13.2857	12.08675	383	1531.5	2	c_bren	10.8878	10.8878	473	473	1	c_rema	11.8571	11.37245	409	1211.5	2	c_japo	12.4388	11.7143	1711	6053.333333	3	NA	NA	NA	NA	NA	NA	NA	NA	NA	NA	NA	NA	NA	NA
chil-14	1154	33.8723167	-0.96839603		2
csq-1	1155	33.90019515	-0.968592816	3		c_eleg	10.9286	10.9286	338	338	1	c_brig	12.6122	12.6122	169	169	1	a_lumb	13.3469	13.3469	1282	1282	1	NA	NA	NA	NA	NA	NA	NA	NA	NA	NA	NA	NA	NA	NA	NA	NA	NA	NA	NA	NA	NA	NA	NA	NA	NA	NA
lgc-42	1156	33.9280736	-0.968605945	5		c_eleg	11.8469	11.8418	7615	8016.5	2	c_bren	11.6633	11.2194	332	6938.5	2	c_rema	12.5204	11.58165	628	8754	2	p_paci	12.9388	12	13602	16092.5	2	p_exsp	12.9388	11.538275	9178	19695.75	4	NA	NA	NA	NA	NA	NA	NA	NA	NA	NA	NA	NA	NA	NA
unc-60	1157	33.95595205	-0.968611973	4		c_eleg	11.4898	11.4898	3783	3783	1	c_bren	10.9082	10.9082	492	492	1	c_japo	10.6633	10.6633	1392	1392	1	p_exsp	15.3367	12.949	128	1593.666667	6	NA	NA	NA	NA	NA	NA	NA	NA	NA	NA	NA	NA	NA	NA	NA	NA	NA	NA	NA	NA
toh-1	1158	33.9838305	-0.968641034	2		c_eleg	14.1735	13.2143	465	466	2	p_exsp	11.4898	11.28315	2797	3165.25	4	NA	NA	NA	NA	NA	NA	NA	NA	NA	NA	NA	NA	NA	NA	NA	NA	NA	NA	NA	NA	NA	NA	NA	NA	NA	NA	NA	NA	NA	NA	NA	NA
timm-17B.2	1159	34.01170895	-0.968642191	2		c_eleg	14.2347	13.31635	1189	1797.5	2	c_rema	10.8061	10.8061	219	219	1	NA	NA	NA	NA	NA	NA	NA	NA	NA	NA	NA	NA	NA	NA	NA	NA	NA	NA	NA	NA	NA	NA	NA	NA	NA	NA	NA	NA	NA	NA	NA	NA
pcp-3	1160	34.05352662	-0.96878161	1		c_eleg	13.6327	13.6327	644	644	1	NA	NA	NA	NA	NA	NA	NA	NA	NA	NA	NA	NA	NA	NA	NA	NA	NA	NA	NA	NA	NA	NA	NA	NA	NA	NA	NA	NA	NA	NA	NA	NA	NA	NA	NA	NA	NA	NA
F49B2.3	1160	34.05352662	-0.96878161	1		c_eleg	13.6327	13.6327	2643	2643	1	NA	NA	NA	NA	NA	NA	NA	NA	NA	NA	NA	NA	NA	NA	NA	NA	NA	NA	NA	NA	NA	NA	NA	NA	NA	NA	NA	NA	NA	NA	NA	NA	NA	NA	NA	NA	NA	NA
W02A2.9	1161	34.0953443	-0.968818251	3		c_eleg	10.6837	10.6837	412	412	1	p_paci	13.9796	13.9796	361	361	1	a_lumb	11.1939	11.1939	6671	6671	1	NA	NA	NA	NA	NA	NA	NA	NA	NA	NA	NA	NA	NA	NA	NA	NA	NA	NA	NA	NA	NA	NA	NA	NA	NA	NA
W06F12.3	1162	34.12322275	-0.968891531	3		c_eleg	13.2041	13.2041	772	772	1	c_brig	11.8776	11.25308	126	3330	5	a_lumb	12.5408	11.66325	2618	5173.5	2	NA	NA	NA	NA	NA	NA	NA	NA	NA	NA	NA	NA	NA	NA	NA	NA	NA	NA	NA	NA	NA	NA	NA	NA	NA	NA
Y73C8C.8	1163	34.16504042	-0.968948774	2		c_eleg	12.5204	12.5204	1266	1266	1	c_bren	14.0306	12.19388571	174	2636.571429	7	NA	NA	NA	NA	NA	NA	NA	NA	NA	NA	NA	NA	NA	NA	NA	NA	NA	NA	NA	NA	NA	NA	NA	NA	NA	NA	NA	NA	NA	NA	NA	NA
Y73C8C.3	1163	34.16504042	-0.968948774	2		c_eleg	12.5204	12.5204	179	179	1	c_bren	14.0306	12.19388571	174	2636.571429	7	NA	NA	NA	NA	NA	NA	NA	NA	NA	NA	NA	NA	NA	NA	NA	NA	NA	NA	NA	NA	NA	NA	NA	NA	NA	NA	NA	NA	NA	NA	NA	NA
irld-38	1164	34.2068581	-0.96904461		3
abl-1	1165	34.23473655	-0.969092129		7
dhs-5	1166	34.262615	-0.969100052	3		c_eleg	11.7551	11.7551	4213	4213	1	c_brig	11.7449	11.7449	2785	2785	1	c_bren	13.9694	12.61563333	528	6684.333333	3	NA	NA	NA	NA	NA	NA	NA	NA	NA	NA	NA	NA	NA	NA	NA	NA	NA	NA	NA	NA	NA	NA	NA	NA	NA	NA
frpr-18	1167	34.29049345	-0.969148637	3	1	c_eleg	11.3265	11.3265	2434	2434	1	c_bren	12.6837	12.0051	2379	6438	2	c_rema	14.2347	12.7806	1974	2477	2	NA	NA	NA	NA	NA	NA	NA	NA	NA	NA	NA	NA	NA	NA	NA	NA	NA	NA	NA	NA	NA	NA	NA	NA	NA	NA
molo-1	1168	34.3183719	-0.96915853	5		c_eleg	12.5204	12.4796	2940	2940.5	2	c_brig	12.2551	12.2551	3108	3108	1	c_bren	11.5714	11.5714	1277	1277	1	c_rema	13.2245	12.41156667	108	766	3	p_paci	10.9184	10.9184	1103	1103	1	NA	NA	NA	NA	NA	NA	NA	NA	NA	NA	NA	NA	NA	NA
cct-5	1169	34.34625035	-0.969159528		6
ZC581.3	1170	34.3741288	-0.969242996	5		c_eleg	12.6122	11.75	5601	6314.5	2	c_bren	11.4898	11.4898	4210	4225.5	2	p_paci	11.8776	11.33336667	661	2390.666667	3	p_exsp	13.9694	12.58165	3454	4626.5	2	a_lumb	11.1939	11.1939	1159	1159	1	NA	NA	NA	NA	NA	NA	NA	NA	NA	NA	NA	NA	NA	NA
F52G3.1	1171	34.40200725	-0.969364732	4		c_eleg	10.949	10.949	9499	9499	1	c_brig	11.7551	11.7551	5648	5648	1	c_bren	12.1224	12.1224	7393	7393	1	c_rema	14.7959	12.5374	6039	6171	3	NA	NA	NA	NA	NA	NA	NA	NA	NA	NA	NA	NA	NA	NA	NA	NA	NA	NA	NA	NA
prmn-1	1172	34.4298857	-0.969368393	6		c_eleg	13.1735	13.1735	4301	4301	1	c_bren	11.6327	11.4133	63	1319	2	c_rema	11.6327	11.27555	65	1993.5	2	c_japo	11.1939	11.1939	4622	4622	1	p_paci	11.6122	11.6122	1211	1211	1	p_exsp	11.6122	11.6122	1243	1243	1	NA	NA	NA	NA	NA	NA	NA	NA
F14D2.2	1173	34.49958182	-0.96937732		1
C09G1.3	1173	34.49958182	-0.96937732		1
R12E2.14	1173	34.49958182	-0.96937732		1
ubc-15	1173	34.49958182	-0.96937732		1
sod-4	1174	34.56927795	-0.969399737	3		c_eleg	11.3163	11.3163	4064	4064	1	c_bren	13.8878	13.8878	1145	1145	1	p_paci	10.5408	10.5408	1818	1818	1	NA	NA	NA	NA	NA	NA	NA	NA	NA	NA	NA	NA	NA	NA	NA	NA	NA	NA	NA	NA	NA	NA	NA	NA	NA	NA
cpsf-1	1175	34.5971564	-0.969407122		4
unc-115	1176	34.62503485	-0.969410826	2		c_eleg	11.4898	11.4898	4216	4216	1	p_paci	14.1735	13.2143	1162	1163	2	NA	NA	NA	NA	NA	NA	NA	NA	NA	NA	NA	NA	NA	NA	NA	NA	NA	NA	NA	NA	NA	NA	NA	NA	NA	NA	NA	NA	NA	NA	NA	NA
nep-1	1177	34.6529133	-0.969414167	4		c_eleg	14.0306	12.4796	1494	1494.5	2	c_brig	10.8061	10.8061	2238	2238	1	c_rema	11.0612	11.0612	948	948	1	p_exsp	12.6122	12.6122	755	755	1	NA	NA	NA	NA	NA	NA	NA	NA	NA	NA	NA	NA	NA	NA	NA	NA	NA	NA	NA	NA
H10E21.5	1178	34.68079175	-0.969482069	5		c_eleg	13.0306	11.6964	1697	4697	4	c_brig	11.8367	11.61733333	1289	9992.833333	6	c_bren	10.8878	10.8878	1842	1842	1	c_rema	14.1735	12.5085	1753	6298	6	c_japo	10.5102	10.5102	7262	7262	1	NA	NA	NA	NA	NA	NA	NA	NA	NA	NA	NA	NA	NA	NA
nep-21	1179	34.7086702	-0.969488893	3	3	c_eleg	14.2347	14.2347	5727	5727	1	c_japo	11.7143	11.7143	830	830	1	p_exsp	10.5408	10.5408	3269	3269	1	NA	NA	NA	NA	NA	NA	NA	NA	NA	NA	NA	NA	NA	NA	NA	NA	NA	NA	NA	NA	NA	NA	NA	NA	NA	NA
T07G12.4	1180	34.73654865	-0.969501197	3		c_eleg	13.7551	12.2517	407	1540.666667	3	c_bren	11.1939	11.1939	259	520.5	2	a_lumb	12.2959	12.2959	9324	9324	1	NA	NA	NA	NA	NA	NA	NA	NA	NA	NA	NA	NA	NA	NA	NA	NA	NA	NA	NA	NA	NA	NA	NA	NA	NA	NA
F36D4.4	1181	34.7644271	-0.969533443		4
srx-20	1182	34.79230555	-0.96957198	3		c_eleg	10.8061	10.8061	1699	1699	1	p_paci	12.1633	12.1633	1751	1751	1	p_exsp	14.1735	12.545925	809	2195.25	20	NA	NA	NA	NA	NA	NA	NA	NA	NA	NA	NA	NA	NA	NA	NA	NA	NA	NA	NA	NA	NA	NA	NA	NA	NA	NA
T19C4.5	1183	34.820184	-0.969589205	6		c_eleg	11.3265	11.2398	2796	2796.5	2	c_brig	11.3265	11.2398	779	779.5	2	c_bren	11.3265	11.2245	1168	2235	3	c_japo	11.1939	11.1939	582	830.5	2	p_paci	10.6429	10.6429	625	625	1	p_exsp	14.6531	12.74271429	419	9527.285714	14	NA	NA	NA	NA	NA	NA	NA	NA
C36C5.5	1184	34.84806245	-0.969700617	1	2	c_eleg	13.4694	13.4694	689	1120.5	2	NA	NA	NA	NA	NA	NA	NA	NA	NA	NA	NA	NA	NA	NA	NA	NA	NA	NA	NA	NA	NA	NA	NA	NA	NA	NA	NA	NA	NA	NA	NA	NA	NA	NA	NA	NA	NA	NA
F48G7.4	1185	34.8759409	-0.96972624	1	2	c_eleg	14.0306	14.0306	999	999	1	NA	NA	NA	NA	NA	NA	NA	NA	NA	NA	NA	NA	NA	NA	NA	NA	NA	NA	NA	NA	NA	NA	NA	NA	NA	NA	NA	NA	NA	NA	NA	NA	NA	NA	NA	NA	NA	NA
let-526	1186	34.90381935	-0.969862121		3
T13H5.1	1187	34.9316978	-0.969883718		5
ccb-1	1188	34.95957625	-0.969963421		2
Y43F8B.7	1189	34.9874547	-0.969988154	1		c_eleg	13.5612	13.5612	2268	2268	1	NA	NA	NA	NA	NA	NA	NA	NA	NA	NA	NA	NA	NA	NA	NA	NA	NA	NA	NA	NA	NA	NA	NA	NA	NA	NA	NA	NA	NA	NA	NA	NA	NA	NA	NA	NA	NA	NA
T01B10.5	1190	35.01533315	-0.970009836	3		c_eleg	10.9082	10.9082	12554	12554	1	c_brig	12.6837	11.11226	686	4497.2	5	c_bren	14.2347	12.34693333	4309	8390	3	NA	NA	NA	NA	NA	NA	NA	NA	NA	NA	NA	NA	NA	NA	NA	NA	NA	NA	NA	NA	NA	NA	NA	NA	NA	NA
gem-4	1191	35.0432116	-0.970020484	3		c_eleg	10.8878	10.8878	1083	1083	1	p_paci	11.8571	11.8571	635	635	1	p_exsp	14.0306	13.09183333	260	339	3	NA	NA	NA	NA	NA	NA	NA	NA	NA	NA	NA	NA	NA	NA	NA	NA	NA	NA	NA	NA	NA	NA	NA	NA	NA	NA
T10B10.4	1192	35.07109005	-0.970055162	1		c_eleg	14.2347	12.59185	1220	1338.5	2	NA	NA	NA	NA	NA	NA	NA	NA	NA	NA	NA	NA	NA	NA	NA	NA	NA	NA	NA	NA	NA	NA	NA	NA	NA	NA	NA	NA	NA	NA	NA	NA	NA	NA	NA	NA	NA	NA
K07A9.3	1193	35.0989685	-0.970055211		2
Y53F4B.51	1194	35.12684695	-0.970080074	3		c_eleg	13.0816	13.0816	3766	3766	1	c_brig	12.6837	11.9286	346	5427.5	4	c_rema	11.7551	11.7551	2861	2861	1	NA	NA	NA	NA	NA	NA	NA	NA	NA	NA	NA	NA	NA	NA	NA	NA	NA	NA	NA	NA	NA	NA	NA	NA	NA	NA
unc-103	1195	35.1547254	-0.97017245		5
T05A1.5	1196	35.18260385	-0.970229213		3
asns-1	1197	35.2104823	-0.970256365	4		c_eleg	11.1531	11.1531	129	129	1	c_bren	10.8061	10.8061	414	414	1	c_rema	10.6633	10.6633	504	504	1	p_exsp	15.3367	12.95746667	866	2428.5	6	NA	NA	NA	NA	NA	NA	NA	NA	NA	NA	NA	NA	NA	NA	NA	NA	NA	NA	NA	NA
sor-1	1198	35.23836075	-0.970271831	3		c_eleg	12.398	12.398	4108	4108	1	c_bren	14.1735	12.41156667	1066	1115.333333	3	c_japo	10.8061	10.8061	1450	4740.5	2	NA	NA	NA	NA	NA	NA	NA	NA	NA	NA	NA	NA	NA	NA	NA	NA	NA	NA	NA	NA	NA	NA	NA	NA	NA	NA
fkh-2	1199	35.2662392	-0.970350342	3		c_eleg	12.6837	12.0034	8608	9199.666667	3	c_bren	12.398	12.398	902	902	1	a_lumb	12.5408	12.5408	5354	5354	1	NA	NA	NA	NA	NA	NA	NA	NA	NA	NA	NA	NA	NA	NA	NA	NA	NA	NA	NA	NA	NA	NA	NA	NA	NA	NA
C07E3.4	1200	35.29411765	-0.970366381	3		c_eleg	12.1224	12.1224	2433	2433	1	c_japo	10.8061	10.8061	2126	2126	1	p_paci	14.0306	11.88127273	294	4247	11	NA	NA	NA	NA	NA	NA	NA	NA	NA	NA	NA	NA	NA	NA	NA	NA	NA	NA	NA	NA	NA	NA	NA	NA	NA	NA
Y69A2AR.22	1201	35.3219961	-0.970400917	1		c_eleg	14.2347	12.5204	24281	27105	2	NA	NA	NA	NA	NA	NA	NA	NA	NA	NA	NA	NA	NA	NA	NA	NA	NA	NA	NA	NA	NA	NA	NA	NA	NA	NA	NA	NA	NA	NA	NA	NA	NA	NA	NA	NA	NA	NA
sqv-5	1202	35.34987455	-0.970403869		1
din-1	1203	35.377753	-0.9704185		4
ggr-1	1204	35.40563145	-0.970437102		5
grd-11	1205	35.4335099	-0.970479575	1	1	c_eleg	13.8878	13.8878	1035	1035	1	NA	NA	NA	NA	NA	NA	NA	NA	NA	NA	NA	NA	NA	NA	NA	NA	NA	NA	NA	NA	NA	NA	NA	NA	NA	NA	NA	NA	NA	NA	NA	NA	NA	NA	NA	NA	NA	NA
R08E3.3	1206	35.46138835	-0.970509449	2		c_eleg	11.7143	11.7143	5704	5704	1	c_rema	13.5612	13.5612	4258	4258	1	NA	NA	NA	NA	NA	NA	NA	NA	NA	NA	NA	NA	NA	NA	NA	NA	NA	NA	NA	NA	NA	NA	NA	NA	NA	NA	NA	NA	NA	NA	NA	NA
srg-68	1207	35.4892668	-0.97064405	2		c_eleg	12.2653	12.2653	113	113	1	c_japo	13.2857	13.2857	2316	2316	1	NA	NA	NA	NA	NA	NA	NA	NA	NA	NA	NA	NA	NA	NA	NA	NA	NA	NA	NA	NA	NA	NA	NA	NA	NA	NA	NA	NA	NA	NA	NA	NA
glb-6	1208	35.51714525	-0.970812471	4		c_eleg	12.2551	12.2551	4647	4647	1	c_brig	13.2245	12.7398	3108	3455.5	2	c_rema	12.2551	12.2551	3673	3673	1	a_lumb	10.6837	10.6837	1276	1276	1	NA	NA	NA	NA	NA	NA	NA	NA	NA	NA	NA	NA	NA	NA	NA	NA	NA	NA	NA	NA
inx-1	1209	35.5450237	-0.970849268	5		c_eleg	10.6837	10.6837	6774	6774	1	c_brig	12.5204	12.4796	4969	7941	2	c_bren	12.5204	11.7687	8987	11913.33333	3	c_rema	12.2653	11.431125	7029	10731.75	4	a_lumb	12.6837	11.9694	16620	22106.33333	3	NA	NA	NA	NA	NA	NA	NA	NA	NA	NA	NA	NA	NA	NA
ssp-34	1210	35.57290215	-0.970899053	2		c_eleg	13.3673	12.0255	1746	2474	2	a_lumb	13.3673	12.0867	4494	4729	2	NA	NA	NA	NA	NA	NA	NA	NA	NA	NA	NA	NA	NA	NA	NA	NA	NA	NA	NA	NA	NA	NA	NA	NA	NA	NA	NA	NA	NA	NA	NA	NA
lin-59	1211	35.6007806	-0.970968471		3
lon-8	1212	35.62865905	-0.970992885	3	2	c_eleg	12.398	12.398	4933	4933	1	c_rema	13.3469	11.68706667	456	2145.5	6	a_lumb	12.398	11.4541	12245	15980.5	2	NA	NA	NA	NA	NA	NA	NA	NA	NA	NA	NA	NA	NA	NA	NA	NA	NA	NA	NA	NA	NA	NA	NA	NA	NA	NA
F19G12.9	1213	35.6565375	-0.971078836	1		c_eleg	14.2347	12.36735	306	476	2	NA	NA	NA	NA	NA	NA	NA	NA	NA	NA	NA	NA	NA	NA	NA	NA	NA	NA	NA	NA	NA	NA	NA	NA	NA	NA	NA	NA	NA	NA	NA	NA	NA	NA	NA	NA	NA	NA
srw-86	1214	35.7122944	-0.97113162	1		c_eleg	13.4898	13.4898	260	260	1	NA	NA	NA	NA	NA	NA	NA	NA	NA	NA	NA	NA	NA	NA	NA	NA	NA	NA	NA	NA	NA	NA	NA	NA	NA	NA	NA	NA	NA	NA	NA	NA	NA	NA	NA	NA	NA	NA
B0432.11	1214	35.7122944	-0.97113162	1		c_eleg	13.4898	13.4898	337	337	1	NA	NA	NA	NA	NA	NA	NA	NA	NA	NA	NA	NA	NA	NA	NA	NA	NA	NA	NA	NA	NA	NA	NA	NA	NA	NA	NA	NA	NA	NA	NA	NA	NA	NA	NA	NA	NA	NA
nspd-9	1214	35.7122944	-0.97113162	1		c_eleg	13.4898	13.4898	1364	1364	1	NA	NA	NA	NA	NA	NA	NA	NA	NA	NA	NA	NA	NA	NA	NA	NA	NA	NA	NA	NA	NA	NA	NA	NA	NA	NA	NA	NA	NA	NA	NA	NA	NA	NA	NA	NA	NA	NA
T27A1.3	1215	35.7680513	-0.971132039		3
cat-4	1216	35.79592975	-0.971162391	3		c_eleg	12.5204	12.5204	767	767	1	p_paci	10.5102	10.5102	644	644	1	p_exsp	13.2041	12.4796	3679	9730	2	NA	NA	NA	NA	NA	NA	NA	NA	NA	NA	NA	NA	NA	NA	NA	NA	NA	NA	NA	NA	NA	NA	NA	NA	NA	NA
F32A7.4	1217	35.8238082	-0.971167448	2		c_eleg	14.1735	13.02555	167	167.5	2	c_bren	10.9082	10.9082	2335	2335	1	NA	NA	NA	NA	NA	NA	NA	NA	NA	NA	NA	NA	NA	NA	NA	NA	NA	NA	NA	NA	NA	NA	NA	NA	NA	NA	NA	NA	NA	NA	NA	NA
gei-3	1218	35.85168665	-0.971177651	3		c_eleg	10.6633	10.648	18037	20994.5	2	c_brig	13.0816	12.5408	9139	11567.66667	3	c_bren	13.5612	12.37076667	10634	16506	3	NA	NA	NA	NA	NA	NA	NA	NA	NA	NA	NA	NA	NA	NA	NA	NA	NA	NA	NA	NA	NA	NA	NA	NA	NA	NA
F53E10.6	1219	35.8795651	-0.971195838	4		c_eleg	11.4898	11.4898	5499	5499	1	c_bren	10.9286	10.9286	4448	4448	1	c_rema	11.4898	11.4898	3646	3646	1	c_japo	14.0306	14.0306	3449	3449	1	NA	NA	NA	NA	NA	NA	NA	NA	NA	NA	NA	NA	NA	NA	NA	NA	NA	NA	NA	NA
srx-105	1220	35.92138277	-0.971291864	3		c_eleg	11.5714	11.5714	1975	1975	1	c_brig	11.1531	11.1531	1951	1951	1	c_rema	13.4694	13.4694	1267	1267	1	NA	NA	NA	NA	NA	NA	NA	NA	NA	NA	NA	NA	NA	NA	NA	NA	NA	NA	NA	NA	NA	NA	NA	NA	NA	NA
srx-108	1220	35.92138277	-0.971291864	3		c_eleg	11.5714	11.5714	2233	2233	1	c_brig	11.1531	11.1531	1951	1951	1	c_rema	13.4694	13.4694	1267	1267	1	NA	NA	NA	NA	NA	NA	NA	NA	NA	NA	NA	NA	NA	NA	NA	NA	NA	NA	NA	NA	NA	NA	NA	NA	NA	NA
hsp-25	1221	35.96320045	-0.971315332	3		c_eleg	13.1735	13.1735	806	806	1	p_paci	11.8571	11.8571	2548	2548	1	p_exsp	11.8571	11.8571	2434	2434	1	NA	NA	NA	NA	NA	NA	NA	NA	NA	NA	NA	NA	NA	NA	NA	NA	NA	NA	NA	NA	NA	NA	NA	NA	NA	NA
asp-9	1222	35.9910789	-0.971346201	3		c_eleg	10.8878	10.8878	642	642	1	c_bren	14.2347	13.05783333	991	5984.166667	6	c_japo	11.8367	11.8367	946	946	1	NA	NA	NA	NA	NA	NA	NA	NA	NA	NA	NA	NA	NA	NA	NA	NA	NA	NA	NA	NA	NA	NA	NA	NA	NA	NA
K09E9.4	1223	36.03289657	-0.971372165	3		c_eleg	10.6837	10.6837	8623	8623	1	c_bren	12.6837	11.9286	212	876	2	c_rema	13.3673	13.3673	252	252	1	NA	NA	NA	NA	NA	NA	NA	NA	NA	NA	NA	NA	NA	NA	NA	NA	NA	NA	NA	NA	NA	NA	NA	NA	NA	NA
K09E9.7	1223	36.03289657	-0.971372165	3		c_eleg	10.6837	10.6837	1833	1833	1	c_bren	12.6837	11.9286	7863	8527	2	c_rema	13.3673	13.3673	5324	5324	1	NA	NA	NA	NA	NA	NA	NA	NA	NA	NA	NA	NA	NA	NA	NA	NA	NA	NA	NA	NA	NA	NA	NA	NA	NA	NA
Y102A11A.1	1224	36.07471425	-0.971410533	4		c_eleg	12.6837	12.6837	5295	5295	1	c_brig	12.2551	12.2551	4825	4825	1	c_bren	11.8367	11.8367	3196	3196	1	c_rema	12.2551	12.2551	2977	2977	1	NA	NA	NA	NA	NA	NA	NA	NA	NA	NA	NA	NA	NA	NA	NA	NA	NA	NA	NA	NA
Y82E9BL.1	1225	36.1025927	-0.971443328	1		c_eleg	13.4694	13.4694	766	1197	2	NA	NA	NA	NA	NA	NA	NA	NA	NA	NA	NA	NA	NA	NA	NA	NA	NA	NA	NA	NA	NA	NA	NA	NA	NA	NA	NA	NA	NA	NA	NA	NA	NA	NA	NA	NA	NA	NA
F56C3.10	1226	36.17228882	-0.971447402	1		c_eleg	13.4694	13.4694	81	81	1	NA	NA	NA	NA	NA	NA	NA	NA	NA	NA	NA	NA	NA	NA	NA	NA	NA	NA	NA	NA	NA	NA	NA	NA	NA	NA	NA	NA	NA	NA	NA	NA	NA	NA	NA	NA	NA	NA
his-70	1226	36.17228882	-0.971447402	1		c_eleg	13.4694	13.4694	3627	3627	1	NA	NA	NA	NA	NA	NA	NA	NA	NA	NA	NA	NA	NA	NA	NA	NA	NA	NA	NA	NA	NA	NA	NA	NA	NA	NA	NA	NA	NA	NA	NA	NA	NA	NA	NA	NA	NA	NA
cnt-1	1226	36.17228882	-0.971447402	1		c_eleg	13.4694	13.4694	2073	2073	1	NA	NA	NA	NA	NA	NA	NA	NA	NA	NA	NA	NA	NA	NA	NA	NA	NA	NA	NA	NA	NA	NA	NA	NA	NA	NA	NA	NA	NA	NA	NA	NA	NA	NA	NA	NA	NA	NA
ZC204.12	1226	36.17228882	-0.971447402	1		c_eleg	13.4694	13.4694	2480	2480	1	NA	NA	NA	NA	NA	NA	NA	NA	NA	NA	NA	NA	NA	NA	NA	NA	NA	NA	NA	NA	NA	NA	NA	NA	NA	NA	NA	NA	NA	NA	NA	NA	NA	NA	NA	NA	NA	NA
cah-2	1227	36.24198495	-0.971474999	3		c_eleg	11.0714	11.0714	4838	4838	1	c_bren	10.5204	10.5204	41	41	1	p_exsp	14.1735	12.79761667	1370	3095.5	6	NA	NA	NA	NA	NA	NA	NA	NA	NA	NA	NA	NA	NA	NA	NA	NA	NA	NA	NA	NA	NA	NA	NA	NA	NA	NA
T06G6.12	1228	36.2698634	-0.97148518	4		c_eleg	11.3469	11.038275	971	1702.75	4	c_brig	12.6837	12.54085	2147	2856.5	2	c_bren	13.2857	12.33333333	2959	6951.333333	3	c_rema	12.5408	11.7143	913	1341.5	2	NA	NA	NA	NA	NA	NA	NA	NA	NA	NA	NA	NA	NA	NA	NA	NA	NA	NA	NA	NA
ZK370.6	1229	36.29774185	-0.97149425	3		c_eleg	12.1224	12.1224	2204	2204	1	c_brig	12.6837	12.6837	3246	3246	1	c_rema	12.6837	12.239825	1453	2114.5	4	NA	NA	NA	NA	NA	NA	NA	NA	NA	NA	NA	NA	NA	NA	NA	NA	NA	NA	NA	NA	NA	NA	NA	NA	NA	NA
Y43F8A.1	1230	36.3256203	-0.971526218	1		c_eleg	13.9796	12.7959	14821	15872.5	2	NA	NA	NA	NA	NA	NA	NA	NA	NA	NA	NA	NA	NA	NA	NA	NA	NA	NA	NA	NA	NA	NA	NA	NA	NA	NA	NA	NA	NA	NA	NA	NA	NA	NA	NA	NA	NA	NA
wrt-8	1231	36.35349875	-0.971540171	3		c_eleg	11.8367	11.8367	522	522	1	p_paci	13.0816	11.56803333	828	10115.66667	9	p_exsp	12.6122	11.80713	170	7966.6	70	NA	NA	NA	NA	NA	NA	NA	NA	NA	NA	NA	NA	NA	NA	NA	NA	NA	NA	NA	NA	NA	NA	NA	NA	NA	NA
bus-1	1232	36.3813772	-0.971631907	2		c_eleg	13.0816	13.0816	4033	4033	1	p_exsp	12.4388	12.4388	739	739	8	NA	NA	NA	NA	NA	NA	NA	NA	NA	NA	NA	NA	NA	NA	NA	NA	NA	NA	NA	NA	NA	NA	NA	NA	NA	NA	NA	NA	NA	NA	NA	NA
F53F8.5	1233	36.40925565	-0.971645083	4		c_eleg	12.5204	12.4796	4452	4452.5	2	c_japo	14.1224	12.3095	5828	6999.666667	3	p_paci	10.949	10.949	2186	2186	1	a_lumb	10.8061	10.8061	7377	7377	1	NA	NA	NA	NA	NA	NA	NA	NA	NA	NA	NA	NA	NA	NA	NA	NA	NA	NA	NA	NA
Y61A9LA.1	1234	36.4371341	-0.971674534		5
C45E1.4	1235	36.46501255	-0.971688789	3		c_eleg	11.1939	11.1939	3422	3422	1	c_brig	14.2347	12.31634	7370	15770.2	5	c_bren	12.5204	11.6837	5345	13362.5	4	NA	NA	NA	NA	NA	NA	NA	NA	NA	NA	NA	NA	NA	NA	NA	NA	NA	NA	NA	NA	NA	NA	NA	NA	NA	NA
R151.2	1236	36.492891	-0.971812395		4
Y45F10C.6	1237	36.52076945	-0.971836795	2	1	c_eleg	13.0816	13.0816	247	247	1	c_bren	12.398	12.398	4690	4690	1	NA	NA	NA	NA	NA	NA	NA	NA	NA	NA	NA	NA	NA	NA	NA	NA	NA	NA	NA	NA	NA	NA	NA	NA	NA	NA	NA	NA	NA	NA	NA	NA
emb-5	1238	36.5486479	-0.971846185	3		c_eleg	11.8367	11.8367	1151	1151	1	c_brig	13.2857	13.2857	938	938	1	c_bren	12.2551	11.38775	594	1215.5	2	NA	NA	NA	NA	NA	NA	NA	NA	NA	NA	NA	NA	NA	NA	NA	NA	NA	NA	NA	NA	NA	NA	NA	NA	NA	NA
nep-8	1239	36.61834402	-0.971882549	1		c_eleg	13.8878	12.8827	363	363.5	2	NA	NA	NA	NA	NA	NA	NA	NA	NA	NA	NA	NA	NA	NA	NA	NA	NA	NA	NA	NA	NA	NA	NA	NA	NA	NA	NA	NA	NA	NA	NA	NA	NA	NA	NA	NA	NA	NA
F46F5.16	1239	36.61834402	-0.971882549	1		c_eleg	13.8878	12.8827	1227	1227.5	2	NA	NA	NA	NA	NA	NA	NA	NA	NA	NA	NA	NA	NA	NA	NA	NA	NA	NA	NA	NA	NA	NA	NA	NA	NA	NA	NA	NA	NA	NA	NA	NA	NA	NA	NA	NA	NA	NA
C45G9.15	1239	36.61834402	-0.971882549	1		c_eleg	13.8878	12.8827	356	356.5	2	NA	NA	NA	NA	NA	NA	NA	NA	NA	NA	NA	NA	NA	NA	NA	NA	NA	NA	NA	NA	NA	NA	NA	NA	NA	NA	NA	NA	NA	NA	NA	NA	NA	NA	NA	NA	NA	NA
Y39F10A.6	1239	36.61834402	-0.971882549	1		c_eleg	13.8878	12.8827	2445	2445.5	2	NA	NA	NA	NA	NA	NA	NA	NA	NA	NA	NA	NA	NA	NA	NA	NA	NA	NA	NA	NA	NA	NA	NA	NA	NA	NA	NA	NA	NA	NA	NA	NA	NA	NA	NA	NA	NA	NA
F13H10.9	1240	36.68804014	-0.971891149	4		c_eleg	12.2959	12.0255	127	3516.5	2	c_brig	12.2959	11.298475	8	148	4	c_bren	12.2959	12.2959	130	195	2	c_rema	13.0816	12.3299	118	177	3	NA	NA	NA	NA	NA	NA	NA	NA	NA	NA	NA	NA	NA	NA	NA	NA	NA	NA	NA	NA
ctn-1	1241	36.71591859	-0.971958496		4
ZC190.6	1242	36.74379704	-0.971996393	2		c_eleg	13.0816	13.0816	3840	3840	1	c_bren	12.4082	12.4082	3377	3377	1	NA	NA	NA	NA	NA	NA	NA	NA	NA	NA	NA	NA	NA	NA	NA	NA	NA	NA	NA	NA	NA	NA	NA	NA	NA	NA	NA	NA	NA	NA	NA	NA
cpt-4	1243	36.77167549	-0.972023876	3		c_eleg	11.1735	11.1735	265	265	1	p_paci	11.8571	11.8571	213	213	1	p_exsp	13.7551	13.0255	787	787.5	4	NA	NA	NA	NA	NA	NA	NA	NA	NA	NA	NA	NA	NA	NA	NA	NA	NA	NA	NA	NA	NA	NA	NA	NA	NA	NA
frpr-13	1244	36.79955394	-0.972045161		2
K09C6.7	1245	36.82743239	-0.972081567		2
dop-1	1246	36.85531084	-0.972086005	5		c_eleg	13.1735	11.40476667	4501	5716.333333	3	c_brig	10.5306	10.5306	7040	7040	1	c_bren	12.8061	11.352025	1996	5796.5	4	c_rema	13.1735	11.41496667	798	3770.666667	3	c_japo	10.898	10.7143	6008	7657	2	NA	NA	NA	NA	NA	NA	NA	NA	NA	NA	NA	NA	NA	NA
oac-59	1247	36.88318929	-0.972138333		2
Y40H7A.2	1248	36.91106774	-0.972190812	3		c_eleg	11.3265	11.2398	8209	8209.5	2	c_bren	13.4898	12.94896667	5128	7763.666667	3	c_rema	12.398	12.398	2026	2026	1	NA	NA	NA	NA	NA	NA	NA	NA	NA	NA	NA	NA	NA	NA	NA	NA	NA	NA	NA	NA	NA	NA	NA	NA	NA	NA
W03D8.5	1249	36.93894619	-0.972195691	1		c_eleg	13.7551	13.0255	173	173.5	2	NA	NA	NA	NA	NA	NA	NA	NA	NA	NA	NA	NA	NA	NA	NA	NA	NA	NA	NA	NA	NA	NA	NA	NA	NA	NA	NA	NA	NA	NA	NA	NA	NA	NA	NA	NA	NA	NA
F59B2.13	1250	36.96682464	-0.972242888	7		c_eleg	10.6837	10.6837	2931	2931	1	c_bren	10.7755	10.7755	763	763	1	c_rema	13.4898	11.86056667	526	4539.666667	6	c_japo	10.9184	10.9184	326	326	1	p_paci	11.8776	11.4847	789	789.5	2	p_exsp	11.8776	11.4847	3301	3301.5	2	a_lumb	11.1735	11.1735	4645	4645	1	NA	NA
mfb-1	1251	36.99470309	-0.972251191	4	2	c_eleg	11.5714	11.36732	4009	4696	5	c_brig	13.2245	12.81125	1349	4344.5	2	c_bren	13.1735	11.6497	2347	3359	3	c_rema	13.2245	11.86396667	292	2846	3	NA	NA	NA	NA	NA	NA	NA	NA	NA	NA	NA	NA	NA	NA	NA	NA	NA	NA	NA	NA
Y69A2AR.19	1252	37.02258154	-0.972267814		3
C55B7.10	1253	37.05045999	-0.972278591	3		c_eleg	13.3469	13.3469	2816	2816	1	c_brig	12.5408	11.60205	2067	2220	2	a_lumb	10.898	10.898	844	844	1	NA	NA	NA	NA	NA	NA	NA	NA	NA	NA	NA	NA	NA	NA	NA	NA	NA	NA	NA	NA	NA	NA	NA	NA	NA	NA
F10D7.2	1254	37.07833844	-0.972304428		2
C49A1.10	1255	37.10621689	-0.972315489	3		c_eleg	11.1633	11.1633	1593	1593	1	p_paci	13.1735	13.1735	3097	3097	1	a_lumb	12.5204	12.4796	20045	20045.5	2	NA	NA	NA	NA	NA	NA	NA	NA	NA	NA	NA	NA	NA	NA	NA	NA	NA	NA	NA	NA	NA	NA	NA	NA	NA	NA
dhs-24	1256	37.13409534	-0.972343723		3
atx-2	1257	37.16197379	-0.972343935		5
H11E01.3	1258	37.18985224	-0.97243444	5	2	c_eleg	13.7551	12.44314286	2492	4124.714286	7	c_brig	11.8776	11.8776	1293	1293	1	c_bren	11.6122	11.109675	3506	4190.75	4	c_rema	11.1735	11.03065	7797	8609	2	c_japo	11.8776	11.8776	3372	3372	1	NA	NA	NA	NA	NA	NA	NA	NA	NA	NA	NA	NA	NA	NA
clp-4	1259	37.21773069	-0.972552437		6
bris-1	1260	37.24560914	-0.97261578		4
F44A6.5	1261	37.27348759	-0.972618344	1		c_eleg	14.3163	11.38981	646	707.5	10	NA	NA	NA	NA	NA	NA	NA	NA	NA	NA	NA	NA	NA	NA	NA	NA	NA	NA	NA	NA	NA	NA	NA	NA	NA	NA	NA	NA	NA	NA	NA	NA	NA	NA	NA	NA	NA	NA
sre-45	1262	37.32924449	-0.972631312		1
R08A2.5	1262	37.32924449	-0.972631312		1
C18H7.6	1262	37.32924449	-0.972631312		1
K09F5.4	1263	37.38500139	-0.972695865	1		c_eleg	14.0306	12.4592	749	4416	2	NA	NA	NA	NA	NA	NA	NA	NA	NA	NA	NA	NA	NA	NA	NA	NA	NA	NA	NA	NA	NA	NA	NA	NA	NA	NA	NA	NA	NA	NA	NA	NA	NA	NA	NA	NA	NA	NA
shn-1	1264	37.41287984	-0.972711782	5		c_eleg	12.398	12.398	17305	17305	1	c_japo	11.4592	11.32655	17875	18212	2	p_paci	13.0306	11.61566667	3220	4634.333333	3	p_exsp	12.5204	11.85714	91	1621.9	10	a_lumb	10.8878	10.8878	3843	3843	1	NA	NA	NA	NA	NA	NA	NA	NA	NA	NA	NA	NA	NA	NA
set-10	1265	37.44075829	-0.972720917		3
lntl-1	1266	37.46863674	-0.972888596	3		c_eleg	12.5204	12.4796	2845	2845.5	2	c_brig	11.0612	10.7806	97	1369	2	c_bren	13.2857	12.09185	587	3501.5	2	NA	NA	NA	NA	NA	NA	NA	NA	NA	NA	NA	NA	NA	NA	NA	NA	NA	NA	NA	NA	NA	NA	NA	NA	NA	NA
C54G7.1	1267	37.49651519	-0.972910904	7		c_eleg	11.6633	11.6633	316	316	1	c_brig	11.6633	11.6633	197	197	1	c_bren	11.6633	11.6633	311	311	1	c_rema	12.2551	11.7551	319	1507.333333	3	p_paci	11.5816	11.37755	398	922.5	2	p_exsp	11.1735	11.1735	1432	1432	1	a_lumb	12.1633	12.1633	1985	1985	1	NA	NA
K08A2.4	1268	37.53833287	-0.97295757	1		c_eleg	13.3673	13.3673	369	369	1	NA	NA	NA	NA	NA	NA	NA	NA	NA	NA	NA	NA	NA	NA	NA	NA	NA	NA	NA	NA	NA	NA	NA	NA	NA	NA	NA	NA	NA	NA	NA	NA	NA	NA	NA	NA	NA	NA
spch-2	1268	37.53833287	-0.97295757	1		c_eleg	13.3673	13.3673	7110	7110	1	NA	NA	NA	NA	NA	NA	NA	NA	NA	NA	NA	NA	NA	NA	NA	NA	NA	NA	NA	NA	NA	NA	NA	NA	NA	NA	NA	NA	NA	NA	NA	NA	NA	NA	NA	NA	NA	NA
Y71G12B.23	1269	37.58015054	-0.972978526		2
srt-4	1270	37.60802899	-0.973153328	3		c_eleg	11.6122	11.6122	2364	2364	1	c_brig	10.7755	10.7755	100	100	1	c_rema	13.9694	12.4286	179	301.5	2	NA	NA	NA	NA	NA	NA	NA	NA	NA	NA	NA	NA	NA	NA	NA	NA	NA	NA	NA	NA	NA	NA	NA	NA	NA	NA
E03H4.5	1271	37.63590744	-0.973161282		2
C44B12.6	1272	37.66378589	-0.973185412	4		c_eleg	13.3469	11.59863333	1936	4785.666667	3	c_brig	10.7857	10.7857	134	134	1	c_rema	12.6837	12.60205	5791	8011	2	c_japo	10.8061	10.8061	11907	11907	1	NA	NA	NA	NA	NA	NA	NA	NA	NA	NA	NA	NA	NA	NA	NA	NA	NA	NA	NA	NA
C11D2.3	1273	37.69166434	-0.973201206	1		c_eleg	14.2347	11.6347	4077	8503.4	5	NA	NA	NA	NA	NA	NA	NA	NA	NA	NA	NA	NA	NA	NA	NA	NA	NA	NA	NA	NA	NA	NA	NA	NA	NA	NA	NA	NA	NA	NA	NA	NA	NA	NA	NA	NA	NA	NA
snpc-1.3	1274	37.83105659	-0.97324565	1		c_eleg	13.3469	13.3469	3449	3449	1	NA	NA	NA	NA	NA	NA	NA	NA	NA	NA	NA	NA	NA	NA	NA	NA	NA	NA	NA	NA	NA	NA	NA	NA	NA	NA	NA	NA	NA	NA	NA	NA	NA	NA	NA	NA	NA	NA
F07G6.9	1274	37.83105659	-0.97324565	1		c_eleg	13.3469	13.3469	599	599	1	NA	NA	NA	NA	NA	NA	NA	NA	NA	NA	NA	NA	NA	NA	NA	NA	NA	NA	NA	NA	NA	NA	NA	NA	NA	NA	NA	NA	NA	NA	NA	NA	NA	NA	NA	NA	NA	NA
R10E8.8	1274	37.83105659	-0.97324565	1		c_eleg	13.3469	13.3469	1348	1348	1	NA	NA	NA	NA	NA	NA	NA	NA	NA	NA	NA	NA	NA	NA	NA	NA	NA	NA	NA	NA	NA	NA	NA	NA	NA	NA	NA	NA	NA	NA	NA	NA	NA	NA	NA	NA	NA	NA
srw-89	1274	37.83105659	-0.97324565	1		c_eleg	13.3469	13.3469	4138	4138	1	NA	NA	NA	NA	NA	NA	NA	NA	NA	NA	NA	NA	NA	NA	NA	NA	NA	NA	NA	NA	NA	NA	NA	NA	NA	NA	NA	NA	NA	NA	NA	NA	NA	NA	NA	NA	NA	NA
K02B9.3	1274	37.83105659	-0.97324565	1		c_eleg	13.3469	13.3469	73	73	1	NA	NA	NA	NA	NA	NA	NA	NA	NA	NA	NA	NA	NA	NA	NA	NA	NA	NA	NA	NA	NA	NA	NA	NA	NA	NA	NA	NA	NA	NA	NA	NA	NA	NA	NA	NA	NA	NA
meg-1	1274	37.83105659	-0.97324565	1		c_eleg	13.3469	13.3469	1184	1184	1	NA	NA	NA	NA	NA	NA	NA	NA	NA	NA	NA	NA	NA	NA	NA	NA	NA	NA	NA	NA	NA	NA	NA	NA	NA	NA	NA	NA	NA	NA	NA	NA	NA	NA	NA	NA	NA	NA
ZK993.2	1274	37.83105659	-0.97324565	1		c_eleg	13.3469	13.3469	11683	11683	1	NA	NA	NA	NA	NA	NA	NA	NA	NA	NA	NA	NA	NA	NA	NA	NA	NA	NA	NA	NA	NA	NA	NA	NA	NA	NA	NA	NA	NA	NA	NA	NA	NA	NA	NA	NA	NA	NA
H40L08.2	1274	37.83105659	-0.97324565	1		c_eleg	13.3469	13.3469	2566	2566	1	NA	NA	NA	NA	NA	NA	NA	NA	NA	NA	NA	NA	NA	NA	NA	NA	NA	NA	NA	NA	NA	NA	NA	NA	NA	NA	NA	NA	NA	NA	NA	NA	NA	NA	NA	NA	NA	NA
fbxa-52	1274	37.83105659	-0.97324565	1		c_eleg	13.3469	13.3469	2533	2533	1	NA	NA	NA	NA	NA	NA	NA	NA	NA	NA	NA	NA	NA	NA	NA	NA	NA	NA	NA	NA	NA	NA	NA	NA	NA	NA	NA	NA	NA	NA	NA	NA	NA	NA	NA	NA	NA	NA
srh-265	1275	37.97044884	-0.973274943	2		c_eleg	11.1531	11.1531	425	425	1	c_rema	14.2347	12.7143	2127	3490.5	2	NA	NA	NA	NA	NA	NA	NA	NA	NA	NA	NA	NA	NA	NA	NA	NA	NA	NA	NA	NA	NA	NA	NA	NA	NA	NA	NA	NA	NA	NA	NA	NA
nekl-1	1276	37.99832729	-0.973276415		4
K08B12.3	1277	38.02620574	-0.973300849	2	1	c_eleg	12.5408	12.5408	5587	5587	1	c_brig	10.8878	10.8878	5242	5242	1	NA	NA	NA	NA	NA	NA	NA	NA	NA	NA	NA	NA	NA	NA	NA	NA	NA	NA	NA	NA	NA	NA	NA	NA	NA	NA	NA	NA	NA	NA	NA	NA
egl-17	1278	38.05408419	-0.973319688	2	1	c_eleg	13.2857	13.2857	2314	2314	1	a_lumb	12.4082	12.4082	10034	10034	1	NA	NA	NA	NA	NA	NA	NA	NA	NA	NA	NA	NA	NA	NA	NA	NA	NA	NA	NA	NA	NA	NA	NA	NA	NA	NA	NA	NA	NA	NA	NA	NA
nhr-4	1279	38.08196264	-0.973361584	3		c_eleg	12.9388	12.9388	3852	3852	1	c_rema	12.4388	11.6939	7981	7981.5	2	c_japo	11.8367	11.8367	15966	15966	1	NA	NA	NA	NA	NA	NA	NA	NA	NA	NA	NA	NA	NA	NA	NA	NA	NA	NA	NA	NA	NA	NA	NA	NA	NA	NA
F21D12.3	1280	38.10984109	-0.973363269	5		c_eleg	10.7755	10.7755	1185	1185	1	c_brig	14.2347	13.31635	66	2534	2	c_bren	10.8878	10.8878	1716	1716	1	c_rema	11.449	11.1684	1836	2666.5	2	a_lumb	11.1939	11.04085	145	4455.5	2	NA	NA	NA	NA	NA	NA	NA	NA	NA	NA	NA	NA	NA	NA
dmd-6	1281	38.13771954	-0.973390346	4	2	c_eleg	10.8878	10.8878	3217	3217	1	c_brig	12.6837	12.08506667	5180	12789	3	c_bren	12.8061	11.89051818	951	24880.54545	11	c_japo	13.1735	13.1735	218	218	1	NA	NA	NA	NA	NA	NA	NA	NA	NA	NA	NA	NA	NA	NA	NA	NA	NA	NA	NA	NA
ZC190.2	1282	38.16559799	-0.973397927	2		c_eleg	13.0816	13.0816	210	210	1	c_brig	12.6837	11.78575	191	902	2	NA	NA	NA	NA	NA	NA	NA	NA	NA	NA	NA	NA	NA	NA	NA	NA	NA	NA	NA	NA	NA	NA	NA	NA	NA	NA	NA	NA	NA	NA	NA	NA
B0310.2	1283	38.19347644	-0.973460787		2
fbxa-218	1284	38.22135489	-0.973516238		1
W06H8.6	1285	38.24923334	-0.973557022	4		c_eleg	12.5408	12.5408	2535	2535	1	c_brig	10.8878	10.8878	2566	2566	1	c_bren	12.5408	12.5408	2569	2569	1	c_rema	12.5408	11.716825	2424	3821	4	NA	NA	NA	NA	NA	NA	NA	NA	NA	NA	NA	NA	NA	NA	NA	NA	NA	NA	NA	NA
Y39B6A.30	1286	38.27711179	-0.973579993	4		c_eleg	13.2041	13.2041	6072	6072	1	c_brig	11.7245	11.7245	1135	1135	1	c_bren	11.8776	11.413275	1747	1867.5	4	c_rema	11.6224	11.10204	1104	2559.6	5	NA	NA	NA	NA	NA	NA	NA	NA	NA	NA	NA	NA	NA	NA	NA	NA	NA	NA	NA	NA
F48B9.3	1287	38.30499024	-0.973585045		1
acy-1	1288	38.33286869	-0.97360107	4		c_eleg	11.8367	11.8367	298	298	1	c_brig	13.2857	13.2857	310	310	1	c_bren	12.2551	11.38775	461	1082.5	2	c_rema	10.8878	10.8878	331	331	1	NA	NA	NA	NA	NA	NA	NA	NA	NA	NA	NA	NA	NA	NA	NA	NA	NA	NA	NA	NA
K10C3.4	1289	38.36074714	-0.973607187		2
vha-14	1290	38.38862559	-0.973666367	2		c_eleg	11.3163	11.3163	3801	3801	1	c_japo	13.4694	13.4694	2076	2076	1	NA	NA	NA	NA	NA	NA	NA	NA	NA	NA	NA	NA	NA	NA	NA	NA	NA	NA	NA	NA	NA	NA	NA	NA	NA	NA	NA	NA	NA	NA	NA	NA
srh-255	1291	38.41650404	-0.973689128	2		c_eleg	10.8061	10.8061	274	274	1	c_rema	14.2347	12.7143	2127	3490.5	2	NA	NA	NA	NA	NA	NA	NA	NA	NA	NA	NA	NA	NA	NA	NA	NA	NA	NA	NA	NA	NA	NA	NA	NA	NA	NA	NA	NA	NA	NA	NA	NA
tyr-5	1292	38.44438249	-0.973722156	3		c_eleg	11.6633	11.6633	1483	1483	1	p_paci	10.949	10.949	791	791	1	p_exsp	13.2857	13.2857	49	49	2	NA	NA	NA	NA	NA	NA	NA	NA	NA	NA	NA	NA	NA	NA	NA	NA	NA	NA	NA	NA	NA	NA	NA	NA	NA	NA
pad-1	1293	38.47226094	-0.973736028		3
dyn-1	1294	38.50013939	-0.973737885	5		c_eleg	11.8776	11.4643	2712	6999.5	2	c_brig	13.2041	13.2041	3785	3785	1	c_bren	10.5102	10.5102	11034	11034	1	c_rema	12.4388	12.4388	1342	1342	1	p_exsp	10.7857	10.7857	579	579	2	NA	NA	NA	NA	NA	NA	NA	NA	NA	NA	NA	NA	NA	NA
ina-1	1295	38.52801784	-0.973739269	6		c_eleg	10.5306	10.5306	1204	1204	1	c_brig	12.398	12.398	1752	1752	1	c_bren	10.7959	10.7959	1916	1916	1	c_rema	11.0918	10.8112	1427	3676	2	p_paci	12.8061	12.62245	1014	1014.5	2	a_lumb	11.5714	11.5714	882	882	1	NA	NA	NA	NA	NA	NA	NA	NA
dhs-6	1296	38.55589629	-0.973775451	3		c_eleg	12.5408	12.5408	138	138	1	c_brig	12.5204	11.62755	2471	3696	4	a_lumb	12.398	12.2109	927	1984	3	NA	NA	NA	NA	NA	NA	NA	NA	NA	NA	NA	NA	NA	NA	NA	NA	NA	NA	NA	NA	NA	NA	NA	NA	NA	NA
mca-3	1297	38.58377474	-0.973853264		4
nphp-2	1298	38.61165319	-0.973855595	3		c_eleg	13.3469	12.25	7246	8889	2	c_bren	12.398	11.5944	2156	4810.75	4	c_rema	11.8571	11.8469	5596	6242.5	2	NA	NA	NA	NA	NA	NA	NA	NA	NA	NA	NA	NA	NA	NA	NA	NA	NA	NA	NA	NA	NA	NA	NA	NA	NA	NA
unc-68	1299	38.63953164	-0.974014538		4
F07H5.8	1300	38.66741009	-0.974071445	3		c_eleg	11.1735	11.1735	331	331	1	c_rema	12.398	12.398	3264	3264	1	c_japo	13.4898	12.40305	592	4388.5	2	NA	NA	NA	NA	NA	NA	NA	NA	NA	NA	NA	NA	NA	NA	NA	NA	NA	NA	NA	NA	NA	NA	NA	NA	NA	NA
srw-90	1301	38.69528854	-0.974083567	1		c_eleg	13.2857	13.2857	8001	8001	1	NA	NA	NA	NA	NA	NA	NA	NA	NA	NA	NA	NA	NA	NA	NA	NA	NA	NA	NA	NA	NA	NA	NA	NA	NA	NA	NA	NA	NA	NA	NA	NA	NA	NA	NA	NA	NA	NA
pix-1	1302	38.72316699	-0.97413026		2
F37F2.2	1303	38.75104544	-0.974131435	2		c_eleg	11.6327	11.6327	1337	1337	1	a_lumb	13.3469	13.3469	1421	1421	1	NA	NA	NA	NA	NA	NA	NA	NA	NA	NA	NA	NA	NA	NA	NA	NA	NA	NA	NA	NA	NA	NA	NA	NA	NA	NA	NA	NA	NA	NA	NA	NA
snt-4	1304	38.77892389	-0.974156157	5		c_eleg	11.1735	11.1735	3567	3567	1	c_brig	12.398	12.398	3654	3654	1	c_bren	10.8878	10.8878	4242	4242	1	c_rema	13.3469	13.3469	3587	3587	1	c_japo	11.5714	11.38265	918	2633	2	NA	NA	NA	NA	NA	NA	NA	NA	NA	NA	NA	NA	NA	NA
nhr-14	1305	38.80680234	-0.974177103	4		c_eleg	10.9082	10.9082	6585	6585	1	c_brig	11.6122	11.6122	3537	3537	1	c_bren	14.2347	12.34693333	5511	11948	3	p_paci	10.5102	10.5102	544	544	1	NA	NA	NA	NA	NA	NA	NA	NA	NA	NA	NA	NA	NA	NA	NA	NA	NA	NA	NA	NA
rle-1	1306	38.83468079	-0.974272737		1
seb-2	1307	38.86255924	-0.974276066		5
myo-5	1308	38.89043769	-0.974387092	2		c_eleg	13.1735	13.1735	1922	1922	1	c_bren	12.2551	11.67345	1716	1717	2	NA	NA	NA	NA	NA	NA	NA	NA	NA	NA	NA	NA	NA	NA	NA	NA	NA	NA	NA	NA	NA	NA	NA	NA	NA	NA	NA	NA	NA	NA	NA	NA
gnrr-1	1309	38.91831614	-0.974450267	4		c_eleg	11.1939	11.1939	1386	1386	1	c_japo	11.1939	11.1939	2419	2419	1	p_exsp	13.6327	11.56633333	166	2677.333333	6	a_lumb	13.4898	12.14795	25521	26895.5	2	NA	NA	NA	NA	NA	NA	NA	NA	NA	NA	NA	NA	NA	NA	NA	NA	NA	NA	NA	NA
nhr-145	1310	38.94619459	-0.974452785		4
Y49G5B.1	1311	38.97407304	-0.974489722	2		c_eleg	10.8061	10.8061	5642	5642	1	c_brig	13.4694	13.4694	3960	4030.5	2	NA	NA	NA	NA	NA	NA	NA	NA	NA	NA	NA	NA	NA	NA	NA	NA	NA	NA	NA	NA	NA	NA	NA	NA	NA	NA	NA	NA	NA	NA	NA	NA
rig-6	1312	39.00195149	-0.9745597		3
C02F4.4	1313	39.02982994	-0.974584647	4		c_eleg	14.0306	12.4796	3308	3308.5	2	c_brig	11.6122	11.6122	2875	2875	1	c_bren	10.8878	10.8878	11830	12062.5	2	c_rema	11.4898	11.4898	6196	6196	1	NA	NA	NA	NA	NA	NA	NA	NA	NA	NA	NA	NA	NA	NA	NA	NA	NA	NA	NA	NA
fshr-1	1314	39.05770839	-0.974591523	3		c_eleg	11.6327	11.6327	592	592	1	c_japo	13.2245	13.2245	3676	3677	2	p_exsp	11.8571	11.8571	864	864	1	NA	NA	NA	NA	NA	NA	NA	NA	NA	NA	NA	NA	NA	NA	NA	NA	NA	NA	NA	NA	NA	NA	NA	NA	NA	NA
C05E11.6	1315	39.08558684	-0.974605247	4		c_eleg	11.1735	11.1735	121	121	1	c_bren	11.1735	11.1735	145	145	1	c_japo	12.5408	12.5408	459	459	1	a_lumb	13.2857	13.2857	2397	2397	1	NA	NA	NA	NA	NA	NA	NA	NA	NA	NA	NA	NA	NA	NA	NA	NA	NA	NA	NA	NA
F14D7.2	1316	39.12740452	-0.974610449	1		c_eleg	13.4694	12.9949	203	210	2	NA	NA	NA	NA	NA	NA	NA	NA	NA	NA	NA	NA	NA	NA	NA	NA	NA	NA	NA	NA	NA	NA	NA	NA	NA	NA	NA	NA	NA	NA	NA	NA	NA	NA	NA	NA	NA	NA
F14D7.9	1316	39.12740452	-0.974610449	1		c_eleg	13.4694	12.9949	760	767	2	NA	NA	NA	NA	NA	NA	NA	NA	NA	NA	NA	NA	NA	NA	NA	NA	NA	NA	NA	NA	NA	NA	NA	NA	NA	NA	NA	NA	NA	NA	NA	NA	NA	NA	NA	NA	NA	NA
poml-2	1317	39.16922219	-0.974612604	2		c_eleg	12.6837	12.6837	101	101	1	p_exsp	13.3469	11.5791	359	2110.5	12	NA	NA	NA	NA	NA	NA	NA	NA	NA	NA	NA	NA	NA	NA	NA	NA	NA	NA	NA	NA	NA	NA	NA	NA	NA	NA	NA	NA	NA	NA	NA	NA
W10D9.6	1318	39.21103987	-0.974635236		1
nrps-1	1318	39.21103987	-0.974635236		1
gcn-1	1319	39.25285754	-0.974646912		6
C49C8.5	1320	39.28073599	-0.97465225	2		c_eleg	11.1939	11.1939	586	586	1	c_bren	14.0306	12.7602	3150	3321	2	NA	NA	NA	NA	NA	NA	NA	NA	NA	NA	NA	NA	NA	NA	NA	NA	NA	NA	NA	NA	NA	NA	NA	NA	NA	NA	NA	NA	NA	NA	NA	NA
ire-1	1321	39.30861444	-0.974731263	2		c_eleg	13.0306	13.0306	2670	2670	1	c_brig	12.1633	12.1633	827	827	1	NA	NA	NA	NA	NA	NA	NA	NA	NA	NA	NA	NA	NA	NA	NA	NA	NA	NA	NA	NA	NA	NA	NA	NA	NA	NA	NA	NA	NA	NA	NA	NA
dmd-8	1322	39.33649289	-0.974743696	4		c_eleg	10.6327	10.6327	1222	1222	1	c_bren	13.9694	12.415825	4469	4790.5	4	c_rema	12.4082	11.34013333	215	2947.666667	3	c_japo	12.5204	11.7194	1583	5336.25	4	NA	NA	NA	NA	NA	NA	NA	NA	NA	NA	NA	NA	NA	NA	NA	NA	NA	NA	NA	NA
F55C5.10	1323	39.36437134	-0.974751522	1		c_eleg	13.4898	12.9439	4922	5586	2	NA	NA	NA	NA	NA	NA	NA	NA	NA	NA	NA	NA	NA	NA	NA	NA	NA	NA	NA	NA	NA	NA	NA	NA	NA	NA	NA	NA	NA	NA	NA	NA	NA	NA	NA	NA	NA	NA
mig-13	1324	39.39224979	-0.974757142	2		c_eleg	13.8878	12.8827	5703	5703.5	2	a_lumb	10.6837	10.6837	12535	12535	1	NA	NA	NA	NA	NA	NA	NA	NA	NA	NA	NA	NA	NA	NA	NA	NA	NA	NA	NA	NA	NA	NA	NA	NA	NA	NA	NA	NA	NA	NA	NA	NA
Y37E11AL.12	1325	39.50376359	-0.974883104	1		c_eleg	13.2245	13.2245	1689	1689	1	NA	NA	NA	NA	NA	NA	NA	NA	NA	NA	NA	NA	NA	NA	NA	NA	NA	NA	NA	NA	NA	NA	NA	NA	NA	NA	NA	NA	NA	NA	NA	NA	NA	NA	NA	NA	NA	NA
C46F2.1	1325	39.50376359	-0.974883104	1		c_eleg	13.2245	13.2245	6038	6038	1	NA	NA	NA	NA	NA	NA	NA	NA	NA	NA	NA	NA	NA	NA	NA	NA	NA	NA	NA	NA	NA	NA	NA	NA	NA	NA	NA	NA	NA	NA	NA	NA	NA	NA	NA	NA	NA	NA
cdk-11.2	1325	39.50376359	-0.974883104	1		c_eleg	13.2245	13.2245	136	136	1	NA	NA	NA	NA	NA	NA	NA	NA	NA	NA	NA	NA	NA	NA	NA	NA	NA	NA	NA	NA	NA	NA	NA	NA	NA	NA	NA	NA	NA	NA	NA	NA	NA	NA	NA	NA	NA	NA
F15D3.5	1325	39.50376359	-0.974883104	1		c_eleg	13.2245	13.2245	215	215	1	NA	NA	NA	NA	NA	NA	NA	NA	NA	NA	NA	NA	NA	NA	NA	NA	NA	NA	NA	NA	NA	NA	NA	NA	NA	NA	NA	NA	NA	NA	NA	NA	NA	NA	NA	NA	NA	NA
str-248	1325	39.50376359	-0.974883104	1		c_eleg	13.2245	13.2245	1182	1182	1	NA	NA	NA	NA	NA	NA	NA	NA	NA	NA	NA	NA	NA	NA	NA	NA	NA	NA	NA	NA	NA	NA	NA	NA	NA	NA	NA	NA	NA	NA	NA	NA	NA	NA	NA	NA	NA	NA
soc-1	1325	39.50376359	-0.974883104	1		c_eleg	13.2245	13.2245	5227	5227	1	NA	NA	NA	NA	NA	NA	NA	NA	NA	NA	NA	NA	NA	NA	NA	NA	NA	NA	NA	NA	NA	NA	NA	NA	NA	NA	NA	NA	NA	NA	NA	NA	NA	NA	NA	NA	NA	NA
F54D11.3	1325	39.50376359	-0.974883104	1		c_eleg	13.2245	13.2245	573	573	1	NA	NA	NA	NA	NA	NA	NA	NA	NA	NA	NA	NA	NA	NA	NA	NA	NA	NA	NA	NA	NA	NA	NA	NA	NA	NA	NA	NA	NA	NA	NA	NA	NA	NA	NA	NA	NA	NA
B0454.9	1326	39.61527739	-0.974958208	2		c_eleg	11.7551	11.7551	290	290	1	c_rema	13.4898	13.0051	831	2275.5	2	NA	NA	NA	NA	NA	NA	NA	NA	NA	NA	NA	NA	NA	NA	NA	NA	NA	NA	NA	NA	NA	NA	NA	NA	NA	NA	NA	NA	NA	NA	NA	NA
gei-4	1327	39.64315584	-0.974961931		2
dpy-14	1328	39.67103429	-0.97497098	2		c_eleg	12.3061	12.3061	25	25	1	c_japo	13.3469	12.49316667	1896	1897	3	NA	NA	NA	NA	NA	NA	NA	NA	NA	NA	NA	NA	NA	NA	NA	NA	NA	NA	NA	NA	NA	NA	NA	NA	NA	NA	NA	NA	NA	NA	NA	NA
skpo-2	1329	39.69891274	-0.974994971	4		c_eleg	10.898	10.898	2998	2998	1	c_bren	12.2959	11.35716667	1746	5404.666667	3	c_rema	13.6327	13.1582	4078	4130	2	p_exsp	10.9286	10.7143	2245	2961.5	2	NA	NA	NA	NA	NA	NA	NA	NA	NA	NA	NA	NA	NA	NA	NA	NA	NA	NA	NA	NA
frpr-16	1330	39.72679119	-0.975065715	2		c_eleg	10.7857	10.7857	2036	2036	1	c_bren	13.9694	12.8551	10074	10997.4	5	NA	NA	NA	NA	NA	NA	NA	NA	NA	NA	NA	NA	NA	NA	NA	NA	NA	NA	NA	NA	NA	NA	NA	NA	NA	NA	NA	NA	NA	NA	NA	NA
BE10.5	1331	39.75466964	-0.975137651	2		c_eleg	13.1735	13.1735	1093	1093	1	c_brig	11.8367	11.8367	1114	1114	1	NA	NA	NA	NA	NA	NA	NA	NA	NA	NA	NA	NA	NA	NA	NA	NA	NA	NA	NA	NA	NA	NA	NA	NA	NA	NA	NA	NA	NA	NA	NA	NA
fbxb-69	1332	39.85224422	-0.975141329	1		c_eleg	13.2041	13.2041	476	476	1	NA	NA	NA	NA	NA	NA	NA	NA	NA	NA	NA	NA	NA	NA	NA	NA	NA	NA	NA	NA	NA	NA	NA	NA	NA	NA	NA	NA	NA	NA	NA	NA	NA	NA	NA	NA	NA	NA
R13D7.2	1332	39.85224422	-0.975141329	1		c_eleg	13.2041	13.2041	695	695	1	NA	NA	NA	NA	NA	NA	NA	NA	NA	NA	NA	NA	NA	NA	NA	NA	NA	NA	NA	NA	NA	NA	NA	NA	NA	NA	NA	NA	NA	NA	NA	NA	NA	NA	NA	NA	NA	NA
elo-7	1332	39.85224422	-0.975141329	1		c_eleg	13.2041	13.2041	875	875	1	NA	NA	NA	NA	NA	NA	NA	NA	NA	NA	NA	NA	NA	NA	NA	NA	NA	NA	NA	NA	NA	NA	NA	NA	NA	NA	NA	NA	NA	NA	NA	NA	NA	NA	NA	NA	NA	NA
srt-6	1332	39.85224422	-0.975141329	1		c_eleg	13.2041	13.2041	383	383	1	NA	NA	NA	NA	NA	NA	NA	NA	NA	NA	NA	NA	NA	NA	NA	NA	NA	NA	NA	NA	NA	NA	NA	NA	NA	NA	NA	NA	NA	NA	NA	NA	NA	NA	NA	NA	NA	NA
Y69A2AR.47	1332	39.85224422	-0.975141329	1		c_eleg	13.2041	13.2041	5431	5431	1	NA	NA	NA	NA	NA	NA	NA	NA	NA	NA	NA	NA	NA	NA	NA	NA	NA	NA	NA	NA	NA	NA	NA	NA	NA	NA	NA	NA	NA	NA	NA	NA	NA	NA	NA	NA	NA	NA
fipr-13	1332	39.85224422	-0.975141329	1		c_eleg	13.2041	13.2041	7220	7220	1	NA	NA	NA	NA	NA	NA	NA	NA	NA	NA	NA	NA	NA	NA	NA	NA	NA	NA	NA	NA	NA	NA	NA	NA	NA	NA	NA	NA	NA	NA	NA	NA	NA	NA	NA	NA	NA	NA
pde-3	1333	39.94981879	-0.975186145		4
cah-3	1334	39.97769724	-0.9751884	4		c_eleg	12.5204	11.994875	3560	6294	4	c_bren	11.8367	11.8367	9307	9375	2	c_japo	12.6837	12.6837	1936	1936	1	a_lumb	10.8061	10.67686667	5981	13284	3	NA	NA	NA	NA	NA	NA	NA	NA	NA	NA	NA	NA	NA	NA	NA	NA	NA	NA	NA	NA
kcnl-2	1335	40.00557569	-0.975205589		2
hgap-1	1336	40.03345414	-0.97521101		2
mtm-6	1337	40.06133259	-0.975211683		4
F57G4.10	1338	40.08921104	-0.975364596	1	1	c_eleg	10.8878	10.8878	320	360	2	NA	NA	NA	NA	NA	NA	NA	NA	NA	NA	NA	NA	NA	NA	NA	NA	NA	NA	NA	NA	NA	NA	NA	NA	NA	NA	NA	NA	NA	NA	NA	NA	NA	NA	NA	NA	NA	NA
T26C12.3	1339	40.11708949	-0.97540115	2		c_eleg	11.1939	11.1939	1596	1596	1	c_bren	13.3673	13.3673	2009	2010.5	2	NA	NA	NA	NA	NA	NA	NA	NA	NA	NA	NA	NA	NA	NA	NA	NA	NA	NA	NA	NA	NA	NA	NA	NA	NA	NA	NA	NA	NA	NA	NA	NA
best-7	1340	40.14496794	-0.975446597		2
srj-23	1341	40.17284639	-0.975449286	2		c_eleg	11.7551	11.7551	241	241	1	c_bren	13.9694	12.2398	890	890.5	2	NA	NA	NA	NA	NA	NA	NA	NA	NA	NA	NA	NA	NA	NA	NA	NA	NA	NA	NA	NA	NA	NA	NA	NA	NA	NA	NA	NA	NA	NA	NA	NA
nlp-2	1342	40.20072484	-0.975464291	4		c_eleg	10.8061	10.8061	7052	7052	1	c_bren	13.2041	13.2041	595	595	1	c_japo	12.2959	12.2959	155	155	1	p_exsp	11.7143	11.7143	20	20	1	NA	NA	NA	NA	NA	NA	NA	NA	NA	NA	NA	NA	NA	NA	NA	NA	NA	NA	NA	NA
C32F10.8	1343	40.22860329	-0.975474791	3		c_eleg	14.0306	12.4796	1442	1442.5	2	c_japo	11.3163	11.3163	1614	1614	1	a_lumb	10.8061	10.7908	5990	6251.5	2	NA	NA	NA	NA	NA	NA	NA	NA	NA	NA	NA	NA	NA	NA	NA	NA	NA	NA	NA	NA	NA	NA	NA	NA	NA	NA
ZC15.3	1344	40.27042096	-0.975521071	1		c_eleg	13.1735	13.1735	943	943	1	NA	NA	NA	NA	NA	NA	NA	NA	NA	NA	NA	NA	NA	NA	NA	NA	NA	NA	NA	NA	NA	NA	NA	NA	NA	NA	NA	NA	NA	NA	NA	NA	NA	NA	NA	NA	NA	NA
F49H6.15	1344	40.27042096	-0.975521071	1		c_eleg	13.1735	13.1735	1010	1010	1	NA	NA	NA	NA	NA	NA	NA	NA	NA	NA	NA	NA	NA	NA	NA	NA	NA	NA	NA	NA	NA	NA	NA	NA	NA	NA	NA	NA	NA	NA	NA	NA	NA	NA	NA	NA	NA	NA
ZC168.2	1345	40.31223864	-0.975664619	3		c_eleg	11.4898	11.4694	355	1574.5	2	c_rema	13.5612	13.36735	1189	1765.5	2	c_japo	10.8061	10.8061	2968	2968	1	NA	NA	NA	NA	NA	NA	NA	NA	NA	NA	NA	NA	NA	NA	NA	NA	NA	NA	NA	NA	NA	NA	NA	NA	NA	NA
nhr-25	1346	40.34011709	-0.975678267	4		c_eleg	13.2041	12.2313	2573	3996.333333	3	c_bren	12.2551	12.2551	2647	2647	1	p_exsp	11.6122	11.352	10	795.5	2	a_lumb	11.6122	11.6122	55	55	1	NA	NA	NA	NA	NA	NA	NA	NA	NA	NA	NA	NA	NA	NA	NA	NA	NA	NA	NA	NA
comp-1	1347	40.36799554	-0.975714808	2		c_eleg	11.1735	11.1735	898	898	1	c_rema	13.3469	13.3469	1790	1790	1	NA	NA	NA	NA	NA	NA	NA	NA	NA	NA	NA	NA	NA	NA	NA	NA	NA	NA	NA	NA	NA	NA	NA	NA	NA	NA	NA	NA	NA	NA	NA	NA
C44C10.3	1348	40.39587399	-0.975718964	2		c_eleg	10.5408	10.5408	2119	2119	1	p_exsp	13.3673	13.3673	1181	1181	1	NA	NA	NA	NA	NA	NA	NA	NA	NA	NA	NA	NA	NA	NA	NA	NA	NA	NA	NA	NA	NA	NA	NA	NA	NA	NA	NA	NA	NA	NA	NA	NA
M195.2	1349	40.42375244	-0.975739079		2
R05G6.10	1350	40.45163089	-0.975794392	6		c_eleg	12.398	12.32655	1022	1097.5	2	c_bren	10.6837	10.6837	15903	15903	1	c_japo	11.1531	10.83675	11740	22098	2	p_paci	13.9694	12.43876667	2850	5167	3	p_exsp	10.8061	10.8061	3225	3225	1	a_lumb	10.8878	10.8878	3089	3089	1	NA	NA	NA	NA	NA	NA	NA	NA
F53F8.6	1351	40.47950934	-0.975795703	2		c_eleg	12.5204	12.4796	220	220.5	2	c_rema	12.6837	12.6837	4475	4475	1	NA	NA	NA	NA	NA	NA	NA	NA	NA	NA	NA	NA	NA	NA	NA	NA	NA	NA	NA	NA	NA	NA	NA	NA	NA	NA	NA	NA	NA	NA	NA	NA
R04A9.7	1352	40.50738779	-0.975797299	4		c_eleg	11.0714	11.0714	647	647	1	c_brig	12.9388	12.9388	527	708	2	c_bren	12.8061	11.86735	258	1788	2	c_rema	11.8776	11.8776	2698	2698	1	NA	NA	NA	NA	NA	NA	NA	NA	NA	NA	NA	NA	NA	NA	NA	NA	NA	NA	NA	NA
ercc-1	1353	40.53526624	-0.975816992		3
noah-1	1354	40.56314469	-0.975819805	4		c_eleg	10.6633	10.6531	485	894.5	2	c_brig	11.6122	11.6122	403	403	1	p_exsp	14.3163	11.9694	4568	7420.333333	3	a_lumb	11.4898	11.4898	7757	7757	1	NA	NA	NA	NA	NA	NA	NA	NA	NA	NA	NA	NA	NA	NA	NA	NA	NA	NA	NA	NA
K08D12.6	1355	40.59102314	-0.975822537	3		c_eleg	12.6837	12.6837	1137	1137	1	c_rema	11.4898	11.4898	4677	4677	1	p_paci	12.2653	12.2653	3389	3389	1	NA	NA	NA	NA	NA	NA	NA	NA	NA	NA	NA	NA	NA	NA	NA	NA	NA	NA	NA	NA	NA	NA	NA	NA	NA	NA
F48E3.8	1356	40.61890159	-0.975835311	2		c_eleg	13.2245	13.2245	7193	7193	1	c_bren	11.5714	11.5714	4376	4376	1	NA	NA	NA	NA	NA	NA	NA	NA	NA	NA	NA	NA	NA	NA	NA	NA	NA	NA	NA	NA	NA	NA	NA	NA	NA	NA	NA	NA	NA	NA	NA	NA
nmtn-1	1357	40.64678004	-0.975889523		5
egl-4	1358	40.67465849	-0.975935742		4
str-102	1359	40.71647616	-0.976010566	1		c_eleg	13.3469	12.89285	278	601.5	2	NA	NA	NA	NA	NA	NA	NA	NA	NA	NA	NA	NA	NA	NA	NA	NA	NA	NA	NA	NA	NA	NA	NA	NA	NA	NA	NA	NA	NA	NA	NA	NA	NA	NA	NA	NA	NA	NA
str-88	1359	40.71647616	-0.976010566	1		c_eleg	13.3469	12.89285	262	585.5	2	NA	NA	NA	NA	NA	NA	NA	NA	NA	NA	NA	NA	NA	NA	NA	NA	NA	NA	NA	NA	NA	NA	NA	NA	NA	NA	NA	NA	NA	NA	NA	NA	NA	NA	NA	NA	NA	NA
Y46H3C.7	1360	40.75829384	-0.976035819	1	1	c_eleg	13.2857	13.2857	1	1	1	NA	NA	NA	NA	NA	NA	NA	NA	NA	NA	NA	NA	NA	NA	NA	NA	NA	NA	NA	NA	NA	NA	NA	NA	NA	NA	NA	NA	NA	NA	NA	NA	NA	NA	NA	NA	NA	NA
pqn-65	1361	40.78617229	-0.976059441	2		c_eleg	13.3673	12.7653	2326	5254.5	2	c_rema	11.8367	11.8367	4856	4856	1	NA	NA	NA	NA	NA	NA	NA	NA	NA	NA	NA	NA	NA	NA	NA	NA	NA	NA	NA	NA	NA	NA	NA	NA	NA	NA	NA	NA	NA	NA	NA	NA
ztf-26	1362	40.81405074	-0.976077704	2	3	c_eleg	11.3163	11.3163	1995	2089.333333	3	c_rema	12.8061	12.0765	2904	2905	2	NA	NA	NA	NA	NA	NA	NA	NA	NA	NA	NA	NA	NA	NA	NA	NA	NA	NA	NA	NA	NA	NA	NA	NA	NA	NA	NA	NA	NA	NA	NA	NA
sdc-3	1363	40.84192919	-0.97608612	3		c_eleg	12.2551	12.2551	845	845	1	c_rema	12.6837	12.6837	1537	1537	1	c_japo	11.8776	11.7449	1802	3382	2	NA	NA	NA	NA	NA	NA	NA	NA	NA	NA	NA	NA	NA	NA	NA	NA	NA	NA	NA	NA	NA	NA	NA	NA	NA	NA
W06F12.2	1364	40.86980764	-0.976099407	2		c_eleg	13.2041	13.2041	2613	2613	1	c_brig	11.8776	11.25308	1516	4240	5	NA	NA	NA	NA	NA	NA	NA	NA	NA	NA	NA	NA	NA	NA	NA	NA	NA	NA	NA	NA	NA	NA	NA	NA	NA	NA	NA	NA	NA	NA	NA	NA
gap-2	1365	40.89768609	-0.976108451		3
svh-1	1366	40.92556454	-0.976109959		2
F46H5.2	1367	40.95344299	-0.976165584	2		c_eleg	13.9694	12.38775	3509	3768	2	c_rema	10.9184	10.9184	2100	2100	1	NA	NA	NA	NA	NA	NA	NA	NA	NA	NA	NA	NA	NA	NA	NA	NA	NA	NA	NA	NA	NA	NA	NA	NA	NA	NA	NA	NA	NA	NA	NA	NA
cah-5	1368	40.98132144	-0.976196661	5		c_eleg	10.8878	10.8878	12316	12316	1	c_brig	10.9286	10.9286	2831	2831	1	c_rema	11.5714	11.5714	5828	5828	1	c_japo	11.4796	11.4796	5990	5990	1	a_lumb	13.2245	12.67345	1340	1828	2	NA	NA	NA	NA	NA	NA	NA	NA	NA	NA	NA	NA	NA	NA
Y49F6B.9	1369	41.00919989	-0.976197325		2
kin-2	1370	41.03707834	-0.976238596	5		c_eleg	12.6122	11.8418	1742	2957	2	c_bren	11.5714	11.3214	845	1023	2	c_rema	12.2959	12.0663	5995	5995.5	2	c_japo	12.2551	11.86735	2819	2889	2	a_lumb	11.3469	11.0663	4765	5355.5	2	NA	NA	NA	NA	NA	NA	NA	NA	NA	NA	NA	NA	NA	NA
R13H4.7	1371	41.06495679	-0.976292648	3		c_eleg	10.6837	10.6837	330	330	1	c_bren	13.5612	12.61225	1153	2058	2	c_rema	12.2551	12.2551	5042	5042	1	NA	NA	NA	NA	NA	NA	NA	NA	NA	NA	NA	NA	NA	NA	NA	NA	NA	NA	NA	NA	NA	NA	NA	NA	NA	NA
C03H5.6	1372	41.09283524	-0.976306155	5		c_eleg	11.7245	11.7245	2094	2094	1	c_brig	12.8061	11.7347	2605	4007.5	2	c_bren	12.5204	12.5204	3819	3819	1	c_rema	10.949	10.949	7310	7310	1	p_exsp	11.1735	11.1735	825	825	1	NA	NA	NA	NA	NA	NA	NA	NA	NA	NA	NA	NA	NA	NA
ZK328.6	1373	41.12071369	-0.976319433	5		c_eleg	13.0816	13.0816	471	471	1	c_brig	10.6633	10.6633	2406	2406	1	c_bren	11.7449	11.4694	372	1117.666667	3	c_japo	10.6327	10.6327	1925	1925	1	a_lumb	10.8878	10.8878	3420	3420	1	NA	NA	NA	NA	NA	NA	NA	NA	NA	NA	NA	NA	NA	NA
cdh-1	1374	41.14859214	-0.97634706		4
plpp-1.1	1375	41.17647059	-0.976412203	1	1	c_eleg	14.1735	12.61735	2988	3546.5	2	NA	NA	NA	NA	NA	NA	NA	NA	NA	NA	NA	NA	NA	NA	NA	NA	NA	NA	NA	NA	NA	NA	NA	NA	NA	NA	NA	NA	NA	NA	NA	NA	NA	NA	NA	NA	NA	NA
Y22D7AL.3	1376	41.20434904	-0.976444698	1		c_eleg	13.6327	12.34695	1429	1671	2	NA	NA	NA	NA	NA	NA	NA	NA	NA	NA	NA	NA	NA	NA	NA	NA	NA	NA	NA	NA	NA	NA	NA	NA	NA	NA	NA	NA	NA	NA	NA	NA	NA	NA	NA	NA	NA	NA
clec-2	1377	41.23222749	-0.976445821	2		c_eleg	13.5612	12.3061	1241	2135	2	p_paci	11.8571	11.8571	1930	1930	1	NA	NA	NA	NA	NA	NA	NA	NA	NA	NA	NA	NA	NA	NA	NA	NA	NA	NA	NA	NA	NA	NA	NA	NA	NA	NA	NA	NA	NA	NA	NA	NA
nas-39	1378	41.26010594	-0.976455594		6
lec-9	1379	41.28798439	-0.976460661	4		c_eleg	12.6837	11.32993333	142	6630	3	c_brig	13.1735	11.951525	2148	7880.5	4	c_rema	11.6327	11.10546667	1683	7338	3	c_japo	12.1224	12.1224	1164	1164	1	NA	NA	NA	NA	NA	NA	NA	NA	NA	NA	NA	NA	NA	NA	NA	NA	NA	NA	NA	NA
C01C4.3	1380	41.31586284	-0.976507862	3		c_eleg	10.9184	10.9184	1102	1102	1	c_bren	12.5408	11.7347	2291	6557	2	c_japo	13.0306	13.0306	95	95	1	NA	NA	NA	NA	NA	NA	NA	NA	NA	NA	NA	NA	NA	NA	NA	NA	NA	NA	NA	NA	NA	NA	NA	NA	NA	NA
Y47D3B.1	1381	41.34374129	-0.976516944	3		c_eleg	11.8469	11.8469	3963	3963	1	c_brig	12.4388	12.4388	1990	1990	1	c_rema	12.4388	12.4388	1679	1679	1	NA	NA	NA	NA	NA	NA	NA	NA	NA	NA	NA	NA	NA	NA	NA	NA	NA	NA	NA	NA	NA	NA	NA	NA	NA	NA
acbp-6	1382	41.37161974	-0.976530093		2
C49C8.1	1383	41.39949819	-0.976586127	2		c_eleg	11.1939	11.1939	334	334	1	c_rema	14.0306	12.35715	1608	2747.5	2	NA	NA	NA	NA	NA	NA	NA	NA	NA	NA	NA	NA	NA	NA	NA	NA	NA	NA	NA	NA	NA	NA	NA	NA	NA	NA	NA	NA	NA	NA	NA	NA
gpc-1	1384	41.42737664	-0.976588308	4		c_eleg	11.3469	11.2908	22119	22120	2	c_brig	11.4898	11.0051	2824	5281.5	2	c_rema	13.3469	11.7619	2867	10773.16667	6	c_japo	13.3469	12.0051	20177	20325.5	2	NA	NA	NA	NA	NA	NA	NA	NA	NA	NA	NA	NA	NA	NA	NA	NA	NA	NA	NA	NA
C08F11.12	1385	41.55282966	-0.97660831	1		c_eleg	13.0816	13.0816	2189	2189	1	NA	NA	NA	NA	NA	NA	NA	NA	NA	NA	NA	NA	NA	NA	NA	NA	NA	NA	NA	NA	NA	NA	NA	NA	NA	NA	NA	NA	NA	NA	NA	NA	NA	NA	NA	NA	NA	NA
ehn-3	1385	41.55282966	-0.97660831	1		c_eleg	13.0816	13.0816	2047	2047	1	NA	NA	NA	NA	NA	NA	NA	NA	NA	NA	NA	NA	NA	NA	NA	NA	NA	NA	NA	NA	NA	NA	NA	NA	NA	NA	NA	NA	NA	NA	NA	NA	NA	NA	NA	NA	NA	NA
fbxa-137	1385	41.55282966	-0.97660831	1		c_eleg	13.0816	13.0816	374	374	1	NA	NA	NA	NA	NA	NA	NA	NA	NA	NA	NA	NA	NA	NA	NA	NA	NA	NA	NA	NA	NA	NA	NA	NA	NA	NA	NA	NA	NA	NA	NA	NA	NA	NA	NA	NA	NA	NA
C55A1.11	1385	41.55282966	-0.97660831	1		c_eleg	13.0816	13.0816	90	90	1	NA	NA	NA	NA	NA	NA	NA	NA	NA	NA	NA	NA	NA	NA	NA	NA	NA	NA	NA	NA	NA	NA	NA	NA	NA	NA	NA	NA	NA	NA	NA	NA	NA	NA	NA	NA	NA	NA
sra-22	1385	41.55282966	-0.97660831	1		c_eleg	13.0816	13.0816	164	164	1	NA	NA	NA	NA	NA	NA	NA	NA	NA	NA	NA	NA	NA	NA	NA	NA	NA	NA	NA	NA	NA	NA	NA	NA	NA	NA	NA	NA	NA	NA	NA	NA	NA	NA	NA	NA	NA	NA
fer-1	1385	41.55282966	-0.97660831	1		c_eleg	13.0816	13.0816	2594	2594	1	NA	NA	NA	NA	NA	NA	NA	NA	NA	NA	NA	NA	NA	NA	NA	NA	NA	NA	NA	NA	NA	NA	NA	NA	NA	NA	NA	NA	NA	NA	NA	NA	NA	NA	NA	NA	NA	NA
str-249	1385	41.55282966	-0.97660831	1		c_eleg	13.0816	13.0816	133	133	1	NA	NA	NA	NA	NA	NA	NA	NA	NA	NA	NA	NA	NA	NA	NA	NA	NA	NA	NA	NA	NA	NA	NA	NA	NA	NA	NA	NA	NA	NA	NA	NA	NA	NA	NA	NA	NA	NA
fbxa-136	1385	41.55282966	-0.97660831	1		c_eleg	13.0816	13.0816	1430	1430	1	NA	NA	NA	NA	NA	NA	NA	NA	NA	NA	NA	NA	NA	NA	NA	NA	NA	NA	NA	NA	NA	NA	NA	NA	NA	NA	NA	NA	NA	NA	NA	NA	NA	NA	NA	NA	NA	NA
glb-29	1386	41.67828269	-0.97661009		2
Y55F3BR.2	1387	41.70616114	-0.976624187		3
pac-1	1388	41.73403959	-0.976650403		5
E02H4.8	1389	41.76191804	-0.976677114	1		c_eleg	13.3469	12.7585	1781	5285	3	NA	NA	NA	NA	NA	NA	NA	NA	NA	NA	NA	NA	NA	NA	NA	NA	NA	NA	NA	NA	NA	NA	NA	NA	NA	NA	NA	NA	NA	NA	NA	NA	NA	NA	NA	NA	NA	NA
lag-1	1390	41.78979649	-0.976710617		3
spe-8	1391	41.81767494	-0.976725784		4
Y48C3A.14	1392	41.84555339	-0.97677576		3
C27A2.7	1393	41.87343184	-0.97678572	2		c_eleg	13.9694	12.2398	6226	6226.5	2	a_lumb	10.6327	10.6327	4556	4556	1	NA	NA	NA	NA	NA	NA	NA	NA	NA	NA	NA	NA	NA	NA	NA	NA	NA	NA	NA	NA	NA	NA	NA	NA	NA	NA	NA	NA	NA	NA	NA	NA
piki-1	1394	41.90131029	-0.976821789	1		c_eleg	13.3469	12.72786667	3280	4467.666667	3	NA	NA	NA	NA	NA	NA	NA	NA	NA	NA	NA	NA	NA	NA	NA	NA	NA	NA	NA	NA	NA	NA	NA	NA	NA	NA	NA	NA	NA	NA	NA	NA	NA	NA	NA	NA	NA	NA
klp-20	1395	41.92918874	-0.976827767		2
let-607	1396	41.95706719	-0.976870002	2		c_eleg	11.3163	11.3163	334	458.75	4	c_rema	13.2245	13.2245	10920	10920	1	NA	NA	NA	NA	NA	NA	NA	NA	NA	NA	NA	NA	NA	NA	NA	NA	NA	NA	NA	NA	NA	NA	NA	NA	NA	NA	NA	NA	NA	NA	NA	NA
srg-66	1397	41.98494564	-0.976895267	2		c_eleg	10.8061	10.8061	96	96	1	c_japo	13.2857	13.2857	2316	2316	1	NA	NA	NA	NA	NA	NA	NA	NA	NA	NA	NA	NA	NA	NA	NA	NA	NA	NA	NA	NA	NA	NA	NA	NA	NA	NA	NA	NA	NA	NA	NA	NA
lact-1	1398	42.01282409	-0.976898473	3		c_eleg	13.9694	12.38775	1241	1500	2	c_bren	10.898	10.898	4160	4160	1	c_rema	10.9184	10.9184	2549	2549	1	NA	NA	NA	NA	NA	NA	NA	NA	NA	NA	NA	NA	NA	NA	NA	NA	NA	NA	NA	NA	NA	NA	NA	NA	NA	NA
W01B6.6	1399	42.04070254	-0.976920613	2		c_eleg	11.5714	11.5714	2101	2101	1	p_paci	14.0306	11.88127273	294	4247	11	NA	NA	NA	NA	NA	NA	NA	NA	NA	NA	NA	NA	NA	NA	NA	NA	NA	NA	NA	NA	NA	NA	NA	NA	NA	NA	NA	NA	NA	NA	NA	NA
W09G3.6	1400	42.06858099	-0.976925599		3
T12A2.6	1401	42.09645944	-0.976960641	2		c_eleg	12.5408	12.5408	213	213	1	c_bren	12.5204	12.5204	80	80	1	NA	NA	NA	NA	NA	NA	NA	NA	NA	NA	NA	NA	NA	NA	NA	NA	NA	NA	NA	NA	NA	NA	NA	NA	NA	NA	NA	NA	NA	NA	NA	NA
K01A12.3	1402	42.12433789	-0.976978814	3		c_eleg	10.8061	10.8061	1195	1195	1	c_brig	13.4694	13.4694	4732	4732	1	c_rema	10.8061	10.8061	5619	5619	1	NA	NA	NA	NA	NA	NA	NA	NA	NA	NA	NA	NA	NA	NA	NA	NA	NA	NA	NA	NA	NA	NA	NA	NA	NA	NA
F47D12.7	1403	42.15221634	-0.976985739	2		c_eleg	13.3469	12.5918	382	939.5	2	p_exsp	11.8367	11.8367	1144	1144	1	NA	NA	NA	NA	NA	NA	NA	NA	NA	NA	NA	NA	NA	NA	NA	NA	NA	NA	NA	NA	NA	NA	NA	NA	NA	NA	NA	NA	NA	NA	NA	NA
Y65A5A.2	1404	42.18009479	-0.977008453	5		c_eleg	11.4898	11.4898	7694	7694	1	c_brig	13.0306	11.742325	4492	7285.25	4	c_bren	11.8367	11.8367	5579	5579	1	c_rema	13.2041	12.0051	10346	11568	2	c_japo	10.9286	10.9286	14022	14022	1	NA	NA	NA	NA	NA	NA	NA	NA	NA	NA	NA	NA	NA	NA
tcl-2	1405	42.20797324	-0.977084909	3		c_eleg	10.9286	10.9286	7855	7855	1	c_brig	11.4898	11.4898	2118	2118	1	c_rema	13.2245	13.2245	1611	1611	1	NA	NA	NA	NA	NA	NA	NA	NA	NA	NA	NA	NA	NA	NA	NA	NA	NA	NA	NA	NA	NA	NA	NA	NA	NA	NA
K12H4.7	1406	42.23585169	-0.977117996	4		c_eleg	13.2857	11.67346667	9441	10883	3	c_brig	11.7551	11.415825	1495	8345.25	4	c_bren	12.2959	11.66835	10588	10588.5	2	c_rema	11.8776	11.2041	14447	16128.66667	3	NA	NA	NA	NA	NA	NA	NA	NA	NA	NA	NA	NA	NA	NA	NA	NA	NA	NA	NA	NA
F19C7.8	1407	42.26373014	-0.977118862	2	3	c_eleg	13.2245	12.35715	312	2403.5	2	p_paci	12.2551	12.2551	3012	3012	1	NA	NA	NA	NA	NA	NA	NA	NA	NA	NA	NA	NA	NA	NA	NA	NA	NA	NA	NA	NA	NA	NA	NA	NA	NA	NA	NA	NA	NA	NA	NA	NA
unc-5	1408	42.29160859	-0.977161506		3
aka-1	1409	42.31948704	-0.977170481		2
srx-21	1410	42.34736549	-0.977218659	4		c_eleg	10.8878	10.8878	142	142	1	c_bren	10.949	10.9388	2542	2542.5	2	p_paci	12.1633	12.1633	1751	1751	1	p_exsp	14.1735	12.545925	809	2195.25	20	NA	NA	NA	NA	NA	NA	NA	NA	NA	NA	NA	NA	NA	NA	NA	NA	NA	NA	NA	NA
dyb-1	1411	42.37524394	-0.977302569		2
nep-10	1412	42.40312239	-0.977410758	1	1	c_eleg	13.8878	12.8827	539	539.5	2	NA	NA	NA	NA	NA	NA	NA	NA	NA	NA	NA	NA	NA	NA	NA	NA	NA	NA	NA	NA	NA	NA	NA	NA	NA	NA	NA	NA	NA	NA	NA	NA	NA	NA	NA	NA	NA	NA
cpg-1	1413	42.43100084	-0.977440953	1		c_eleg	13.3469	12.58843333	1594	5438.666667	3	NA	NA	NA	NA	NA	NA	NA	NA	NA	NA	NA	NA	NA	NA	NA	NA	NA	NA	NA	NA	NA	NA	NA	NA	NA	NA	NA	NA	NA	NA	NA	NA	NA	NA	NA	NA	NA	NA
lim-4	1414	42.45887929	-0.977448433		4
B0454.6	1415	42.48675774	-0.977461287	2		c_eleg	13.5612	12.3061	6313	7207	2	p_paci	11.6633	11.6633	1474	1474	1	NA	NA	NA	NA	NA	NA	NA	NA	NA	NA	NA	NA	NA	NA	NA	NA	NA	NA	NA	NA	NA	NA	NA	NA	NA	NA	NA	NA	NA	NA	NA	NA
T01B7.9	1416	42.51463619	-0.977487856		1
T11A5.6	1417	42.54251464	-0.977561622	3		c_eleg	11.6327	11.6327	3280	3280	1	c_japo	13.2245	13.2245	5424	5425	2	p_exsp	10.4082	10.4082	482	482	1	NA	NA	NA	NA	NA	NA	NA	NA	NA	NA	NA	NA	NA	NA	NA	NA	NA	NA	NA	NA	NA	NA	NA	NA	NA	NA
Y54F10AR.1	1418	42.57039309	-0.977635279		4
tbc-10	1419	42.59827154	-0.977653822		2
Y65A5A.1	1420	42.62614999	-0.977694004	4		c_eleg	11.4898	11.4898	4444	4444	1	c_brig	13.0306	11.742325	1750	6514.75	4	c_bren	11.8367	11.8367	1811	1811	1	c_rema	13.2041	12.0051	777	1999	2	NA	NA	NA	NA	NA	NA	NA	NA	NA	NA	NA	NA	NA	NA	NA	NA	NA	NA	NA	NA
hot-1	1421	42.65402844	-0.977739476	4	3	c_eleg	12.6122	12.18365	3560	5480	2	c_brig	11.7551	11.7551	8861	8861	1	c_rema	13.3673	11.93365	806	1504	2	p_exsp	11.5816	11.5765	6188	7259	2	NA	NA	NA	NA	NA	NA	NA	NA	NA	NA	NA	NA	NA	NA	NA	NA	NA	NA	NA	NA
svh-5	1422	42.68190689	-0.977746302	2	1	c_eleg	14.2347	12.2449	46	11756.25	4	p_exsp	11.8673	11.25	1116	1374.5	2	NA	NA	NA	NA	NA	NA	NA	NA	NA	NA	NA	NA	NA	NA	NA	NA	NA	NA	NA	NA	NA	NA	NA	NA	NA	NA	NA	NA	NA	NA	NA	NA
C27D8.3	1423	42.70978534	-0.977751457	3		c_eleg	11.1939	11.1939	505	505	1	c_rema	13.3469	13.3469	34249	34249	1	p_exsp	10.5306	10.5306	4273	4273	1	NA	NA	NA	NA	NA	NA	NA	NA	NA	NA	NA	NA	NA	NA	NA	NA	NA	NA	NA	NA	NA	NA	NA	NA	NA	NA
T27C4.1	1424	42.73766379	-0.977758736	2		c_eleg	13.0816	11.94385	8735	8827	2	c_bren	12.7857	11.7619	743	4890.666667	3	NA	NA	NA	NA	NA	NA	NA	NA	NA	NA	NA	NA	NA	NA	NA	NA	NA	NA	NA	NA	NA	NA	NA	NA	NA	NA	NA	NA	NA	NA	NA	NA
Y55H10A.2	1425	42.76554224	-0.977817736	2		c_eleg	12.2551	12.2551	883	883	1	c_rema	12.6837	12.6837	2276	2276	1	NA	NA	NA	NA	NA	NA	NA	NA	NA	NA	NA	NA	NA	NA	NA	NA	NA	NA	NA	NA	NA	NA	NA	NA	NA	NA	NA	NA	NA	NA	NA	NA
F26F12.3	1426	42.79342069	-0.977866133	5		c_eleg	11.1735	11.1735	3951	3951	1	c_bren	10.6633	10.6633	6581	6581	1	c_rema	12.8061	11.86735	2573	2901.5	2	c_japo	12.5408	11.7347	1612	3668	2	p_exsp	12.4388	11.4388	3383	3384	3	NA	NA	NA	NA	NA	NA	NA	NA	NA	NA	NA	NA	NA	NA
ncs-7	1427	42.82129914	-0.97789238	2		c_eleg	10.6837	10.6837	687	687	1	a_lumb	14.0306	12.1148	8629	14557	4	NA	NA	NA	NA	NA	NA	NA	NA	NA	NA	NA	NA	NA	NA	NA	NA	NA	NA	NA	NA	NA	NA	NA	NA	NA	NA	NA	NA	NA	NA	NA	NA
nas-5	1428	42.84917759	-0.977907286	2		c_eleg	10.8878	10.8878	3109	3109	1	a_lumb	13.9694	12.2398	3877	3877.5	2	NA	NA	NA	NA	NA	NA	NA	NA	NA	NA	NA	NA	NA	NA	NA	NA	NA	NA	NA	NA	NA	NA	NA	NA	NA	NA	NA	NA	NA	NA	NA	NA
Y25C1A.13	1429	42.87705604	-0.977994645		2
ZK1307.7	1430	42.90493449	-0.9780073	3		c_eleg	11.8367	11.8367	5070	5070	1	c_bren	12.398	11.4592	2652	3790.5	2	c_rema	12.6837	12.4949	627	1213.5	2	NA	NA	NA	NA	NA	NA	NA	NA	NA	NA	NA	NA	NA	NA	NA	NA	NA	NA	NA	NA	NA	NA	NA	NA	NA	NA
Y77E11A.2	1431	42.93281294	-0.978019967	3		c_eleg	12.9388	12.2755	3426	7067.5	2	c_bren	11.5714	11.37245	2339	2925.5	2	c_japo	12.2959	11.66835	1844	1844.5	2	NA	NA	NA	NA	NA	NA	NA	NA	NA	NA	NA	NA	NA	NA	NA	NA	NA	NA	NA	NA	NA	NA	NA	NA	NA	NA
sdpn-1	1432	42.96069139	-0.978025358	5		c_eleg	12.2551	12.2551	716	716	1	c_brig	10.5102	10.5102	1611	1611	1	c_bren	11.1735	11.1735	12192	12192	1	c_rema	11.6633	11.6633	1156	1156	1	c_japo	12.5408	12.12755	10354	12319	2	NA	NA	NA	NA	NA	NA	NA	NA	NA	NA	NA	NA	NA	NA
Y105C5B.1	1433	42.98856984	-0.978071967	3		c_eleg	11.8367	11.8367	8175	8175	1	c_brig	12.5204	12.5204	4207	4207	1	c_rema	12.5408	11.61224	485	1609.6	5	NA	NA	NA	NA	NA	NA	NA	NA	NA	NA	NA	NA	NA	NA	NA	NA	NA	NA	NA	NA	NA	NA	NA	NA	NA	NA
T20D4.15	1434	43.01644829	-0.97812439	1	2	c_eleg	12.9388	12.9388	258	258	1	NA	NA	NA	NA	NA	NA	NA	NA	NA	NA	NA	NA	NA	NA	NA	NA	NA	NA	NA	NA	NA	NA	NA	NA	NA	NA	NA	NA	NA	NA	NA	NA	NA	NA	NA	NA	NA	NA
kal-1	1435	43.04432674	-0.978146012	4		c_eleg	10.6429	10.6429	2606	2606	1	c_brig	11.5714	11.10715	4614	6165.5	2	c_bren	12.8061	11.86735	1667	3814	2	c_rema	13.1735	13.1735	3734	3734	1	NA	NA	NA	NA	NA	NA	NA	NA	NA	NA	NA	NA	NA	NA	NA	NA	NA	NA	NA	NA
clec-91	1436	43.19765821	-0.978147621	1		c_eleg	12.9388	12.9388	1524	1524	1	NA	NA	NA	NA	NA	NA	NA	NA	NA	NA	NA	NA	NA	NA	NA	NA	NA	NA	NA	NA	NA	NA	NA	NA	NA	NA	NA	NA	NA	NA	NA	NA	NA	NA	NA	NA	NA	NA
F58D2.5	1436	43.19765821	-0.978147621	1		c_eleg	12.9388	12.9388	142	142	1	NA	NA	NA	NA	NA	NA	NA	NA	NA	NA	NA	NA	NA	NA	NA	NA	NA	NA	NA	NA	NA	NA	NA	NA	NA	NA	NA	NA	NA	NA	NA	NA	NA	NA	NA	NA	NA	NA
W10D9.1	1436	43.19765821	-0.978147621	1		c_eleg	12.9388	12.9388	6323	6323	1	NA	NA	NA	NA	NA	NA	NA	NA	NA	NA	NA	NA	NA	NA	NA	NA	NA	NA	NA	NA	NA	NA	NA	NA	NA	NA	NA	NA	NA	NA	NA	NA	NA	NA	NA	NA	NA	NA
mel-26	1436	43.19765821	-0.978147621	1		c_eleg	12.9388	12.9388	3906	3906	1	NA	NA	NA	NA	NA	NA	NA	NA	NA	NA	NA	NA	NA	NA	NA	NA	NA	NA	NA	NA	NA	NA	NA	NA	NA	NA	NA	NA	NA	NA	NA	NA	NA	NA	NA	NA	NA	NA
T20D4.12	1436	43.19765821	-0.978147621	1		c_eleg	12.9388	12.9388	2056	2056	1	NA	NA	NA	NA	NA	NA	NA	NA	NA	NA	NA	NA	NA	NA	NA	NA	NA	NA	NA	NA	NA	NA	NA	NA	NA	NA	NA	NA	NA	NA	NA	NA	NA	NA	NA	NA	NA	NA
fbxb-112	1436	43.19765821	-0.978147621	1		c_eleg	12.9388	12.9388	137	137	1	NA	NA	NA	NA	NA	NA	NA	NA	NA	NA	NA	NA	NA	NA	NA	NA	NA	NA	NA	NA	NA	NA	NA	NA	NA	NA	NA	NA	NA	NA	NA	NA	NA	NA	NA	NA	NA	NA
rgs-11	1436	43.19765821	-0.978147621	1		c_eleg	12.9388	12.9388	38	38	1	NA	NA	NA	NA	NA	NA	NA	NA	NA	NA	NA	NA	NA	NA	NA	NA	NA	NA	NA	NA	NA	NA	NA	NA	NA	NA	NA	NA	NA	NA	NA	NA	NA	NA	NA	NA	NA	NA
ZK593.2	1436	43.19765821	-0.978147621	1		c_eleg	12.9388	12.9388	226	226	1	NA	NA	NA	NA	NA	NA	NA	NA	NA	NA	NA	NA	NA	NA	NA	NA	NA	NA	NA	NA	NA	NA	NA	NA	NA	NA	NA	NA	NA	NA	NA	NA	NA	NA	NA	NA	NA	NA
F56D2.8	1436	43.19765821	-0.978147621	1		c_eleg	12.9388	12.9388	570	570	1	NA	NA	NA	NA	NA	NA	NA	NA	NA	NA	NA	NA	NA	NA	NA	NA	NA	NA	NA	NA	NA	NA	NA	NA	NA	NA	NA	NA	NA	NA	NA	NA	NA	NA	NA	NA	NA	NA
ZK892.6	1436	43.19765821	-0.978147621	1		c_eleg	12.9388	12.9388	407	407	1	NA	NA	NA	NA	NA	NA	NA	NA	NA	NA	NA	NA	NA	NA	NA	NA	NA	NA	NA	NA	NA	NA	NA	NA	NA	NA	NA	NA	NA	NA	NA	NA	NA	NA	NA	NA	NA	NA
thn-3	1437	43.35098968	-0.978184874	2		c_eleg	11.4898	11.33165	237	420.5	2	p_exsp	13.3673	12.8112	255	326	2	NA	NA	NA	NA	NA	NA	NA	NA	NA	NA	NA	NA	NA	NA	NA	NA	NA	NA	NA	NA	NA	NA	NA	NA	NA	NA	NA	NA	NA	NA	NA	NA
BE10.3	1438	43.37886813	-0.978188444	2		c_eleg	13.1735	13.1735	71	71	1	c_rema	10.7755	10.7755	257	257	1	NA	NA	NA	NA	NA	NA	NA	NA	NA	NA	NA	NA	NA	NA	NA	NA	NA	NA	NA	NA	NA	NA	NA	NA	NA	NA	NA	NA	NA	NA	NA	NA
rae-1	1439	43.40674658	-0.978271662	2		c_eleg	11.1939	11.1939	117	117	1	p_exsp	13.3469	12.93365	115	507.5	2	NA	NA	NA	NA	NA	NA	NA	NA	NA	NA	NA	NA	NA	NA	NA	NA	NA	NA	NA	NA	NA	NA	NA	NA	NA	NA	NA	NA	NA	NA	NA	NA
M163.11	1440	43.43462503	-0.978295559	4		c_eleg	10.9286	10.9286	2136	2300.5	2	c_rema	13.0306	11.62926667	618	1071.333333	3	c_japo	10.8061	10.8061	518	518	1	p_exsp	12.6837	12.14285	463	4298.5	80	NA	NA	NA	NA	NA	NA	NA	NA	NA	NA	NA	NA	NA	NA	NA	NA	NA	NA	NA	NA
sulp-4	1441	43.46250348	-0.978308647	4		c_eleg	10.6837	10.6837	6789	6789	1	c_bren	13.5612	12.61225	3014	3919	2	c_rema	10.8878	10.8878	531	531	1	a_lumb	12.5408	12.5408	1748	1748	1	NA	NA	NA	NA	NA	NA	NA	NA	NA	NA	NA	NA	NA	NA	NA	NA	NA	NA	NA	NA
twk-17	1442	43.49038193	-0.978324706	4		c_eleg	12.398	11.6429	38	6073.5	2	c_brig	11.7143	11.7143	1180	1180	1	c_bren	12.7857	12.25	1349	2736	2	c_rema	11.7143	11.30105	1216	5597.5	2	NA	NA	NA	NA	NA	NA	NA	NA	NA	NA	NA	NA	NA	NA	NA	NA	NA	NA	NA	NA
gly-20	1443	43.51826038	-0.978340343	4		c_eleg	11.5714	11.5714	1581	1581	1	c_brig	12.5204	12.5204	1487	1487	1	c_bren	12.5204	12.5204	1663	1663	2	c_japo	10.7755	10.7755	2275	2275	1	NA	NA	NA	NA	NA	NA	NA	NA	NA	NA	NA	NA	NA	NA	NA	NA	NA	NA	NA	NA
C56G2.5	1444	43.54613883	-0.978428494	3		c_eleg	12.2551	12.2551	3303	3303	1	c_brig	12.2551	11.4592	3581	3655	2	c_rema	12.2551	12.2551	3333	3333	1	NA	NA	NA	NA	NA	NA	NA	NA	NA	NA	NA	NA	NA	NA	NA	NA	NA	NA	NA	NA	NA	NA	NA	NA	NA	NA
Y48G8AR.8	1445	43.57401728	-0.97845825	1	1	c_eleg	13.2041	13.2041	257	257	1	NA	NA	NA	NA	NA	NA	NA	NA	NA	NA	NA	NA	NA	NA	NA	NA	NA	NA	NA	NA	NA	NA	NA	NA	NA	NA	NA	NA	NA	NA	NA	NA	NA	NA	NA	NA	NA	NA
nas-4	1446	43.60189573	-0.978476941	3		c_eleg	12.5408	12.5408	694	694	1	c_rema	11.6224	11.3418	1261	4226.5	4	p_exsp	12.5204	11.5	802	988	2	NA	NA	NA	NA	NA	NA	NA	NA	NA	NA	NA	NA	NA	NA	NA	NA	NA	NA	NA	NA	NA	NA	NA	NA	NA	NA
sem-2	1447	43.62977418	-0.978478836		1
glct-6	1448	43.65765263	-0.978498984	4	1	c_eleg	12.398	11.46685	5660	12445.25	4	c_bren	13.2041	11.88368	1665	4658.6	5	c_rema	12.2959	12.2959	4948	4948	1	a_lumb	11.8367	11.8367	12309	12309	1	NA	NA	NA	NA	NA	NA	NA	NA	NA	NA	NA	NA	NA	NA	NA	NA	NA	NA	NA	NA
pup-2	1449	43.68553108	-0.978515214	3		c_eleg	12.398	12.398	901	901	1	c_brig	11.5714	11.5714	1665	1665	1	c_rema	12.2551	12.2551	1772	1772	1	NA	NA	NA	NA	NA	NA	NA	NA	NA	NA	NA	NA	NA	NA	NA	NA	NA	NA	NA	NA	NA	NA	NA	NA	NA	NA
vab-2	1450	43.71340953	-0.97858918	4		c_eleg	12.398	11.46685	1129	5079.75	4	c_brig	11.1939	11.1939	9727	9727	1	c_bren	13.2857	11.9643	19071	21237	2	c_rema	11.1939	11.1837	3190	5781.5	2	NA	NA	NA	NA	NA	NA	NA	NA	NA	NA	NA	NA	NA	NA	NA	NA	NA	NA	NA	NA
max-1	1451	43.74128798	-0.978591882	4	1	c_eleg	11.3163	11.3163	5334	5459.5	4	c_bren	12.8061	12.8061	4123	4123	1	c_japo	10.5204	10.5204	3510	3510	1	p_exsp	13.9694	12.04335	2230	3329.75	4	NA	NA	NA	NA	NA	NA	NA	NA	NA	NA	NA	NA	NA	NA	NA	NA	NA	NA	NA	NA
nlp-59	1452	43.78310566	-0.978633412	1		c_eleg	13.4898	11.949	5028	10196.5	2	NA	NA	NA	NA	NA	NA	NA	NA	NA	NA	NA	NA	NA	NA	NA	NA	NA	NA	NA	NA	NA	NA	NA	NA	NA	NA	NA	NA	NA	NA	NA	NA	NA	NA	NA	NA	NA	NA
F02D8.9	1452	43.78310566	-0.978633412	1		c_eleg	13.4898	11.949	290	5458.5	2	NA	NA	NA	NA	NA	NA	NA	NA	NA	NA	NA	NA	NA	NA	NA	NA	NA	NA	NA	NA	NA	NA	NA	NA	NA	NA	NA	NA	NA	NA	NA	NA	NA	NA	NA	NA	NA	NA
rbg-2	1453	43.82492333	-0.978658897		3
C44B11.4	1454	43.85280178	-0.978705233		3
Y39A3B.1	1455	43.88068023	-0.978820276	3		c_eleg	10.9082	10.9082	227	227	1	c_bren	12.6122	12.1352	52	280.5	4	c_rema	12.6837	12.6837	138	470	2	NA	NA	NA	NA	NA	NA	NA	NA	NA	NA	NA	NA	NA	NA	NA	NA	NA	NA	NA	NA	NA	NA	NA	NA	NA	NA
rpl-35	1456	43.90855868	-0.978915649	3		c_eleg	10.5	10.5	2138	2138	1	c_brig	14.0306	12.40305	602	801	2	c_rema	11.0612	10.92176667	4783	5656	3	NA	NA	NA	NA	NA	NA	NA	NA	NA	NA	NA	NA	NA	NA	NA	NA	NA	NA	NA	NA	NA	NA	NA	NA	NA	NA
T26H10.2	1457	43.93643713	-0.978944559	4		c_eleg	11.5714	11.5714	4589	4589	1	c_bren	13.2245	12.466	81	3610.666667	3	c_rema	12.398	11.60205	8646	9265	2	c_japo	11.1939	11.1939	11724	11724	1	NA	NA	NA	NA	NA	NA	NA	NA	NA	NA	NA	NA	NA	NA	NA	NA	NA	NA	NA	NA
cpg-4	1458	43.96431558	-0.978953598	2		c_eleg	11.6224	11.6224	1855	1855	1	p_exsp	12.9388	12.9388	800	800	1	NA	NA	NA	NA	NA	NA	NA	NA	NA	NA	NA	NA	NA	NA	NA	NA	NA	NA	NA	NA	NA	NA	NA	NA	NA	NA	NA	NA	NA	NA	NA	NA
Y116A8C.40	1459	43.99219403	-0.978971989	2	1	c_eleg	11.0612	11.0612	1714	1714	1	c_brig	13.2857	13.2857	6203	6203	1	NA	NA	NA	NA	NA	NA	NA	NA	NA	NA	NA	NA	NA	NA	NA	NA	NA	NA	NA	NA	NA	NA	NA	NA	NA	NA	NA	NA	NA	NA	NA	NA
rpa-2	1460	44.02007248	-0.979004372	2		c_eleg	11.3163	11.3163	315	1062.75	4	a_lumb	13.3469	12.73465	1505	1991	2	NA	NA	NA	NA	NA	NA	NA	NA	NA	NA	NA	NA	NA	NA	NA	NA	NA	NA	NA	NA	NA	NA	NA	NA	NA	NA	NA	NA	NA	NA	NA	NA
T03F1.6	1461	44.06189016	-0.979035483	1		c_eleg	13.3469	12.13775	1115	5876	2	NA	NA	NA	NA	NA	NA	NA	NA	NA	NA	NA	NA	NA	NA	NA	NA	NA	NA	NA	NA	NA	NA	NA	NA	NA	NA	NA	NA	NA	NA	NA	NA	NA	NA	NA	NA	NA	NA
T03F1.11	1461	44.06189016	-0.979035483	1		c_eleg	13.3469	12.13775	1608	6369	2	NA	NA	NA	NA	NA	NA	NA	NA	NA	NA	NA	NA	NA	NA	NA	NA	NA	NA	NA	NA	NA	NA	NA	NA	NA	NA	NA	NA	NA	NA	NA	NA	NA	NA	NA	NA	NA	NA
nhr-61	1462	44.10370783	-0.979054723		1
nhr-59	1463	44.13158628	-0.979078428	2		c_eleg	13.0816	13.0816	199	199	1	c_rema	10.5204	10.5204	895	895	1	NA	NA	NA	NA	NA	NA	NA	NA	NA	NA	NA	NA	NA	NA	NA	NA	NA	NA	NA	NA	NA	NA	NA	NA	NA	NA	NA	NA	NA	NA	NA	NA
T19B10.5	1464	44.15946473	-0.979091851	2		c_eleg	10.7857	10.7857	752	752	1	c_rema	13.2041	12.9949	7217	7217.5	2	NA	NA	NA	NA	NA	NA	NA	NA	NA	NA	NA	NA	NA	NA	NA	NA	NA	NA	NA	NA	NA	NA	NA	NA	NA	NA	NA	NA	NA	NA	NA	NA
F20B10.3	1465	44.18734318	-0.979099724	3		c_eleg	10.9286	10.9286	581	581	1	c_bren	12.5204	12.13775	3407	5967	2	c_rema	12.6837	12.6837	3772	3772	1	NA	NA	NA	NA	NA	NA	NA	NA	NA	NA	NA	NA	NA	NA	NA	NA	NA	NA	NA	NA	NA	NA	NA	NA	NA	NA
mec-9	1466	44.21522163	-0.979100744		5
F38B6.6	1467	44.24310008	-0.979129207		4
F59D12.3	1468	44.27097853	-0.979130741	4		c_eleg	11.8367	11.7908	2973	9148.5	2	c_brig	11.8367	11.2619	1458	2204.666667	3	c_bren	12.6837	12.54085	2055	4168.5	2	c_rema	12.2551	11.62926667	455	3574.666667	3	NA	NA	NA	NA	NA	NA	NA	NA	NA	NA	NA	NA	NA	NA	NA	NA	NA	NA	NA	NA
C06H5.6	1469	44.29885698	-0.979162784	2		c_eleg	10.898	10.898	177	177	1	a_lumb	13.0816	13.0816	12213	12213	1	NA	NA	NA	NA	NA	NA	NA	NA	NA	NA	NA	NA	NA	NA	NA	NA	NA	NA	NA	NA	NA	NA	NA	NA	NA	NA	NA	NA	NA	NA	NA	NA
C25E10.5	1470	44.32673543	-0.979167116	2		c_eleg	13.0816	13.0816	1702	1702	1	c_brig	10.6327	10.6327	4563	4563	1	NA	NA	NA	NA	NA	NA	NA	NA	NA	NA	NA	NA	NA	NA	NA	NA	NA	NA	NA	NA	NA	NA	NA	NA	NA	NA	NA	NA	NA	NA	NA	NA
T25B9.3	1471	44.35461388	-0.979174335	2		c_eleg	13.3673	12.0255	2912	3640	2	a_lumb	11.7551	11.7551	1746	1746	1	NA	NA	NA	NA	NA	NA	NA	NA	NA	NA	NA	NA	NA	NA	NA	NA	NA	NA	NA	NA	NA	NA	NA	NA	NA	NA	NA	NA	NA	NA	NA	NA
zig-7	1472	44.38249233	-0.97918137	3		c_eleg	11.1939	11.1939	6090	6090	1	c_japo	11.1531	11.1531	2995	2995	1	p_paci	13.3673	12.6173	10866	11326.5	2	NA	NA	NA	NA	NA	NA	NA	NA	NA	NA	NA	NA	NA	NA	NA	NA	NA	NA	NA	NA	NA	NA	NA	NA	NA	NA
tba-5	1473	44.41037078	-0.979193309	2		c_eleg	10.7755	10.7755	5912	5912	1	p_paci	13.0816	13.0816	185	185	1	NA	NA	NA	NA	NA	NA	NA	NA	NA	NA	NA	NA	NA	NA	NA	NA	NA	NA	NA	NA	NA	NA	NA	NA	NA	NA	NA	NA	NA	NA	NA	NA
bub-3	1474	44.43824923	-0.979193666		1
gmeb-2	1475	44.46612768	-0.979216812	1		c_eleg	13.2041	12.34695	373	3803.5	2	NA	NA	NA	NA	NA	NA	NA	NA	NA	NA	NA	NA	NA	NA	NA	NA	NA	NA	NA	NA	NA	NA	NA	NA	NA	NA	NA	NA	NA	NA	NA	NA	NA	NA	NA	NA	NA	NA
nmy-2	1476	44.49400613	-0.979304691	4		c_eleg	11.3163	11.3163	1244	1369.5	4	c_bren	12.2551	12.2551	586	586	1	c_japo	13.2041	11.9235	1983	3265.5	2	a_lumb	11.4898	11.4898	3843	3843	1	NA	NA	NA	NA	NA	NA	NA	NA	NA	NA	NA	NA	NA	NA	NA	NA	NA	NA	NA	NA
W04G5.3	1477	44.52188458	-0.979318513	1		c_eleg	13.3469	12.01458571	970	1579.285714	7	NA	NA	NA	NA	NA	NA	NA	NA	NA	NA	NA	NA	NA	NA	NA	NA	NA	NA	NA	NA	NA	NA	NA	NA	NA	NA	NA	NA	NA	NA	NA	NA	NA	NA	NA	NA	NA	NA
asic-1	1478	44.54976303	-0.979344976	3		c_eleg	10.9082	10.9082	6931	6931	1	c_rema	11.1939	11.1939	902	902	1	a_lumb	13.0816	13.0816	6758	6758	1	NA	NA	NA	NA	NA	NA	NA	NA	NA	NA	NA	NA	NA	NA	NA	NA	NA	NA	NA	NA	NA	NA	NA	NA	NA	NA
C48D1.1	1479	44.57764148	-0.979360126	2		c_eleg	12.9388	12.9388	146	146	1	c_brig	11.4898	11.4898	2304	2601	3	NA	NA	NA	NA	NA	NA	NA	NA	NA	NA	NA	NA	NA	NA	NA	NA	NA	NA	NA	NA	NA	NA	NA	NA	NA	NA	NA	NA	NA	NA	NA	NA
F38E9.4	1480	44.60551993	-0.979375114	2		c_eleg	12.3061	12.3061	45	45	1	c_japo	13.0816	11.65815	396	2328.75	4	NA	NA	NA	NA	NA	NA	NA	NA	NA	NA	NA	NA	NA	NA	NA	NA	NA	NA	NA	NA	NA	NA	NA	NA	NA	NA	NA	NA	NA	NA	NA	NA
hpa-1	1481	44.63339838	-0.979391287		1
gcy-11	1482	44.67521606	-0.97939397		1
cpd-2	1482	44.67521606	-0.97939397		1
F45E1.1	1483	44.71703373	-0.979400681		2
T02G5.14	1484	44.77279063	-0.979426305	1		c_eleg	12.8061	12.8061	1475	1475	1	NA	NA	NA	NA	NA	NA	NA	NA	NA	NA	NA	NA	NA	NA	NA	NA	NA	NA	NA	NA	NA	NA	NA	NA	NA	NA	NA	NA	NA	NA	NA	NA	NA	NA	NA	NA	NA	NA
ZC477.2	1484	44.77279063	-0.979426305	1		c_eleg	12.8061	12.8061	1738	1738	1	NA	NA	NA	NA	NA	NA	NA	NA	NA	NA	NA	NA	NA	NA	NA	NA	NA	NA	NA	NA	NA	NA	NA	NA	NA	NA	NA	NA	NA	NA	NA	NA	NA	NA	NA	NA	NA	NA
tpp-2	1484	44.77279063	-0.979426305	1		c_eleg	12.8061	12.8061	30	30	1	NA	NA	NA	NA	NA	NA	NA	NA	NA	NA	NA	NA	NA	NA	NA	NA	NA	NA	NA	NA	NA	NA	NA	NA	NA	NA	NA	NA	NA	NA	NA	NA	NA	NA	NA	NA	NA	NA
T01G5.6	1485	44.84248676	-0.979429263	1		c_eleg	13.3673	11.93875	667	1244.5	2	NA	NA	NA	NA	NA	NA	NA	NA	NA	NA	NA	NA	NA	NA	NA	NA	NA	NA	NA	NA	NA	NA	NA	NA	NA	NA	NA	NA	NA	NA	NA	NA	NA	NA	NA	NA	NA	NA
T01G5.8	1485	44.84248676	-0.979429263	1		c_eleg	13.3673	11.93875	347	924.5	2	NA	NA	NA	NA	NA	NA	NA	NA	NA	NA	NA	NA	NA	NA	NA	NA	NA	NA	NA	NA	NA	NA	NA	NA	NA	NA	NA	NA	NA	NA	NA	NA	NA	NA	NA	NA	NA	NA
F46C5.2	1486	44.88430443	-0.979429625	6		c_eleg	10.5102	10.5102	3870	3870	1	c_brig	10.9082	10.7092	3238	4131.5	2	c_bren	10.5102	10.5102	4517	5070	2	c_rema	11.1735	10.84185	3156	3619	2	p_exsp	11.1735	11.1735	288	288	1	a_lumb	13.2857	12.82246	5554	11069.6	5	NA	NA	NA	NA	NA	NA	NA	NA
C16E9.2	1487	44.91218288	-0.979442946	2		c_eleg	11.4898	11.4898	1941	1941	1	p_exsp	12.9388	12.9388	355	355	1	NA	NA	NA	NA	NA	NA	NA	NA	NA	NA	NA	NA	NA	NA	NA	NA	NA	NA	NA	NA	NA	NA	NA	NA	NA	NA	NA	NA	NA	NA	NA	NA
famh-161	1488	44.94006133	-0.979455849		2
sftd-3	1489	44.96793978	-0.979456505		3
cho-1	1490	44.99581823	-0.979460849	4		c_eleg	12.1224	12.1224	5001	5001	1	c_brig	12.1224	12.1224	3807	3807	1	c_bren	12.1224	11.3612	3638	4507.4	5	c_rema	12.1224	12.1224	2905	2921.5	2	NA	NA	NA	NA	NA	NA	NA	NA	NA	NA	NA	NA	NA	NA	NA	NA	NA	NA	NA	NA
Y116F11B.7	1491	45.02369668	-0.979473468		1
nhr-159	1492	45.05157513	-0.979493009	2		c_eleg	12.4388	12.4388	1365	1365	1	c_rema	12.3061	12.3061	1568	1568	1	NA	NA	NA	NA	NA	NA	NA	NA	NA	NA	NA	NA	NA	NA	NA	NA	NA	NA	NA	NA	NA	NA	NA	NA	NA	NA	NA	NA	NA	NA	NA	NA
mig-14	1493	45.07945358	-0.979534465	4		c_eleg	10.6429	10.6429	374	374	1	c_bren	10.5408	10.5408	1081	1115	2	p_paci	13.4694	12.88265	1173	1173.5	2	p_exsp	11.7143	11.7143	2570	2570	1	NA	NA	NA	NA	NA	NA	NA	NA	NA	NA	NA	NA	NA	NA	NA	NA	NA	NA	NA	NA
F53B1.3	1494	45.10733203	-0.97956998	6		c_eleg	10.6327	10.6327	1971	1971	1	c_brig	10.6633	10.648	1612	4475	2	c_bren	10.6327	10.6327	1550	1550	1	c_rema	10.6327	10.6327	1486	1486	1	c_japo	10.6327	10.6327	1298	1298	1	p_exsp	13.2245	12.82313333	3317	4216	3	NA	NA	NA	NA	NA	NA	NA	NA
grl-8	1495	45.13521048	-0.97957134	3		c_eleg	12.1224	11.93875	2412	5118	2	c_brig	13.0306	11.7704	37	4160	2	c_japo	11.8469	11.72955	3319	3323.5	2	NA	NA	NA	NA	NA	NA	NA	NA	NA	NA	NA	NA	NA	NA	NA	NA	NA	NA	NA	NA	NA	NA	NA	NA	NA	NA
H23N18.6	1496	45.16308893	-0.979571525	2		c_eleg	10.6429	10.6429	2901	2901	1	c_japo	13.8878	11.87416667	1763	5715.666667	3	NA	NA	NA	NA	NA	NA	NA	NA	NA	NA	NA	NA	NA	NA	NA	NA	NA	NA	NA	NA	NA	NA	NA	NA	NA	NA	NA	NA	NA	NA	NA	NA
F42G10.1	1497	45.19096738	-0.979574396	3		c_eleg	11.1735	11.1735	2431	2431	1	c_brig	13.2041	13.2041	2613	2613	1	c_bren	10.8878	10.8878	2432	2432	1	NA	NA	NA	NA	NA	NA	NA	NA	NA	NA	NA	NA	NA	NA	NA	NA	NA	NA	NA	NA	NA	NA	NA	NA	NA	NA
C37C3.2	1498	45.21884583	-0.979582301		5
Y60A3A.23	1499	45.24672428	-0.979657147	2		c_eleg	13.3469	12.3197	1744	1751	3	c_brig	11.4592	11.4592	2186	2186	1	NA	NA	NA	NA	NA	NA	NA	NA	NA	NA	NA	NA	NA	NA	NA	NA	NA	NA	NA	NA	NA	NA	NA	NA	NA	NA	NA	NA	NA	NA	NA	NA
T22E5.6	1500	45.27460273	-0.979657588	5		c_eleg	12.398	12.398	120	120	1	c_brig	11.1735	11.1735	126	126	1	c_bren	11.1735	11.1735	220	220	1	c_rema	12.8061	12.04423333	122	343.3333333	3	c_japo	11.4694	11.4694	155	155	1	NA	NA	NA	NA	NA	NA	NA	NA	NA	NA	NA	NA	NA	NA
dgn-1	1501	45.30248118	-0.979662315		2
R02E12.5	1502	45.33035963	-0.979681728	3		c_eleg	12.1224	11.2381	14143	17943	3	c_brig	12.9388	12.9388	5573	5573	1	c_bren	10.898	10.898	275	275	1	NA	NA	NA	NA	NA	NA	NA	NA	NA	NA	NA	NA	NA	NA	NA	NA	NA	NA	NA	NA	NA	NA	NA	NA	NA	NA
C38D9.8	1503	45.35823808	-0.979697568	2		c_eleg	13.0306	13.0306	1955	1955	1	c_brig	10.6429	10.6429	2903	2903	1	NA	NA	NA	NA	NA	NA	NA	NA	NA	NA	NA	NA	NA	NA	NA	NA	NA	NA	NA	NA	NA	NA	NA	NA	NA	NA	NA	NA	NA	NA	NA	NA
2RSSE.1	1504	45.40005576	-0.979766653	3		c_eleg	10.949	10.9388	2609	3857	2	c_brig	12.6837	12.6837	6041	6041	1	c_bren	12.6122	11.752525	3985	9901.25	4	NA	NA	NA	NA	NA	NA	NA	NA	NA	NA	NA	NA	NA	NA	NA	NA	NA	NA	NA	NA	NA	NA	NA	NA	NA	NA
tig-3	1504	45.40005576	-0.979766653	3		c_eleg	10.949	10.9388	11326	12574	2	c_brig	12.6837	12.6837	11857	11857	1	c_bren	12.6122	11.752525	7555	17203.75	4	NA	NA	NA	NA	NA	NA	NA	NA	NA	NA	NA	NA	NA	NA	NA	NA	NA	NA	NA	NA	NA	NA	NA	NA	NA	NA
npr-3	1505	45.44187343	-0.979775329	3		c_eleg	10.8878	10.8878	10276	10276	1	c_brig	12.6837	11.9286	1771	4995	2	c_bren	13.1735	11.62246667	676	5925.333333	3	NA	NA	NA	NA	NA	NA	NA	NA	NA	NA	NA	NA	NA	NA	NA	NA	NA	NA	NA	NA	NA	NA	NA	NA	NA	NA
mdt-17	1506	45.46975188	-0.979859723		2
T27E4.1	1507	45.49763033	-0.979864798	4		c_eleg	11.1735	11.1735	97	97	1	c_brig	12.5408	12.5408	307	307	1	c_bren	12.5408	12.5408	507	564.5	2	c_rema	11.1735	11.1735	441	443.5	2	NA	NA	NA	NA	NA	NA	NA	NA	NA	NA	NA	NA	NA	NA	NA	NA	NA	NA	NA	NA
pde-12	1508	45.52550878	-0.979868843	2		c_eleg	11.3469	11.3469	1539	1539	1	c_bren	12.9388	12.9388	630	630	1	NA	NA	NA	NA	NA	NA	NA	NA	NA	NA	NA	NA	NA	NA	NA	NA	NA	NA	NA	NA	NA	NA	NA	NA	NA	NA	NA	NA	NA	NA	NA	NA
K07C11.10	1509	45.55338723	-0.979931661	2		c_eleg	12.1224	12.1224	137	137	1	p_exsp	12.5408	12.5408	1446	1446	1	NA	NA	NA	NA	NA	NA	NA	NA	NA	NA	NA	NA	NA	NA	NA	NA	NA	NA	NA	NA	NA	NA	NA	NA	NA	NA	NA	NA	NA	NA	NA	NA
pqn-83	1510	45.58126568	-0.97997598	3		c_eleg	11.7551	11.7551	1709	1709	1	c_brig	11.4898	11.2092	5036	6322	2	p_paci	12.6837	12.6837	4122	4122	1	NA	NA	NA	NA	NA	NA	NA	NA	NA	NA	NA	NA	NA	NA	NA	NA	NA	NA	NA	NA	NA	NA	NA	NA	NA	NA
ttc-36	1511	45.60914413	-0.979993375	2		c_eleg	11.3265	11.2398	1044	1044.5	2	p_exsp	12.9388	12.9388	893	968	2	NA	NA	NA	NA	NA	NA	NA	NA	NA	NA	NA	NA	NA	NA	NA	NA	NA	NA	NA	NA	NA	NA	NA	NA	NA	NA	NA	NA	NA	NA	NA	NA
hum-7	1512	45.63702258	-0.980000166		4
nspb-12	1513	45.66490103	-0.980002729	3		c_eleg	12.5204	12.4796	2267	2267.5	2	c_rema	12.2551	12.0051	1622	2585	2	c_japo	11.4592	11.4592	705	705	1	NA	NA	NA	NA	NA	NA	NA	NA	NA	NA	NA	NA	NA	NA	NA	NA	NA	NA	NA	NA	NA	NA	NA	NA	NA	NA
W02B12.13	1514	45.69277948	-0.980028004		2
C08G5.7	1515	45.72065793	-0.980051069		1
perm-5	1516	45.74853638	-0.980068207	3		c_eleg	10.8061	10.8061	4285	4285	1	c_brig	13.4694	12.892875	4979	5524.75	4	p_exsp	11.1939	11.1939	2162	2162	1	NA	NA	NA	NA	NA	NA	NA	NA	NA	NA	NA	NA	NA	NA	NA	NA	NA	NA	NA	NA	NA	NA	NA	NA	NA	NA
unc-70	1517	45.77641483	-0.980076372	4		c_eleg	12.4082	12.4082	3248	3248	1	c_rema	12.1224	12.1224	3490	3490	1	p_paci	11.7551	11.7347	866	2669	2	a_lumb	11.4898	11.4898	2012	2012	1	NA	NA	NA	NA	NA	NA	NA	NA	NA	NA	NA	NA	NA	NA	NA	NA	NA	NA	NA	NA
T25F10.3	1518	45.80429328	-0.980100879	4		c_eleg	12.1224	11.93875	4116	6822	2	c_brig	13.0306	11.7704	2528	6651	2	c_japo	11.8469	11.72955	12276	12280.5	2	p_paci	11.8776	11.2585	1618	2539.333333	3	NA	NA	NA	NA	NA	NA	NA	NA	NA	NA	NA	NA	NA	NA	NA	NA	NA	NA	NA	NA
slc-17.7	1519	45.83217173	-0.980110995	3		c_eleg	10.8061	10.8061	10966	10966	1	c_brig	12.398	12.398	15868	15868	1	c_rema	12.8061	12.16496667	5567	12368.83333	6	NA	NA	NA	NA	NA	NA	NA	NA	NA	NA	NA	NA	NA	NA	NA	NA	NA	NA	NA	NA	NA	NA	NA	NA	NA	NA
K08D8.6	1520	45.86005018	-0.980132035	2		c_eleg	11.8776	11.8776	1523	1523	1	c_rema	12.6837	12.6837	1360	1360	1	NA	NA	NA	NA	NA	NA	NA	NA	NA	NA	NA	NA	NA	NA	NA	NA	NA	NA	NA	NA	NA	NA	NA	NA	NA	NA	NA	NA	NA	NA	NA	NA
flp-5	1521	45.88792863	-0.980148181	2		c_eleg	12.398	12.398	477	477	1	p_paci	12.2551	12.2551	2244	2244	1	NA	NA	NA	NA	NA	NA	NA	NA	NA	NA	NA	NA	NA	NA	NA	NA	NA	NA	NA	NA	NA	NA	NA	NA	NA	NA	NA	NA	NA	NA	NA	NA
cpg-8	1522	45.91580708	-0.980159081	2		c_eleg	12.2551	12.2551	273	273	1	c_bren	12.398	12.398	506	506	1	NA	NA	NA	NA	NA	NA	NA	NA	NA	NA	NA	NA	NA	NA	NA	NA	NA	NA	NA	NA	NA	NA	NA	NA	NA	NA	NA	NA	NA	NA	NA	NA
Y71H2AM.13	1523	45.94368553	-0.980234054	2		c_eleg	11.4898	11.08846667	1118	1236.333333	3	p_exsp	13.6327	11.93625	693	1739.25	4	NA	NA	NA	NA	NA	NA	NA	NA	NA	NA	NA	NA	NA	NA	NA	NA	NA	NA	NA	NA	NA	NA	NA	NA	NA	NA	NA	NA	NA	NA	NA	NA
Y57E12AR.1	1524	45.97156398	-0.980295122	2		c_eleg	11.6122	11.6122	5663	5663	1	c_rema	13.2245	12.36733333	3332	5764.666667	3	NA	NA	NA	NA	NA	NA	NA	NA	NA	NA	NA	NA	NA	NA	NA	NA	NA	NA	NA	NA	NA	NA	NA	NA	NA	NA	NA	NA	NA	NA	NA	NA
coq-3	1525	45.99944243	-0.980302639		2
zmp-6	1526	46.02732088	-0.980356415	2		c_eleg	11.1735	10.85205	2002	2571.5	2	c_rema	13.3673	12.4949	1190	2225.25	4	NA	NA	NA	NA	NA	NA	NA	NA	NA	NA	NA	NA	NA	NA	NA	NA	NA	NA	NA	NA	NA	NA	NA	NA	NA	NA	NA	NA	NA	NA	NA	NA
tbx-11	1527	46.05519933	-0.980384454	2		c_eleg	10.7755	10.7755	175	175	1	c_rema	13.4898	12.3903	113	1308	4	NA	NA	NA	NA	NA	NA	NA	NA	NA	NA	NA	NA	NA	NA	NA	NA	NA	NA	NA	NA	NA	NA	NA	NA	NA	NA	NA	NA	NA	NA	NA	NA
F01E11.3	1528	46.08307778	-0.980401192	4		c_eleg	10.6837	10.6837	4189	4189	1	c_brig	12.5204	12.4796	1946	4918	2	c_rema	12.2653	11.431125	2056	5016.25	4	p_exsp	12.5408	12.5408	7794	7794	1	NA	NA	NA	NA	NA	NA	NA	NA	NA	NA	NA	NA	NA	NA	NA	NA	NA	NA	NA	NA
F35H10.3	1529	46.11095623	-0.980412617	3		c_eleg	12.5204	12.5204	12359	12359	1	c_brig	12.2959	12.2959	1819	1819	1	c_bren	10.7857	10.7857	13483	13483	1	NA	NA	NA	NA	NA	NA	NA	NA	NA	NA	NA	NA	NA	NA	NA	NA	NA	NA	NA	NA	NA	NA	NA	NA	NA	NA
lin-39	1530	46.13883468	-0.980425043		5
C34B4.2	1531	46.16671313	-0.980462819		2
pals-7	1532	46.32004461	-0.980486489	1		c_eleg	12.6837	12.6837	146	146	1	NA	NA	NA	NA	NA	NA	NA	NA	NA	NA	NA	NA	NA	NA	NA	NA	NA	NA	NA	NA	NA	NA	NA	NA	NA	NA	NA	NA	NA	NA	NA	NA	NA	NA	NA	NA	NA	NA
lin-36	1532	46.32004461	-0.980486489	1		c_eleg	12.6837	12.6837	1147	1147	1	NA	NA	NA	NA	NA	NA	NA	NA	NA	NA	NA	NA	NA	NA	NA	NA	NA	NA	NA	NA	NA	NA	NA	NA	NA	NA	NA	NA	NA	NA	NA	NA	NA	NA	NA	NA	NA	NA
nhr-247	1532	46.32004461	-0.980486489	1		c_eleg	12.6837	12.6837	783	783	1	NA	NA	NA	NA	NA	NA	NA	NA	NA	NA	NA	NA	NA	NA	NA	NA	NA	NA	NA	NA	NA	NA	NA	NA	NA	NA	NA	NA	NA	NA	NA	NA	NA	NA	NA	NA	NA	NA
Y111B2A.27	1532	46.32004461	-0.980486489	1		c_eleg	12.6837	12.6837	4245	4245	1	NA	NA	NA	NA	NA	NA	NA	NA	NA	NA	NA	NA	NA	NA	NA	NA	NA	NA	NA	NA	NA	NA	NA	NA	NA	NA	NA	NA	NA	NA	NA	NA	NA	NA	NA	NA	NA	NA
F44B9.2	1532	46.32004461	-0.980486489	1		c_eleg	12.6837	12.6837	436	436	1	NA	NA	NA	NA	NA	NA	NA	NA	NA	NA	NA	NA	NA	NA	NA	NA	NA	NA	NA	NA	NA	NA	NA	NA	NA	NA	NA	NA	NA	NA	NA	NA	NA	NA	NA	NA	NA	NA
K05F6.4	1532	46.32004461	-0.980486489	1		c_eleg	12.6837	12.6837	99	99	1	NA	NA	NA	NA	NA	NA	NA	NA	NA	NA	NA	NA	NA	NA	NA	NA	NA	NA	NA	NA	NA	NA	NA	NA	NA	NA	NA	NA	NA	NA	NA	NA	NA	NA	NA	NA	NA	NA
fbxb-24	1532	46.32004461	-0.980486489	1		c_eleg	12.6837	12.6837	438	438	1	NA	NA	NA	NA	NA	NA	NA	NA	NA	NA	NA	NA	NA	NA	NA	NA	NA	NA	NA	NA	NA	NA	NA	NA	NA	NA	NA	NA	NA	NA	NA	NA	NA	NA	NA	NA	NA	NA
T02B11.4	1532	46.32004461	-0.980486489	1		c_eleg	12.6837	12.6837	971	971	1	NA	NA	NA	NA	NA	NA	NA	NA	NA	NA	NA	NA	NA	NA	NA	NA	NA	NA	NA	NA	NA	NA	NA	NA	NA	NA	NA	NA	NA	NA	NA	NA	NA	NA	NA	NA	NA	NA
T02B11.9	1532	46.32004461	-0.980486489	1		c_eleg	12.6837	12.6837	4138	4138	1	NA	NA	NA	NA	NA	NA	NA	NA	NA	NA	NA	NA	NA	NA	NA	NA	NA	NA	NA	NA	NA	NA	NA	NA	NA	NA	NA	NA	NA	NA	NA	NA	NA	NA	NA	NA	NA	NA
F28H6.6	1532	46.32004461	-0.980486489	1		c_eleg	12.6837	12.6837	678	678	1	NA	NA	NA	NA	NA	NA	NA	NA	NA	NA	NA	NA	NA	NA	NA	NA	NA	NA	NA	NA	NA	NA	NA	NA	NA	NA	NA	NA	NA	NA	NA	NA	NA	NA	NA	NA	NA	NA
flp-9	1533	46.47337608	-0.980506106	4		c_eleg	10.8878	10.8878	7500	7500	1	c_brig	11.8367	11.8367	5480	5480	1	c_bren	13.4694	12.27405714	1105	2665.428571	7	c_japo	11.3469	11.3469	6207	6207	1	NA	NA	NA	NA	NA	NA	NA	NA	NA	NA	NA	NA	NA	NA	NA	NA	NA	NA	NA	NA
Y57G11C.22	1534	46.51519376	-0.980514367		1
Y17D7C.6	1534	46.51519376	-0.980514367		1
dpy-18	1535	46.55701143	-0.98054621	2		c_eleg	11.8469	11.8469	272	272	1	p_exsp	13.4898	11.27962	4155	13712	5	NA	NA	NA	NA	NA	NA	NA	NA	NA	NA	NA	NA	NA	NA	NA	NA	NA	NA	NA	NA	NA	NA	NA	NA	NA	NA	NA	NA	NA	NA	NA	NA
ztf-16	1536	46.58488988	-0.980566524	2	4	c_eleg	11.7143	11.7143	1352	1352	1	c_rema	13.5612	13.5612	2451	2451	1	NA	NA	NA	NA	NA	NA	NA	NA	NA	NA	NA	NA	NA	NA	NA	NA	NA	NA	NA	NA	NA	NA	NA	NA	NA	NA	NA	NA	NA	NA	NA	NA
Y81B9A.1	1537	46.61276833	-0.980576676	2		c_eleg	12.2551	12.2551	433	433	1	c_bren	12.5204	12.17855	157	741.5	4	NA	NA	NA	NA	NA	NA	NA	NA	NA	NA	NA	NA	NA	NA	NA	NA	NA	NA	NA	NA	NA	NA	NA	NA	NA	NA	NA	NA	NA	NA	NA	NA
Y48G9A.7	1538	46.64064678	-0.980577916	1		c_eleg	13.2041	11.84185	3980	3980.5	2	NA	NA	NA	NA	NA	NA	NA	NA	NA	NA	NA	NA	NA	NA	NA	NA	NA	NA	NA	NA	NA	NA	NA	NA	NA	NA	NA	NA	NA	NA	NA	NA	NA	NA	NA	NA	NA	NA
F27B10.1	1539	46.66852523	-0.980613223	3		c_eleg	11.6122	11.6122	1593	1593	1	c_rema	13.2245	12.36733333	123	2850.333333	3	c_japo	11.6122	11.39285	112	3869.25	4	NA	NA	NA	NA	NA	NA	NA	NA	NA	NA	NA	NA	NA	NA	NA	NA	NA	NA	NA	NA	NA	NA	NA	NA	NA	NA
amt-3	1540	46.69640368	-0.980646315		4
C10E2.4	1541	46.72428213	-0.980685007	3		c_eleg	10.8878	10.8878	77	77	1	c_bren	12.9388	12.9388	5160	5160	1	p_paci	11.8367	11.5816	3629	3629.5	2	NA	NA	NA	NA	NA	NA	NA	NA	NA	NA	NA	NA	NA	NA	NA	NA	NA	NA	NA	NA	NA	NA	NA	NA	NA	NA
rbc-2	1542	46.75216058	-0.980709756		1
cal-8	1543	46.78003903	-0.980711532	3		c_eleg	12.398	12.398	4756	4756	1	c_brig	12.1224	12.1224	6521	6521	1	a_lumb	11.4898	11.4898	13629	13629	1	NA	NA	NA	NA	NA	NA	NA	NA	NA	NA	NA	NA	NA	NA	NA	NA	NA	NA	NA	NA	NA	NA	NA	NA	NA	NA
srg-34	1544	46.80791748	-0.980717939	3		c_eleg	11.8776	11.8776	5099	5099	1	c_brig	10.5306	10.5306	1558	1558	1	c_rema	12.5408	12.5408	1618	1618	1	NA	NA	NA	NA	NA	NA	NA	NA	NA	NA	NA	NA	NA	NA	NA	NA	NA	NA	NA	NA	NA	NA	NA	NA	NA	NA
R05H5.5	1545	46.83579593	-0.980748066	3		c_eleg	11.8776	11.8776	883	883	1	c_bren	12.5204	12.27893333	1042	4121	3	c_rema	11.8776	11.8776	1318	1318	1	NA	NA	NA	NA	NA	NA	NA	NA	NA	NA	NA	NA	NA	NA	NA	NA	NA	NA	NA	NA	NA	NA	NA	NA	NA	NA
C40H5.7	1546	46.86367438	-0.98075029	2		c_eleg	12.2551	12.0459	3860	4418	2	c_rema	12.398	12.398	3927	3927	1	NA	NA	NA	NA	NA	NA	NA	NA	NA	NA	NA	NA	NA	NA	NA	NA	NA	NA	NA	NA	NA	NA	NA	NA	NA	NA	NA	NA	NA	NA	NA	NA
lin-1	1547	46.89155283	-0.980765531		2
nab-1	1548	46.91943128	-0.980788301	4		c_eleg	11.6122	11.6122	136	136	1	c_brig	12.2959	12.2959	432	432	1	c_bren	12.2959	12.2806	444	445	4	c_rema	11.6122	11.6122	448	448	1	NA	NA	NA	NA	NA	NA	NA	NA	NA	NA	NA	NA	NA	NA	NA	NA	NA	NA	NA	NA
C48D1.5	1549	46.94730973	-0.980807408	3		c_eleg	12.1224	12.1224	2387	2387	1	c_bren	12.1224	11.46425	820	1026.5	2	c_rema	12.1224	12.1224	1274	1274	1	NA	NA	NA	NA	NA	NA	NA	NA	NA	NA	NA	NA	NA	NA	NA	NA	NA	NA	NA	NA	NA	NA	NA	NA	NA	NA
moe-3	1550	46.97518818	-0.980841941	3		c_eleg	11.4898	11.4898	6418	6418	1	c_brig	11.1939	11.1939	3	3	1	p_paci	13.2245	12.07655	591	3645.5	2	NA	NA	NA	NA	NA	NA	NA	NA	NA	NA	NA	NA	NA	NA	NA	NA	NA	NA	NA	NA	NA	NA	NA	NA	NA	NA
W05H9.4	1551	47.00306663	-0.980851658	1		c_eleg	13.2041	11.69046667	12091	12589.66667	3	NA	NA	NA	NA	NA	NA	NA	NA	NA	NA	NA	NA	NA	NA	NA	NA	NA	NA	NA	NA	NA	NA	NA	NA	NA	NA	NA	NA	NA	NA	NA	NA	NA	NA	NA	NA	NA	NA
C18B2.2	1552	47.03094508	-0.980921497	3		c_eleg	12.1224	12.1224	982	982	1	c_brig	12.1224	11.38265	576	2248.5	2	c_rema	12.1224	12.1224	572	572	1	NA	NA	NA	NA	NA	NA	NA	NA	NA	NA	NA	NA	NA	NA	NA	NA	NA	NA	NA	NA	NA	NA	NA	NA	NA	NA
nep-5	1553	47.05882353	-0.980976682	2		c_eleg	12.398	12.398	1347	1347	1	c_brig	12.1224	12.1224	942	942	1	NA	NA	NA	NA	NA	NA	NA	NA	NA	NA	NA	NA	NA	NA	NA	NA	NA	NA	NA	NA	NA	NA	NA	NA	NA	NA	NA	NA	NA	NA	NA	NA
F42A9.8	1554	47.08670198	-0.980990566	4		c_eleg	12.8061	12.0765	1285	1286	2	c_brig	11.0612	11.0612	139	139	1	c_bren	11.5714	11.5714	2303	2303	1	c_japo	12.2551	12.2551	48	48	1	NA	NA	NA	NA	NA	NA	NA	NA	NA	NA	NA	NA	NA	NA	NA	NA	NA	NA	NA	NA
F46E10.2	1555	47.11458043	-0.980993697	2		c_eleg	12.1224	12.1224	243	243	1	c_bren	12.398	12.398	244	244	1	NA	NA	NA	NA	NA	NA	NA	NA	NA	NA	NA	NA	NA	NA	NA	NA	NA	NA	NA	NA	NA	NA	NA	NA	NA	NA	NA	NA	NA	NA	NA	NA
bet-1	1556	47.14245888	-0.981006871	4	5	c_eleg	11.3163	11.3163	2354	2438.666667	3	c_bren	12.1224	12.1224	3495	3495	1	c_rema	12.6837	12.6837	2101	2101	1	a_lumb	10.8878	10.8878	1301	1301	1	NA	NA	NA	NA	NA	NA	NA	NA	NA	NA	NA	NA	NA	NA	NA	NA	NA	NA	NA	NA
gcy-23	1557	47.19821578	-0.981033384		1
F31D5.2	1557	47.19821578	-0.981033384		1
C52E2.3	1557	47.19821578	-0.981033384		1
Y37H9A.3	1558	47.25397268	-0.981046354		3
ncx-6	1559	47.28185113	-0.981051306	2		c_eleg	13.2857	12.36735	615	1258	2	p_paci	10.7857	10.7857	62	62	1	NA	NA	NA	NA	NA	NA	NA	NA	NA	NA	NA	NA	NA	NA	NA	NA	NA	NA	NA	NA	NA	NA	NA	NA	NA	NA	NA	NA	NA	NA	NA	NA
R12G8.1	1560	47.36548648	-0.981056369	1		c_eleg	12.6122	12.6122	72	72	1	NA	NA	NA	NA	NA	NA	NA	NA	NA	NA	NA	NA	NA	NA	NA	NA	NA	NA	NA	NA	NA	NA	NA	NA	NA	NA	NA	NA	NA	NA	NA	NA	NA	NA	NA	NA	NA	NA
W09G3.1	1560	47.36548648	-0.981056369	1		c_eleg	12.6122	12.6122	3048	3048	1	NA	NA	NA	NA	NA	NA	NA	NA	NA	NA	NA	NA	NA	NA	NA	NA	NA	NA	NA	NA	NA	NA	NA	NA	NA	NA	NA	NA	NA	NA	NA	NA	NA	NA	NA	NA	NA	NA
C25D7.1	1560	47.36548648	-0.981056369	1		c_eleg	12.6122	12.6122	1653	1653	1	NA	NA	NA	NA	NA	NA	NA	NA	NA	NA	NA	NA	NA	NA	NA	NA	NA	NA	NA	NA	NA	NA	NA	NA	NA	NA	NA	NA	NA	NA	NA	NA	NA	NA	NA	NA	NA	NA
Y7A5A.8	1560	47.36548648	-0.981056369	1		c_eleg	12.6122	12.6122	17355	17355	1	NA	NA	NA	NA	NA	NA	NA	NA	NA	NA	NA	NA	NA	NA	NA	NA	NA	NA	NA	NA	NA	NA	NA	NA	NA	NA	NA	NA	NA	NA	NA	NA	NA	NA	NA	NA	NA	NA
T24E12.13	1560	47.36548648	-0.981056369	1		c_eleg	12.6122	12.6122	439	439	1	NA	NA	NA	NA	NA	NA	NA	NA	NA	NA	NA	NA	NA	NA	NA	NA	NA	NA	NA	NA	NA	NA	NA	NA	NA	NA	NA	NA	NA	NA	NA	NA	NA	NA	NA	NA	NA	NA
B0410.3	1561	47.44912183	-0.981060065	2		c_eleg	11.5714	11.5714	670	670	1	p_exsp	13.2857	12.09863333	660	2007.666667	3	NA	NA	NA	NA	NA	NA	NA	NA	NA	NA	NA	NA	NA	NA	NA	NA	NA	NA	NA	NA	NA	NA	NA	NA	NA	NA	NA	NA	NA	NA	NA	NA
arrd-23	1562	47.47700028	-0.981065424	5		c_eleg	12.5408	12.5408	9784	9784	1	c_brig	11.4898	11.4898	8039	8039	1	c_bren	11.4898	11.4898	7096	7096	1	c_rema	11.4898	11.4898	6193	6193	1	c_japo	11.1735	11.1735	6697	6697	1	NA	NA	NA	NA	NA	NA	NA	NA	NA	NA	NA	NA	NA	NA
gei-1	1563	47.50487873	-0.981150696	2	2	c_eleg	12.8061	12.8061	7695	7695	1	c_bren	12.2551	12.2551	3039	3039	1	NA	NA	NA	NA	NA	NA	NA	NA	NA	NA	NA	NA	NA	NA	NA	NA	NA	NA	NA	NA	NA	NA	NA	NA	NA	NA	NA	NA	NA	NA	NA	NA
F23C8.13	1564	47.53275718	-0.981171695	3		c_eleg	11.8367	11.8367	1495	1495	1	c_brig	12.398	12.398	1335	1335	1	c_rema	12.1224	11.3316	1225	1470.5	2	NA	NA	NA	NA	NA	NA	NA	NA	NA	NA	NA	NA	NA	NA	NA	NA	NA	NA	NA	NA	NA	NA	NA	NA	NA	NA
Y77E11A.12	1565	47.56063563	-0.98117919	3	3	c_eleg	10.7755	10.7755	5665	5665	1	c_rema	12.2551	12.2551	21763	21763	1	p_exsp	11.449	11.449	1672	1672	1	NA	NA	NA	NA	NA	NA	NA	NA	NA	NA	NA	NA	NA	NA	NA	NA	NA	NA	NA	NA	NA	NA	NA	NA	NA	NA
irld-5	1566	47.58851408	-0.981202097	2		c_eleg	11.5816	11.5816	290	290	1	c_bren	12.8061	12.62245	1084	1084.5	2	NA	NA	NA	NA	NA	NA	NA	NA	NA	NA	NA	NA	NA	NA	NA	NA	NA	NA	NA	NA	NA	NA	NA	NA	NA	NA	NA	NA	NA	NA	NA	NA
Y48C3A.20	1567	47.61639253	-0.98129765	2		c_eleg	11.4898	11.4898	4204	4204	1	c_bren	13.3469	12.0051	10985	12523.5	2	NA	NA	NA	NA	NA	NA	NA	NA	NA	NA	NA	NA	NA	NA	NA	NA	NA	NA	NA	NA	NA	NA	NA	NA	NA	NA	NA	NA	NA	NA	NA	NA
F29B9.8	1568	47.64427098	-0.981338585	2		c_eleg	13.2245	12.35715	4605	6696.5	2	c_bren	10.9286	10.9286	5220	5526	2	NA	NA	NA	NA	NA	NA	NA	NA	NA	NA	NA	NA	NA	NA	NA	NA	NA	NA	NA	NA	NA	NA	NA	NA	NA	NA	NA	NA	NA	NA	NA	NA
C36B1.11	1569	47.67214943	-0.981344402	2		c_eleg	11.3163	11.3163	354	370	2	c_bren	13.1735	12.39285	15079	20689.5	2	NA	NA	NA	NA	NA	NA	NA	NA	NA	NA	NA	NA	NA	NA	NA	NA	NA	NA	NA	NA	NA	NA	NA	NA	NA	NA	NA	NA	NA	NA	NA	NA
F58H1.6	1570	47.70002788	-0.981352337	2		c_eleg	12.5408	12.5408	470	470	1	c_japo	12.2653	11.39285	46	8855	2	NA	NA	NA	NA	NA	NA	NA	NA	NA	NA	NA	NA	NA	NA	NA	NA	NA	NA	NA	NA	NA	NA	NA	NA	NA	NA	NA	NA	NA	NA	NA	NA
lgc-30	1571	47.72790633	-0.981356769	3		c_eleg	12.5204	12.5204	2431	2431	1	c_brig	10.5102	10.5102	3171	3171	1	a_lumb	11.8367	11.8367	1308	1308	1	NA	NA	NA	NA	NA	NA	NA	NA	NA	NA	NA	NA	NA	NA	NA	NA	NA	NA	NA	NA	NA	NA	NA	NA	NA	NA
6-Mar	1572	47.75578478	-0.981375393		3
twk-40	1573	47.78366323	-0.98138928		2
srj-1	1574	47.81154168	-0.981400309	1		c_eleg	12.9388	12.06635	2962	3958	2	NA	NA	NA	NA	NA	NA	NA	NA	NA	NA	NA	NA	NA	NA	NA	NA	NA	NA	NA	NA	NA	NA	NA	NA	NA	NA	NA	NA	NA	NA	NA	NA	NA	NA	NA	NA	NA	NA
acr-5	1575	47.83942013	-0.98140355		2
ral-1	1576	47.86729858	-0.981425055	3	1	c_eleg	12.5204	12.5204	9110	9110	1	c_bren	11.4898	11.4898	8527	8527	1	p_exsp	12.398	11.7653	468	6281	3	NA	NA	NA	NA	NA	NA	NA	NA	NA	NA	NA	NA	NA	NA	NA	NA	NA	NA	NA	NA	NA	NA	NA	NA	NA	NA
C16C10.8	1577	47.89517703	-0.981459654		2
C18E9.7	1578	47.92305548	-0.981467759	3		c_eleg	12.3061	12.3061	252	252	1	p_paci	12.9388	11.7296	302	500.5	2	a_lumb	10.6633	10.6633	335	335	1	NA	NA	NA	NA	NA	NA	NA	NA	NA	NA	NA	NA	NA	NA	NA	NA	NA	NA	NA	NA	NA	NA	NA	NA	NA	NA
kcc-1	1579	47.95093393	-0.981477781		2
Y57G11C.5	1580	47.97881238	-0.981478727	3	1	c_eleg	12.5408	12.5408	131	131	1	c_bren	10.5204	10.5204	82	82	1	c_japo	12.398	12.398	1783	1783	1	NA	NA	NA	NA	NA	NA	NA	NA	NA	NA	NA	NA	NA	NA	NA	NA	NA	NA	NA	NA	NA	NA	NA	NA	NA	NA
dgn-2	1581	48.00669083	-0.981526635		1
unc-51	1582	48.03456928	-0.981549844	3		c_eleg	13.3469	12.3197	1523	1527	3	c_bren	11.1939	11.1939	1905	1905	1	p_exsp	10.5	10.5	192	192	1	NA	NA	NA	NA	NA	NA	NA	NA	NA	NA	NA	NA	NA	NA	NA	NA	NA	NA	NA	NA	NA	NA	NA	NA	NA	NA
C06E1.7	1583	48.06244773	-0.981556036		2
H10D18.5	1584	48.09032618	-0.981564981		2
C34F11.1	1585	48.20183998	-0.981591051	1		c_eleg	12.5408	12.5408	112	112	1	NA	NA	NA	NA	NA	NA	NA	NA	NA	NA	NA	NA	NA	NA	NA	NA	NA	NA	NA	NA	NA	NA	NA	NA	NA	NA	NA	NA	NA	NA	NA	NA	NA	NA	NA	NA	NA	NA
cutl-2	1585	48.20183998	-0.981591051	1		c_eleg	12.5408	12.5408	5751	5751	1	NA	NA	NA	NA	NA	NA	NA	NA	NA	NA	NA	NA	NA	NA	NA	NA	NA	NA	NA	NA	NA	NA	NA	NA	NA	NA	NA	NA	NA	NA	NA	NA	NA	NA	NA	NA	NA	NA
C25F9.16	1585	48.20183998	-0.981591051	1		c_eleg	12.5408	12.5408	1025	1025	1	NA	NA	NA	NA	NA	NA	NA	NA	NA	NA	NA	NA	NA	NA	NA	NA	NA	NA	NA	NA	NA	NA	NA	NA	NA	NA	NA	NA	NA	NA	NA	NA	NA	NA	NA	NA	NA	NA
ZK616.1	1585	48.20183998	-0.981591051	1		c_eleg	12.5408	12.5408	4150	4150	1	NA	NA	NA	NA	NA	NA	NA	NA	NA	NA	NA	NA	NA	NA	NA	NA	NA	NA	NA	NA	NA	NA	NA	NA	NA	NA	NA	NA	NA	NA	NA	NA	NA	NA	NA	NA	NA	NA
C25F9.11	1585	48.20183998	-0.981591051	1		c_eleg	12.5408	12.5408	283	283	1	NA	NA	NA	NA	NA	NA	NA	NA	NA	NA	NA	NA	NA	NA	NA	NA	NA	NA	NA	NA	NA	NA	NA	NA	NA	NA	NA	NA	NA	NA	NA	NA	NA	NA	NA	NA	NA	NA
Y41C4A.18	1585	48.20183998	-0.981591051	1		c_eleg	12.5408	12.5408	3355	3355	1	NA	NA	NA	NA	NA	NA	NA	NA	NA	NA	NA	NA	NA	NA	NA	NA	NA	NA	NA	NA	NA	NA	NA	NA	NA	NA	NA	NA	NA	NA	NA	NA	NA	NA	NA	NA	NA	NA
sdz-4	1585	48.20183998	-0.981591051	1		c_eleg	12.5408	12.5408	1350	1350	1	NA	NA	NA	NA	NA	NA	NA	NA	NA	NA	NA	NA	NA	NA	NA	NA	NA	NA	NA	NA	NA	NA	NA	NA	NA	NA	NA	NA	NA	NA	NA	NA	NA	NA	NA	NA	NA	NA
F02C9.2	1586	48.31335378	-0.981601614	2		c_eleg	11.5714	11.5714	255	255	1	p_paci	12.8061	12.5357	1491	1680.5	2	NA	NA	NA	NA	NA	NA	NA	NA	NA	NA	NA	NA	NA	NA	NA	NA	NA	NA	NA	NA	NA	NA	NA	NA	NA	NA	NA	NA	NA	NA	NA	NA
F56F10.2	1587	48.34123223	-0.981601792	2		c_eleg	13.2041	11.84185	2116	2116.5	2	c_brig	11.4898	11.4898	2416	2416	1	NA	NA	NA	NA	NA	NA	NA	NA	NA	NA	NA	NA	NA	NA	NA	NA	NA	NA	NA	NA	NA	NA	NA	NA	NA	NA	NA	NA	NA	NA	NA	NA
npr-11	1588	48.36911068	-0.981604128	4		c_eleg	10.898	10.85205	776	5368.5	2	c_rema	12.6837	12.6837	7712	7712	1	p_exsp	12.5408	11.87073333	4720	8598.333333	3	a_lumb	11.3469	10.9898	1007	4379.5	2	NA	NA	NA	NA	NA	NA	NA	NA	NA	NA	NA	NA	NA	NA	NA	NA	NA	NA	NA	NA
kel-3	1589	48.39698913	-0.981615603		3
rbbp-5	1590	48.42486758	-0.981656889	2		c_eleg	12.8061	12.8061	196	196	1	p_exsp	10.5102	10.4949	144	259.5	2	NA	NA	NA	NA	NA	NA	NA	NA	NA	NA	NA	NA	NA	NA	NA	NA	NA	NA	NA	NA	NA	NA	NA	NA	NA	NA	NA	NA	NA	NA	NA	NA
C54E10.3	1591	48.46668525	-0.981681706	2		c_eleg	11.4898	11.4898	580	580	1	c_rema	12.6837	12.6837	6141	6141	1	NA	NA	NA	NA	NA	NA	NA	NA	NA	NA	NA	NA	NA	NA	NA	NA	NA	NA	NA	NA	NA	NA	NA	NA	NA	NA	NA	NA	NA	NA	NA	NA
klu-2	1591	48.46668525	-0.981681706	2		c_eleg	11.4898	11.4898	5720	5720	1	c_rema	12.6837	12.6837	18066	18066	1	NA	NA	NA	NA	NA	NA	NA	NA	NA	NA	NA	NA	NA	NA	NA	NA	NA	NA	NA	NA	NA	NA	NA	NA	NA	NA	NA	NA	NA	NA	NA	NA
K12C11.1	1592	48.50850293	-0.981683032		1
F14F7.5	1593	48.56425983	-0.981685497		1
C29F9.8	1593	48.56425983	-0.981685497		1
gcy-31	1593	48.56425983	-0.981685497		1
mpk-1	1594	48.62001673	-0.981700054		2
ceh-18	1595	48.64789518	-0.981711155		4
C18G1.8	1596	48.67577363	-0.981725097		2
F07E5.12	1597	48.89880123	-0.981737716	1		c_eleg	12.5204	12.5204	678	678	1	NA	NA	NA	NA	NA	NA	NA	NA	NA	NA	NA	NA	NA	NA	NA	NA	NA	NA	NA	NA	NA	NA	NA	NA	NA	NA	NA	NA	NA	NA	NA	NA	NA	NA	NA	NA	NA	NA
rgs-8.2	1597	48.89880123	-0.981737716	1		c_eleg	12.5204	12.5204	106	106	1	NA	NA	NA	NA	NA	NA	NA	NA	NA	NA	NA	NA	NA	NA	NA	NA	NA	NA	NA	NA	NA	NA	NA	NA	NA	NA	NA	NA	NA	NA	NA	NA	NA	NA	NA	NA	NA	NA
T22B2.2	1597	48.89880123	-0.981737716	1		c_eleg	12.5204	12.5204	1126	1126	1	NA	NA	NA	NA	NA	NA	NA	NA	NA	NA	NA	NA	NA	NA	NA	NA	NA	NA	NA	NA	NA	NA	NA	NA	NA	NA	NA	NA	NA	NA	NA	NA	NA	NA	NA	NA	NA	NA
Y9D1A.2	1597	48.89880123	-0.981737716	1		c_eleg	12.5204	12.5204	280	280	1	NA	NA	NA	NA	NA	NA	NA	NA	NA	NA	NA	NA	NA	NA	NA	NA	NA	NA	NA	NA	NA	NA	NA	NA	NA	NA	NA	NA	NA	NA	NA	NA	NA	NA	NA	NA	NA	NA
rgs-8.1	1597	48.89880123	-0.981737716	1		c_eleg	12.5204	12.5204	106	106	1	NA	NA	NA	NA	NA	NA	NA	NA	NA	NA	NA	NA	NA	NA	NA	NA	NA	NA	NA	NA	NA	NA	NA	NA	NA	NA	NA	NA	NA	NA	NA	NA	NA	NA	NA	NA	NA	NA
fbxa-41	1597	48.89880123	-0.981737716	1		c_eleg	12.5204	12.5204	630	630	1	NA	NA	NA	NA	NA	NA	NA	NA	NA	NA	NA	NA	NA	NA	NA	NA	NA	NA	NA	NA	NA	NA	NA	NA	NA	NA	NA	NA	NA	NA	NA	NA	NA	NA	NA	NA	NA	NA
T25G12.2	1597	48.89880123	-0.981737716	1		c_eleg	12.5204	12.5204	2037	2037	1	NA	NA	NA	NA	NA	NA	NA	NA	NA	NA	NA	NA	NA	NA	NA	NA	NA	NA	NA	NA	NA	NA	NA	NA	NA	NA	NA	NA	NA	NA	NA	NA	NA	NA	NA	NA	NA	NA
tag-4	1597	48.89880123	-0.981737716	1		c_eleg	12.5204	12.5204	3003	3003	1	NA	NA	NA	NA	NA	NA	NA	NA	NA	NA	NA	NA	NA	NA	NA	NA	NA	NA	NA	NA	NA	NA	NA	NA	NA	NA	NA	NA	NA	NA	NA	NA	NA	NA	NA	NA	NA	NA
fbxa-17	1597	48.89880123	-0.981737716	1		c_eleg	12.5204	12.5204	1877	1877	1	NA	NA	NA	NA	NA	NA	NA	NA	NA	NA	NA	NA	NA	NA	NA	NA	NA	NA	NA	NA	NA	NA	NA	NA	NA	NA	NA	NA	NA	NA	NA	NA	NA	NA	NA	NA	NA	NA
Y69H2.7	1597	48.89880123	-0.981737716	1		c_eleg	12.5204	12.5204	108	108	1	NA	NA	NA	NA	NA	NA	NA	NA	NA	NA	NA	NA	NA	NA	NA	NA	NA	NA	NA	NA	NA	NA	NA	NA	NA	NA	NA	NA	NA	NA	NA	NA	NA	NA	NA	NA	NA	NA
fbxa-40	1597	48.89880123	-0.981737716	1		c_eleg	12.5204	12.5204	630	630	1	NA	NA	NA	NA	NA	NA	NA	NA	NA	NA	NA	NA	NA	NA	NA	NA	NA	NA	NA	NA	NA	NA	NA	NA	NA	NA	NA	NA	NA	NA	NA	NA	NA	NA	NA	NA	NA	NA
ubc-19	1597	48.89880123	-0.981737716	1		c_eleg	12.5204	12.5204	31	31	1	NA	NA	NA	NA	NA	NA	NA	NA	NA	NA	NA	NA	NA	NA	NA	NA	NA	NA	NA	NA	NA	NA	NA	NA	NA	NA	NA	NA	NA	NA	NA	NA	NA	NA	NA	NA	NA	NA
F38B6.8	1597	48.89880123	-0.981737716	1		c_eleg	12.5204	12.5204	1298	1298	1	NA	NA	NA	NA	NA	NA	NA	NA	NA	NA	NA	NA	NA	NA	NA	NA	NA	NA	NA	NA	NA	NA	NA	NA	NA	NA	NA	NA	NA	NA	NA	NA	NA	NA	NA	NA	NA	NA
pdk-1	1597	48.89880123	-0.981737716	1		c_eleg	12.5204	12.5204	1371	1371	1	NA	NA	NA	NA	NA	NA	NA	NA	NA	NA	NA	NA	NA	NA	NA	NA	NA	NA	NA	NA	NA	NA	NA	NA	NA	NA	NA	NA	NA	NA	NA	NA	NA	NA	NA	NA	NA	NA
str-101	1597	48.89880123	-0.981737716	1		c_eleg	12.5204	12.5204	51	51	1	NA	NA	NA	NA	NA	NA	NA	NA	NA	NA	NA	NA	NA	NA	NA	NA	NA	NA	NA	NA	NA	NA	NA	NA	NA	NA	NA	NA	NA	NA	NA	NA	NA	NA	NA	NA	NA	NA
cgp-1	1598	49.12182883	-0.981741526	4	2	c_eleg	11.1939	11.1939	196	196	1	c_rema	10.8061	10.8061	465	465	1	p_exsp	13.0816	12.7602	1322	1887	2	a_lumb	10.8061	10.8061	4977	4977	1	NA	NA	NA	NA	NA	NA	NA	NA	NA	NA	NA	NA	NA	NA	NA	NA	NA	NA	NA	NA
pdl-1	1599	49.1636465	-0.981756165	2		c_eleg	12.4388	12.4388	2195	2195	1	c_rema	12.2959	11.5357	2136	3527.5	2	NA	NA	NA	NA	NA	NA	NA	NA	NA	NA	NA	NA	NA	NA	NA	NA	NA	NA	NA	NA	NA	NA	NA	NA	NA	NA	NA	NA	NA	NA	NA	NA
glc-4	1599	49.1636465	-0.981756165	2		c_eleg	12.4388	12.4388	6668	6668	1	c_rema	12.2959	11.5357	3185	4576.5	2	NA	NA	NA	NA	NA	NA	NA	NA	NA	NA	NA	NA	NA	NA	NA	NA	NA	NA	NA	NA	NA	NA	NA	NA	NA	NA	NA	NA	NA	NA	NA	NA
B0207.5	1600	49.20546418	-0.981785158		4
uso-1	1601	49.23334263	-0.981804517		3
C27B7.7	1602	49.26122108	-0.98181197		2
ruvb-1	1603	49.28909953	-0.981833493	2		c_eleg	11.3163	11.3163	33	158.5	4	c_bren	13.4694	11.69388333	689	820.5	6	NA	NA	NA	NA	NA	NA	NA	NA	NA	NA	NA	NA	NA	NA	NA	NA	NA	NA	NA	NA	NA	NA	NA	NA	NA	NA	NA	NA	NA	NA	NA	NA
sup-37	1604	49.31697798	-0.981846519	5		c_eleg	11.1531	11.1531	3158	3158	1	c_brig	11.1531	11.1531	4674	4674	1	c_bren	13.3673	12.2602	3836	4822.5	2	c_rema	11.1531	10.81633333	3164	3833	3	p_exsp	10.5	10.5	1831	1831	1	NA	NA	NA	NA	NA	NA	NA	NA	NA	NA	NA	NA	NA	NA
poml-4	1605	49.34485643	-0.981879118	2		c_eleg	11.5714	11.5714	923	923	1	p_exsp	13.3469	11.5791	359	2110.5	12	NA	NA	NA	NA	NA	NA	NA	NA	NA	NA	NA	NA	NA	NA	NA	NA	NA	NA	NA	NA	NA	NA	NA	NA	NA	NA	NA	NA	NA	NA	NA	NA
T01C1.4	1606	49.37273488	-0.98189216	5		c_eleg	11.7551	11.7551	317	317	1	c_brig	11.7551	11.2194	402	453.5	4	c_bren	11.7551	11.7551	383	383	1	c_rema	11.7551	11.7551	419	419	1	c_japo	11.7551	11.7551	350	350	1	NA	NA	NA	NA	NA	NA	NA	NA	NA	NA	NA	NA	NA	NA
akap-1	1607	49.40061333	-0.981905575		2
F01F1.3	1608	49.42849178	-0.981918375	2		c_eleg	10.8061	10.8061	424	424	1	p_exsp	12.7857	12.7857	541	541	1	NA	NA	NA	NA	NA	NA	NA	NA	NA	NA	NA	NA	NA	NA	NA	NA	NA	NA	NA	NA	NA	NA	NA	NA	NA	NA	NA	NA	NA	NA	NA	NA
tag-52	1609	49.47030945	-0.981918704		1
nex-3	1609	49.47030945	-0.981918704		1
ZC250.5	1610	49.51212713	-0.981929277		2
col-162	1611	49.54000558	-0.981930043	4		c_eleg	11.3163	11.3163	3517	3642.5	4	c_bren	13.0306	13.0306	1538	1538	1	c_japo	10.9082	10.9082	1796	1796	1	a_lumb	11.5714	11.5714	3453	3453	1	NA	NA	NA	NA	NA	NA	NA	NA	NA	NA	NA	NA	NA	NA	NA	NA	NA	NA	NA	NA
ccr-4	1612	49.56788403	-0.981950341		3
bca-2	1613	49.59576248	-0.98198801		2
egl-3	1614	49.62364093	-0.981989928	4		c_eleg	11.7143	11.4541	2903	3698	2	c_brig	11.1939	11.1939	2743	2743	1	c_rema	11.1939	11.1939	1900	1900	1	a_lumb	13.9796	11.9286	2902	9490.333333	3	NA	NA	NA	NA	NA	NA	NA	NA	NA	NA	NA	NA	NA	NA	NA	NA	NA	NA	NA	NA
Y57G11B.6	1615	49.65151938	-0.982037646	3		c_eleg	10.8061	10.8061	3482	3482	1	c_bren	11.8776	11.05446667	8373	16980.33333	3	c_rema	13.2857	11.92176667	2136	2649.333333	3	NA	NA	NA	NA	NA	NA	NA	NA	NA	NA	NA	NA	NA	NA	NA	NA	NA	NA	NA	NA	NA	NA	NA	NA	NA	NA
dop-6	1616	49.67939783	-0.982046894	3		c_eleg	11.8367	11.3214	1576	2017.5	2	c_bren	10.6633	10.6633	650	650	1	p_paci	12.5408	12.5408	8545	8545	1	NA	NA	NA	NA	NA	NA	NA	NA	NA	NA	NA	NA	NA	NA	NA	NA	NA	NA	NA	NA	NA	NA	NA	NA	NA	NA
clec-115	1617	49.70727628	-0.982049964	3		c_eleg	11.1633	11.1633	176	176	1	c_bren	11.8673	11.8673	155	155	1	c_japo	12.5408	12.5408	3692	3692	1	NA	NA	NA	NA	NA	NA	NA	NA	NA	NA	NA	NA	NA	NA	NA	NA	NA	NA	NA	NA	NA	NA	NA	NA	NA	NA
npr-12	1618	49.73515473	-0.982069187		2
Y44E3A.4	1619	49.76303318	-0.982087667		2
ptr-13	1620	49.79091163	-0.982100276	3		c_eleg	12.6837	12.6837	4330	4330	1	c_rema	10.8878	10.8878	3398	3398	1	c_japo	11.5714	11.2789	132	4848.333333	3	NA	NA	NA	NA	NA	NA	NA	NA	NA	NA	NA	NA	NA	NA	NA	NA	NA	NA	NA	NA	NA	NA	NA	NA	NA	NA
frpr-4	1621	49.81879008	-0.982103189	3		c_eleg	12.2551	11.57655	190	420.5	2	c_brig	12.5408	12.5408	11045	11045	1	c_rema	10.8878	10.8878	3429	3429	1	NA	NA	NA	NA	NA	NA	NA	NA	NA	NA	NA	NA	NA	NA	NA	NA	NA	NA	NA	NA	NA	NA	NA	NA	NA	NA
T22C8.1	1622	49.84666853	-0.982105699	3		c_eleg	10.5306	10.5306	2501	2501	1	c_rema	10.6633	10.6633	2199	2199	1	p_exsp	13.3469	12.0442	199	207	3	NA	NA	NA	NA	NA	NA	NA	NA	NA	NA	NA	NA	NA	NA	NA	NA	NA	NA	NA	NA	NA	NA	NA	NA	NA	NA
klp-13	1623	49.87454698	-0.982108717	5	3	c_eleg	12.6122	11.8418	2942	4157	2	c_bren	11.5714	11.3214	6271	6449	2	c_rema	12.2959	12.0663	2178	2178.5	2	c_japo	12.2551	11.86735	6960	7030	2	p_exsp	11.7551	11.7551	3854	3854	1	NA	NA	NA	NA	NA	NA	NA	NA	NA	NA	NA	NA	NA	NA
tag-96	1624	49.90242543	-0.982112064		2
F15B9.8	1625	49.93030388	-0.982178077	2	4	c_eleg	12.398	12.398	3929	3929	1	c_rema	11.8776	11.8776	10884	10884	1	NA	NA	NA	NA	NA	NA	NA	NA	NA	NA	NA	NA	NA	NA	NA	NA	NA	NA	NA	NA	NA	NA	NA	NA	NA	NA	NA	NA	NA	NA	NA	NA
nep-12	1626	49.95818233	-0.982204602	3		c_eleg	11.3265	11.3265	1663	1663	1	p_paci	11.0714	11.0714	2372	2372	1	p_exsp	12.6837	12.6837	2730	2730	1	NA	NA	NA	NA	NA	NA	NA	NA	NA	NA	NA	NA	NA	NA	NA	NA	NA	NA	NA	NA	NA	NA	NA	NA	NA	NA
ZK829.9	1627	49.98606078	-0.982265556	3		c_eleg	12.9388	12.06635	146	1142	2	c_japo	10.5408	10.5408	1192	1192	1	p_exsp	11.5714	11.5714	2111	2111	1	NA	NA	NA	NA	NA	NA	NA	NA	NA	NA	NA	NA	NA	NA	NA	NA	NA	NA	NA	NA	NA	NA	NA	NA	NA	NA
set-20	1628	50.01393922	-0.982296541	3		c_eleg	12.398	12.398	6271	6271	1	c_brig	12.5204	11.7245	1330	2343.5	2	c_bren	10.8061	10.8061	3262	3262	1	NA	NA	NA	NA	NA	NA	NA	NA	NA	NA	NA	NA	NA	NA	NA	NA	NA	NA	NA	NA	NA	NA	NA	NA	NA	NA
lact-5	1629	50.1115138	-0.982298218	1		c_eleg	12.4388	12.4388	553	553	1	NA	NA	NA	NA	NA	NA	NA	NA	NA	NA	NA	NA	NA	NA	NA	NA	NA	NA	NA	NA	NA	NA	NA	NA	NA	NA	NA	NA	NA	NA	NA	NA	NA	NA	NA	NA	NA	NA
F39F10.4	1629	50.1115138	-0.982298218	1		c_eleg	12.4388	12.4388	814	814	1	NA	NA	NA	NA	NA	NA	NA	NA	NA	NA	NA	NA	NA	NA	NA	NA	NA	NA	NA	NA	NA	NA	NA	NA	NA	NA	NA	NA	NA	NA	NA	NA	NA	NA	NA	NA	NA	NA
F18E9.1	1629	50.1115138	-0.982298218	1		c_eleg	12.4388	12.4388	1385	1385	1	NA	NA	NA	NA	NA	NA	NA	NA	NA	NA	NA	NA	NA	NA	NA	NA	NA	NA	NA	NA	NA	NA	NA	NA	NA	NA	NA	NA	NA	NA	NA	NA	NA	NA	NA	NA	NA	NA
C24H11.2	1629	50.1115138	-0.982298218	1		c_eleg	12.4388	12.4388	2315	2315	1	NA	NA	NA	NA	NA	NA	NA	NA	NA	NA	NA	NA	NA	NA	NA	NA	NA	NA	NA	NA	NA	NA	NA	NA	NA	NA	NA	NA	NA	NA	NA	NA	NA	NA	NA	NA	NA	NA
dpr-1	1629	50.1115138	-0.982298218	1		c_eleg	12.4388	12.4388	60	60	1	NA	NA	NA	NA	NA	NA	NA	NA	NA	NA	NA	NA	NA	NA	NA	NA	NA	NA	NA	NA	NA	NA	NA	NA	NA	NA	NA	NA	NA	NA	NA	NA	NA	NA	NA	NA	NA	NA
F40G12.2	1629	50.1115138	-0.982298218	1		c_eleg	12.4388	12.4388	3155	3155	1	NA	NA	NA	NA	NA	NA	NA	NA	NA	NA	NA	NA	NA	NA	NA	NA	NA	NA	NA	NA	NA	NA	NA	NA	NA	NA	NA	NA	NA	NA	NA	NA	NA	NA	NA	NA	NA	NA
T02E9.5	1630	50.20908837	-0.982311248	3		c_eleg	12.398	12.398	4314	4314	1	c_bren	11.4898	11.4898	9992	9992	1	c_rema	11.8776	11.4694	1002	5125.5	2	NA	NA	NA	NA	NA	NA	NA	NA	NA	NA	NA	NA	NA	NA	NA	NA	NA	NA	NA	NA	NA	NA	NA	NA	NA	NA
T01E8.1	1631	50.23696682	-0.982324779	2		c_eleg	11.8776	11.8776	5006	5006	1	c_bren	12.5204	12.27893333	1652	3192	3	NA	NA	NA	NA	NA	NA	NA	NA	NA	NA	NA	NA	NA	NA	NA	NA	NA	NA	NA	NA	NA	NA	NA	NA	NA	NA	NA	NA	NA	NA	NA	NA
F58H1.5	1632	50.26484527	-0.982347037		3
egl-47	1633	50.29272372	-0.982408189		4
chaf-1	1634	50.32060217	-0.982408848	3		c_eleg	11.3163	11.3163	656	782.75	4	c_bren	11.5714	11.2296	5367	8332.5	2	c_rema	12.6122	12.6122	1098	1098	1	NA	NA	NA	NA	NA	NA	NA	NA	NA	NA	NA	NA	NA	NA	NA	NA	NA	NA	NA	NA	NA	NA	NA	NA	NA	NA
atgp-1	1635	50.34848062	-0.982451555	2		c_eleg	11.8367	11.8367	2093	2093	1	c_rema	12.398	12.398	2531	2531	1	NA	NA	NA	NA	NA	NA	NA	NA	NA	NA	NA	NA	NA	NA	NA	NA	NA	NA	NA	NA	NA	NA	NA	NA	NA	NA	NA	NA	NA	NA	NA	NA
unc-120	1636	50.37635907	-0.982452245	3		c_eleg	11.3163	10.92345	4560	5005	2	c_brig	10.6633	10.6633	2860	2860	1	c_rema	12.6837	12.6837	6782	6782	1	NA	NA	NA	NA	NA	NA	NA	NA	NA	NA	NA	NA	NA	NA	NA	NA	NA	NA	NA	NA	NA	NA	NA	NA	NA	NA
Y50C1A.2	1637	50.40423752	-0.982497104	3		c_eleg	11.7449	11.61735	208	208.5	2	c_rema	12.5204	12.5204	4482	4482	1	a_lumb	11.4898	11.4898	4393	4393	1	NA	NA	NA	NA	NA	NA	NA	NA	NA	NA	NA	NA	NA	NA	NA	NA	NA	NA	NA	NA	NA	NA	NA	NA	NA	NA
glo-4	1638	50.43211597	-0.982508754	2		c_eleg	10.6633	10.6633	28	28	1	p_exsp	12.8061	12.62245	1448	1448.5	2	NA	NA	NA	NA	NA	NA	NA	NA	NA	NA	NA	NA	NA	NA	NA	NA	NA	NA	NA	NA	NA	NA	NA	NA	NA	NA	NA	NA	NA	NA	NA	NA
kvs-3	1639	50.45999442	-0.982540599	4		c_eleg	11.1531	11.02555	212	3285.5	2	c_rema	12.6837	11.915825	6834	10327	4	c_japo	11.7143	11.7143	1116	1116	1	a_lumb	12.4388	12.4388	13668	13668	1	NA	NA	NA	NA	NA	NA	NA	NA	NA	NA	NA	NA	NA	NA	NA	NA	NA	NA	NA	NA
kcnl-4	1640	50.48787287	-0.982544027		3
ZK228.10	1641	50.51575132	-0.982560404	1		c_eleg	12.398	12.398	9193	9235	2	NA	NA	NA	NA	NA	NA	NA	NA	NA	NA	NA	NA	NA	NA	NA	NA	NA	NA	NA	NA	NA	NA	NA	NA	NA	NA	NA	NA	NA	NA	NA	NA	NA	NA	NA	NA	NA	NA
tin-9.1	1642	50.79453582	-0.982563232	1		c_eleg	12.398	12.398	893	893	1	NA	NA	NA	NA	NA	NA	NA	NA	NA	NA	NA	NA	NA	NA	NA	NA	NA	NA	NA	NA	NA	NA	NA	NA	NA	NA	NA	NA	NA	NA	NA	NA	NA	NA	NA	NA	NA	NA
Y59A8B.19	1642	50.79453582	-0.982563232	1		c_eleg	12.398	12.398	922	922	1	NA	NA	NA	NA	NA	NA	NA	NA	NA	NA	NA	NA	NA	NA	NA	NA	NA	NA	NA	NA	NA	NA	NA	NA	NA	NA	NA	NA	NA	NA	NA	NA	NA	NA	NA	NA	NA	NA
F52E1.5	1642	50.79453582	-0.982563232	1		c_eleg	12.398	12.398	336	336	1	NA	NA	NA	NA	NA	NA	NA	NA	NA	NA	NA	NA	NA	NA	NA	NA	NA	NA	NA	NA	NA	NA	NA	NA	NA	NA	NA	NA	NA	NA	NA	NA	NA	NA	NA	NA	NA	NA
C36C9.5	1642	50.79453582	-0.982563232	1		c_eleg	12.398	12.398	982	982	1	NA	NA	NA	NA	NA	NA	NA	NA	NA	NA	NA	NA	NA	NA	NA	NA	NA	NA	NA	NA	NA	NA	NA	NA	NA	NA	NA	NA	NA	NA	NA	NA	NA	NA	NA	NA	NA	NA
srj-21	1642	50.79453582	-0.982563232	1		c_eleg	12.398	12.398	1245	1245	1	NA	NA	NA	NA	NA	NA	NA	NA	NA	NA	NA	NA	NA	NA	NA	NA	NA	NA	NA	NA	NA	NA	NA	NA	NA	NA	NA	NA	NA	NA	NA	NA	NA	NA	NA	NA	NA	NA
miro-1	1642	50.79453582	-0.982563232	1		c_eleg	12.398	12.398	7374	7374	1	NA	NA	NA	NA	NA	NA	NA	NA	NA	NA	NA	NA	NA	NA	NA	NA	NA	NA	NA	NA	NA	NA	NA	NA	NA	NA	NA	NA	NA	NA	NA	NA	NA	NA	NA	NA	NA	NA
fbxa-128	1642	50.79453582	-0.982563232	1		c_eleg	12.398	12.398	205	205	1	NA	NA	NA	NA	NA	NA	NA	NA	NA	NA	NA	NA	NA	NA	NA	NA	NA	NA	NA	NA	NA	NA	NA	NA	NA	NA	NA	NA	NA	NA	NA	NA	NA	NA	NA	NA	NA	NA
F57G8.7	1642	50.79453582	-0.982563232	1		c_eleg	12.398	12.398	2833	2833	1	NA	NA	NA	NA	NA	NA	NA	NA	NA	NA	NA	NA	NA	NA	NA	NA	NA	NA	NA	NA	NA	NA	NA	NA	NA	NA	NA	NA	NA	NA	NA	NA	NA	NA	NA	NA	NA	NA
W01C8.1	1642	50.79453582	-0.982563232	1		c_eleg	12.398	12.398	1380	1380	1	NA	NA	NA	NA	NA	NA	NA	NA	NA	NA	NA	NA	NA	NA	NA	NA	NA	NA	NA	NA	NA	NA	NA	NA	NA	NA	NA	NA	NA	NA	NA	NA	NA	NA	NA	NA	NA	NA
F59A6.2	1642	50.79453582	-0.982563232	1		c_eleg	12.398	12.398	651	651	1	NA	NA	NA	NA	NA	NA	NA	NA	NA	NA	NA	NA	NA	NA	NA	NA	NA	NA	NA	NA	NA	NA	NA	NA	NA	NA	NA	NA	NA	NA	NA	NA	NA	NA	NA	NA	NA	NA
K08F11.1	1642	50.79453582	-0.982563232	1		c_eleg	12.398	12.398	1674	1674	1	NA	NA	NA	NA	NA	NA	NA	NA	NA	NA	NA	NA	NA	NA	NA	NA	NA	NA	NA	NA	NA	NA	NA	NA	NA	NA	NA	NA	NA	NA	NA	NA	NA	NA	NA	NA	NA	NA
src-2	1642	50.79453582	-0.982563232	1		c_eleg	12.398	12.398	1754	1754	1	NA	NA	NA	NA	NA	NA	NA	NA	NA	NA	NA	NA	NA	NA	NA	NA	NA	NA	NA	NA	NA	NA	NA	NA	NA	NA	NA	NA	NA	NA	NA	NA	NA	NA	NA	NA	NA	NA
nkcc-1	1642	50.79453582	-0.982563232	1		c_eleg	12.398	12.398	5525	5525	1	NA	NA	NA	NA	NA	NA	NA	NA	NA	NA	NA	NA	NA	NA	NA	NA	NA	NA	NA	NA	NA	NA	NA	NA	NA	NA	NA	NA	NA	NA	NA	NA	NA	NA	NA	NA	NA	NA
scrm-2	1642	50.79453582	-0.982563232	1		c_eleg	12.398	12.398	628	628	1	NA	NA	NA	NA	NA	NA	NA	NA	NA	NA	NA	NA	NA	NA	NA	NA	NA	NA	NA	NA	NA	NA	NA	NA	NA	NA	NA	NA	NA	NA	NA	NA	NA	NA	NA	NA	NA	NA
F59A6.12	1642	50.79453582	-0.982563232	1		c_eleg	12.398	12.398	1963	1963	1	NA	NA	NA	NA	NA	NA	NA	NA	NA	NA	NA	NA	NA	NA	NA	NA	NA	NA	NA	NA	NA	NA	NA	NA	NA	NA	NA	NA	NA	NA	NA	NA	NA	NA	NA	NA	NA	NA
srj-22	1642	50.79453582	-0.982563232	1		c_eleg	12.398	12.398	428	428	1	NA	NA	NA	NA	NA	NA	NA	NA	NA	NA	NA	NA	NA	NA	NA	NA	NA	NA	NA	NA	NA	NA	NA	NA	NA	NA	NA	NA	NA	NA	NA	NA	NA	NA	NA	NA	NA	NA
ins-32	1642	50.79453582	-0.982563232	1		c_eleg	12.398	12.398	1610	1610	1	NA	NA	NA	NA	NA	NA	NA	NA	NA	NA	NA	NA	NA	NA	NA	NA	NA	NA	NA	NA	NA	NA	NA	NA	NA	NA	NA	NA	NA	NA	NA	NA	NA	NA	NA	NA	NA	NA
nhr-105	1642	50.79453582	-0.982563232	1		c_eleg	12.398	12.398	4452	4452	1	NA	NA	NA	NA	NA	NA	NA	NA	NA	NA	NA	NA	NA	NA	NA	NA	NA	NA	NA	NA	NA	NA	NA	NA	NA	NA	NA	NA	NA	NA	NA	NA	NA	NA	NA	NA	NA	NA
F22G12.4	1642	50.79453582	-0.982563232	1		c_eleg	12.398	12.398	679	679	1	NA	NA	NA	NA	NA	NA	NA	NA	NA	NA	NA	NA	NA	NA	NA	NA	NA	NA	NA	NA	NA	NA	NA	NA	NA	NA	NA	NA	NA	NA	NA	NA	NA	NA	NA	NA	NA	NA
pqn-59	1643	51.07332032	-0.982576361		2
Y22D7AL.4	1644	51.115138	-0.982583479		1
srab-17	1644	51.115138	-0.982583479		1
tyra-2	1645	51.15695567	-0.982598635	6		c_eleg	10.8878	10.8878	2135	2135	1	c_brig	10.9286	10.9286	8766	8766	1	c_rema	11.5714	11.5714	7054	7054	1	c_japo	11.4796	11.4796	6786	6786	1	p_paci	12.2551	12.2551	962	962	1	a_lumb	11.3469	11.12245	18918	21929.5	2	NA	NA	NA	NA	NA	NA	NA	NA
aakg-4	1646	51.18483412	-0.98265803	3		c_eleg	12.6122	11.5561	10061	12770.5	2	c_bren	11.1735	11.1735	261	261	1	p_exsp	11.4694	11.4694	1334	2884	51	NA	NA	NA	NA	NA	NA	NA	NA	NA	NA	NA	NA	NA	NA	NA	NA	NA	NA	NA	NA	NA	NA	NA	NA	NA	NA
aak-1	1647	51.21271257	-0.982682513	2		c_eleg	11.7143	11.7143	1134	1134	1	c_brig	12.4388	12.4388	149	149	1	NA	NA	NA	NA	NA	NA	NA	NA	NA	NA	NA	NA	NA	NA	NA	NA	NA	NA	NA	NA	NA	NA	NA	NA	NA	NA	NA	NA	NA	NA	NA	NA
C25G6.1	1648	51.24059102	-0.982685748	2		c_eleg	10.898	10.85205	5301	9893.5	2	c_rema	12.6837	12.6837	1693	1693	1	NA	NA	NA	NA	NA	NA	NA	NA	NA	NA	NA	NA	NA	NA	NA	NA	NA	NA	NA	NA	NA	NA	NA	NA	NA	NA	NA	NA	NA	NA	NA	NA
W03F11.5	1649	51.26846947	-0.9826919	2		c_eleg	10.8878	10.8878	2638	2678	2	c_rema	12.6837	12.6837	722	722	1	NA	NA	NA	NA	NA	NA	NA	NA	NA	NA	NA	NA	NA	NA	NA	NA	NA	NA	NA	NA	NA	NA	NA	NA	NA	NA	NA	NA	NA	NA	NA	NA
glo-1	1650	51.29634792	-0.982696785	4		c_eleg	12.5204	12.5204	1757	1757	1	c_japo	11.5816	11.5816	2736	2736	1	p_exsp	11.4898	11.4898	2643	2643	1	a_lumb	11.5714	11.5306	1629	2706.5	2	NA	NA	NA	NA	NA	NA	NA	NA	NA	NA	NA	NA	NA	NA	NA	NA	NA	NA	NA	NA
T10B5.10	1651	51.32422637	-0.982732703	2		c_eleg	12.6837	12.6837	5457	5457	1	c_bren	10.6429	10.6429	9722	9722	1	NA	NA	NA	NA	NA	NA	NA	NA	NA	NA	NA	NA	NA	NA	NA	NA	NA	NA	NA	NA	NA	NA	NA	NA	NA	NA	NA	NA	NA	NA	NA	NA
F28H6.4	1652	51.35210482	-0.982741462	2		c_eleg	12.6837	12.6837	1313	1313	1	c_bren	10.6633	10.6633	735	735	1	NA	NA	NA	NA	NA	NA	NA	NA	NA	NA	NA	NA	NA	NA	NA	NA	NA	NA	NA	NA	NA	NA	NA	NA	NA	NA	NA	NA	NA	NA	NA	NA
M04F3.5	1653	51.37998327	-0.982758236		1
W07G1.1	1654	51.40786172	-0.982778663	2	1	c_eleg	12.4388	11.4388	2935	2936	3	p_exsp	12.8061	12.62245	3438	3438.5	2	NA	NA	NA	NA	NA	NA	NA	NA	NA	NA	NA	NA	NA	NA	NA	NA	NA	NA	NA	NA	NA	NA	NA	NA	NA	NA	NA	NA	NA	NA	NA	NA
Y77E11A.16	1655	51.43574017	-0.982811778	6	3	c_eleg	10.7755	10.7755	4505	4505	1	c_brig	11.8367	11.4413	2825	4479	4	c_rema	12.2551	12.2551	5530	5530	1	c_japo	10.8061	10.8061	2379	2379	1	p_paci	11.6122	11.6122	200	200	1	a_lumb	11.4694	11.4694	5145	5145	1	NA	NA	NA	NA	NA	NA	NA	NA
Y73E7A.2	1656	51.46361862	-0.98281961	3		c_eleg	11.8571	11.8571	3244	3244	1	c_brig	12.5408	12.5408	889	889	1	p_exsp	10.9286	10.9286	2178	2178	1	NA	NA	NA	NA	NA	NA	NA	NA	NA	NA	NA	NA	NA	NA	NA	NA	NA	NA	NA	NA	NA	NA	NA	NA	NA	NA
glb-32	1657	51.49149707	-0.982829171	4		c_eleg	12.1224	11.5051	2005	2646	2	c_bren	12.1224	11.98975	1440	1854	2	c_rema	12.1224	11.4898	1473	2896	3	c_japo	11.7143	11.7143	2893	2893	1	NA	NA	NA	NA	NA	NA	NA	NA	NA	NA	NA	NA	NA	NA	NA	NA	NA	NA	NA	NA
K10F12.7	1658	51.51937552	-0.982831628	1		c_eleg	12.8061	11.624975	906	3338.5	4	NA	NA	NA	NA	NA	NA	NA	NA	NA	NA	NA	NA	NA	NA	NA	NA	NA	NA	NA	NA	NA	NA	NA	NA	NA	NA	NA	NA	NA	NA	NA	NA	NA	NA	NA	NA	NA	NA
srx-80	1659	51.54725397	-0.982892626	2		c_eleg	11.8776	11.4847	236	399	4	c_japo	12.398	12.398	998	998	1	NA	NA	NA	NA	NA	NA	NA	NA	NA	NA	NA	NA	NA	NA	NA	NA	NA	NA	NA	NA	NA	NA	NA	NA	NA	NA	NA	NA	NA	NA	NA	NA
C08E8.6	1660	51.57513242	-0.98290251	2		c_eleg	11.8367	11.8367	202	202	1	c_bren	12.8061	11.7959	6759	7735	2	NA	NA	NA	NA	NA	NA	NA	NA	NA	NA	NA	NA	NA	NA	NA	NA	NA	NA	NA	NA	NA	NA	NA	NA	NA	NA	NA	NA	NA	NA	NA	NA
ZC21.6	1661	51.6169501	-0.982903162	3		c_eleg	12.2551	11.5306	78	2600	2	c_brig	11.4898	11.4898	5225	5225	1	c_rema	12.398	11.60205	719	2334	2	NA	NA	NA	NA	NA	NA	NA	NA	NA	NA	NA	NA	NA	NA	NA	NA	NA	NA	NA	NA	NA	NA	NA	NA	NA	NA
C02D5.4	1661	51.6169501	-0.982903162	3		c_eleg	12.2551	11.5306	1818	4340	2	c_brig	11.4898	11.4898	2427	2427	1	c_rema	12.398	11.60205	1847	3462	2	NA	NA	NA	NA	NA	NA	NA	NA	NA	NA	NA	NA	NA	NA	NA	NA	NA	NA	NA	NA	NA	NA	NA	NA	NA	NA
fubp-3.2	1662	51.65876777	-0.982924171	2		c_eleg	11.6327	11.6327	381	381	1	p_exsp	12.8061	12.09183333	7317	10741	3	NA	NA	NA	NA	NA	NA	NA	NA	NA	NA	NA	NA	NA	NA	NA	NA	NA	NA	NA	NA	NA	NA	NA	NA	NA	NA	NA	NA	NA	NA	NA	NA
cla-1	1663	51.68664622	-0.982930168		1
bigr-1	1664	51.71452467	-0.982930991		2
sptf-1	1665	51.74240312	-0.982945092		5
T05C12.8	1666	51.77028157	-0.982965784		4
tbx-9	1667	51.79816002	-0.98296877	2		c_eleg	11.1531	11.1531	4988	4988	1	c_brig	12.6122	12.6122	1858	1858	1	NA	NA	NA	NA	NA	NA	NA	NA	NA	NA	NA	NA	NA	NA	NA	NA	NA	NA	NA	NA	NA	NA	NA	NA	NA	NA	NA	NA	NA	NA	NA	NA
srg-21	1668	51.82603847	-0.982971891		1
C01G12.16	1669	51.85391692	-0.98299664	2		c_eleg	12.5204	12.4796	2368	2368.5	2	c_rema	11.4898	11.4898	8355	8355	1	NA	NA	NA	NA	NA	NA	NA	NA	NA	NA	NA	NA	NA	NA	NA	NA	NA	NA	NA	NA	NA	NA	NA	NA	NA	NA	NA	NA	NA	NA	NA	NA
immt-1	1670	51.88179537	-0.983058993	5		c_eleg	11.8673	11.8673	1642	1642	1	c_bren	11.8673	11.8673	986	986	1	c_rema	11.8673	11.8673	789	789	1	c_japo	11.8673	11.8673	1602	1602	1	a_lumb	10.6633	10.6633	1980	1980	1	NA	NA	NA	NA	NA	NA	NA	NA	NA	NA	NA	NA	NA	NA
nhr-112	1671	51.90967382	-0.983062483	3		c_eleg	11.1735	11.1735	165	165	1	c_brig	13.4898	11.9898	3004	3094.333333	3	c_bren	10.6633	10.6633	170	170	1	NA	NA	NA	NA	NA	NA	NA	NA	NA	NA	NA	NA	NA	NA	NA	NA	NA	NA	NA	NA	NA	NA	NA	NA	NA	NA
Y71G12B.31	1672	51.93755227	-0.983071023		2
ZK1010.4	1673	51.96543072	-0.983083078		1
lin-31	1674	51.99330917	-0.983093475	4		c_eleg	10.949	10.949	1916	1916	1	c_brig	11.8367	11.8367	240	240	1	c_rema	12.6837	12.6837	4377	4377	1	c_japo	11.1939	11.1939	1108	1108	1	NA	NA	NA	NA	NA	NA	NA	NA	NA	NA	NA	NA	NA	NA	NA	NA	NA	NA	NA	NA
R02D3.4	1675	52.02118762	-0.983098645		3
C34B2.11	1676	52.04906607	-0.983099303		2
Y54G2A.50	1677	52.07694452	-0.983112971	1		c_eleg	12.6122	11.90305	3894	5562.5	2	NA	NA	NA	NA	NA	NA	NA	NA	NA	NA	NA	NA	NA	NA	NA	NA	NA	NA	NA	NA	NA	NA	NA	NA	NA	NA	NA	NA	NA	NA	NA	NA	NA	NA	NA	NA	NA	NA
lin-49	1678	52.10482297	-0.983121761	4		c_eleg	12.8061	12.0765	601	602	2	c_brig	11.0612	11.0612	2157	2157	1	p_exsp	11.5714	11.5714	589	589	1	a_lumb	11.7245	11.7245	1740	1740	1	NA	NA	NA	NA	NA	NA	NA	NA	NA	NA	NA	NA	NA	NA	NA	NA	NA	NA	NA	NA
pmp-3	1679	52.13270142	-0.983121964		5
srw-61	1680	52.20239755	-0.983124554	1		c_eleg	12.3061	12.3061	1258	1258	1	NA	NA	NA	NA	NA	NA	NA	NA	NA	NA	NA	NA	NA	NA	NA	NA	NA	NA	NA	NA	NA	NA	NA	NA	NA	NA	NA	NA	NA	NA	NA	NA	NA	NA	NA	NA	NA	NA
ttr-24	1680	52.20239755	-0.983124554	1		c_eleg	12.3061	12.3061	52	52	1	NA	NA	NA	NA	NA	NA	NA	NA	NA	NA	NA	NA	NA	NA	NA	NA	NA	NA	NA	NA	NA	NA	NA	NA	NA	NA	NA	NA	NA	NA	NA	NA	NA	NA	NA	NA	NA	NA
F38C2.1	1680	52.20239755	-0.983124554	1		c_eleg	12.3061	12.3061	7511	7511	1	NA	NA	NA	NA	NA	NA	NA	NA	NA	NA	NA	NA	NA	NA	NA	NA	NA	NA	NA	NA	NA	NA	NA	NA	NA	NA	NA	NA	NA	NA	NA	NA	NA	NA	NA	NA	NA	NA
ttr-25	1680	52.20239755	-0.983124554	1		c_eleg	12.3061	12.3061	12	12	1	NA	NA	NA	NA	NA	NA	NA	NA	NA	NA	NA	NA	NA	NA	NA	NA	NA	NA	NA	NA	NA	NA	NA	NA	NA	NA	NA	NA	NA	NA	NA	NA	NA	NA	NA	NA	NA	NA
T02E9.6	1681	52.27209367	-0.983136817	2		c_eleg	12.398	12.398	3619	3619	1	c_rema	11.8776	11.4694	983	5106.5	2	NA	NA	NA	NA	NA	NA	NA	NA	NA	NA	NA	NA	NA	NA	NA	NA	NA	NA	NA	NA	NA	NA	NA	NA	NA	NA	NA	NA	NA	NA	NA	NA
C34F6.10	1682	52.29997212	-0.983138876	2		c_eleg	10.5204	10.5204	608	608	1	p_exsp	13.2041	11.88776667	1733	5059	3	NA	NA	NA	NA	NA	NA	NA	NA	NA	NA	NA	NA	NA	NA	NA	NA	NA	NA	NA	NA	NA	NA	NA	NA	NA	NA	NA	NA	NA	NA	NA	NA
pkc-2	1683	52.32785057	-0.983141861		4
E04D5.5	1684	52.35572902	-0.983159754	2		c_eleg	10.8878	10.6871	3574	6529	3	c_japo	12.6122	12.6122	10195	10195	1	NA	NA	NA	NA	NA	NA	NA	NA	NA	NA	NA	NA	NA	NA	NA	NA	NA	NA	NA	NA	NA	NA	NA	NA	NA	NA	NA	NA	NA	NA	NA	NA
src-1	1685	52.38360747	-0.983164758	3		c_eleg	10.898	10.898	6525	6525	1	c_brig	10.8061	10.8061	1887	1887	1	p_paci	12.6837	12.6837	433	433	1	NA	NA	NA	NA	NA	NA	NA	NA	NA	NA	NA	NA	NA	NA	NA	NA	NA	NA	NA	NA	NA	NA	NA	NA	NA	NA
srt-48	1686	52.41148592	-0.983165865	1		c_eleg	12.6837	11.7296	3351	3798	2	NA	NA	NA	NA	NA	NA	NA	NA	NA	NA	NA	NA	NA	NA	NA	NA	NA	NA	NA	NA	NA	NA	NA	NA	NA	NA	NA	NA	NA	NA	NA	NA	NA	NA	NA	NA	NA	NA
srab-11	1687	52.43936437	-0.983178136	2		c_eleg	11.5714	11.5714	3008	3008	1	c_brig	12.4388	12.4388	2917	2917	1	NA	NA	NA	NA	NA	NA	NA	NA	NA	NA	NA	NA	NA	NA	NA	NA	NA	NA	NA	NA	NA	NA	NA	NA	NA	NA	NA	NA	NA	NA	NA	NA
nprt-1	1688	52.46724282	-0.983179545		2
C30B5.7	1689	52.49512127	-0.983180852	3		c_eleg	11.1735	11.1735	3298	3298	1	c_rema	13.0816	12.13775	2039	2641	2	c_japo	11.5714	11.5714	3470	3470	1	NA	NA	NA	NA	NA	NA	NA	NA	NA	NA	NA	NA	NA	NA	NA	NA	NA	NA	NA	NA	NA	NA	NA	NA	NA	NA
lgc-31	1690	52.52299972	-0.983181033	3		c_eleg	12.1224	11.5	3510	4263.666667	3	c_rema	12.1224	12.1224	4719	4719	1	p_exsp	11.8673	11.3367	244	1293.5	2	NA	NA	NA	NA	NA	NA	NA	NA	NA	NA	NA	NA	NA	NA	NA	NA	NA	NA	NA	NA	NA	NA	NA	NA	NA	NA
Y87G2A.25	1691	52.59269585	-0.983183902	1		c_eleg	12.2959	12.2959	326	326	1	NA	NA	NA	NA	NA	NA	NA	NA	NA	NA	NA	NA	NA	NA	NA	NA	NA	NA	NA	NA	NA	NA	NA	NA	NA	NA	NA	NA	NA	NA	NA	NA	NA	NA	NA	NA	NA	NA
hlh-33	1691	52.59269585	-0.983183902	1		c_eleg	12.2959	12.2959	1952	1952	1	NA	NA	NA	NA	NA	NA	NA	NA	NA	NA	NA	NA	NA	NA	NA	NA	NA	NA	NA	NA	NA	NA	NA	NA	NA	NA	NA	NA	NA	NA	NA	NA	NA	NA	NA	NA	NA	NA
K09E4.3	1691	52.59269585	-0.983183902	1		c_eleg	12.2959	12.2959	327	327	1	NA	NA	NA	NA	NA	NA	NA	NA	NA	NA	NA	NA	NA	NA	NA	NA	NA	NA	NA	NA	NA	NA	NA	NA	NA	NA	NA	NA	NA	NA	NA	NA	NA	NA	NA	NA	NA	NA
C54E4.1	1691	52.59269585	-0.983183902	1		c_eleg	12.2959	12.2959	4437	4437	1	NA	NA	NA	NA	NA	NA	NA	NA	NA	NA	NA	NA	NA	NA	NA	NA	NA	NA	NA	NA	NA	NA	NA	NA	NA	NA	NA	NA	NA	NA	NA	NA	NA	NA	NA	NA	NA	NA
T12A2.1	1692	52.66239197	-0.983219094		3
col-186	1693	52.69027042	-0.983227493		2
C15H7.4	1694	52.71814887	-0.983244377	2		c_eleg	11.3469	11.3469	6703	6703	1	c_rema	12.5204	12.5204	1041	1041	1	NA	NA	NA	NA	NA	NA	NA	NA	NA	NA	NA	NA	NA	NA	NA	NA	NA	NA	NA	NA	NA	NA	NA	NA	NA	NA	NA	NA	NA	NA	NA	NA
abt-2	1695	52.74602732	-0.983249762	3	1	c_eleg	10.949	10.949	3403	3403	1	c_brig	11.4898	11.4898	5548	5548	1	c_rema	13.0816	13.0816	1455	1455	1	NA	NA	NA	NA	NA	NA	NA	NA	NA	NA	NA	NA	NA	NA	NA	NA	NA	NA	NA	NA	NA	NA	NA	NA	NA	NA
F59B10.6	1696	52.77390577	-0.983266851	2		c_eleg	10.898	10.898	3293	3293	1	c_brig	13.1735	11.9456	5025	5103.333333	3	NA	NA	NA	NA	NA	NA	NA	NA	NA	NA	NA	NA	NA	NA	NA	NA	NA	NA	NA	NA	NA	NA	NA	NA	NA	NA	NA	NA	NA	NA	NA	NA
C03C11.1	1697	52.80178422	-0.983272157	3		c_eleg	11.4898	11.4898	2987	2987	1	c_bren	12.6122	11.534	816	14136.66667	3	p_paci	12.0102	12.0102	6562	6562	1	NA	NA	NA	NA	NA	NA	NA	NA	NA	NA	NA	NA	NA	NA	NA	NA	NA	NA	NA	NA	NA	NA	NA	NA	NA	NA
egl-30	1698	52.82966267	-0.983287792		2
K10B3.1	1699	52.85754112	-0.983313863	2		c_eleg	12.2551	12.2551	5273	5822	2	c_bren	11.8367	11.8367	6114	6114	1	NA	NA	NA	NA	NA	NA	NA	NA	NA	NA	NA	NA	NA	NA	NA	NA	NA	NA	NA	NA	NA	NA	NA	NA	NA	NA	NA	NA	NA	NA	NA	NA
cyp-34A10	1700	52.91329802	-0.983358498	1		c_eleg	12.2653	12.2653	976	976	1	NA	NA	NA	NA	NA	NA	NA	NA	NA	NA	NA	NA	NA	NA	NA	NA	NA	NA	NA	NA	NA	NA	NA	NA	NA	NA	NA	NA	NA	NA	NA	NA	NA	NA	NA	NA	NA	NA
F33D4.6	1700	52.91329802	-0.983358498	1		c_eleg	12.2653	12.2653	199	199	1	NA	NA	NA	NA	NA	NA	NA	NA	NA	NA	NA	NA	NA	NA	NA	NA	NA	NA	NA	NA	NA	NA	NA	NA	NA	NA	NA	NA	NA	NA	NA	NA	NA	NA	NA	NA	NA	NA
T24D5.1	1700	52.91329802	-0.983358498	1		c_eleg	12.2653	12.2653	9320	9320	1	NA	NA	NA	NA	NA	NA	NA	NA	NA	NA	NA	NA	NA	NA	NA	NA	NA	NA	NA	NA	NA	NA	NA	NA	NA	NA	NA	NA	NA	NA	NA	NA	NA	NA	NA	NA	NA	NA
pqn-21	1701	52.96905492	-0.98337297		1
gpb-1	1702	52.99693337	-0.983376181	3	6	c_eleg	10.9286	10.9286	6279	6279	1	c_japo	11.8571	11.8571	1785	1785	1	p_exsp	11.7551	11.2092	2407	2503	2	NA	NA	NA	NA	NA	NA	NA	NA	NA	NA	NA	NA	NA	NA	NA	NA	NA	NA	NA	NA	NA	NA	NA	NA	NA	NA
ZC581.10	1703	53.02481182	-0.983395908	1		c_eleg	12.6122	11.75	518	1231.5	2	NA	NA	NA	NA	NA	NA	NA	NA	NA	NA	NA	NA	NA	NA	NA	NA	NA	NA	NA	NA	NA	NA	NA	NA	NA	NA	NA	NA	NA	NA	NA	NA	NA	NA	NA	NA	NA	NA
F09A5.3	1704	53.05269027	-0.983400589		2
F01E11.17	1705	53.08056872	-0.983403348	3		c_eleg	11.4592	11.11735	884	3312.5	2	c_bren	12.5204	11.7687	2111	6498.666667	3	c_japo	12.4388	11.30615	171	7402.25	4	NA	NA	NA	NA	NA	NA	NA	NA	NA	NA	NA	NA	NA	NA	NA	NA	NA	NA	NA	NA	NA	NA	NA	NA	NA	NA
ZC239.17	1706	53.16420407	-0.983412842	1		c_eleg	12.2551	12.2551	899	1735.5	2	NA	NA	NA	NA	NA	NA	NA	NA	NA	NA	NA	NA	NA	NA	NA	NA	NA	NA	NA	NA	NA	NA	NA	NA	NA	NA	NA	NA	NA	NA	NA	NA	NA	NA	NA	NA	NA	NA
Y66D12A.1	1706	53.16420407	-0.983412842	1		c_eleg	12.2551	12.2551	881	1717.5	2	NA	NA	NA	NA	NA	NA	NA	NA	NA	NA	NA	NA	NA	NA	NA	NA	NA	NA	NA	NA	NA	NA	NA	NA	NA	NA	NA	NA	NA	NA	NA	NA	NA	NA	NA	NA	NA	NA
gmeb-1	1706	53.16420407	-0.983412842	1		c_eleg	12.2551	12.2551	1508	2344.5	2	NA	NA	NA	NA	NA	NA	NA	NA	NA	NA	NA	NA	NA	NA	NA	NA	NA	NA	NA	NA	NA	NA	NA	NA	NA	NA	NA	NA	NA	NA	NA	NA	NA	NA	NA	NA	NA	NA
T02G5.15	1706	53.16420407	-0.983412842	1		c_eleg	12.2551	12.2551	6398	7234.5	2	NA	NA	NA	NA	NA	NA	NA	NA	NA	NA	NA	NA	NA	NA	NA	NA	NA	NA	NA	NA	NA	NA	NA	NA	NA	NA	NA	NA	NA	NA	NA	NA	NA	NA	NA	NA	NA	NA
C28F5.1	1706	53.16420407	-0.983412842	1		c_eleg	12.2551	12.2551	1047	1883.5	2	NA	NA	NA	NA	NA	NA	NA	NA	NA	NA	NA	NA	NA	NA	NA	NA	NA	NA	NA	NA	NA	NA	NA	NA	NA	NA	NA	NA	NA	NA	NA	NA	NA	NA	NA	NA	NA	NA
math-31	1707	53.40117089	-0.98341556	1		c_eleg	12.2551	12.2551	3340	3340	1	NA	NA	NA	NA	NA	NA	NA	NA	NA	NA	NA	NA	NA	NA	NA	NA	NA	NA	NA	NA	NA	NA	NA	NA	NA	NA	NA	NA	NA	NA	NA	NA	NA	NA	NA	NA	NA	NA
Y61A9LA.12	1707	53.40117089	-0.98341556	1		c_eleg	12.2551	12.2551	1897	1897	1	NA	NA	NA	NA	NA	NA	NA	NA	NA	NA	NA	NA	NA	NA	NA	NA	NA	NA	NA	NA	NA	NA	NA	NA	NA	NA	NA	NA	NA	NA	NA	NA	NA	NA	NA	NA	NA	NA
Y18D10A.4	1707	53.40117089	-0.98341556	1		c_eleg	12.2551	12.2551	105	105	1	NA	NA	NA	NA	NA	NA	NA	NA	NA	NA	NA	NA	NA	NA	NA	NA	NA	NA	NA	NA	NA	NA	NA	NA	NA	NA	NA	NA	NA	NA	NA	NA	NA	NA	NA	NA	NA	NA
F48G7.10	1707	53.40117089	-0.98341556	1		c_eleg	12.2551	12.2551	885	885	1	NA	NA	NA	NA	NA	NA	NA	NA	NA	NA	NA	NA	NA	NA	NA	NA	NA	NA	NA	NA	NA	NA	NA	NA	NA	NA	NA	NA	NA	NA	NA	NA	NA	NA	NA	NA	NA	NA
F55G7.1	1707	53.40117089	-0.98341556	1		c_eleg	12.2551	12.2551	494	494	1	NA	NA	NA	NA	NA	NA	NA	NA	NA	NA	NA	NA	NA	NA	NA	NA	NA	NA	NA	NA	NA	NA	NA	NA	NA	NA	NA	NA	NA	NA	NA	NA	NA	NA	NA	NA	NA	NA
K12H6.7	1707	53.40117089	-0.98341556	1		c_eleg	12.2551	12.2551	254	254	1	NA	NA	NA	NA	NA	NA	NA	NA	NA	NA	NA	NA	NA	NA	NA	NA	NA	NA	NA	NA	NA	NA	NA	NA	NA	NA	NA	NA	NA	NA	NA	NA	NA	NA	NA	NA	NA	NA
pals-31	1707	53.40117089	-0.98341556	1		c_eleg	12.2551	12.2551	802	802	1	NA	NA	NA	NA	NA	NA	NA	NA	NA	NA	NA	NA	NA	NA	NA	NA	NA	NA	NA	NA	NA	NA	NA	NA	NA	NA	NA	NA	NA	NA	NA	NA	NA	NA	NA	NA	NA	NA
deps-1	1707	53.40117089	-0.98341556	1		c_eleg	12.2551	12.2551	89	89	1	NA	NA	NA	NA	NA	NA	NA	NA	NA	NA	NA	NA	NA	NA	NA	NA	NA	NA	NA	NA	NA	NA	NA	NA	NA	NA	NA	NA	NA	NA	NA	NA	NA	NA	NA	NA	NA	NA
sos-1	1707	53.40117089	-0.98341556	1		c_eleg	12.2551	12.2551	2677	2677	1	NA	NA	NA	NA	NA	NA	NA	NA	NA	NA	NA	NA	NA	NA	NA	NA	NA	NA	NA	NA	NA	NA	NA	NA	NA	NA	NA	NA	NA	NA	NA	NA	NA	NA	NA	NA	NA	NA
Y65B4BL.4	1707	53.40117089	-0.98341556	1		c_eleg	12.2551	12.2551	123	123	1	NA	NA	NA	NA	NA	NA	NA	NA	NA	NA	NA	NA	NA	NA	NA	NA	NA	NA	NA	NA	NA	NA	NA	NA	NA	NA	NA	NA	NA	NA	NA	NA	NA	NA	NA	NA	NA	NA
F21D12.2	1707	53.40117089	-0.98341556	1		c_eleg	12.2551	12.2551	3197	3197	1	NA	NA	NA	NA	NA	NA	NA	NA	NA	NA	NA	NA	NA	NA	NA	NA	NA	NA	NA	NA	NA	NA	NA	NA	NA	NA	NA	NA	NA	NA	NA	NA	NA	NA	NA	NA	NA	NA
Y51H4A.15	1707	53.40117089	-0.98341556	1		c_eleg	12.2551	12.2551	122	122	1	NA	NA	NA	NA	NA	NA	NA	NA	NA	NA	NA	NA	NA	NA	NA	NA	NA	NA	NA	NA	NA	NA	NA	NA	NA	NA	NA	NA	NA	NA	NA	NA	NA	NA	NA	NA	NA	NA
dpy-11	1708	53.58238082	-0.983418521		3
Y39B6A.5	1709	53.61025927	-0.983419639	1		c_eleg	12.5204	11.90816667	846	2676.666667	3	NA	NA	NA	NA	NA	NA	NA	NA	NA	NA	NA	NA	NA	NA	NA	NA	NA	NA	NA	NA	NA	NA	NA	NA	NA	NA	NA	NA	NA	NA	NA	NA	NA	NA	NA	NA	NA	NA
fig-1	1710	53.63813772	-0.983446844	2		c_eleg	12.2653	12.19385	463	3705.5	2	p_paci	11.8367	11.8367	1733	1733	1	NA	NA	NA	NA	NA	NA	NA	NA	NA	NA	NA	NA	NA	NA	NA	NA	NA	NA	NA	NA	NA	NA	NA	NA	NA	NA	NA	NA	NA	NA	NA	NA
tes-1	1711	53.66601617	-0.983451765	4		c_eleg	11.5714	11.5714	2037	2037	1	c_rema	12.5204	12.5204	2314	2314	1	c_japo	11.3469	11.3469	126	126	1	p_exsp	11.8571	11.8571	350	350	1	NA	NA	NA	NA	NA	NA	NA	NA	NA	NA	NA	NA	NA	NA	NA	NA	NA	NA	NA	NA
T14G11.1	1712	53.69389462	-0.98345905	4		c_eleg	11.8673	11.8673	112	112	1	c_bren	11.8673	11.8673	173	173	1	c_rema	11.8673	11.8673	184	184	1	c_japo	11.8673	11.8673	152	152	1	NA	NA	NA	NA	NA	NA	NA	NA	NA	NA	NA	NA	NA	NA	NA	NA	NA	NA	NA	NA
nhr-277	1713	53.72177307	-0.983467737	2		c_eleg	11.6122	11.12245	1839	5608.5	2	c_rema	12.6837	12.22246	4431	11020.8	5	NA	NA	NA	NA	NA	NA	NA	NA	NA	NA	NA	NA	NA	NA	NA	NA	NA	NA	NA	NA	NA	NA	NA	NA	NA	NA	NA	NA	NA	NA	NA	NA
K11H3.5	1714	53.74965152	-0.983498755		2
C37H5.13	1715	53.77752997	-0.983505119		2
dhhc-7	1716	53.80540842	-0.983515691		2
cct-8	1717	53.87510454	-0.983516135		1
Y71G12B.32	1717	53.87510454	-0.983516135		1
srg-54	1717	53.87510454	-0.983516135		1
C05D9.7	1717	53.87510454	-0.983516135		1
nmy-1	1718	53.94480067	-0.983523825	3		c_eleg	10.949	10.949	2197	2197	1	c_brig	11.8367	11.14963333	3230	5826.666667	3	p_exsp	12.5408	12.5408	745	745	1	NA	NA	NA	NA	NA	NA	NA	NA	NA	NA	NA	NA	NA	NA	NA	NA	NA	NA	NA	NA	NA	NA	NA	NA	NA	NA
unc-3	1719	53.97267912	-0.983539968		5
F43G6.16	1720	54.00055757	-0.983606794	3		c_eleg	12.5408	11.87413333	1011	3159.333333	3	c_brig	11.4592	11.4592	125	125	1	c_bren	11.6224	11.6224	4364	4364	1	NA	NA	NA	NA	NA	NA	NA	NA	NA	NA	NA	NA	NA	NA	NA	NA	NA	NA	NA	NA	NA	NA	NA	NA	NA	NA
C15C6.1	1721	54.02843602	-0.983615894	4		c_eleg	10.8878	10.8878	9001	9001	1	c_brig	10.949	10.949	4045	4045	1	c_bren	10.8061	10.8061	2379	2379	1	p_exsp	13.2857	13.2857	3252	3252	1	NA	NA	NA	NA	NA	NA	NA	NA	NA	NA	NA	NA	NA	NA	NA	NA	NA	NA	NA	NA
drag-1	1722	54.05631447	-0.983619483		2
ets-4	1723	54.08419292	-0.983623174	3		c_eleg	10.9286	10.9286	2642	2642	1	c_brig	11.4796	11.4796	4569	4569	1	a_lumb	12.8061	12.2194	24193	26448	2	NA	NA	NA	NA	NA	NA	NA	NA	NA	NA	NA	NA	NA	NA	NA	NA	NA	NA	NA	NA	NA	NA	NA	NA	NA	NA
C13F10.5	1724	54.11207137	-0.98363416		2
F39B3.3	1725	54.13994982	-0.983643237	1		c_eleg	12.6837	11.32993333	7976	14664	3	NA	NA	NA	NA	NA	NA	NA	NA	NA	NA	NA	NA	NA	NA	NA	NA	NA	NA	NA	NA	NA	NA	NA	NA	NA	NA	NA	NA	NA	NA	NA	NA	NA	NA	NA	NA	NA	NA
T08A11.1	1726	54.16782827	-0.983643423	2	2	c_eleg	11.1939	11.1939	1	1	1	p_exsp	12.1224	12.1224	915	915	1	NA	NA	NA	NA	NA	NA	NA	NA	NA	NA	NA	NA	NA	NA	NA	NA	NA	NA	NA	NA	NA	NA	NA	NA	NA	NA	NA	NA	NA	NA	NA	NA
C04E7.3	1727	54.19570672	-0.983654064	1		c_eleg	12.5204	11.7857	3417	4859	2	NA	NA	NA	NA	NA	NA	NA	NA	NA	NA	NA	NA	NA	NA	NA	NA	NA	NA	NA	NA	NA	NA	NA	NA	NA	NA	NA	NA	NA	NA	NA	NA	NA	NA	NA	NA	NA	NA
F27D9.3	1728	54.22358517	-0.983662908	1		c_eleg	12.5204	11.7806	1457	4170.5	2	NA	NA	NA	NA	NA	NA	NA	NA	NA	NA	NA	NA	NA	NA	NA	NA	NA	NA	NA	NA	NA	NA	NA	NA	NA	NA	NA	NA	NA	NA	NA	NA	NA	NA	NA	NA	NA	NA
exc-4	1729	54.25146362	-0.983682911	3	2	c_eleg	11.1939	11.1939	5863	5863	1	c_bren	12.2959	11.59183333	722	2625.666667	3	p_exsp	13.0306	13.0306	2631	2631	1	NA	NA	NA	NA	NA	NA	NA	NA	NA	NA	NA	NA	NA	NA	NA	NA	NA	NA	NA	NA	NA	NA	NA	NA	NA	NA
efn-4	1730	54.27934207	-0.983697355		3
ZK1010.5	1731	54.30722052	-0.983700062		2
F53E4.1	1732	54.33509897	-0.983705808		3
zip-10	1733	54.36297742	-0.983733433	4		c_eleg	12.2551	11.38775	5061	7138	2	c_bren	12.5204	12.5204	7266	7266	1	c_rema	10.5204	10.5204	3794	3794	1	c_japo	11.1939	11.1939	6315	6315	1	NA	NA	NA	NA	NA	NA	NA	NA	NA	NA	NA	NA	NA	NA	NA	NA	NA	NA	NA	NA
vet-6	1734	54.39085587	-0.983749076	2		c_eleg	11.8367	11.8367	290	290	1	c_rema	12.398	11.9847	122	827.5	2	NA	NA	NA	NA	NA	NA	NA	NA	NA	NA	NA	NA	NA	NA	NA	NA	NA	NA	NA	NA	NA	NA	NA	NA	NA	NA	NA	NA	NA	NA	NA	NA
Y38F1A.2	1735	54.41873432	-0.983761546		3
F35H10.2	1736	54.44661277	-0.983766782	1		c_eleg	12.5408	11.67345	270	567	2	NA	NA	NA	NA	NA	NA	NA	NA	NA	NA	NA	NA	NA	NA	NA	NA	NA	NA	NA	NA	NA	NA	NA	NA	NA	NA	NA	NA	NA	NA	NA	NA	NA	NA	NA	NA	NA	NA
F53B2.5	1737	54.47449122	-0.983788682	1		c_eleg	12.5204	11.7041	2929	3637.5	2	NA	NA	NA	NA	NA	NA	NA	NA	NA	NA	NA	NA	NA	NA	NA	NA	NA	NA	NA	NA	NA	NA	NA	NA	NA	NA	NA	NA	NA	NA	NA	NA	NA	NA	NA	NA	NA	NA
K02D7.1	1738	54.50236967	-0.983791416	2		c_eleg	10.6327	10.6327	5652	5652	1	a_lumb	12.5204	12.5204	13286	13286	1	NA	NA	NA	NA	NA	NA	NA	NA	NA	NA	NA	NA	NA	NA	NA	NA	NA	NA	NA	NA	NA	NA	NA	NA	NA	NA	NA	NA	NA	NA	NA	NA
Y45F10C.1	1739	54.53024812	-0.983806061	2		c_eleg	12.5204	12.5204	983	983	1	c_rema	10.5408	10.5408	893	893	1	NA	NA	NA	NA	NA	NA	NA	NA	NA	NA	NA	NA	NA	NA	NA	NA	NA	NA	NA	NA	NA	NA	NA	NA	NA	NA	NA	NA	NA	NA	NA	NA
sru-3	1740	54.55812657	-0.98388303	2		c_eleg	12.5204	12.5204	1817	1817	1	c_bren	10.6633	10.6633	300	300	1	NA	NA	NA	NA	NA	NA	NA	NA	NA	NA	NA	NA	NA	NA	NA	NA	NA	NA	NA	NA	NA	NA	NA	NA	NA	NA	NA	NA	NA	NA	NA	NA
M01B2.8	1741	54.62782269	-0.983904185	1		c_eleg	12.1633	12.1633	681	681	1	NA	NA	NA	NA	NA	NA	NA	NA	NA	NA	NA	NA	NA	NA	NA	NA	NA	NA	NA	NA	NA	NA	NA	NA	NA	NA	NA	NA	NA	NA	NA	NA	NA	NA	NA	NA	NA	NA
nhr-234	1741	54.62782269	-0.983904185	1		c_eleg	12.1633	12.1633	101	101	1	NA	NA	NA	NA	NA	NA	NA	NA	NA	NA	NA	NA	NA	NA	NA	NA	NA	NA	NA	NA	NA	NA	NA	NA	NA	NA	NA	NA	NA	NA	NA	NA	NA	NA	NA	NA	NA	NA
srsx-37	1741	54.62782269	-0.983904185	1		c_eleg	12.1633	12.1633	401	401	1	NA	NA	NA	NA	NA	NA	NA	NA	NA	NA	NA	NA	NA	NA	NA	NA	NA	NA	NA	NA	NA	NA	NA	NA	NA	NA	NA	NA	NA	NA	NA	NA	NA	NA	NA	NA	NA	NA
K08E5.1	1741	54.62782269	-0.983904185	1		c_eleg	12.1633	12.1633	3657	3657	1	NA	NA	NA	NA	NA	NA	NA	NA	NA	NA	NA	NA	NA	NA	NA	NA	NA	NA	NA	NA	NA	NA	NA	NA	NA	NA	NA	NA	NA	NA	NA	NA	NA	NA	NA	NA	NA	NA
tps-1	1742	54.69751882	-0.983909848	3		c_eleg	11.6122	11.6122	6044	6044	1	c_bren	10.4082	10.4082	5303	5303	1	c_japo	12.2551	12.2551	25444	25444	1	NA	NA	NA	NA	NA	NA	NA	NA	NA	NA	NA	NA	NA	NA	NA	NA	NA	NA	NA	NA	NA	NA	NA	NA	NA	NA
rep-1	1743	54.72539727	-0.983912376		2
mltn-2	1744	54.75327572	-0.983950803		2
F45E1.2	1745	54.78115417	-0.983971338	2		c_eleg	12.2551	12.2551	4781	4781	1	c_rema	11.6633	11.6633	6420	6420	1	NA	NA	NA	NA	NA	NA	NA	NA	NA	NA	NA	NA	NA	NA	NA	NA	NA	NA	NA	NA	NA	NA	NA	NA	NA	NA	NA	NA	NA	NA	NA	NA
scm-1	1746	54.82297184	-0.984004441	3		c_eleg	12.1224	12.1224	1709	1709	1	c_bren	12.1224	12.1224	1322	1346	2	c_rema	10.5306	10.5306	1548	1548	1	NA	NA	NA	NA	NA	NA	NA	NA	NA	NA	NA	NA	NA	NA	NA	NA	NA	NA	NA	NA	NA	NA	NA	NA	NA	NA
tub-2	1746	54.82297184	-0.984004441	3		c_eleg	12.1224	12.1224	11	11	1	c_bren	12.1224	12.1224	179	179	2	c_rema	10.5306	10.5306	138	138	1	NA	NA	NA	NA	NA	NA	NA	NA	NA	NA	NA	NA	NA	NA	NA	NA	NA	NA	NA	NA	NA	NA	NA	NA	NA	NA
bath-33	1747	54.86478952	-0.984017436	3		c_eleg	10.949	10.949	892	892	1	c_bren	13.4694	11.59276364	65	9038.545455	11	c_rema	10.5408	10.5408	645	645	1	NA	NA	NA	NA	NA	NA	NA	NA	NA	NA	NA	NA	NA	NA	NA	NA	NA	NA	NA	NA	NA	NA	NA	NA	NA	NA
Y9D1A.1	1748	54.89266797	-0.984027043	1		c_eleg	12.5204	11.5306	590	5102	2	NA	NA	NA	NA	NA	NA	NA	NA	NA	NA	NA	NA	NA	NA	NA	NA	NA	NA	NA	NA	NA	NA	NA	NA	NA	NA	NA	NA	NA	NA	NA	NA	NA	NA	NA	NA	NA	NA
nlp-67	1749	54.92054642	-0.984031367	1		c_eleg	12.2551	12.0051	15148	15817.5	2	NA	NA	NA	NA	NA	NA	NA	NA	NA	NA	NA	NA	NA	NA	NA	NA	NA	NA	NA	NA	NA	NA	NA	NA	NA	NA	NA	NA	NA	NA	NA	NA	NA	NA	NA	NA	NA	NA
rho-1	1750	54.94842487	-0.984048563	4		c_eleg	12.5204	12.5204	13564	13564	1	c_brig	11.4694	11.4694	9640	9640	1	c_rema	10.949	10.949	12817	12817	1	p_exsp	10.4082	10.4082	5457	5457	1	NA	NA	NA	NA	NA	NA	NA	NA	NA	NA	NA	NA	NA	NA	NA	NA	NA	NA	NA	NA
mix-1	1751	54.97630332	-0.984057951		5
Y82E9BR.2	1752	55.11569557	-0.984107834	1		c_eleg	12.1224	12.1224	10616	10616	1	NA	NA	NA	NA	NA	NA	NA	NA	NA	NA	NA	NA	NA	NA	NA	NA	NA	NA	NA	NA	NA	NA	NA	NA	NA	NA	NA	NA	NA	NA	NA	NA	NA	NA	NA	NA	NA	NA
math-37	1752	55.11569557	-0.984107834	1		c_eleg	12.1224	12.1224	3302	3302	1	NA	NA	NA	NA	NA	NA	NA	NA	NA	NA	NA	NA	NA	NA	NA	NA	NA	NA	NA	NA	NA	NA	NA	NA	NA	NA	NA	NA	NA	NA	NA	NA	NA	NA	NA	NA	NA	NA
srbc-14	1752	55.11569557	-0.984107834	1		c_eleg	12.1224	12.1224	1140	1140	1	NA	NA	NA	NA	NA	NA	NA	NA	NA	NA	NA	NA	NA	NA	NA	NA	NA	NA	NA	NA	NA	NA	NA	NA	NA	NA	NA	NA	NA	NA	NA	NA	NA	NA	NA	NA	NA	NA
smcr-8	1752	55.11569557	-0.984107834	1		c_eleg	12.1224	12.1224	1058	1058	1	NA	NA	NA	NA	NA	NA	NA	NA	NA	NA	NA	NA	NA	NA	NA	NA	NA	NA	NA	NA	NA	NA	NA	NA	NA	NA	NA	NA	NA	NA	NA	NA	NA	NA	NA	NA	NA	NA
btb-13	1752	55.11569557	-0.984107834	1		c_eleg	12.1224	12.1224	179	179	1	NA	NA	NA	NA	NA	NA	NA	NA	NA	NA	NA	NA	NA	NA	NA	NA	NA	NA	NA	NA	NA	NA	NA	NA	NA	NA	NA	NA	NA	NA	NA	NA	NA	NA	NA	NA	NA	NA
T05E12.8	1752	55.11569557	-0.984107834	1		c_eleg	12.1224	12.1224	67	67	1	NA	NA	NA	NA	NA	NA	NA	NA	NA	NA	NA	NA	NA	NA	NA	NA	NA	NA	NA	NA	NA	NA	NA	NA	NA	NA	NA	NA	NA	NA	NA	NA	NA	NA	NA	NA	NA	NA
F07B10.7	1752	55.11569557	-0.984107834	1		c_eleg	12.1224	12.1224	263	263	1	NA	NA	NA	NA	NA	NA	NA	NA	NA	NA	NA	NA	NA	NA	NA	NA	NA	NA	NA	NA	NA	NA	NA	NA	NA	NA	NA	NA	NA	NA	NA	NA	NA	NA	NA	NA	NA	NA
btb-12	1752	55.11569557	-0.984107834	1		c_eleg	12.1224	12.1224	299	299	1	NA	NA	NA	NA	NA	NA	NA	NA	NA	NA	NA	NA	NA	NA	NA	NA	NA	NA	NA	NA	NA	NA	NA	NA	NA	NA	NA	NA	NA	NA	NA	NA	NA	NA	NA	NA	NA	NA
cox-5A	1752	55.11569557	-0.984107834	1		c_eleg	12.1224	12.1224	5500	5500	1	NA	NA	NA	NA	NA	NA	NA	NA	NA	NA	NA	NA	NA	NA	NA	NA	NA	NA	NA	NA	NA	NA	NA	NA	NA	NA	NA	NA	NA	NA	NA	NA	NA	NA	NA	NA	NA	NA
C18D11.1	1753	55.25508782	-0.984146428		2
H06I04.5	1754	55.28296627	-0.984161644	2		c_eleg	12.4082	11.80105	2031	3349	2	c_brig	11.7551	11.7551	357	357	1	NA	NA	NA	NA	NA	NA	NA	NA	NA	NA	NA	NA	NA	NA	NA	NA	NA	NA	NA	NA	NA	NA	NA	NA	NA	NA	NA	NA	NA	NA	NA	NA
srt-50	1755	55.31084472	-0.984172466	2		c_eleg	12.6837	11.7296	1522	1969	2	c_brig	11.4898	11.4898	6713	6713	1	NA	NA	NA	NA	NA	NA	NA	NA	NA	NA	NA	NA	NA	NA	NA	NA	NA	NA	NA	NA	NA	NA	NA	NA	NA	NA	NA	NA	NA	NA	NA	NA
syx-16	1756	55.33872317	-0.984172525	1		c_eleg	12.4388	11.62245	1624	1707	2	NA	NA	NA	NA	NA	NA	NA	NA	NA	NA	NA	NA	NA	NA	NA	NA	NA	NA	NA	NA	NA	NA	NA	NA	NA	NA	NA	NA	NA	NA	NA	NA	NA	NA	NA	NA	NA	NA
F49C5.11	1757	55.36660162	-0.984193313	1		c_eleg	12.4388	11.60715	1961	4486	2	NA	NA	NA	NA	NA	NA	NA	NA	NA	NA	NA	NA	NA	NA	NA	NA	NA	NA	NA	NA	NA	NA	NA	NA	NA	NA	NA	NA	NA	NA	NA	NA	NA	NA	NA	NA	NA	NA
Y110A2AL.4	1758	55.39448007	-0.984225279	3		c_eleg	12.2551	12.2551	2263	2263	1	c_bren	11.1939	11.1939	2714	2714	1	c_rema	11.6224	11.6224	14	14	1	NA	NA	NA	NA	NA	NA	NA	NA	NA	NA	NA	NA	NA	NA	NA	NA	NA	NA	NA	NA	NA	NA	NA	NA	NA	NA
gsa-1	1759	55.42235852	-0.984254571		6
T28H11.7	1760	55.45023697	-0.984259237		2
nlp-61	1761	55.47811542	-0.984269615	1		c_eleg	12.398	11.6429	7400	13435.5	2	NA	NA	NA	NA	NA	NA	NA	NA	NA	NA	NA	NA	NA	NA	NA	NA	NA	NA	NA	NA	NA	NA	NA	NA	NA	NA	NA	NA	NA	NA	NA	NA	NA	NA	NA	NA	NA	NA
W05H12.2	1762	55.50599387	-0.984290276	2		c_eleg	11.6122	11.298475	2140	3898.75	4	c_bren	12.5408	12.0561	2111	3564	2	NA	NA	NA	NA	NA	NA	NA	NA	NA	NA	NA	NA	NA	NA	NA	NA	NA	NA	NA	NA	NA	NA	NA	NA	NA	NA	NA	NA	NA	NA	NA	NA
swt-1	1763	55.53387232	-0.984299366	2		c_eleg	10.6327	10.6327	3566	3566	1	c_rema	12.4388	12.4388	2254	2254	1	NA	NA	NA	NA	NA	NA	NA	NA	NA	NA	NA	NA	NA	NA	NA	NA	NA	NA	NA	NA	NA	NA	NA	NA	NA	NA	NA	NA	NA	NA	NA	NA
C56G2.4	1764	55.56175077	-0.984310518	3		c_eleg	12.2551	12.2551	4183	4183	1	c_brig	12.2551	11.4592	11935	12009	2	p_exsp	10.8878	10.8878	1632	1632	1	NA	NA	NA	NA	NA	NA	NA	NA	NA	NA	NA	NA	NA	NA	NA	NA	NA	NA	NA	NA	NA	NA	NA	NA	NA	NA
Y94H6A.5	1765	55.58962922	-0.984310835	2		c_eleg	10.949	10.9388	261	261.5	2	a_lumb	12.4388	12.4388	31	31	1	NA	NA	NA	NA	NA	NA	NA	NA	NA	NA	NA	NA	NA	NA	NA	NA	NA	NA	NA	NA	NA	NA	NA	NA	NA	NA	NA	NA	NA	NA	NA	NA
mgl-1	1766	55.61750767	-0.98433347	2		c_eleg	12.0102	11.2755	1660	3363.5	2	c_japo	12.1224	12.1224	4405	4405	1	NA	NA	NA	NA	NA	NA	NA	NA	NA	NA	NA	NA	NA	NA	NA	NA	NA	NA	NA	NA	NA	NA	NA	NA	NA	NA	NA	NA	NA	NA	NA	NA
clec-254	1767	55.64538612	-0.984339039	1		c_eleg	12.398	11.59185	311	597	2	NA	NA	NA	NA	NA	NA	NA	NA	NA	NA	NA	NA	NA	NA	NA	NA	NA	NA	NA	NA	NA	NA	NA	NA	NA	NA	NA	NA	NA	NA	NA	NA	NA	NA	NA	NA	NA	NA
lmd-4	1768	55.67326457	-0.984340907	3		c_eleg	10.6633	10.6633	944	944	1	c_brig	12.6837	12.6837	1911	1911	1	c_japo	10.949	10.9388	57	75	2	NA	NA	NA	NA	NA	NA	NA	NA	NA	NA	NA	NA	NA	NA	NA	NA	NA	NA	NA	NA	NA	NA	NA	NA	NA	NA
srab-9	1769	55.70114302	-0.984354548	2		c_eleg	10.8061	10.8061	554	554	1	c_brig	12.4388	12.4388	2917	2917	1	NA	NA	NA	NA	NA	NA	NA	NA	NA	NA	NA	NA	NA	NA	NA	NA	NA	NA	NA	NA	NA	NA	NA	NA	NA	NA	NA	NA	NA	NA	NA	NA
[truncated: 1,589 more rows]
[truncated: 62 more columns]
