# Supplementary material for: Intrinsic and non-cell autonomous roles for a neurodevelopmental syndrome-linked transcription factor
Source: bioRxiv. 2025 Dec 25:2025.12.23.696256. Preprint. [Version 1] doi: 10.64898/2025.12.23.696256 (PMC12776094; doi:10.64898/2025.12.23.696256)
Supplement: Supplement 23 [file media-23.xlsx]

## Sheet: rgs_and_categories
Gene enrichment categories for all Downregulated genes in DD MNs
	Wormbase.ID	Sequence.ID	Category.1	Category.2	Category.3	Automated.Description
1	Multiple entries : 2	NA	NA	NA	NA	NA
2	WBGene00000041	F54H12.1	Metabolism	Metabolism: lipid	Metabolism: lipid: beta oxidation	aco-2 is an ortholog of human ACO2\; is predicted to have 4 iron, 4 sulfur cluster binding activity, aconitate hydratase activity, and metal ion binding activity\; localizes to the mitochondrion\; is expressed widely\; human orthologs of this gene are implicated in infantile cerebellar-retinal degeneration.
3	WBGene00000048	C40C9.2	Transmembrane transport	Transmembrane transport: nicotinic acid receptor	Transmembrane transport: nicotinic acid receptor	acr-9 is an ortholog of human CHRFAM7A and CHRNA7 (cholinergic receptor nicotinic alpha 7 subunit)\; is predicted to have acetylcholine-gated cation-selective channel activity and transmembrane signaling receptor activity.
4	WBGene00000089	Y87G2A.4	Neuronal function	Neuronal function: unassigned	Neuronal function: unassigned	aex-6 is an ortholog of human RAB27A (RAB27A, member RAS oncogene family) and RAB27B (RAB27B, member RAS oncogene family)\; is predicted to have GTPase activity\; is involved in several processes, including exocytosis, positive regulation of cellular protein catabolic process, and positive regulation of defecation\; localizes to the synaptic vesicle\; is expressed in the nervous system\; human or…
5	WBGene00000107	F54D8.3	Metabolism	Metabolism: lipid	Metabolism: lipid: unassigned	alh-1 is an ortholog of human ALDH1B1 (aldehyde dehydrogenase 1 B1) and ALDH2 (aldehyde dehydrogenase 2 family member)\; is predicted to have oxidoreductase activity, acting on the aldehyde or oxo group of donors, NAD or NADP as acceptor\; is expressed in several tissues, including the alimentary system, the hmc, and the nervous system\; is used to study obesity.
6	WBGene00000207	F02E8.1	Metabolism	Metabolism: mitochondria	Metabolism: mitochondria: complex V	asb-2 is an ortholog of human ATP5PB (ATP synthase peripheral stalk-membrane subunit b)\; is predicted to have proton transmembrane transporter activity\; is expressed in several tissues including the gonad.
7	WBGene00000229	C34E10.6	Metabolism	Metabolism: mitochondria	Metabolism: mitochondria: complex V	atp-2 is an ortholog of human ATP5F1B (ATP synthase F1 subunit beta)\; exhibits protein domain specific binding activity\; is involved in several processes, including dauer larval development, defecation, and defense response to Gram-negative bacterium\; localizes to the mitochondrion and non-motile cilium\; is expressed in several tissues, including the alimentary system, the excretory cell, the…
8	WBGene00000282	R01E6.3	Metabolism	Metabolism: carbonic anhydrase	Metabolism: carbonic anhydrase	cah-4 is an ortholog of human CA2 (carbonic anhydrase 2) and CA3 (carbonic anhydrase 3)\; exhibits carbonate dehydratase activity\; is involved in small molecule metabolic process\; is expressed in several tissues, including the alimentary system, the excretory cell, the hypodermis, the muscular system, and the nervous system\; human orthologs of this gene are implicated in autosomal recessive os…
9	WBGene00000370	Y73F8A.6	Unassigned	Unassigned	Unassigned: regulated by multiple stresses	ccg-1 is enriched in the PLM, the coelomocyte, the germ line, and the muscle cell based on tiling array, RNA-seq, and microarray studies\; is affected by several genes including daf-16, daf-2, and glp-1 based on microarray, proteomic, and RNA-seq studies\; is affected by eight chemicals including aldicarb, Rotenone, and D-glucose based on microarray and RNA-seq studies.
10	WBGene00000396	F25F2.2	Cytoskeleton	Cytoskeleton: cadherin	Cytoskeleton: cadherin	cdh-4 is an ortholog of human FAT1 (FAT atypical cadherin 1), FAT2 (FAT atypical cadherin 2), and FAT3 (FAT atypical cadherin 3)\; is predicted to have calcium ion binding activity\; is involved in axon guidance, establishment or maintenance of cell polarity, and neuroblast migration\; is expressed in several tissues, including the alimentary system, the excretory cell, the muscle cell, the nervo…
11	WBGene00000529	B0491.8	Transmembrane transport	Transmembrane transport: chloride channel	Transmembrane transport: chloride channel	clh-2 is an ortholog of human CLCNKB (chloride voltage-gated channel Kb), CLCN2 (chloride voltage-gated channel 2), and CLCNKA (chloride voltage-gated channel Ka)\; is predicted to have voltage-gated chloride channel activity\; is expressed in several tissues, including the alimentary system, the muscular system, and the nervous system\; human orthologs of this gene are implicated in Bartter dise…
12	WBGene00000833	T20G5.2	Metabolism	Metabolism: mitochondria	Metabolism: mitochondria: citric acid cycle	cts-1 is an ortholog of human CS\; is predicted to have citrate (Si)-synthase activity\; localizes to the mitochondrion\; is expressed in several tissues, including the alimentary system, the excretory cell, the muscular system, the nervous system, and the reproductive system.
13	WBGene00000869	C54G4.8	Metabolism	Metabolism: mitochondria	Metabolism: mitochondria: complex III	cyc-1 is an ortholog of human CYC1 (cytochrome c1)\; is predicted to have electron transfer activity, heme binding activity, and metal ion binding activity\; is involved in determination of adult lifespan and mitochondrial ATP synthesis coupled proton transport\; is expressed widely\; human orthologs of this gene are implicated in mitochondrial complex III deficiency nuclear type 6.
14	WBGene00000936	T25F10.2	Signaling	Signaling: TGF beta	Signaling: TGF beta	dbl-1 is an ortholog of human BMP15 (bone morphogenetic protein 15), GDF15, and GDF9 (growth differentiation factor 9)\; is predicted to have BMP receptor binding activity\; is involved in several processes, including defense response to other organism, positive regulation of biosynthetic process, and positive regulation of developmental growth\; is expressed in several tissues, including the amp…
15	WBGene00000951	K03B8.9	Neuronal function	Neuronal function: synaptic function	Neuronal function: synaptic function: neurotransmitter receptor	deg-3 is an ortholog of human HTR3A (5-hydroxytryptamine receptor 3A), ZACN (zinc activated ion channel), and CHRFAM7A and members of the human CHRN (Cholinergic receptors nicotinic subunits) gene family including CHRNA9, CHRNA7, and CHRNA10\; is predicted to have extracellular ligand-gated ion channel activity and transmembrane signaling receptor activity\; is involved in regulation of programme…
16	WBGene00000952	E02H4.1	Transmembrane transport	Transmembrane transport: unassigned	Transmembrane transport: unassigned	del-1 is an ortholog of human SCNN1G (sodium channel epithelial 1 gamma subunit), SCNN1B (sodium channel epithelial 1 beta subunit), and SCNN1A (sodium channel epithelial 1 alpha subunit)\; is predicted to have sodium channel activity\; is expressed in the male and the nervous system\; human orthologs of this gene are implicated in Liddle syndrome, autosomal recessive pseudohypoaldosteronism type…
17	WBGene00000955	T26H10.1	Transmembrane transport	Transmembrane transport: nicotinic acid receptor	Transmembrane transport: nicotinic acid receptor	des-2 is an ortholog of human HTR3A (5-hydroxytryptamine receptor 3A), ZACN (zinc activated ion channel), and CHRFAM7A and members of the human CHRN (Cholinergic receptors nicotinic subunits) gene family including CHRNA9, CHRNA7, and CHRNA10\; is predicted to have extracellular ligand-gated ion channel activity and transmembrane signaling receptor activity\; localizes to the integral component of…
18	WBGene00001053	K09G1.4	Neuronal function	Neuronal function: synaptic function	Neuronal function: synaptic function: neurotransmitter receptor	dop-2 is an ortholog of human HTR5A (5-hydroxytryptamine receptor 5A) and HTR1A (5-hydroxytryptamine receptor 1A) and members of the human DRD (Dopamine receptors) gene family including DRD3 and DRD2\; exhibits dopamine neurotransmitter receptor activity, coupled via Gi\/Go\; is involved in dopamine receptor signaling pathway and response to food\; is expressed in the head, the male, the nervous …
19	WBGene00001335	F35A5.8	Signaling	Signaling: SH domain	Signaling: SH domain	F35A5.8 is an ortholog of human SH3GLB1 (SH3 domain containing GRB2 like, endophilin B1) and SH3GLB2 (SH3 domain containing GRB2 like, endophilin B2)\; is expressed in several tissues, including the muscular system, the nervous system, the pharynx, and the reproductive system\; human SH3GLB1 exhibits protein homodimerization activity.
20	WBGene00001385	F02A9.2	Metabolism	Metabolism: lipid	Metabolism: lipid: binding	far-1 is predicted to have lipid binding activity\; is expressed in the male.
21	WBGene00001518	F47D12.1	Neuronal function	Neuronal function: synaptic function	Neuronal function: synaptic function: neurotransmitter receptor	gar-2 exhibits G protein-coupled acetylcholine receptor activity\; is involved in G protein-coupled receptor signaling pathway, negative regulation of cholinergic synaptic transmission, and response to drug\; localizes to the axon\; is expressed in the head, the nervous system, and the reproductive system.
22	WBGene00001588	F09C12.1	Transmembrane transport	Transmembrane transport: GABA	Transmembrane transport: GABA	ggr-3 is an ortholog of human GLRA4 (glycine receptor alpha 4), GLRA3 (glycine receptor alpha 3), and GLRA2 (glycine receptor alpha 2)\; is predicted to have extracellular ligand-gated ion channel activity and transmembrane signaling receptor activity\; is expressed in the nervous system.
23	WBGene00001593	ZC317.3	Transmembrane transport	Transmembrane transport: chloride channel	Transmembrane transport: chloride channel	glc-3 is an ortholog of human GLRA4 (glycine receptor alpha 4), GLRA3 (glycine receptor alpha 3), and GLRA2 (glycine receptor alpha 2)\; is predicted to have extracellular ligand-gated ion channel activity and transmembrane signaling receptor activity\; is involved in locomotion involved in locomotory behavior, sensory perception of chemical stimulus, and sensory processing\; is expressed in the …
24	WBGene00001622	T22E5.2	Transmembrane transport	Transmembrane transport: amino acid	Transmembrane transport: amino acid	glt-4 is an ortholog of human SLC1A3 (solute carrier family 1 member 3), SLC1A6 (solute carrier family 1 member 6), and SLC1A7 (solute carrier family 1 member 7)\; is predicted to have metal ion binding activity and symporter activity\; is expressed in head neurons and metacorpus\; human orthologs of this gene are implicated in episodic ataxia type 6.
25	WBGene00001662	C34E10.1	Development	Development: somatic	Development: somatic	gop-3 is an ortholog of human SAMM50\; is predicted to encode a protein with the following domain: Bacterial surface antigen (D15).
26	WBGene00001759	R11G1.3	Stress response	Stress response: unassigned	Stress response: unassigned	gst-11 is an ortholog of human HPGDS (hematopoietic prostaglandin D synthase)\; is predicted to have transferase activity.
27	WBGene00001784	R07B1.4	Stress response	Stress response: detoxification	Stress response: detoxification: GST	gst-36 is an ortholog of human GSTA4 (glutathione S-transferase alpha 4), GSTA5 (glutathione S-transferase alpha 5), and HPGDS (hematopoietic prostaglandin D synthase)\; is predicted to have glutathione peroxidase activity and glutathione transferase activity.
28	WBGene00002251	B0457.1	Transmembrane protein	Transmembrane protein: seven transmembrane receptor	Transmembrane protein: seven transmembrane receptor: unassigned	lat-1 is an ortholog of human ADGRL3 (adhesion G protein-coupled receptor L3)\; exhibits endopeptidase activity and protein homodimerization activity\; is involved in several processes, including anterior\/posterior pattern specification, embryo development, and self proteolysis\; localizes to the integral component of plasma membrane\; is expressed in several tissues, including the ABarppaapa, t…
29	WBGene00002266	ZK892.1	Extracellular material	Extracellular material: galectin	Extracellular material: galectin	lec-3 is an ortholog of human LGALS9 (galectin 9) and LGALS9B (galectin 9B)\; is predicted to have carbohydrate binding activity\; localizes to the plasma membrane.
30	WBGene00003162	F20H11.3	Metabolism	Metabolism: glycolysis	Metabolism: glycolysis	mdh-2 is an ortholog of human Mdh2\; is predicted to have L-malate dehydrogenase activity\; localizes to the mitochondrion\; is expressed in the body wall musculature, the intestine, and the pharynx.
31	WBGene00003235	C52E4.2	Unassigned	Unassigned	Unassigned	mif-2 is an ortholog of human DDT and DDTL\; is expressed in the body wall musculature, the hypodermis, and the vulval muscle\; human DDT exhibits cytokine receptor binding activity and phenylpyruvate tautomerase activity.
32	WBGene00003407	F57C12.5	Transmembrane transport	Transmembrane transport: ABC	Transmembrane transport: ABC	mrp-1 is an ortholog of human ABCC1 (ATP binding cassette subfamily C member 1), ABCC2 (ATP binding cassette subfamily C member 2), and ABCC3 (ATP binding cassette subfamily C member 3)\; is predicted to have ATP binding activity and ATPase activity, coupled to transmembrane movement of substances\; is involved in RNA interference, dauer larval development, and stress response to metal ion\; loca…
33	WBGene00003547	F58A6.4	Proteolysis general	Proteolysis general: metallopeptidase	Proteolysis general: metallopeptidase	nas-29 is predicted to have metalloendopeptidase activity and zinc ion binding activity.
34	WBGene00003558	C27F2.2	Transmembrane transport	Transmembrane transport: unassigned	Transmembrane transport: unassigned	nca-2 is an ortholog of human NALCN (sodium leak channel, non-selective)\; is predicted to have cation channel activity\; is involved in positive regulation of GABAergic synaptic transmission, positive regulation of cholinergic synaptic transmission, and positive regulation of locomotion\; is expressed in several tissues, including the alimentary system and the nervous system.
35	WBGene00003567	C10G8.5	Transmembrane transport	Transmembrane transport: solute carrier	Transmembrane transport: solute carrier	ncx-2 is an ortholog of human SLC8A1 (solute carrier family 8 member A1), SLC8A2 (solute carrier family 8 member A2), and SLC8A3 (solute carrier family 8 member A3)\; is predicted to have calcium:sodium antiporter activity\; is expressed in the alimentary system, the digestive tract, and the muscle cell.
36	WBGene00003746	D2005.2	Neuronal function	Neuronal function: synaptic function	Neuronal function: synaptic function: neuropeptide	nlp-8 is expressed in several tissues, including the alimentary system and the nervous system.
37	WBGene00003778	C15H9.1	Stress response	Stress response: unassigned	Stress response: unassigned	nnt-1 is an ortholog of human NNT\; is predicted to have NAD(P)+ transhydrogenase activity\; localizes to the mitochondrion\; is expressed in several tissues, including the alimentary system, the coelomocyte, the hypodermis, and the nervous system.
38	WBGene00003831	C09H10.3	Metabolism	Metabolism: mitochondria	Metabolism: mitochondria: complex I	nuo-1 is an ortholog of human NDUFV1 (NADH:ubiquinone oxidoreductase core subunit V1)\; is predicted to have several functions, including 4 iron, 4 sulfur cluster binding activity, NADH dehydrogenase (ubiquinone) activity, and coenzyme binding activity\; is involved in several processes, including dauer exit, defecation, and determination of adult lifespan\; localizes to the mitochondrion\; is us…
39	WBGene00003849	T01C4.2	Neuronal function	Neuronal function: unassigned	Neuronal function: unassigned	odr-2 is involved in olfactory behavior and response to odorant\; localizes to the axon, extrinsic component of plasma membrane, and neuronal cell body\; is expressed in the head, the nervous system, and the sensillum.
40	WBGene00003941	Y71H2AL.1	Signaling	Signaling: unassigned	Signaling: unassigned	pbo-1 is an ortholog of human CHP1 (calcineurin like EF-hand protein 1) and CHP2 (calcineurin like EF-hand protein 2)\; is predicted to have calcium ion binding activity.
41	WBGene00004182	C06E8.3	Signaling	Signaling: S/T kinase	Signaling: S/T kinase	prk-1 is an ortholog of human PIM3\; is predicted to have ATP binding activity and protein serine\/threonine kinase activity\; is expressed in the intestine and the nervous system.
42	WBGene00004777	C02D4.2	Signaling	Signaling: heteromeric G protein	Signaling: heteromeric G protein: receptor	ser-2 is an ortholog of human HTR1D (5-hydroxytryptamine receptor 1D), HTR1A (5-hydroxytryptamine receptor 1A), and HTR1B (5-hydroxytryptamine receptor 1B) and members of the human ADR (Adrenoceptors) gene family including ADRA2A, ADRA2B, and ADRA2C\; exhibits tyramine receptor activity\; is involved in octopamine or tyramine signaling pathway\; localizes to the integral component of plasma membr…
43	WBGene00004875	F47G4.7	Metabolism	Metabolism: polyamine	Metabolism: polyamine	smd-1 is an ortholog of human AMD1\; exhibits adenosylmethionine decarboxylase activity\; is involved in spermidine biosynthetic process and spermine biosynthetic process\; is expressed in the intestine and the nervous system.
44	WBGene00004893	F53H8.4	Metabolism	Metabolism: lipid	Metabolism: lipid: sphingolipid	sms-2 is an ortholog of human SGMS2\; is predicted to have ceramide cholinephosphotransferase activity and sphingomyelin synthase activity.
45	WBGene00004900	W03G9.1	Neuronal function	Neuronal function: unassigned	Neuronal function: unassigned	snf-1 is an ortholog of human SLC6A7 (solute carrier family 6 member 7)\; is predicted to have neurotransmitter:sodium symporter activity.
46	WBGene00004912	T08A9.3	Neuronal function	Neuronal function: synaptic function	Neuronal function: synaptic function: vesicle trafficking	sng-1 is an ortholog of human SYNGR1 (synaptogyrin 1), SYNGR2 (synaptogyrin 2), and SYNGR3 (synaptogyrin 3)\; localizes to the synaptic vesicle\; is expressed in several tissues, including the nervous system.
47	WBGene00004926	C08G5.4	Neuronal function	Neuronal function: synaptic function	Neuronal function: synaptic function: vesicle trafficking	snt-6 is an ortholog of human SYT7 (synaptotagmin 7)\; is predicted to have calcium-dependent phospholipid binding activity.
48	WBGene00005023	T24D1.1	Extracellular material	Extracellular material: PGI	Extracellular material: PGI	sqv-5 is an ortholog of human CHSY1 (chondroitin sulfate synthase 1) and CHSY3 (chondroitin sulfate synthase 3)\; exhibits enzyme binding activity\; is involved in several processes, including morphogenesis of an epithelium, oviposition, and positive regulation of vulval development\; localizes to the cytoplasm\; is expressed in the oocyte, the vulva, and uterus\; human orthologs of this gene are…
49	WBGene00006066	Y71H9A.3	Transmembrane protein	Transmembrane protein: unassigned	Transmembrane protein: unassigned	sto-4 is an ortholog of human STOM and STOML3\; is expressed in the nervous system\; human STOM exhibits RNA polymerase binding activity.
50	WBGene00006633	T23D8.2	Extracellular material	Extracellular material: PGI	Extracellular material: PGI	tsp-7 is an ortholog of human CD63 (CD63 molecule)\; is expressed in head neurons, tail neurons, the DA neuron, touch receptor neurons, and ventral cord neurons\; is predicted to encode a protein with the following domains: Tetraspanin, Tetraspanin, EC2 domain superfamily, and Tetraspanin\/Peripherin.
51	WBGene00006639	Y39B6A.6	Extracellular material	Extracellular material: PGI	Extracellular material: PGI	tsp-13 is an ortholog of human CD151 (CD151 molecule (Raph blood group)), TSPAN11, and TSPAN12 (tetraspanin 12)\; human CD151 exhibits integrin binding activity.
52	WBGene00006646	B0198.1	Extracellular material	Extracellular material: matrix	Extracellular material: matrix	tsp-20 is an ortholog of human TSPAN1 (tetraspanin 1), TSPAN19 (tetraspanin 19), and TSPAN4 (tetraspanin 4)\; human TSPAN4 exhibits antigen binding activity and integrin binding activity.
53	WBGene00006693	F32H5.7	Transmembrane transport	Transmembrane transport: potassium channel	Transmembrane transport: potassium channel	twk-43 is an ortholog of human KCNK16 (potassium two pore domain channel subfamily K member 16), KCNK17 (potassium two pore domain channel subfamily K member 17), and KCNK5 (potassium two pore domain channel subfamily K member 5)\; is predicted to have potassium channel activity\; is expressed in cholinergic neurons and ventral cord neurons.
54	WBGene00006705	Y94H6A.6	Proteolysis proteasome	Proteolysis proteasome: E2	Proteolysis proteasome: E2	ubc-8 is an ortholog of human UBE2H (ubiquitin conjugating enzyme E2 H)\; is predicted to have ATP binding activity and transferase activity.
55	WBGene00006741	K03E6.5	Neuronal function	Neuronal function: unassigned	Neuronal function: unassigned	unc-1 is an ortholog of human STOM and STOML3\; is involved in positive regulation of cell communication by electrical coupling and response to drug\; localizes to the axon and cell-cell junction\; is expressed in several tissues, including the muscular system and the nervous system.
56	WBGene00006748	R13A1.4	Transmembrane transport	Transmembrane transport: ion channel	Transmembrane transport: ion channel	unc-8 is an ortholog of human SCNN1G (sodium channel epithelial 1 gamma subunit), SCNN1B (sodium channel epithelial 1 beta subunit), and SCNN1A (sodium channel epithelial 1 alpha subunit)\; is predicted to have cation channel activity\; is involved in locomotion\; localizes to the neuronal cell body\; is expressed in the amphid sensillum, the head, and the nervous system\; human orthologs of this…
57	WBGene00006782	C04F5.3	Neuronal function	Neuronal function: synaptic function	Neuronal function: synaptic function: neurotransmitter receptor	unc-46 localizes to the cytoplasmic vesicle and neuromuscular junction\; is expressed in several tissues, including the nervous system.
58	WBGene00006809	C11D2.6	Transmembrane transport	Transmembrane transport: ion channel	Transmembrane transport: ion channel	unc-77 is an ortholog of human NALCN (sodium leak channel, non-selective)\; exhibits cation channel activity\; is involved in positive regulation of GABAergic synaptic transmission, positive regulation of cholinergic synaptic transmission, and positive regulation of locomotion\; localizes to the axon\; is expressed in several tissues, including the alimentary system and the nervous system.
59	WBGene00006814	B0496.3	Neuronal function	Neuronal function: unassigned	Neuronal function: unassigned	unc-82 is an ortholog of human NUAK1 and NUAK2\; is a structural constituent of muscle\; is involved in striated muscle myosin thick filament assembly and striated muscle paramyosin thick filament assembly\; localizes to the M band\; is expressed in the body wall musculature.
60	WBGene00006815	W01A11.3	Development	Development: somatic	Development: somatic	unc-83 exhibits dynein light chain binding activity\; is involved in several processes, including locomotion, nervous system development, and nuclear migration along microtubule\; localizes to the nuclear outer membrane\; is expressed in several tissues, including the alimentary system, the hyp7 syncytium, the muscular system, the reproductive system, and the ventral cord blast cell\; is used to …
61	WBGene00006820	C09D1.1	Muscle function	Muscle function	Muscle function	unc-89 exhibits several functions, including MATH domain binding activity, enzyme binding activity, and inositol 1,4,5 trisphosphate binding activity\; is involved in several processes, including actin cytoskeleton organization, cellular protein localization, and regulation of muscle contraction\; localizes to the M band\; is expressed in several tissues, including the alimentary system, the gona…
62	WBGene00006911	R10E11.2	Lysosome	Lysosome: Vacuolar ATPase	Lysosome: Vacuolar ATPase	vha-2 is an ortholog of human ATP6V0C (ATPase H+ transporting V0 subunit c)\; is predicted to have proton transmembrane transporter activity\; is involved in positive regulation of necrotic cell death and positive regulation of programmed cell death\; is expressed in the excretory cell and the rectum.
63	WBGene00006913	T01H3.1	Lysosome	Lysosome: Vacuolar ATPase	Lysosome: Vacuolar ATPase	vha-4 is an ortholog of human ATP6V0B (ATPase H+ transporting V0 subunit b)\; is predicted to have proton transmembrane transporter activity\; is involved in embryo development\; is expressed in the excretory cell and the rectum.
64	WBGene00006917	C17H12.14	Lysosome	Lysosome: Vacuolar ATPase	Lysosome: Vacuolar ATPase	vha-8 is an ortholog of human ATP6V1E1 (ATPase H+ transporting V1 subunit E1) and ATP6V1E2 (ATPase H+ transporting V1 subunit E2)\; is predicted to have proton-transporting ATPase activity, rotational mechanism\; localizes to the apical plasma membrane and cytoplasm\; is expressed in several tissues, including the excretory cell, the head, the hypodermis, the intestine, and the reproductive syste…
65	WBGene00006920	Y38F2AL.3	Lysosome	Lysosome: Vacuolar ATPase	Lysosome: Vacuolar ATPase	vha-11 is an ortholog of human ATP6V1C1 (ATPase H+ transporting V1 subunit C1) and ATP6V1C2 (ATPase H+ transporting V1 subunit C2)\; is predicted to have proton transmembrane transporter activity\; is involved in embryo development and ovulation\; localizes to the intracellular organelle\; is expressed in the excretory cell, the hypodermis, and the intestinal cell.
66	WBGene00006921	F20B6.2	Lysosome	Lysosome: Vacuolar ATPase	Lysosome: Vacuolar ATPase	vha-12 is an ortholog of human ATP6V1B1 (ATPase H+ transporting V1 subunit B1) and ATP6V1B2 (ATPase H+ transporting V1 subunit B2)\; is predicted to have ATP binding activity and hydrolase activity\; is involved in several processes, including cell death, cell-cell adhesion, and positive regulation of programmed cell death\; is expressed in several tissues, including the alimentary system, the ep…
67	WBGene00006999	F42G4.3	Nucleic acid	Nucleic acid: binding	Nucleic acid: binding: unassigned	zyx-1 is an ortholog of human LPP (LIM domain containing preferred translocation partner in lipoma) and ZYX (zyxin)\; exhibits DEAD\/H-box RNA helicase binding activity\; is involved in maintenance of synapse structure and reproduction\; localizes to the M band, nucleus, and striated muscle dense body\; is expressed in several tissues, including the alimentary system, the muscular system, the ner…
68	WBGene00007000	Y71H2AM.23	Metabolism	Metabolism: mitochondria	Metabolism: mitochondria: gene expression	tufm-1 is an ortholog of human TUFM\; is predicted to have GTP binding activity, GTPase activity, and translation elongation factor activity\; human orthologs of this gene are implicated in combined oxidative phosphorylation deficiency.
69	WBGene00007261	C02C6.3	Transmembrane protein	Transmembrane protein: unassigned	Transmembrane protein: unassigned	lron-3 is an ortholog of human TPBG and TPBGL\; is predicted to encode a protein with the following domains: Cysteine-rich flanking region, C-terminal, Leucine-rich repeat, and Leucine-rich repeat domain superfamily.
70	WBGene00007346	C05E7.4	Transmembrane protein	Transmembrane protein: seven transmembrane receptor	Transmembrane protein: seven transmembrane receptor: unassigned	frpr-2 is enriched in the AFD based on RNA-seq studies\; is affected by several genes including hpl-2, lem-2, and set-2 based on tiling array, RNA-seq, and microarray studies\; is affected by multi-walled carbon nanotube based on RNA-seq studies\; is predicted to encode a protein with the following domain: Serpentine type 7TM GPCR chemoreceptor Srsx.
71	WBGene00007518	C11E4.3	Transmembrane transport	Transmembrane transport: acid sensing	Transmembrane transport: acid sensing	del-8 is an ortholog of human SCNN1B (sodium channel epithelial 1 beta subunit), SCNN1G (sodium channel epithelial 1 gamma subunit), and SCNN1A (sodium channel epithelial 1 alpha subunit)\; is predicted to have sodium channel activity.
72	WBGene00007587	C14C10.4	Unassigned	Unassigned	Unassigned	mma-1 is an ortholog of human LRPPRC\; human LRPPRC exhibits actin filament binding activity, beta-tubulin binding activity, and ubiquitin protein ligase binding activity.
73	WBGene00007707	C25A1.5	Metabolism	Metabolism: lipid	Metabolism: lipid: fatty acid	fath-1 is an ortholog of human FA2H (fatty acid 2-hydroxylase)\; is predicted to have fatty acid alpha-hydroxylase activity and iron ion binding activity\; is expressed in several tissues, including the alimentary system, the hypodermis, the muscle cell, the nervous system, and the reproductive system\; human orthologs of this gene are implicated in hereditary spastic paraplegia 35.
74	WBGene00007907	C34B4.2	Transcription factor	Transcription factor: forkhead	Transcription factor: forkhead	C34B4.2 is predicted to have DNA-binding activity transcription factor activity and sequence-specific DNA binding activity.
75	WBGene00008045	C40H5.2	Transmembrane protein	Transmembrane protein: unassigned	Transmembrane protein: unassigned	C40H5.2 is predicted to have calcium ion binding activity.
76	WBGene00008110	C46C2.2	Transmembrane transport	Transmembrane transport: solute carrier	Transmembrane transport: solute carrier	C46C2.2 is an ortholog of human SLC22A17 (solute carrier family 22 member 17), SLC22A4, and SLC22A23 (solute carrier family 22 member 23)\; is predicted to have transmembrane transporter activity.
77	WBGene00008443	E01F3.1	Metabolism	Metabolism: nucleotide	Metabolism: nucleotide	pde-3 is an ortholog of human PDE3A (phosphodiesterase 3A) and PDE3B (phosphodiesterase 3B)\; is predicted to have 3',5'-cyclic-nucleotide phosphodiesterase activity and metal ion binding activity\; is involved in several processes, including chemosensory behavior, chemotaxis, and determination of adult lifespan\; is expressed in the hypodermis, the intestine, and the nervous system.
78	WBGene00008513	F02A9.1	Transmembrane protein	Transmembrane protein: unassigned	Transmembrane protein: unassigned	F02A9.1 is enriched in the intestine, the muscle cell, and the nervous system based on microarray, tiling array, and RNA-seq studies\; is affected by several genes including daf-2, lin-35, and sma-2 based on microarray and RNA-seq studies\; is affected by five chemicals including nanoparticle, Chlorpyrifos, and Diazinon based on microarray studies.
79	WBGene00008805	F14F3.2	Signaling	Signaling: small GTPase	Signaling: small GTPase: Rho/Rac	git-1 is an ortholog of human GIT1 (GIT ArfGAP 1) and GIT2 (GIT ArfGAP 2)\; is predicted to have GTPase activator activity, kinase activity, and metal ion binding activity\; is involved in gonad morphogenesis and inductive cell migration\; localizes to the hemidesmosome and presynaptic active zone\; is expressed in several tissues, including the body wall musculature, the hypodermis, the nervous …
80	WBGene00008806	F14F3.3	Metabolism	Metabolism: lipid	Metabolism: lipid: phospholipid	mboa-7 is an ortholog of human MBOAT7 (membrane bound O-acyltransferase domain containing 7)\; exhibits O-acyltransferase activity\; is involved in several processes, including growth, nematode larval development, and oviposition\; localizes to the intracellular membrane-bounded organelle\; is expressed in several tissues, including the alimentary system, the muscular system, and the reproductive…
81	WBGene00009082	F23B12.5	Metabolism	Metabolism: glycolysis	Metabolism: glycolysis	dlat-1 is an ortholog of human DLAT (dihydrolipoamide S-acetyltransferase)\; is predicted to have dihydrolipoyllysine-residue acetyltransferase activity\; is expressed in several tissues, including the alimentary system, the head, the muscular system, the nervous system, and the reproductive system\; human orthologs of this gene are implicated in pyruvate decarboxylase deficiency.
82	WBGene00009158	F26E4.3	Proteolysis general	Proteolysis general: unassigned	Proteolysis general: unassigned	F26E4.3 is an ortholog of human TINAG and TINAGL1\; is predicted to have cysteine-type peptidase activity.
83	WBGene00009174	F26H9.2	Signaling	Signaling: phosphatase	Signaling: phosphatase: unassigned	F26H9.2 is an ortholog of human PHACTR2 (phosphatase and actin regulator 2) and PHACTR4 (phosphatase and actin regulator 4)\; is expressed in the excretory cell, the head, the nervous system, and the rectal epithelium\; is predicted to encode a protein with the following domain: RPEL repeat.
84	WBGene00009221	F28F8.2	Metabolism	Metabolism: lipid	Metabolism: lipid: fatty acid	acs-2 is an ortholog of human ACSF2 (acyl-CoA synthetase 2)\; is predicted to have catalytic activity\; is involved in fatty acid metabolic process\; localizes to the mitochondrion\; is expressed in the alimentary system, the digestive tract, the hypodermis, the muscular system, and the nervous system.
85	WBGene00009271	F30F8.2	Metabolism	Metabolism: amino acid	Metabolism: amino acid: synthesis	glna-3 is an ortholog of human GLS (glutaminase) and GLS2 (glutaminase 2)\; is predicted to have glutaminase activity\; is expressed in head neurons.
86	WBGene00009503	F37A8.5	Unassigned	Unassigned	Unassigned	F37A8.5 is an ortholog of human YPEL4 (yippee like 4), YPEL1 (yippee like 1), and YPEL3 (yippee like 3)\; is predicted to have metal ion binding activity.
87	WBGene00009531	F38B2.4	Metabolism	Metabolism: nucleotide	Metabolism: nucleotide	F38B2.4 is an ortholog of human AK1 (adenylate kinase 1)\; is predicted to have ATP binding activity and adenylate kinase activity.
88	WBGene00009664	F43G9.1	Metabolism	Metabolism: mitochondria	Metabolism: mitochondria: citric acid cycle	idha-1 is an ortholog of human IDH3A\; is predicted to have isocitrate dehydrogenase (NAD+) activity and metal ion binding activity\; localizes to the mitochondrion\; is expressed in several tissues, including the alimentary system, the epithelial system, the head, the muscular system, and the reproductive system.
89	WBGene00009772	F46B6.7	Nucleic acid	Nucleic acid: binding	Nucleic acid: binding: zinc finger	ztf-7 is an ortholog of human ZNF277\; is predicted to have nucleic acid binding activity\; is expressed in several tissues, including the anal region, the digestive tract, the head, the muscular system, and the reproductive system.
90	WBGene00009920	F52B5.1	Neuronal function	Neuronal function: unassigned	Neuronal function: unassigned	abts-1 is an ortholog of human SLC4A10 (solute carrier family 4 member 10), SLC4A7 (solute carrier family 4 member 7), and SLC4A8 (solute carrier family 4 member 8)\; exhibits anion:anion antiporter activity and chloride transmembrane transporter activity\; is involved in cholinergic synaptic transmission, regulation of GABAergic synaptic transmission, and response to arsenic-containing substance…
91	WBGene00009930	F52D10.2	Unassigned	Unassigned	Unassigned	F52D10.2 is an ortholog of human FAM43A and FAM43B\; is expressed in several tissues, including the alimentary system, the head, the hypodermis, the reproductive system, and the tail\; is predicted to encode a protein with the following domains: PTB\/PI domain and PH-like domain superfamily.
92	WBGene00009958	F53B6.2	Signaling	Signaling: extracellular	Signaling: extracellular	madd-4 is an ortholog of human ADAMTSL1 (ADAMTS like 1), ADAMTSL3 (ADAMTS like 3), and PAPLN\; exhibits signaling receptor binding activity\; is involved in dorsal\/ventral axon guidance and synapse organization\; localizes to the extracellular space\; is expressed in the blast cell, the head, the labial sensillum, and the nervous system.
93	WBGene00010059	F54E4.3	Unassigned	Unassigned	Unassigned	F54E4.3 is enriched in the head, the muscular system, the nervous system, and the sensillum based on microarray, tiling array, and RNA-seq studies\; is affected by several genes including daf-2, skn-1, and elt-2 based on RNA-seq and microarray studies\; is affected by seven chemicals including aldicarb, nanoparticle, and stavudine based on microarray and RNA-seq studies.
94	WBGene00010329	F59D12.1	Signaling	Signaling: heteromeric G protein	Signaling: heteromeric G protein: receptor	F59D12.1 is an ortholog of human FFAR4 (free fatty acid receptor 4), HCRTR1 (hypocretin receptor 1), and HCRTR2 (hypocretin receptor 2)\; is predicted to have G protein-coupled receptor activity.
95	WBGene00010416	H25P06.1	Metabolism	Metabolism: glycolysis	Metabolism: glycolysis	hxk-2 is an ortholog of human HK1, HK2, and HK3\; is predicted to have ATP binding activity, glucose binding activity, and hexokinase activity\; human orthologs of this gene are implicated in diabetes mellitus (multiple), familial hyperinsulinemic hypoglycemia 3, and maturity-onset diabetes of the young type 2.
96	WBGene00010421	H32K16.1	Transmembrane transport	Transmembrane transport: amino acid	Transmembrane transport: amino acid	slc-36.4 is an ortholog of human SLC36A3 (solute carrier family 36 member 3), SLC36A2 (solute carrier family 36 member 2), and SLC36A1 (solute carrier family 36 member 1)\; is predicted to have L-amino acid transmembrane transporter activity.
97	WBGene00010448	K01A6.6	Transmembrane protein	Transmembrane protein: seven transmembrane receptor	Transmembrane protein: seven transmembrane receptor: unassigned	K01A6.6 is predicted to have G protein-coupled peptide receptor activity.
98	WBGene00010592	K06A4.2	Unassigned	Unassigned	Unassigned: membrane spanning domain	K06A4.2 is enriched in the amphid sensillum, the hypodermis, and the nervous system based on tiling array, RNA-seq, and microarray studies\; is affected by several genes including skn-1, dpy-7, and pgl-1 based on RNA-seq and microarray studies\; is affected by nine chemicals including Tunicamycin, multi-walled carbon nanotube, and sesamin based on microarray and RNA-seq studies.
99	WBGene00010687	K08F9.4	Unassigned	Unassigned	Unassigned: regulated by multiple stresses	K08F9.4 is enriched in the alimentary system, the digestive tract, the germ line, and the nervous system based on RNA-seq and microarray studies\; is affected by several genes including daf-2, dpy-10, and hsf-1 based on microarray and RNA-seq studies\; is affected by six chemicals including D-glucose, Zidovudine, and resveratrol based on RNA-seq and microarray studies.
100	WBGene00010794	LLC1.3	Metabolism	Metabolism: mitochondria	Metabolism: mitochondria: unassigned	dld-1 is an ortholog of human DLD (dihydrolipoamide dehydrogenase)\; is predicted to have dihydrolipoyl dehydrogenase activity, electron transfer activity, and flavin adenine dinucleotide binding activity\; human orthologs of this gene are implicated in maple syrup urine disease.
101	WBGene00010957	MTCE.3	Metabolism	Metabolism: mitochondria	Metabolism: mitochondria: complex I	nduo-6 is predicted to have NADH dehydrogenase (ubiquinone) activity.
102	WBGene00010958	MTCE.4	Metabolism	Metabolism: mitochondria	Metabolism: mitochondria: complex I	ndfl-4 is predicted to have NADH dehydrogenase (ubiquinone) activity.
103	WBGene00010959	MTCE.11	Metabolism	Metabolism: mitochondria	Metabolism: mitochondria: complex I	nduo-1 is an ortholog of human MT-ND1 (mitochondrially encoded NADH:ubiquinone oxidoreductase core subunit 1)\; is predicted to have NADH dehydrogenase (ubiquinone) activity\; human orthologs of this gene are implicated in Leber hereditary optic neuropathy and MELAS syndrome.
104	WBGene00010961	MTCE.16	Metabolism	Metabolism: mitochondria	Metabolism: mitochondria: complex I	nduo-2 is predicted to have NADH dehydrogenase (ubiquinone) activity.
105	WBGene00010963	MTCE.25	Metabolism	Metabolism: mitochondria	Metabolism: mitochondria: complex I	nduo-4 is an ortholog of human MT-ND4 (mitochondrially encoded NADH:ubiquinone oxidoreductase core subunit 4)\; is predicted to have NADH dehydrogenase (ubiquinone) activity\; human orthologs of this gene are implicated in Leber hereditary optic neuropathy.
106	WBGene00010967	MTCE.35	Metabolism	Metabolism: mitochondria	Metabolism: mitochondria: complex I	nduo-5 is an ortholog of human MT-ND5 (mitochondrially encoded NADH:ubiquinone oxidoreductase core subunit 5)\; is predicted to have NADH dehydrogenase (ubiquinone) activity\; human orthologs of this gene are implicated in Leber hereditary optic neuropathy and MELAS syndrome.
107	WBGene00010993	R03E1.2	Lysosome	Lysosome: Vacuolar ATPase	Lysosome: Vacuolar ATPase	vha-20 is an ortholog of human ATP6AP2\; is predicted to have signaling receptor activity\; is involved in nematode larval development\; is expressed in amphid neurons.
108	WBGene00011270	R31.2	Transmembrane protein	Transmembrane protein: unassigned	Transmembrane protein: unassigned	R31.2 localizes to the striated muscle myosin thick filament.
109	WBGene00011380	T02E1.8	Transmembrane protein	Transmembrane protein: unassigned	Transmembrane protein: unassigned	T02E1.8 is enriched in several tissues, including the Z1.p, the Z4.a, the male distal tip cell, and the nervous system based on RNA-seq studies\; is affected by several genes including elt-2, pgl-1, and sma-2 based on RNA-seq and microarray studies.
110	WBGene00011381	T02E9.1	Signaling	Signaling: heteromeric G protein	Signaling: heteromeric G protein: receptor	npr-25 is an ortholog of human AGTR2, GPR25 (G protein-coupled receptor 25), and APLNR (apelin receptor) and members of the human BDKR (Bradykinin receptors) gene family including BDKRB2 and BDKRB1\; is predicted to have G protein-coupled receptor activity.
111	WBGene00011433	T04D3.3	Metabolism	Metabolism: nucleotide	Metabolism: nucleotide	pde-1 is an ortholog of human PDE1A (phosphodiesterase 1A), PDE1B (phosphodiesterase 1B), and PDE1C (phosphodiesterase 1C)\; exhibits 3',5'-cyclic-AMP phosphodiesterase activity, 3',5'-cyclic-GMP phosphodiesterase activity, and calmodulin binding activity\; is involved in several processes, including chemosensory behavior, chemotaxis, and negative regulation of intracellular signal transduction\;…
112	WBGene00011679	T10B10.2	Metabolism	Metabolism: mitochondria	Metabolism: mitochondria: complex III	ucr-2.2 is an ortholog of human UQCRC2 (ubiquinol-cytochrome c reductase core protein 2)\; is predicted to have catalytic activity and metal ion binding activity\; is expressed in several tissues, including the alimentary system, the excretory cell, the hypodermis, the muscular system, and the nervous system\; human orthologs of this gene are implicated in mitochondrial complex III deficiency nuc…
113	WBGene00011794	T16A9.4	Proteolysis general	Proteolysis general: metallopeptidase	Proteolysis general: metallopeptidase	nep-21 is an ortholog of human ECEL1 (endothelin converting enzyme like 1), MME, and PHEX (phosphate regulating endopeptidase homolog X-linked)\; is predicted to have metal ion binding activity and metalloendopeptidase activity\; is expressed in the accessory cell, the anterior ganglion, the lumbar ganglion, and the ventral nerve cord.
114	WBGene00012073	T27A8.1	Proteolysis general	Proteolysis general: metallopeptidase	Proteolysis general: metallopeptidase	cpd-2 is an ortholog of human CPM (carboxypeptidase M)\; is predicted to have metallocarboxypeptidase activity and zinc ion binding activity\; is involved in regulation of muscle contraction.
115	WBGene00012204	W02B12.9	Transmembrane transport	Transmembrane transport: mitochondrial	Transmembrane transport: mitochondrial: solute carrier	mfn-1 is an ortholog of human SLC25A28 (solute carrier family 25 member 28) and SLC25A37 (solute carrier family 25 member 37)\; is expressed in the intestine and the nervous system\; is predicted to encode a protein with the following domains: Mitochondrial substrate\/solute carrier and Mitochondrial carrier domain superfamily.
116	WBGene00012326	W07E11.1	Metabolism	Metabolism: amino acid	Metabolism: amino acid: synthesis	W07E11.1 is predicted to have several functions, including 3 iron, 4 sulfur cluster binding activity, anion binding activity, and glutamate synthase (NADH) activity.
117	WBGene00012794	Y43E12A.2	Nucleic acid	Nucleic acid: binding	Nucleic acid: binding: zinc finger	Y43E12A.2 is an ortholog of human ZCCHC24 (zinc finger CCHC-type containing 24)\; localizes to the mitochondrion.
118	WBGene00012812	Y43F8B.1	Unassigned	Unassigned	Unassigned	Y43F8B.1 is enriched in the muscle cell based on RNA-seq and microarray studies\; is affected by several genes including daf-16, daf-2, and daf-12 based on proteomic, RNA-seq, and microarray studies\; is affected by eight chemicals including Rotenone, D-glucose, and Alovudine based on RNA-seq and microarray studies.
119	WBGene00012850	Y44A6C.1	Unassigned	Unassigned	Unassigned: regulated by multiple stresses	Y44A6C.1 is enriched in the amphid sensillum, the head, the muscle cell, and the nervous system based on tiling array, RNA-seq, and microarray studies\; is affected by several genes including daf-16, daf-2, and daf-12 based on microarray, tiling array, and RNA-seq studies\; is affected by ten chemicals including methylmercuric chloride, levamisole, and tert-Butylhydroperoxide based on microarray …
120	WBGene00013025	Y49A3A.2	Lysosome	Lysosome: Vacuolar ATPase	Lysosome: Vacuolar ATPase	vha-13 is an ortholog of human ATP6V1A (ATPase H+ transporting V1 subunit A)\; is predicted to have ATP binding activity and proton-transporting ATPase activity, rotational mechanism\; is involved in lysosomal lumen acidification\; is expressed in the body wall musculature, the excretory cell, the head, and the intestine.
121	WBGene00013416	Y64G10A.7	Extracellular material	Extracellular material: matrix	Extracellular material: matrix	Y64G10A.7 is an ortholog of human MEGF6\; is predicted to have calcium ion binding activity.
122	WBGene00013934	ZK131.11	Unassigned	Unassigned	Unassigned	ZK131.11 is enriched in the AVE, the OLL, the PVD, and the muscle cell based on microarray, tiling array, and RNA-seq studies\; is affected by several genes including daf-16, daf-2, and hsf-1 based on microarray and RNA-seq studies\; is affected by six chemicals including Cry5B, stavudine, and estrogen based on RNA-seq and microarray studies.
123	WBGene00014101	ZK849.2	Trafficking	Trafficking: ER/Golgi	Trafficking: ER/Golgi: Golgi unassigned	gopc-1 is an ortholog of human GOPC (golgi associated PDZ and coiled-coil motif containing)\; exhibits identical protein binding activity.
124	WBGene00014202	ZK1058.1	Metabolism	Metabolism: B12	Metabolism: B12	mmcm-1 is an ortholog of human MUT\; is predicted to have cobalamin binding activity, metal ion binding activity, and methylmalonyl-CoA mutase activity\; localizes to the mitochondrion\; is used to study methylmalonic acidemia\; human orthologs of this gene are implicated in methylmalonic aciduria due to methylmalonyl-CoA mutase deficiency.
125	WBGene00014454	MTCE.7	mRNA functions	mRNA functions: processing	mRNA functions: processing: snRNP	MTCE.7 is affected by several genes including hsf-1, eat-2, and bar-1 based on RNA-seq and microarray studies\; is affected by Alovudine, stavudine, and Zidovudine based on RNA-seq studies.
126	WBGene00014848	VM106R.1	Transmembrane transport	Transmembrane transport: potassium channel	Transmembrane transport: potassium channel	VM106R.1 is an ortholog of human KCTD12, KCTD16, and KCTD8\; human KCTD12 exhibits identical protein binding activity.
127	WBGene00015148	B0336.11	Metabolism	Metabolism: lipid	Metabolism: lipid: phospholipid	hpo-28 is an ortholog of human MOSPD2\; is predicted to encode a protein with the following domains: Major sperm protein (MSP) domain, PapD-like superfamily, and Immunoglobulin-like fold.
128	WBGene00015391	C03G5.1	Metabolism	Metabolism: mitochondria	Metabolism: mitochondria: citric acid cycle	sdha-1 is an ortholog of human SDHA (succinate dehydrogenase complex flavoprotein subunit A)\; is predicted to have flavin adenine dinucleotide binding activity and succinate dehydrogenase (ubiquinone) activity\; localizes to the mitochondrion\; is expressed in several tissues, including the alimentary system, the body wall musculature, the excretory cell, the head, and the nervous system\; human…
129	WBGene00015423	C04E6.7	Metabolism	Metabolism: lipid	Metabolism: lipid: beta oxidation	C04E6.7 is predicted to have hydrolase activity.
130	WBGene00015650	C09G4.2	Signaling	Signaling: S/T kinase	Signaling: S/T kinase	pkg-2 is an ortholog of human PRKG1 (protein kinase cGMP-dependent 1) and PRKG2 (protein kinase cGMP-dependent 2)\; is predicted to have ATP binding activity and cGMP-dependent protein kinase activity.
131	WBGene00015676	C10E2.6	Transmembrane transport	Transmembrane transport: monocarboxylate	Transmembrane transport: monocarboxylate	mct-6 is an ortholog of human SLC16A11 (solute carrier family 16 member 11) and SLC16A13 (solute carrier family 16 member 13)\; is expressed in several tissues, including the alimentary system, the arcade cell, the muscular system, the nervous system, and the reproductive system\; human orthologs of this gene are implicated in familial hyperinsulinemic hypoglycemia 7\; human SLC16A11 exhibits pyr…
132	WBGene00015704	C11D9.1	Signaling	Signaling: small GTPase	Signaling: small GTPase: Rho/Rac	tiam-1 is an ortholog of human TIAM1 (T cell lymphoma invasion and metastasis 1) and TIAM2 (T cell lymphoma invasion and metastasis 2)\; exhibits Rac guanyl-nucleotide exchange factor activity\; is involved in positive regulation of GTPase activity\; localizes to the cell periphery and growth cone\; is expressed in several tissues, including the nervous system, the pharynx, and the reproductive s…
133	WBGene00015778	C14F11.1	Metabolism	Metabolism: amino acid	Metabolism: amino acid: breakdown	got-2.2 is an ortholog of human Got2\; is predicted to have L-aspartate:2-oxoglutarate aminotransferase activity and pyridoxal phosphate binding activity.
134	WBGene00016104	C25F6.4	Signaling	Signaling: Y kinase	Signaling: Y kinase	ddr-1 is an ortholog of human DDR1 (discoidin domain receptor tyrosine kinase 1) and DDR2 (discoidin domain receptor tyrosine kinase 2)\; is predicted to have ATP binding activity and protein kinase activity\; is involved in motor neuron axon guidance and positive regulation of axon regeneration\; is expressed in several tissues, including the alimentary system, the hypodermis, and the nervous sy…
135	WBGene00016167	C27F2.5	Trafficking	Trafficking: vesicle targeting/fusion	Trafficking: vesicle targeting/fusion: ESCRT	vps-22 is an ortholog of human SNF8 (SNF8, ESCRT-II complex subunit)\; is expressed in the body wall musculature, the pharyngeal muscle cell, and the vulval muscle\; human SNF8 exhibits several functions, including channel regulator activity, protein C-terminus binding activity, and protein N-terminus binding activity.
136	WBGene00016215	C29F5.7	Globin	Globin	Globin	glb-10 is predicted to have heme binding activity, oxygen binding activity, and oxygen carrier activity\; localizes to the plasma membrane\; is expressed in several tissues, including the alimentary system, the epithelial system, the gonad, the muscular system, and the nervous system.
137	WBGene00016248	C30B5.7	Transmembrane protein	Transmembrane protein: seven transmembrane receptor	Transmembrane protein: seven transmembrane receptor: unassigned	C30B5.7 is enriched in the hypodermis, the male, and the nervous system based on tiling array, RNA-seq, and microarray studies\; is affected by several genes including sir-2.1, pgl-1, and nhr-25 based on RNA-seq and microarray studies\; is affected by multi-walled carbon nanotube and stavudine based on RNA-seq studies\; is predicted to encode a protein with the following domain: Serpentine type 7…
138	WBGene00016311	C32D5.3	Transmembrane protein	Transmembrane protein: unassigned	Transmembrane protein: unassigned	efr-3 is an ortholog of human EFR3A (EFR3 homolog A) and EFR3B (EFR3 homolog B)\; is predicted to encode a protein with the following domain: Armadillo-type fold.
139	WBGene00016333	C32F10.8	Metabolism	Metabolism: amino acid	Metabolism: amino acid: synthesis	C32F10.8 is an ortholog of human GPT and GPT2\; is predicted to have catalytic activity and pyridoxal phosphate binding activity\; is expressed in several tissues, including the alimentary system, the muscular system, the nervous system, and the reproductive system.
140	WBGene00016570	C41G11.4	Transmembrane protein	Transmembrane protein: unassigned	Transmembrane protein: unassigned	gnrr-4 is an ortholog of human GPR65 (G protein-coupled receptor 65), GPR35 (G protein-coupled receptor 35), and P2RY10 (P2Y receptor 10) and members of the human LPAR (Lysophosphatidic acid receptors) and F2R (F2R receptors) gene families including F2RL3, F2RL2, and F2R\; is predicted to have G protein-coupled receptor activity.
141	WBGene00016630	C44B7.10	Unassigned	Unassigned	Unassigned	acer-1 is predicted to have catalytic activity\; is expressed widely.
142	WBGene00016706	C46C11.3	Transmembrane protein	Transmembrane protein: unassigned	Transmembrane protein: unassigned	C46C11.3 is an ortholog of human EMP1, CLDND2, and NKG7\; is predicted to encode a protein with the following domain: PMP-22\/EMP\/MP20\/Claudin superfamily.
143	WBGene00016879	C52D10.12	Transmembrane transport	Transmembrane transport: unassigned	Transmembrane transport: unassigned	cnnm-1 is an ortholog of human CNNM2, CNNM1, and CNNM3\; is involved in several processes, including determination of adult lifespan, magnesium ion homeostasis, and magnesium ion transport\; localizes to the basolateral plasma membrane\; is expressed in several tissues, including the alimentary system, the body wall musculature, the hypodermis, and the nervous system\; human orthologs of this gen…
144	WBGene00017129	E04F6.10	Transmembrane protein	Transmembrane protein: unassigned	Transmembrane protein: unassigned	E04F6.10 is enriched in the muscle cell and the nervous system based on tiling array, RNA-seq, and microarray studies\; is affected by several genes including daf-16, eri-1, and rrf-1 based on RNA-seq and microarray studies\; is affected by four chemicals including multi-walled carbon nanotube, stavudine, and Colistin based on RNA-seq and microarray studies.
145	WBGene00017193	F07C3.2	Transmembrane protein	Transmembrane protein: unassigned	Transmembrane protein: unassigned	F07C3.2 is enriched in the male, the muscle cell, the nervous system, and the sensillum based on tiling array, RNA-seq, and microarray studies\; is affected by several genes including daf-16, let-7, and gld-1 based on tiling array, RNA-seq, proteomic, and microarray studies\; is affected by six chemicals including Rotenone, stavudine, and Zidovudine based on RNA-seq and microarray studies.
146	WBGene00017260	F08F3.1	Unassigned	Unassigned	Unassigned	F08F3.1 is enriched in the nervous system and the pharynx based on tiling array, RNA-seq, and microarray studies\; is affected by several genes including sir-2.1, pgl-1, and glh-1 based on RNA-seq and microarray studies\; is affected by stavudine and Colistin based on RNA-seq and microarray studies.
147	WBGene00017698	F22B7.9	Protein modification	Protein modification: methyltransferase	Protein modification: methyltransferase	F22B7.9 is an ortholog of human FAM86C1, FAM86B2 (family with sequence similarity 86 member B2), and FAM86B1 (family with sequence similarity 86 member B1)\; is expressed in several tissues, including anterior hypodermis, the Ea, the Eal, the Eala, and the Ealp\; is predicted to encode a protein with the following domain: S-adenosyl-L-methionine-dependent methyltransferase.
148	WBGene00017813	F26A10.1	Neuronal function	Neuronal function: synaptic function	Neuronal function: synaptic function: neuropeptide	nlp-61 is enriched in the male, the nervous system, and the sensillum based on tiling array, RNA-seq, and microarray studies\; is affected by several genes including daf-16, pgl-1, and dcr-1 based on microarray, RNA-seq, and tiling array studies\; is affected by five chemicals including Rotenone, D-glucose, and Zidovudine based on RNA-seq and microarray studies.
149	WBGene00017864	F27D9.5	Metabolism	Metabolism: lipid	Metabolism: lipid: beta oxidation	pcca-1 is an ortholog of human PCCA\; is predicted to have ATP binding activity and propionyl-CoA carboxylase activity\; localizes to the mitochondrion\; is expressed in the body wall musculature, the head, the intestine, and the nervous system\; is used to study propionic acidemia\; human orthologs of this gene are implicated in propionic acidemia.
150	WBGene00017901	F28E10.2	Transmembrane protein	Transmembrane protein: unassigned	Transmembrane protein: unassigned	igeg-1 is enriched in the PLM, the RID, and the intestine based on RNA-seq and microarray studies\; is affected by several genes including dpy-10, hsf-1, and pgl-1 based on RNA-seq and microarray studies\; is affected by thirteen chemicals including Lithium Chloride, Rotenone, and levamisole based on microarray and RNA-seq studies\; is predicted to encode a protein with the following domains: Imm…
151	WBGene00017979	F32B5.6	Unassigned	Unassigned	Unassigned: regulated by multiple stresses	F32B5.6 is enriched in the OLL, the PVD, the coelomocyte, and the intestine based on microarray, tiling array, and RNA-seq studies\; is affected by several genes including daf-16, daf-2, and glp-1 based on proteomic, microarray, tiling array, and RNA-seq studies\; is affected by eight chemicals including Lithium Chloride, Cry5B, and stavudine based on microarray and RNA-seq studies.
152	WBGene00018191	F39B3.2	Signaling	Signaling: heteromeric G protein	Signaling: heteromeric G protein: receptor	frpr-7 is predicted to have G protein-coupled receptor activity.
153	WBGene00018576	F47G3.1	Unassigned	Unassigned	Unassigned: regulated by multiple stresses	F47G3.1 is enriched in the hypodermis based on tiling array studies\; is affected by several genes including daf-16, daf-2, and glp-1 based on microarray and RNA-seq studies\; is affected by eight chemicals including resveratrol, Atrazine, and Cry5B based on microarray studies.
154	WBGene00018701	F52E4.1	Metabolism	Metabolism: lipid	Metabolism: lipid: beta oxidation	pccb-1 is an ortholog of human PCCB\; human orthologs of this gene are implicated in propionic acidemia\; is predicted to encode a protein with the following domains: ClpP\/crotonase-like domain superfamily and Acetyl-CoA carboxylase.
155	WBGene00018734	F53A10.2	Signaling	Signaling: small GTPase	Signaling: small GTPase: Rap	F53A10.2 is an ortholog of human RAP1GAP and RAP1GAP2\; is predicted to have GTPase activator activity\; is expressed in the intestine, the nervous system, and the seam cell.
156	WBGene00018798	F54D7.3	Signaling	Signaling: heteromeric G protein	Signaling: heteromeric G protein: receptor	gnrr-1 is an ortholog of human GNRHR (gonadotropin releasing hormone receptor)\; is predicted to have vasopressin receptor activity\; is expressed in several tissues, including the alimentary system, the germ line, and the nervous system\; human orthologs of this gene are implicated in hypogonadotropic hypogonadism 7 with or without anosmia.
157	WBGene00018803	F54D10.2	Proteolysis proteasome	Proteolysis proteasome: E3	Proteolysis proteasome: E3: F box	fbxa-24 is enriched in the hypodermis, the intestine, the nervous system, and the sensillum based on microarray, tiling array, and RNA-seq studies\; is affected by several genes including daf-2, age-1, and hsf-1 based on microarray, tiling array, and RNA-seq studies\; is affected by twelve chemicals including nicotinic acid, Mercuric Chloride, and Rotenone based on RNA-seq and microarray studies\…
158	WBGene00019067	F58H7.1	Unassigned	Unassigned	Unassigned	F58H7.1 is enriched in the nervous system based on RNA-seq and microarray studies\; is affected by several genes including sir-2.1, lin-39, and dpy-7 based on RNA-seq and microarray studies\; is affected by four chemicals including Tunicamycin, multi-walled carbon nanotube, and Testosterone based on microarray and RNA-seq studies.
159	WBGene00019156	H04M03.12	Transmembrane protein	Transmembrane protein: unassigned	Transmembrane protein: unassigned	H04M03.12 is enriched in the nervous system based on microarray, tiling array, and RNA-seq studies\; is affected by several genes including daf-2, glp-1, and pgl-1 based on microarray and RNA-seq studies\; is affected by stavudine based on RNA-seq studies.
160	WBGene00019185	H10E21.5	Proteolysis proteasome	Proteolysis proteasome: E3	Proteolysis proteasome: E3: RING finger	H10E21.5 is an ortholog of human RNF150 (ring finger protein 150), RNF133 (ring finger protein 133), and RNF148 (ring finger protein 148)\; is predicted to encode a protein with the following domains: Zinc finger, RING-type and Zinc finger, RING\/FYVE\/PHD-type.
161	WBGene00019188	H11E01.3	Unassigned	Unassigned	Unassigned	H11E01.3 is an ortholog of human ERICH3.
162	WBGene00019196	H14A12.3	Unassigned	Unassigned	Unassigned	H14A12.3 is an ortholog of human rogdi\; is predicted to encode a protein with the following domain: RAVE subunit 2\/Rogdi.
163	WBGene00019282	K01A2.8	Transmembrane protein	Transmembrane protein: unassigned	Transmembrane protein: unassigned	mps-2 exhibits potassium channel regulator activity\; is involved in regulation of chemotaxis and regulation of potassium ion transport\; is expressed in the ADFL, the ADFR, the anal depressor muscle, the anal sphincter muscle, and the intestinal muscle.
164	WBGene00019455	K06H7.1	Unassigned	Unassigned	Unassigned	K06H7.1 is expressed in the intestine.
165	WBGene00019459	K06H7.8	Cytoskeleton	Cytoskeleton: microtubule	Cytoskeleton: microtubule: tau tubulin kinase	K06H7.8 is an ortholog of human TTBK1 (tau tubulin kinase 1) and TTBK2\; is predicted to have ATP binding activity and protein serine\/threonine kinase activity\; is expressed in the nervous system\; human orthologs of this gene are implicated in spinocerebellar ataxia type 11.
166	WBGene00019493	K07E3.7	Transmembrane transport	Transmembrane transport: unassigned	Transmembrane transport: unassigned	catp-5 is an ortholog of human ATP13A3 (ATPase 13A3)\; is predicted to have ATP binding activity, ATPase activity, and metal ion binding activity\; is expressed in the excretory cell and the intestine\; human orthologs of this gene are implicated in Kufor-Rakeb syndrome.
167	WBGene00019521	K08B12.2	Transcription factor	Transcription factor: ZF	Transcription factor: ZF	dmd-7 is an ortholog of human DMRT3, DMRTA1, and DMRTC1\; is predicted to have DNA-binding activity transcription factor activity, metal ion binding activity, and sequence-specific DNA binding activity\; is expressed in several tissues, including the alimentary system, the excretory cell, the hypodermis, and the muscular system.
168	WBGene00019765	M03F8.6	Transmembrane transport	Transmembrane transport: extracellular ligand gated channel	Transmembrane transport: extracellular ligand gated channel	M03F8.6 is predicted to have extracellular ligand-gated ion channel activity.
169	WBGene00019774	M04G7.3	Transmembrane protein	Transmembrane protein: unassigned	Transmembrane protein: unassigned	M04G7.3 is enriched in the muscle cell, the nervous system, and the sensillum based on microarray, tiling array, and RNA-seq studies\; is affected by several genes including daf-2, clk-1, and pgl-1 based on microarray, RNA-seq, and tiling array studies\; is affected by Rotenone and paraquat based on RNA-seq and microarray studies.
170	WBGene00019875	R05C11.3	Transmembrane transport	Transmembrane transport: calcium channel	Transmembrane transport: calcium channel	mca-2 is an ortholog of human ATP2B2 (ATPase plasma membrane Ca2+ transporting 2), ATP2B1 (ATPase plasma membrane Ca2+ transporting 1), and ATP2B4 (ATPase plasma membrane Ca2+ transporting 4)\; is predicted to have ATP binding activity and calcium-transporting ATPase activity\; is expressed in the hypodermis.
171	WBGene00019902	R05G6.10	Signaling	Signaling: small GTPase	Signaling: small GTPase: Ras	R05G6.10 is an ortholog of human RASGEF1A, RASGEF1B, and RASGEF1C\; is predicted to have guanyl-nucleotide exchange factor activity\; is expressed in several tissues, including the alimentary system and the nervous system.
172	WBGene00020185	T03F1.3	Metabolism	Metabolism: lipid	Metabolism: lipid: phospholipid	pgk-1 is an ortholog of human PGK1 and PGK2\; is predicted to have ATP binding activity and phosphoglycerate kinase activity.
173	WBGene00020417	T10E9.7	Metabolism	Metabolism: mitochondria	Metabolism: mitochondria: complex I	nuo-2 is an ortholog of human NDUFS3 (NADH:ubiquinone oxidoreductase core subunit S3)\; is predicted to have NADH dehydrogenase (ubiquinone) activity\; is involved in determination of adult lifespan\; localizes to the mitochondrion\; is expressed in the reproductive system and the seam cell\; human orthologs of this gene are implicated in Leigh disease and mitochondrial complex I deficiency.
174	WBGene00020507	T14F9.1	Lysosome	Lysosome: Vacuolar ATPase	Lysosome: Vacuolar ATPase	vha-15 is an ortholog of human ATP6V1H (ATPase H+ transporting V1 subunit H)\; is predicted to have proton-transporting ATPase activity, rotational mechanism\; is expressed in several tissues, including the alimentary system, the muscular system, the nervous system, and the seam cell.
175	WBGene00020696	T22F3.3	Metabolism	Metabolism: carbohydrate	Metabolism: carbohydrate	pygl-1 is an ortholog of human PYGL (glycogen phosphorylase L) and PYGM (glycogen phosphorylase, muscle associated)\; is predicted to have pyridoxal phosphate binding activity and transferase activity, transferring hexosyl groups\; is expressed in the germ line.
176	WBGene00020909	W01A11.1	Metabolism	Metabolism: lipid	Metabolism: lipid: epoxide hydrolase	W01A11.1 is an ortholog of human EPHX1\; is predicted to have cis-stilbene-oxide hydrolase activity\; is expressed in several tissues, including the alimentary system, the muscular system, the nervous system, and the reproductive system\; human orthologs of this gene are implicated in pre-eclampsia.
177	WBGene00020950	W02F12.5	Metabolism	Metabolism: mitochondria	Metabolism: mitochondria: citric acid cycle	dlst-1 is an ortholog of human DLST\; is predicted to have dihydrolipoyllysine-residue succinyltransferase activity.
178	WBGene00020952	W02G9.2	Stress response	Stress response: unassigned	Stress response: unassigned	kel-8 is an ortholog of human KLHL8 (kelch like 8)\; is involved in protein ubiquitination and ubiquitin-dependent protein catabolic process\; localizes to several cellular components, including the Cul3-RING ubiquitin ligase complex, neuron projection, and neuronal cell body\; is expressed in the head, the intestine, and the nervous system.
179	WBGene00021043	W05G11.6	Metabolism	Metabolism: glycolysis	Metabolism: glycolysis	pck-1 is an ortholog of human PCK1 and PCK2\; is predicted to have GTP binding activity, kinase activity, and phosphoenolpyruvate carboxykinase activity\; localizes to the cytosol and striated muscle dense body.
180	WBGene00021452	Y39F10A.1	Unassigned	Unassigned	Unassigned: regulated by multiple stresses	Y39F10A.1 is enriched in the muscle cell and the nervous system based on tiling array, RNA-seq, and microarray studies\; is affected by several genes including daf-16, let-7, and gld-1 based on microarray, tiling array, proteomic, and RNA-seq studies\; is affected by seven chemicals including Rotenone, Alovudine, and stavudine based on RNA-seq and microarray studies.
181	WBGene00021510	Y41D4A.8	Signaling	Signaling: heteromeric G protein	Signaling: heteromeric G protein: receptor	frpr-19 is predicted to have G protein-coupled receptor activity.
182	WBGene00021562	Y45G12B.1	Metabolism	Metabolism: mitochondria	Metabolism: mitochondria: complex I	nuo-5 is an ortholog of human NDUFS1 (NADH:ubiquinone oxidoreductase core subunit S1)\; is predicted to have electron transfer activity, iron-sulfur cluster binding activity, and oxidoreductase activity, acting on NAD(P)H\; human orthologs of this gene are implicated in mitochondrial complex I deficiency.
183	WBGene00021691	Y48G8AL.13	Transmembrane protein	Transmembrane protein: unassigned	Transmembrane protein: unassigned	Y48G8AL.13 is an ortholog of human TLCD1 (TLC domain containing 1) and TLCD2 (TLC domain containing 2)\; is predicted to encode a protein with the following domain: TRAM\/LAG1\/CLN8 homology domain.
184	WBGene00021952	Y55H10A.1	Lysosome	Lysosome: Vacuolar ATPase	Lysosome: Vacuolar ATPase	vha-19 is an ortholog of human ATP6AP1 and ATP6AP1L\; is predicted to have proton-transporting ATP synthase activity, rotational mechanism and proton-transporting ATPase activity, rotational mechanism\; localizes to the membrane raft\; is expressed in the excretory canal, the hypodermis, the intestine, the pharynx, and the vulva.
185	WBGene00021983	Y58G8A.4	Signaling	Signaling: heteromeric G protein	Signaling: heteromeric G protein: receptor	npr-5 is an ortholog of human NPY1R (neuropeptide Y receptor Y1), NPY4R (neuropeptide Y receptor Y4), and NPY2R (neuropeptide Y receptor Y2)\; is predicted to have G protein-coupled receptor activity\; is involved in regulation of muscle contraction\; is expressed in the head, the muscular system, the nervous system, and the sensillum.
186	WBGene00022089	Y69A2AR.18	Metabolism	Metabolism: mitochondria	Metabolism: mitochondria: complex V	Y69A2AR.18 is an ortholog of human ATP5F1C (ATP synthase F1 subunit gamma)\; is predicted to have proton-transporting ATP synthase activity, rotational mechanism\; is expressed in several tissues, including the hypodermis, the muscular system, the nervous system, the pharynx, and the tail.
187	WBGene00022623	ZC487.1	Unassigned	Unassigned	Unassigned	ZC487.1 is predicted to have ATP binding activity.
188	WBGene00022815	ZK770.1	Transmembrane transport	Transmembrane transport: sodium channel	Transmembrane transport: sodium channel	asic-1 is an ortholog of human SCNN1G (sodium channel epithelial 1 gamma subunit), SCNN1B (sodium channel epithelial 1 beta subunit), and SCNN1A (sodium channel epithelial 1 alpha subunit)\; is predicted to have acid-sensing ion channel activity\; is expressed in the head, the nervous system, and the sensillum\; human orthologs of this gene are implicated in Liddle syndrome, autosomal recessive p…
189	WBGene00044401	Y55B1BR.6	Unassigned	Unassigned	Unassigned	Y55B1BR.6 is enriched in the nervous system based on tiling array and RNA-seq studies\; is affected by several genes including daf-16, lin-35, and dpy-7 based on tiling array, microarray, and RNA-seq studies\; is affected by Zidovudine and Colistin based on RNA-seq and microarray studies.
190	WBGene00044508	C18F3.4	Transcription factor	Transcription factor: homeodomain	Transcription factor: homeodomain	nsy-7 exhibits sequence-specific DNA binding activity\; is involved in determination of left\/right asymmetry in nervous system and negative regulation of transcription by RNA polymerase II\; localizes to the nucleus\; is expressed in the amphid sensillum, the head, the intestine, and the nervous system.
191	WBGene00044795	C06H5.8	Unassigned	Unassigned	Unassigned	C06H5.8 is enriched in the muscle cell based on RNA-seq studies\; is affected by several genes including daf-2, skn-1, and sir-2.1 based on tiling array, RNA-seq, and microarray studies.
192	WBGene00045248	ZK180.7	Transmembrane protein	Transmembrane protein: unassigned	Transmembrane protein: unassigned	ZK180.7 is enriched in the head, the male, the nervous system, and the sensillum based on RNA-seq and microarray studies\; is affected by several genes including skn-1, lin-22, and ain-2 based on RNA-seq and microarray studies\; is affected by Tunicamycin, Sodium Chloride, and Colistin based on microarray and RNA-seq studies.
193	WBGene00171946	NA	NA	NA	NA	NA
194	WBGene00194737	Y50D7A.13	Proteolysis general	Proteolysis general: metallopeptidase	Proteolysis general: metallopeptidase	Y50D7A.13 is an ortholog of human MMP21 (matrix metallopeptidase 21)\; is predicted to have metalloendopeptidase activity and zinc ion binding activity.
195	WBGene00219307	F56D6.17	Pseudogene	Pseudogene	Pseudogene	F56D6.17 is enriched in the intestine based on RNA-seq studies\; is affected by several genes including hsf-1, eat-2, and prg-1 based on RNA-seq studies.
196	WBGene00219950	F46A8.13	Non-coding RNA	Non-coding RNA: ncRNA	Non-coding RNA: ncRNA	F46A8.13 is enriched in the nervous system based on microarray studies\; is affected by several genes including hsf-1, sir-2.1, and cep-1 based on RNA-seq and microarray studies\; is affected by eight chemicals including bisphenol S, Progesterone, and Cry5B based on RNA-seq and microarray studies.
197	WBGene00269383	ZK384.7	Non-coding RNA	Non-coding RNA: ncRNA	Non-coding RNA: ncRNA	ZK384.7 is enriched in the intestine based on microarray studies.
198	WBGene00303021	F02A9.10	Unassigned	Unassigned	Unassigned: regulated by multiple stresses	F02A9.10 is affected by tdp-1 and eat-2 based on microarray studies\; is affected by five chemicals including Atrazine, Cry5B, and Humic Substances based on microarray studies\; is predicted to encode a protein with the following domains: ClpP\/crotonase-like domain superfamily and Acetyl-CoA carboxylase.
199	WBGene00304237	F39B3.7	Non-coding RNA	Non-coding RNA: ncRNA	Non-coding RNA: ncRNA	N.A.

## Sheet: rgs_fisher_cat1
Gene enrichment categories for all Downregulated genes in DD MNs (Category 1: Lowest Resolution)
	Category	RGS	AC	PValue
6	Metabolism	48	1601	3.53796e-16
5	Lysosome	9	91	2.15924e-08
21	Transmembrane transport	24	901	2.8383e-08
9	Neuronal function	14	308	4.14716e-08
16	Signaling	19	1188	0.000483777
3	Extracellular material	6	495	0.1032
13	Proteolysis general	5	394	0.112968
11	Nucleic acid	3	231	0.1866
4	Globin	1	36	0.209326
8	Muscle function	1	62	0.329511
18	Trafficking	2	205	0.376917
20	Transmembrane protein	21	3200	0.474205
2	Development	2	295	0.560281
1	Cytoskeleton	2	371	0.682286
19	Transcription factor	3	581	0.712423
17	Stress response	4	833	0.771682
12	Protein modification	1	271	0.82097
14	Proteolysis proteasome	3	733	0.84133
7	mRNA functions	1	407	0.92383
22	Unassigned	24	6343	0.995701
15	Pseudogene	1	2081	0.999997
10	Non-coding RNA	3	9535	1

## Sheet: rgs_fisher_cat1_apv
Gene enrichment categories for all Downregulated genes in DD MNs (Category 1: Lowest Resolution)
Category	RGS	AC	PValue	Bonferroni
Metabolism	48	1601	3.53796e-16	7.78352e-15
Lysosome	9	91	2.15924e-08	4.75033e-07
Transmembrane transport	24	901	2.8383e-08	6.24425e-07
Neuronal function	14	308	4.14716e-08	9.12375e-07

## Sheet: rgs_fisher_cat2
Gene enrichment categories for all Downregulated genes in DD MNs (Category 2: Intermediate Resolution)
	Category	RGS	AC	PValue
8	Lysosome: Vacuolar ATPase	9	22	3.44778e-13
15	Metabolism: mitochondria	20	366	3.21334e-12
21	Neuronal function: unassigned	6	42	6.73004e-07
14	Metabolism: lipid	13	526	6.72502e-05
13	Metabolism: glycolysis	4	37	0.000138508
31	Signaling: heteromeric G protein	7	170	0.000164629
20	Neuronal function: synaptic function	8	244	0.000259879
62	Transmembrane transport: unassigned	4	51	0.000434178
55	Transmembrane transport: ion channel	2	9	0.00213228
9	Metabolism: amino acid	4	82	0.00230851
40	Stress response: unassigned	3	49	0.00450184
6	Extracellular material: PGI	3	53	0.00554051
58	Transmembrane transport: nicotinic acid receptor	2	20	0.00854762
25	Proteolysis general: metallopeptidase	4	123	0.00913557
30	Signaling: extracellular	1	2	0.0188734
50	Transmembrane transport: amino acid	2	37	0.0255277
35	Signaling: small GTPase	4	183	0.0323568
52	Transmembrane transport: chloride channel	2	44	0.0346291
16	Metabolism: nucleotide	3	111	0.0366191
10	Metabolism: B12	1	5	0.0373888
12	Metabolism: carbonic anhydrase	1	6	0.0434822
57	Transmembrane transport: monocarboxylate	1	6	0.0434822
17	Metabolism: polyamine	1	7	0.0495369
54	Transmembrane transport: GABA	1	7	0.0495369
47	Transmembrane protein: unassigned	17	1692	0.0536894
49	Transmembrane transport: acid sensing	1	10	0.0674708
33	Signaling: S/T kinase	2	66	0.0695836
5	Extracellular material: matrix	2	67	0.0713668
1	Cytoskeleton: cadherin	1	11	0.0733729
34	Signaling: SH domain	1	13	0.0850647
43	Transcription factor: forkhead	1	14	0.0908548
27	Proteolysis proteasome: E2	1	17	0.108005
36	Signaling: TGF beta	1	17	0.108005
51	Transmembrane transport: calcium channel	1	20	0.124831
4	Extracellular material: galectin	1	26	0.157531
23	Nucleic acid: binding	3	229	0.183445
59	Transmembrane transport: potassium channel	2	121	0.183496
3	Development: somatic	2	122	0.185765
60	Transmembrane transport: sodium channel	1	32	0.189003
56	Transmembrane transport: mitochondrial	1	34	0.199229
7	Globin	1	36	0.209326
48	Transmembrane transport: ABC	1	50	0.276509
45	Transcription factor: ZF	1	53	0.290142
53	Transmembrane transport: extracellular ligand gated channel	1	59	0.316638
19	Muscle function	1	62	0.329511
42	Trafficking: vesicle targeting/fusion	1	67	0.350427
26	Proteolysis general: unassigned	1	68	0.35453
61	Transmembrane transport: solute carrier	2	197	0.358926
37	Signaling: unassigned	1	70	0.36266
38	Signaling: Y kinase	1	73	0.374662
24	Protein modification: methyltransferase	1	76	0.386437
11	Metabolism: carbohydrate	1	83	0.413052
41	Trafficking: ER/Golgi	1	87	0.427737
44	Transcription factor: homeodomain	1	97	0.462854
2	Cytoskeleton: microtubule	1	128	0.558543
32	Signaling: phosphatase	1	196	0.712737
39	Stress response: detoxification	1	206	0.730306
18	mRNA functions: processing	1	296	0.847038
28	Proteolysis proteasome: E3	2	590	0.886636
46	Transmembrane protein: seven transmembrane receptor	4	1473	0.981932
63	Unassigned	24	6343	0.995701
29	Pseudogene	1	2081	0.999997
22	Non-coding RNA: ncRNA	3	7850	1

## Sheet: rgs_fisher_cat2_apv
Gene enrichment categories for all Downregulated genes in DD MNs (Category 2: Intermediate Resolution)
Category	RGS	AC	PValue	Bonferroni
Lysosome: Vacuolar ATPase	9	22	3.44778e-13	2.1721e-11
Metabolism: mitochondria	20	366	3.21334e-12	2.02441e-10
Neuronal function: unassigned	6	42	6.73004e-07	4.23992e-05
Metabolism: lipid	13	526	6.72502e-05	0.00423676
Metabolism: glycolysis	4	37	0.000138508	0.00872599

## Sheet: rgs_fisher_cat3
Gene enrichment categories for all Downregulated genes in DD MNs (Category 3: Highest Resolution)
	Category	RGS	AC	PValue
8	Lysosome: Vacuolar ATPase	9	22	3.44778e-13
23	Metabolism: mitochondria: complex I	9	46	9.4265e-11
47	Signaling: heteromeric G protein: receptor	7	54	1.4476e-07
35	Neuronal function: unassigned	6	42	6.73004e-07
22	Metabolism: mitochondria: citric acid cycle	4	23	2.57947e-05
14	Metabolism: glycolysis	4	37	0.000138508
33	Neuronal function: synaptic function: neurotransmitter receptor	4	37	0.000138508
80	Transmembrane transport: unassigned	4	51	0.000434178
25	Metabolism: mitochondria: complex V	3	22	0.000532929
15	Metabolism: lipid: beta oxidation	4	78	0.0019404
73	Transmembrane transport: ion channel	2	9	0.00213228
10	Metabolism: amino acid: synthesis	3	39	0.00245242
58	Stress response: unassigned	3	49	0.00450184
24	Metabolism: mitochondria: complex III	2	14	0.00455452
6	Extracellular material: PGI	3	53	0.00554051
34	Neuronal function: synaptic function: vesicle trafficking	2	16	0.00575801
19	Metabolism: lipid: phospholipid	3	58	0.00702513
76	Transmembrane transport: nicotinic acid receptor	2	20	0.00854762
40	Proteolysis general: metallopeptidase	4	123	0.00913557
46	Signaling: extracellular	1	2	0.0188734
64	Transmembrane protein: seven transmembrane receptor: unassigned	4	155	0.0193155
68	Transmembrane transport: amino acid	2	37	0.0255277
17	Metabolism: lipid: epoxide hydrolase	1	4	0.0312563
51	Signaling: small GTPase: Rap	1	4	0.0312563
70	Transmembrane transport: chloride channel	2	44	0.0346291
28	Metabolism: nucleotide	3	111	0.0366191
11	Metabolism: B12	1	5	0.0373888
53	Signaling: small GTPase: Rho/Rac	2	46	0.0374277
13	Metabolism: carbonic anhydrase	1	6	0.0434822
60	Trafficking: vesicle targeting/fusion: ESCRT	1	6	0.0434822
75	Transmembrane transport: monocarboxylate	1	6	0.0434822
29	Metabolism: polyamine	1	7	0.0495369
72	Transmembrane transport: GABA	1	7	0.0495369
65	Transmembrane protein: unassigned	17	1692	0.0536894
67	Transmembrane transport: acid sensing	1	10	0.0674708
49	Signaling: S/T kinase	2	66	0.0695836
5	Extracellular material: matrix	2	67	0.0713668
18	Metabolism: lipid: fatty acid	2	68	0.0731646
1	Cytoskeleton: cadherin	1	11	0.0733729
50	Signaling: SH domain	1	13	0.0850647
61	Transcription factor: forkhead	1	14	0.0908548
26	Metabolism: mitochondria: gene expression	1	15	0.0966082
42	Proteolysis proteasome: E2	1	17	0.108005
54	Signaling: TGF beta	1	17	0.108005
69	Transmembrane transport: calcium channel	1	20	0.124831
59	Trafficking: ER/Golgi: Golgi unassigned	1	21	0.130368
4	Extracellular material: galectin	1	26	0.157531
21	Metabolism: lipid: unassigned	1	27	0.16286
77	Transmembrane transport: potassium channel	2	121	0.183496
3	Development: somatic	2	122	0.185765
78	Transmembrane transport: sodium channel	1	32	0.189003
74	Transmembrane transport: mitochondrial: solute carrier	1	34	0.199229
7	Globin	1	36	0.209326
9	Metabolism: amino acid: breakdown	1	36	0.209326
38	Nucleic acid: binding: zinc finger	2	136	0.217875
52	Signaling: small GTPase: Ras	1	39	0.224231
32	Neuronal function: synaptic function: neuropeptide	2	139	0.224819
20	Metabolism: lipid: sphingolipid	1	44	0.248449
30	mRNA functions: processing: snRNP	1	44	0.248449
66	Transmembrane transport: ABC	1	50	0.276509
57	Stress response: detoxification: GST	1	52	0.285626
63	Transcription factor: ZF	1	53	0.290142
71	Transmembrane transport: extracellular ligand gated channel	1	59	0.316638
31	Muscle function	1	62	0.329511
16	Metabolism: lipid: binding	1	67	0.350427
41	Proteolysis general: unassigned	1	68	0.35453
44	Proteolysis proteasome: E3: RING finger	1	68	0.35453
79	Transmembrane transport: solute carrier	2	197	0.358926
55	Signaling: unassigned	1	70	0.36266
27	Metabolism: mitochondria: unassigned	1	72	0.370687
56	Signaling: Y kinase	1	73	0.374662
2	Cytoskeleton: microtubule: tau tubulin kinase	1	74	0.378612
39	Protein modification: methyltransferase	1	76	0.386437
12	Metabolism: carbohydrate	1	83	0.413052
37	Nucleic acid: binding: unassigned	1	93	0.449075
62	Transcription factor: homeodomain	1	97	0.462854
48	Signaling: phosphatase: unassigned	1	98	0.466244
82	Unassigned: membrane spanning domain	1	210	0.737028
83	Unassigned: regulated by multiple stresses	7	1707	0.910051
43	Proteolysis proteasome: E3: F box	1	437	0.936886
81	Unassigned	16	4113	0.982247
45	Pseudogene	1	2081	0.999997
36	Non-coding RNA: ncRNA	3	7850	1

## Sheet: rgs_fisher_cat3_apv
Gene enrichment categories for all Downregulated genes in DD MNs (Category 3: Highest Resolution)
Category	RGS	AC	PValue	Bonferroni
Lysosome: Vacuolar ATPase	9	22	3.44778e-13	2.86166e-11
Metabolism: mitochondria: complex I	9	46	9.4265e-11	7.824e-09
Signaling: heteromeric G protein: receptor	7	54	1.4476e-07	1.20151e-05
Neuronal function: unassigned	6	42	6.73004e-07	5.58593e-05
Metabolism: mitochondria: citric acid cycle	4	23	2.57947e-05	0.00214096
