# Supplementary material for: Intrinsic and non-cell autonomous roles for a neurodevelopmental syndrome-linked transcription factor
Source: bioRxiv. 2025 Dec 25:2025.12.23.696256. Preprint. [Version 1] doi: 10.64898/2025.12.23.696256 (PMC12776094; doi:10.64898/2025.12.23.696256)
Supplement: Supplement 24 [file media-24.xlsx]

## Sheet: rgs_and_categories
Gene enrichment categories for all Upregulated genes in DD MNs
	Wormbase.ID	Sequence.ID	Category.1	Category.2	Category.3	Automated.Description
1	Multiple entries : 2	NA	NA	NA	NA	NA
2	WBGene00000001	Y110A7A.10	Signaling	Signaling: lipid	Signaling: lipid: kinase PI3	aap-1 is an ortholog of human PIK3R1 (phosphoinositide-3-kinase regulatory subunit 1), PIK3R2 (phosphoinositide-3-kinase regulatory subunit 2), and PIK3R3 (phosphoinositide-3-kinase regulatory subunit 3)\; exhibits protein kinase binding activity\; is involved in dauer larval development, determination of adult lifespan, and insulin receptor signaling pathway\; localizes to the phosphatidylinosit…
3	WBGene00000018	M79.1	Signaling	Signaling: Y kinase	Signaling: Y kinase	abl-1 is an ortholog of human ABL1 (ABL proto-oncogene 1, non-receptor tyrosine kinase) and ABL2 (ABL proto-oncogene 2, non-receptor tyrosine kinase)\; is predicted to have non-membrane spanning protein tyrosine kinase activity\; is involved in several processes, including DNA damage checkpoint, defense response to other organism, and negative regulation of DNA damage response, signal transductio…
4	WBGene00000063	T04C12.6	Cytoskeleton	Cytoskeleton: actin function	Cytoskeleton: actin function: actin	act-1 is an ortholog of human ACTB, ACTRT1 (actin related protein T1), and ACTL10 (actin like 10) and members of the human ACT (Actins) gene family including ACTG2, ACTC1, and ACTA1\; is predicted to be a structural constituent of cytoskeleton\; is involved in several processes, including cortical actin cytoskeleton organization, embryo development, and mitotic cytokinesis\; is expressed in the P…
5	WBGene00000064	T04C12.5	Cytoskeleton	Cytoskeleton: actin function	Cytoskeleton: actin function: actin	act-2 is an ortholog of human ACTB, ACTRT1 (actin related protein T1), and ACTL10 (actin like 10) and members of the human ACT (Actins) gene family including ACTC1, ACTA2, and ACTA1\; is predicted to have ATP binding activity\; is involved in several processes, including cortical actin cytoskeleton organization, cytoskeleton-dependent cytokinesis, and embryo development\; localizes to the actin f…
6	WBGene00000066	M03F4.2	Cytoskeleton	Cytoskeleton: actin function	Cytoskeleton: actin function: actin	act-4 is an ortholog of human ACTB, ACTRT1 (actin related protein T1), and ACTL10 (actin like 10) and members of the human ACT (Actins) gene family including ACTC1, ACTA2, and ACTA1\; is predicted to be a structural constituent of cytoskeleton\; localizes to the striated muscle thin filament\; is expressed in several tissues, including the body wall muscle quadrant, the muscular system, the phary…
7	WBGene00000097	F58E10.4	Stress response	Stress response: oxidative	Stress response: oxidative	aip-1 is an ortholog of human ZFAND2A (zinc finger AN1-type containing 2A) and ZFAND2B (zinc finger AN1-type containing 2B)\; is predicted to have zinc ion binding activity\; is involved in cellular response to misfolded protein and response to arsenic-containing substance\; localizes to the cytoplasm and nucleus\; is expressed in several tissues, including the alimentary system, the body wall mu…
8	WBGene00000120	C01F6.5	mRNA functions	mRNA functions: processing	mRNA functions: processing: export	aly-1 is an ortholog of human ALYREF (Aly\/REF export factor)\; is predicted to have nucleic acid binding activity.
9	WBGene00000121	F23B2.6	Nuclear pore	Nuclear pore: transport	Nuclear pore: transport	aly-2 is an ortholog of human ALYREF (Aly\/REF export factor)\; is predicted to have nucleic acid binding activity\; is expressed in several tissues, including the alimentary system, the anal region, the body wall, the digestive tract, and the reproductive system.
10	WBGene00000123	F36A4.7	Transcription: general machinery	Transcription: general machinery: RNA Pol II	Transcription: general machinery: RNA Pol II: subunit	ama-1 is an ortholog of human POLR2A (RNA polymerase II subunit A)\; contributes to RNA polymerase II activity\; is involved in several processes, including embryo development, gastrulation, and mRNA transcription by RNA polymerase II\; localizes to the nucleus and transcriptionally active chromatin\; is expressed in several tissues, including the ABplapappp, the ABplappaaa, the germline precurso…
11	WBGene00000175	M02F4.8	Transmembrane transport	Transmembrane transport: aquaporin	Transmembrane transport: aquaporin	aqp-7 is an ortholog of human AQP10 (aquaporin 10) and AQP9 (aquaporin 9)\; exhibits water channel activity\; is involved in glycerol transport and water transport\; is expressed in the muscle cell.
12	WBGene00000190	F45E4.1	Trafficking	Trafficking: ER/Golgi	Trafficking: ER/Golgi: ARF	arf-1.1 is an ortholog of human ARL11 (ADP ribosylation factor like GTPase 11), ARL14 (ADP ribosylation factor like GTPase 14), and RP11-302B13.5\; is predicted to have GTP binding activity\; is involved in endoplasmic reticulum unfolded protein response.
13	WBGene00000191	F20D1.5	Pseudogene	Pseudogene	Pseudogene	arl-7 is enriched in the intestine based on RNA-seq and microarray studies\; is affected by several genes including clk-1, npr-1, and pgl-1 based on microarray and RNA-seq studies\; is affected by six chemicals including Sodium Chloride, Hydrolyzable Tannins, and Humic Substances based on RNA-seq and microarray studies.
14	WBGene00000205	M01B12.3	Cytoskeleton	Cytoskeleton: actin function	Cytoskeleton: actin function: actin	arx-7 is an ortholog of human ARPC5 (actin related protein 2\/3 complex subunit 5) and ARPC5L (actin related protein 2\/3 complex subunit 5 like)\; is involved in Arp2\/3 complex-mediated actin nucleation, epithelial cell migration, and morphogenesis of embryonic epithelium\; localizes to the cytoplasm\; is expressed in the hypodermis and the linker cell.
15	WBGene00000220	K08F8.2	Transcription factor	Transcription factor: bZIP	Transcription factor: bZIP	atf-2 is an ortholog of human NFIL3 (nuclear factor, interleukin 3 regulated)\; exhibits RNA polymerase II regulatory region DNA binding activity\; is involved in negative regulation of transcription by RNA polymerase II\; is expressed in several tissues, including egg-laying apparatus, the digestive tract, the excretory system, and the nervous system.
16	WBGene00000235	B0464.7	Nucleic acid	Nucleic acid: binding	Nucleic acid: binding: unassigned	baf-1 is an ortholog of human BANF1\; is predicted to have double-stranded DNA binding activity and identical protein binding activity\; is involved in several processes, including chromosome organization, chromosome segregation, and embryo development\; localizes to the cytoplasm and intracellular organelle\; is expressed in the gonad\; is used to study muscular dystrophy.
17	WBGene00000247	T19E7.3	Lysosome	Lysosome: autophagy	Lysosome: autophagy	bec-1 is an ortholog of human BECN1 (beclin 1)\; is involved in several processes, including apoptotic cell clearance, autophagy, and cellular response to starvation\; localizes to the cytoplasmic vesicle and nucleus\; is expressed in several tissues, including the alimentary system, the hypodermis, the nervous system, and the reproductive system.
18	WBGene00000256	Y73B6BL.34	Extracellular material	Extracellular material: collagen	Extracellular material: collagen	bli-6 is an ortholog of human MARCO (macrophage receptor with collagenous structure)\; is predicted to be a structural constituent of cuticle.
19	WBGene00000294	F41G4.2	Signaling	Signaling: unassigned	Signaling: unassigned	cas-1 is an ortholog of human CAP1 and CAP2\; is predicted to have actin binding activity\; is expressed in the body wall musculature, the intestine, the nervous system, the pharynx, and the spermatheca.
20	WBGene00000295	W01C8.6	Transmembrane transport	Transmembrane transport: amino acid	Transmembrane transport: amino acid	cat-1 is an ortholog of human SLC18A1 (solute carrier family 18 member A1) and SLC18A2 (solute carrier family 18 member A2)\; is predicted to have monoamine transmembrane transporter activity\; is involved in several processes, including ammonium transport, dopamine biosynthetic process, and feeding behavior\; localizes to the synaptic vesicle\; is expressed in several tissues, including the gona…
21	WBGene00000392	F49E8.4	Metabolism	Metabolism: nucleotide	Metabolism: nucleotide	cdd-2 is an ortholog of human CDA\; exhibits RNA binding activity, cytidine deaminase activity, and deoxycytidine deaminase activity\; is involved in several processes, including RNA modification, embryo development, and nucleobase-containing small molecule metabolic process\; is expressed in the intestine.
22	WBGene00000519	Y47D3A.4	DNA	DNA: repair	DNA: repair	cku-70 is an ortholog of human XRCC6 (X-ray repair cross complementing 6)\; is predicted to have ATP-dependent DNA helicase activity, damaged DNA binding activity, and telomeric DNA binding activity\; is involved in DNA repair.
23	WBGene00000520	R07E5.8	DNA	DNA: repair	DNA: repair	cku-80 is an ortholog of human XRCC5\; is predicted to have ATP binding activity, DNA binding activity, and helicase activity\; is involved in DNA repair.
24	WBGene00000534	R01B10.1	Proteolysis general	Proteolysis general: inhibitor	Proteolysis general: inhibitor: cysteine	cpi-2 is an ortholog of human CST6 (cystatin E\/M), CSTL1 (cystatin like 1), and CST1 (cystatin SN)\; is predicted to have cysteine-type endopeptidase inhibitor activity\; is expressed in the hypodermis, the pharyngeal gland cell, and the pharyngeal muscle cell.
25	WBGene00000545	Y39A3CL.5	Proteolysis general	Proteolysis general: cysteine	Proteolysis general: cysteine: calpain	clp-4 is an ortholog of human CAPN1 (calpain 1), CAPN11 (calpain 11), and CAPN3 (calpain 3)\; is predicted to have calcium-dependent cysteine-type endopeptidase activity\; is expressed in GABAergic neurons, the body wall musculature, the dorsal nerve cord, and the ventral nerve cord\; human orthologs of this gene are implicated in autosomal recessive limb-girdle muscular dystrophy type 2A.
26	WBGene00000548	F56D1.4	Signaling	Signaling: phosphatase	Signaling: phosphatase: Y	clr-1 exhibits transmembrane receptor protein tyrosine phosphatase activity\; is involved in negative regulation of fibroblast growth factor receptor signaling pathway and peptidyl-tyrosine dephosphorylation\; localizes to the plasma membrane\; is expressed in the head, the hypodermis, the muscular system, the nervous system, and the somatic gonad.
27	WBGene00000603	C46A5.3	Extracellular material	Extracellular material: collagen	Extracellular material: collagen	col-14 is an ortholog of human MARCO (macrophage receptor with collagenous structure)\; is predicted to be a structural constituent of cuticle.
28	WBGene00000626	K09H9.3	Extracellular material	Extracellular material: collagen	Extracellular material: collagen	col-49 is an ortholog of human SFTPD (surfactant protein D)\; is predicted to be a structural constituent of cuticle\; is expressed in the hyp7 syncytium and the seam cell.
29	WBGene00000639	ZK265.2	Extracellular material	Extracellular material: collagen	Extracellular material: collagen	col-63 is an ortholog of human SFTPD (surfactant protein D)\; is predicted to be a structural constituent of cuticle.
30	WBGene00000647	Y49F6B.10	Extracellular material	Extracellular material: collagen	Extracellular material: collagen	col-71 is an ortholog of human COLQ\; is predicted to be a structural constituent of cuticle\; is expressed in the hyp7 syncytium and the seam cell.
31	WBGene00000699	C29F4.1	Extracellular material	Extracellular material: collagen	Extracellular material: collagen	col-125 is an ortholog of human MARCO (macrophage receptor with collagenous structure)\; is predicted to be a structural constituent of cuticle.
32	WBGene00000718	B0222.7	Extracellular material	Extracellular material: collagen	Extracellular material: collagen	col-145 is an ortholog of human SFTPD (surfactant protein D)\; is predicted to be a structural constituent of cuticle.
33	WBGene00000720	T06E4.4	Extracellular material	Extracellular material: collagen	Extracellular material: collagen	col-147 is an ortholog of human SFTPD (surfactant protein D)\; is predicted to be a structural constituent of cuticle.
34	WBGene00000722	B0024.1	Extracellular material	Extracellular material: collagen	Extracellular material: collagen	col-149 is an ortholog of human SFTPD (surfactant protein D)\; is predicted to be a structural constituent of cuticle.
35	WBGene00000739	T07H6.3	Extracellular material	Extracellular material: collagen	Extracellular material: collagen	col-166 is an ortholog of human MARCO (macrophage receptor with collagenous structure)\; is predicted to be a structural constituent of cuticle.
36	WBGene00000740	T10E10.2	Extracellular material	Extracellular material: collagen	Extracellular material: collagen	col-167 is an ortholog of human MARCO (macrophage receptor with collagenous structure)\; is predicted to be a structural constituent of cuticle.
37	WBGene00000797	AH9.2	Development	Development: apoptosis	Development: apoptosis	crn-4 is an ortholog of human ERI1 (exoribonuclease 1)\; exhibits several functions, including macromolecule metabolic process, macromolecule metabolic process, and single-stranded DNA binding activity\; is involved in DNA catabolic process, exonucleolytic, RNA catabolic process, and apoptotic DNA fragmentation.
38	WBGene00000818	Y67H2A.6	Proteolysis proteasome	Proteolysis proteasome: NEDD	Proteolysis proteasome: NEDD	csn-6 is an ortholog of human COPS6 (COP9 signalosome subunit 6)\; is predicted to encode a protein with the following domains: JAB1\/MPN\/MOV34 metalloenzyme domain, Rpn11\/EIF3F, C-terminal, and COP9 signalosome subunit 6.
39	WBGene00000834	Y76A2A.2	Transmembrane transport	Transmembrane transport: unassigned	Transmembrane transport: unassigned	cua-1 is an ortholog of human ATP7A (ATPase copper transporting alpha)\; exhibits copper ion transmembrane transporter activity\; is involved in copper ion transport\; localizes to the vacuolar membrane\; is expressed in the hypodermis, the intestine, the nervous system, and the pharynx\; is used to study Menkes disease\; human orthologs of this gene are implicated in Menkes disease and Wilson di…
40	WBGene00000835	ZK652.11	Chaperone	Chaperone: unassigned	Chaperone: unassigned	cuc-1 is an ortholog of human Atox1\; exhibits copper chaperone activity\; is involved in copper ion transport\; localizes to the cytosol\; is expressed in the hyp5, the hyp6, the hyp7 syncytium, and the intestine.
41	WBGene00000962	T21E12.4	Cytoskeleton	Cytoskeleton: motor protein	Cytoskeleton: motor protein: dynein	dhc-1 is an ortholog of human DYNC1H1 (dynein cytoplasmic 1 heavy chain 1)\; is predicted to have ATP binding activity, ATPase activity, and microtubule motor activity\; is involved in several processes, including GABAergic synaptic transmission, cytoskeleton-dependent intracellular transport, and generation of neurons\; localizes to the cell cortex and intracellular organelle\; is expressed in s…
42	WBGene00001008	F33E2.2	Stress response	Stress response: signaling	Stress response: signaling	dlk-1 is an ortholog of human MAP3K12 (mitogen-activated protein kinase kinase kinase 12) and MAP3K13 (mitogen-activated protein kinase kinase kinase 13)\; exhibits protein C-terminus binding activity and ubiquitin protein ligase binding activity\; is involved in several processes, including generation of neurons, p38MAPK cascade, and positive regulation of MAP kinase activity\; localizes to the …
43	WBGene00001017	ZK593.5	Cytoskeleton	Cytoskeleton: motor protein	Cytoskeleton: motor protein: dynein	dnc-1 is an ortholog of human DCTN1 (dynactin subunit 1)\; is predicted to have dynein intermediate chain binding activity and microtubule binding activity\; is involved in several processes, including chromosome segregation, establishment of mitotic spindle orientation, and single fertilization\; localizes to the cytoplasm, intracellular organelle, and midbody\; is expressed in the AB, the P0, a…
44	WBGene00001019	B0035.14	Chaperone	Chaperone: DnaJ domain	Chaperone: DnaJ domain	dnj-1 is an ortholog of human DNAJB12 (DnaJ heat shock protein family (Hsp40) member B12) and DNAJB14 (DnaJ heat shock protein family (Hsp40) member B14)\; is involved in cellular protein-containing complex assembly\; localizes to the endoplasmic reticulum membrane\; is expressed in head neurons, tail neurons, and the vulval muscle.
45	WBGene00001034	R74.4	Chaperone	Chaperone: DnaJ domain	Chaperone: DnaJ domain	dnj-16 is enriched in the AFD, the NSM, the germ line, and the intestine based on RNA-seq, tiling array, and microarray studies\; is affected by several genes including daf-2, daf-12, and sir-2.1 based on tiling array, RNA-seq, and microarray studies\; is affected by five chemicals including Zidovudine, resveratrol, and Cadmium based on RNA-seq and microarray studies\; is predicted to encode a pr…
46	WBGene00001041	T24H10.3	Chaperone	Chaperone: DnaJ domain	Chaperone: DnaJ domain	dnj-23 is an ortholog of human DNAJC9 (DnaJ heat shock protein family (Hsp40) member C9)\; human DNAJC9 exhibits heat shock protein binding activity.
47	WBGene00001074	F30B5.1	Extracellular material	Extracellular material: collagen	Extracellular material: collagen	dpy-13 is an ortholog of human OTOL1, C1QTNF7 (C1q and TNF related 7), and C1QTNF9 (C1q and TNF related 9)\; is predicted to be a structural constituent of cuticle\; is involved in cuticle development involved in collagen and cuticulin-based cuticle molting cycle\; localizes to the collagen and cuticulin-based cuticle extracellular matrix.
48	WBGene00001091	C01B10.1	Pseudogene	Pseudogene	Pseudogene	drh-2 is enriched in the intestine, the muscle cell, and the nervous system based on microarray and RNA-seq studies\; is affected by several genes including glp-1, clk-1, and eat-2 based on microarray and RNA-seq studies\; is affected by six chemicals including Rotenone, levamisole, and Quercetin based on RNA-seq and microarray studies.
49	WBGene00001094	B0464.1	Non-coding RNA	Non-coding RNA: tRNA	Non-coding RNA: tRNA: production	dars-1 is an ortholog of human DARS (aspartyl-tRNA synthetase)\; is predicted to have ATP binding activity, aspartate-tRNA ligase activity, and nucleic acid binding activity.
50	WBGene00001123	C43C3.3	Neuronal function	Neuronal function: development	Neuronal function: development	dyf-7 exhibits protein self-association\; is involved in amphid sensory organ dendrite retrograde extension\; localizes to the dendrite membrane\; is expressed in the excretory cell, the head, the nervous system, and the seam cell.
51	WBGene00001136	F13G3.8	Cytoskeleton	Cytoskeleton: innexin	Cytoskeleton: innexin	eat-5 is predicted to have gap junction hemi-channel activity\; is expressed in the alimentary system, the digestive tract, and the epithelial system.
52	WBGene00001159	C26D10.5	Extracellular material	Extracellular material: secreted protein	Extracellular material: secreted protein	eff-1 exhibits identical protein binding activity\; is involved in several processes, including animal organ development, embryonic body morphogenesis, and locomotion\; localizes to several cellular components, including the cell-cell contact zone, cytoplasm, and extracellular region\; is expressed in several tissues, including the alimentary system, the hyp7 precursor cell, the hypodermis, the r…
53	WBGene00001210	K11G9.4	Transcription factor	Transcription factor: ZF	Transcription factor: ZF	egl-46 is an ortholog of human INSM1 (INSM transcriptional repressor 1) and INSM2 (INSM transcriptional repressor 2)\; exhibits RNA polymerase II transcription factor binding activity\; is involved in several processes, including cell fate commitment, generation of neurons, and positive regulation of exit from mitosis\; localizes to the nucleus\; is expressed in several tissues, including the Q c…
54	WBGene00001425	F13B9.8	Metabolism	Metabolism: mitochondria	Metabolism: mitochondria: morphology	fis-2 is an ortholog of human FIS1 (fission, mitochondrial 1)\; is involved in apoptotic process\; localizes to the mitochondrion.
55	WBGene00001458	ZK525.1	Neuronal function	Neuronal function: synaptic function	Neuronal function: synaptic function: neuropeptide	flp-15 is expressed in several tissues, including the interfacial epithelial cell and the nervous system.
56	WBGene00001484	T07D1.4	mRNA functions	mRNA functions: binding	mRNA functions: binding: ZF	fox-1 is an ortholog of human RBFOX1 (RNA binding fox-1 homolog 1) and RBFOX3 (RNA binding fox-1 homolog 3)\; exhibits poly(A) binding activity, poly(G) binding activity, and poly(U) RNA binding activity\; is involved in several processes, including dosage compensation by hypoactivation of X chromosome, mRNA metabolic process, and mating behavior\; localizes to the nucleus\; is expressed in sever…
57	WBGene00001489	T04C9.6	Signaling	Signaling: FERM	Signaling: FERM	frm-2 is an ortholog of human EPB41L4B (erythrocyte membrane protein band 4.1 like 4B) and EPB41L5 (erythrocyte membrane protein band 4.1 like 5)\; is predicted to have cytoskeletal protein binding activity\; is expressed in the intestine, the nervous system, the seam cell, and the uterine seam cell.
58	WBGene00001516	ZK899.8	Signaling	Signaling: small GTPase	Signaling: small GTPase: Ras	gap-2 is an ortholog of human DAB2IP (DAB2 interacting protein) and RASAL2 (RAS protein activator like 2)\; is predicted to have GTPase activator activity\; is involved in learning or memory and negative regulation of Ras protein signal transduction\; is expressed in several tissues, including head neurons, the muscular system, the reproductive system, the seam cell, and the tail.
59	WBGene00001743	K06H7.4	Signaling	Signaling: small GTPase	Signaling: small GTPase: ARF	grp-1 is an ortholog of human CYTH3 (cytohesin 3), CYTH4 (cytohesin 4), and CYTH2 (cytohesin 2)\; is predicted to have ARF guanyl-nucleotide exchange factor activity\; localizes to the midbody and nucleus\; is expressed in the intestine, the nervous system, the rectal gland cell, and the somatic cell.
60	WBGene00001744	T10F2.1	Non-coding RNA	Non-coding RNA: tRNA	Non-coding RNA: tRNA: production	gars-1 is an ortholog of human GARS (glycyl-tRNA synthetase)\; is predicted to have glycine-tRNA ligase activity and protein dimerization activity\; human orthologs of this gene are implicated in Charcot-Marie-Tooth disease type 2D.
61	WBGene00001779	Y53F4B.35	Stress response	Stress response: detoxification	Stress response: detoxification: GST	gst-31 is an ortholog of human GSTA4 (glutathione S-transferase alpha 4), GSTA5 (glutathione S-transferase alpha 5), and HPGDS (hematopoietic prostaglandin D synthase)\; is predicted to have transferase activity.
62	WBGene00001787	Y53F4B.33	Stress response	Stress response: detoxification	Stress response: detoxification: GST	gst-39 is an ortholog of human GSTA4 (glutathione S-transferase alpha 4), GSTA5 (glutathione S-transferase alpha 5), and HPGDS (hematopoietic prostaglandin D synthase)\; is predicted to have transferase activity.
63	WBGene00001815	W09D6.6	Transmembrane transport	Transmembrane transport: ABC	Transmembrane transport: ABC	hmt-1 is an ortholog of human ABCB6 (ATP binding cassette subfamily B member 6 (Langereis blood group))\; exhibits cadmium ion transmembrane transporter activity\; is involved in cadmium ion transmembrane transport, detoxification of cadmium ion, and detoxification of copper ion\; localizes to the integral component of membrane and vacuolar membrane\; is expressed in head neurons, tail neurons, t…
64	WBGene00001817	Y50E8A.16	Transmembrane transport	Transmembrane transport: ABC	Transmembrane transport: ABC	haf-7 is an ortholog of human ABCB9 (ATP binding cassette subfamily B member 9) and XXbac-BPG246D15.9\; is predicted to have ATP binding activity and ATPase activity, coupled to transmembrane movement of substances\; is expressed in several tissues, including the alimentary system, the nervous system, the reproductive system, and the tail.
65	WBGene00001824	F13D11.2	Transcription factor	Transcription factor: ZF	Transcription factor: ZF	hbl-1 is an ortholog of human ZNF142 (zinc finger protein 142), RBAK (RB associated KRAB zinc finger), and ZNF510 (zinc finger protein 510)\; exhibits RNA polymerase II regulatory region sequence-specific DNA binding activity\; is involved in several processes, including embryo development, negative regulation of transcription by RNA polymerase II, and nematode larval development\; localizes to t…
66	WBGene00002001	T11G6.1	Non-coding RNA	Non-coding RNA: tRNA	Non-coding RNA: tRNA: production	hars-1 is an ortholog of human HARS (histidyl-tRNA synthetase) and HARS2 (histidyl-tRNA synthetase 2, mitochondrial)\; is predicted to have histidine-tRNA ligase activity and protein homodimerization activity\; is involved in several processes, including germ cell development, negative regulation of transcription by RNA polymerase II, and nematode larval development\; is used to study Perrault sy…
67	WBGene00002035	F29D10.4	Muscle function	Muscle function	Muscle function	hum-1 is an ortholog of human MYO1F (myosin IF)\; is predicted to have ATP binding activity, actin binding activity, and motor activity\; is expressed in several tissues, including the alimentary system, the hypodermis, the muscular system, the nervous system, and the reproductive system\; human orthologs of this gene are implicated in focal segmental glomerulosclerosis 6.
68	WBGene00002038	T02C12.1	Muscle function	Muscle function	Muscle function	hum-5 is an ortholog of human MYO1D (myosin ID) and MYO1G (myosin IG)\; is predicted to have ATP binding activity, actin binding activity, and motor activity\; is expressed in several tissues, including the alimentary system, the excretory cell, the head, the reproductive system, and the tail.
69	WBGene00002045	C56C10.8	Development	Development: somatic	Development: somatic	icd-1 is an ortholog of human BTF3 and BTF3L4\; is involved in embryo development and negative regulation of apoptotic process\; localizes to the mitochondrion\; is expressed in several tissues, including the alimentary system, the germ line, the hypodermis, the muscle cell, and the nervous system.
70	WBGene00002066	M110.4	Ribosome	Ribosome: EIF	Ribosome: EIF	ifg-1 is an ortholog of human EIF4G1 (eukaryotic translation initiation factor 4 gamma 1) and EIF4G3\; is predicted to have translation initiation factor activity\; localizes to the cytosol and eukaryotic translation initiation factor 4F complex\; is expressed in several tissues including the gonad.
71	WBGene00002083	F57B9.6	Ribosome	Ribosome: EIF	Ribosome: EIF	inf-1 is an ortholog of human EIF4A1 (eukaryotic translation initiation factor 4A1) and EIF4A2 (eukaryotic translation initiation factor 4A2)\; is predicted to have ATP binding activity, ATP-dependent RNA helicase activity, and translation initiation factor activity\; is expressed in the germ line, the intestine, the nervous system, and the pharynx.
72	WBGene00002214	M7.2	Cytoskeleton	Cytoskeleton: motor protein	Cytoskeleton: motor protein: kinesin	klc-1 is an ortholog of human KLC2 (kinesin light chain 2), RP11-73M18.2, and KLC3 (kinesin light chain 3)\; is predicted to have microtubule motor activity\; is involved in establishment of meiotic spindle localization and polar body extrusion after meiotic divisions.
73	WBGene00002219	K11D9.1	Cytoskeleton	Cytoskeleton: motor protein	Cytoskeleton: motor protein: kinesin	klp-7 is an ortholog of human KIF2A (kinesin 2A), KIF2B (kinesin 2B), and KIF2C (kinesin 2C)\; is predicted to have ATP binding activity, microtubule binding activity, and microtubule motor activity\; is involved in several processes, including maintenance of centrosome location, microtubule cytoskeleton organization, and regulation of mitotic cell cycle\; localizes to the condensed chromosome ki…
74	WBGene00002223	T01G1.1	Cytoskeleton	Cytoskeleton: motor protein	Cytoskeleton: motor protein: kinesin	klp-12 is an ortholog of human KIF21A (kinesin 21A) and KIF21B (kinesin 21B)\; is predicted to have ATP binding activity, microtubule binding activity, and microtubule motor activity\; is expressed in the head\; human orthologs of this gene are implicated in congenital fibrosis of the extraocular muscles.
75	WBGene00002263	K08H10.1	Unassigned	Unassigned	Unassigned	lea-1 is an ortholog of human PLIN4 (perilipin 4)\; is predicted to have lipid binding activity\; is involved in hyperosmotic response, response to desiccation, and response to heat\; is expressed in several tissues including the body wall musculature and the gonad.
76	WBGene00002275	W01G7.5	Nuclear pore	Nuclear pore: structure	Nuclear pore: structure	lem-2 is an ortholog of human LEMD2 (LEM domain containing 2) and LEMD3 (LEM domain containing 3)\; exhibits chromatin DNA binding activity and lamin binding activity\; is involved in chromosome segregation, mitotic cytokinesis, and response to X-ray\; localizes to the nuclear envelope\; is used to study Emery-Dreifuss muscular dystrophy\; human orthologs of this gene are implicated in melorheost…
77	WBGene00002783	F57B10.1	Transcription factor	Transcription factor: CREB	Transcription factor: CREB	let-607 is an ortholog of human CREB3 (cAMP responsive element binding protein 3), CREB3L3, and CREB3L4 (cAMP responsive element binding protein 3 like 4)\; is predicted to have DNA-binding activity transcription factor activity and cAMP response element binding activity\; is involved in several processes, including negative regulation of protein kinase C signaling, regulation of cell size, and r…
78	WBGene00002980	C32D5.9	Lysosome	Lysosome: autophagy	Lysosome: autophagy	lgg-1 is an ortholog of human GABARAP (GABA type A receptor-associated protein) and GABARAPL1 (GABA type A receptor associated protein like 1)\; is involved in several processes, including autophagy, dauer larval development, and defense response to Gram-positive bacterium\; localizes to the autophagosome membrane and mitochondrial outer membrane\; is expressed in several tissues, including the a…
79	WBGene00003019	H32C10.2	Development	Development: somatic	Development: somatic	lin-33 is enriched in several tissues, including the excretory cell, the hypodermis, and the nervous system based on microarray, tiling array, RNA-seq, and proteomic studies\; is affected by several genes including daf-2, let-7, and gld-1 based on microarray, RNA-seq, and proteomic studies\; is affected by procyanidin, fluoranthene, and Sirolimus based on microarray studies.
80	WBGene00003041	R06C7.7	Transcription: chromatin	Transcription: chromatin modification	Transcription: chromatin modification: methyltransferase	lin-61 is an ortholog of human SFMBT2 (Scm like with four mbt domains 2)\; is involved in vulval development\; localizes to the chromatin and nucleus\; is expressed widely.
81	WBGene00003229	F53G12.5	mRNA functions	mRNA functions: binding	mRNA functions: binding: KH	mex-3 is an ortholog of human MEX3C (mex-3 RNA binding C), MEX3D (mex-3 RNA binding D), and MEX3A (mex-3 RNA binding A)\; exhibits single-stranded RNA binding activity\; is involved in several processes, including cell fate specification, embryonic pattern specification, and regulation of gene expression\; localizes to the P granule\; is expressed in several tissues, including the embryonic cell.
82	WBGene00003237	Y73B6BL.13	Unassigned	Unassigned	Unassigned	mif-4 is enriched in the nervous system and the pharynx based on microarray, tiling array, and RNA-seq studies\; is affected by several genes including daf-16, daf-12, and hpl-2 based on tiling array, RNA-seq, and microarray studies\; is affected by five chemicals including Lithium Chloride, Cry5B, and Chlorpyrifos based on microarray and RNA-seq studies\; is predicted to encode a protein with th…
83	WBGene00003333	C34E11.6	Non-coding RNA	Non-coding RNA: miRNA	Non-coding RNA: miRNA	mir-239.2 is affected by several genes including daf-12, eat-2, and alg-1 based on tiling array and RNA-seq studies\; is affected by graphene oxide and sodium arsenite based on RNA-seq studies.
84	WBGene00003367	M106.1	Transcription: dosage compensation	Transcription: dosage compensation	Transcription: dosage compensation	mix-1 is an ortholog of human SMC2 (structural maintenance of chromosomes 2)\; is predicted to have ATP binding activity\; is involved in dosage compensation by hypoactivation of X chromosome, embryo development, and mitotic chromosome condensation\; localizes to the chromosome, centromeric region, condensed chromosome, and dosage compensation complex\; is expressed in the AB.
85	WBGene00003372	C56G7.1	Muscle function	Muscle function	Muscle function	mlc-4 is an ortholog of human MYL12A (myosin light chain 12A) and MYL12B (myosin light chain 12B)\; is predicted to have calcium ion binding activity\; is involved in several processes, including cytoskeleton-dependent cytokinesis, embryonic body morphogenesis, and establishment of cell polarity\; localizes to the cytoplasm\; colocalizes with the filamentous actin.
86	WBGene00003408	F57C12.4	Transmembrane transport	Transmembrane transport: ABC	Transmembrane transport: ABC	mrp-2 is an ortholog of human ABCC1 (ATP binding cassette subfamily C member 1), ABCC2 (ATP binding cassette subfamily C member 2), and ABCC3 (ATP binding cassette subfamily C member 3)\; is predicted to have ATP binding activity and ATPase activity, coupled to transmembrane movement of substances\; is expressed in several tissues, including the alimentary system, the excretory cell, the nervous …
87	WBGene00003415	F58B3.5	Non-coding RNA	Non-coding RNA: tRNA	Non-coding RNA: tRNA: production	mars-1 is an ortholog of human MARS (methionyl-tRNA synthetase)\; is predicted to have ATP binding activity, methionine-tRNA ligase activity, and tRNA binding activity\; is expressed in the body wall musculature\; human orthologs of this gene are implicated in Charcot-Marie-Tooth disease axonal type 2U.
88	WBGene00003588	ZC155.1	Development	Development: apoptosis	Development: apoptosis	nex-1 is an ortholog of human ANXA7 (annexin A7)\; exhibits anion binding activity and heparin binding activity\; is involved in engulfment of apoptotic cell\; localizes to the intracellular membrane-bounded organelle and plasma membrane\; is expressed in the hypodermis, the pharynx, the spermathecal-uterine junction, the uterine toroidal epithelial cell, and the vulva.
89	WBGene00003589	T07C4.9	Metabolism	Metabolism: lipid	Metabolism: lipid: binding	nex-2 is an ortholog of human ANXA7 (annexin A7)\; exhibits anion binding activity, heparan sulfate proteoglycan binding activity, and heparin binding activity\; is expressed in the pharynx.
90	WBGene00003596	T19A6.2	mRNA functions	mRNA functions: processing	mRNA functions: processing: nuclease	ngp-1 is an ortholog of human GNL2\; is predicted to have GTP binding activity\; is expressed in the intestine, the nervous system, and the pharynx.
91	WBGene00003602	NA	NA	NA	NA	NA
92	WBGene00003646	F44C8.6	Transcription factor	Transcription factor: NHR	Transcription factor: NHR	nhr-56 is predicted to have DNA-binding activity transcription factor activity, sequence-specific DNA binding activity, and zinc ion binding activity\; is expressed in the alimentary system, the digestive tract, and the nervous system.
93	WBGene00003674	T06C12.7	Transcription factor	Transcription factor: NHR	Transcription factor: NHR	nhr-84 is predicted to have DNA-binding activity transcription factor activity, sequence-specific DNA binding activity, and zinc ion binding activity\; is expressed in the alimentary system, the digestive tract, the head, and the nervous system.
94	WBGene00003749	ZK1320.10	Neuronal function	Neuronal function: synaptic function	Neuronal function: synaptic function: neuropeptide	nlp-11 is expressed in the inner labial sensillum and the nervous system.
95	WBGene00003771	T19C4.7	Stress response	Stress response: pathogen	Stress response: pathogen: NLP	nlp-33 is involved in defense response to fungus and innate immune response.
96	WBGene00003776	F52B10.1	Muscle function	Muscle function	Muscle function	nmy-1 is an ortholog of human MYH10 (myosin heavy chain 10), MYH14 (myosin heavy chain 14), and MYH9 (myosin heavy chain 9)\; is predicted to have ATP binding activity, actin filament binding activity, and motor activity\; is involved in several processes, including locomotion, nematode larval development, and protein localization\; localizes to the cell-cell adherens junction and contractile fib…
97	WBGene00003792	F56A3.3	Development	Development: somatic	Development: somatic	npp-6 is an ortholog of human NUP160 (nucleoporin 160)\; is involved in embryo development, nucleus organization, and protein localization to organelle\; localizes to the nuclear membrane and nuclear pore.
98	WBGene00003795	F59A2.1	Nuclear pore	Nuclear pore: transport	Nuclear pore: transport	npp-9 is an ortholog of human RGPD3 (RANBP2-like and GRIP domain containing 3), RGPD4 (RANBP2-like and GRIP domain containing 4), and RGPD6 (RANBP2-like and GRIP domain containing 6)\; is involved in embryo development and nucleus organization\; localizes to the nuclear pore.
99	WBGene00003859	C09E7.3	Unassigned	Unassigned	Unassigned	oig-1 is expressed in the head and the nervous system\; is predicted to encode a protein with the following domains: Immunoglobulin subtype 2, Immunoglobulin I-set, Immunoglobulin-like fold, and Immunoglobulin-like domain superfamily.
100	WBGene00003924	Y110A7A.14	Proteolysis proteasome	Proteolysis proteasome: 20S	Proteolysis proteasome: 20S	pas-3 is an ortholog of human PSMA4 (proteasome subunit alpha 4)\; is predicted to have threonine-type endopeptidase activity.
101	WBGene00003926	F25H2.9	Proteolysis proteasome	Proteolysis proteasome: 20S	Proteolysis proteasome: 20S	pas-5 is an ortholog of human PSMA5 (proteasome subunit alpha 5)\; is predicted to have threonine-type endopeptidase activity\; is expressed in several tissues, including the hypodermis, the muscular system, and the reproductive system.
102	WBGene00003929	F54F2.1	Cytoskeleton	Cytoskeleton: integrin	Cytoskeleton: integrin	pat-2 is an ortholog of human ITGA2B, ITGA8 (integrin subunit alpha 8), and ITGAV\; exhibits transmembrane signaling receptor activity\; is involved in several processes, including mitochondrion organization, muscle cell cellular homeostasis, and positive regulation of cellular component organization\; localizes to the M band, cell surface, and striated muscle dense body\; is expressed in several…
103	WBGene00003930	ZK1058.2	Cytoskeleton	Cytoskeleton: integrin	Cytoskeleton: integrin	pat-3 is an ortholog of human ITGB2, ITGB3, and ITGB1\; is involved in several processes, including mitochondrion organization, muscle cell cellular homeostasis, and positive regulation of cellular component organization\; localizes to several cellular components, including the cell surface, contractile fiber, and plasma membrane part\; is expressed in several tissues, including the muscle cell, …
104	WBGene00003948	C47B2.4	Proteolysis proteasome	Proteolysis proteasome: 20S	Proteolysis proteasome: 20S	pbs-2 is an ortholog of human PSMB10 (proteasome subunit beta 10) and PSMB7 (proteasome subunit beta 7)\; is predicted to have threonine-type endopeptidase activity.
105	WBGene00003955	W03D2.4	DNA	DNA: replication	DNA: replication	pcn-1 is an ortholog of human PCNA\; exhibits DNA polymerase binding activity.
106	WBGene00003968	T14F9.4	Transcription factor	Transcription factor: ZF	Transcription factor: ZF	peb-1 exhibits RNA polymerase II distal enhancer sequence-specific DNA binding activity\; is involved in several processes, including animal organ development, hindgut morphogenesis, and positive regulation of growth rate\; localizes to the nucleus\; is expressed in several tissues, including the alimentary system, the epithelial system, the head, the reproductive system, and the tail.
107	WBGene00003989	Y18D10A.20	Muscle function	Muscle function	Muscle function	pfn-1 is predicted to have actin binding activity\; is expressed in the gonadal sheath cell, the nerve ring, the nervous system, the spermatheca, and the vulva.
108	WBGene00004046	F45E4.2	Transcription factor	Transcription factor: unassigned	Transcription factor: unassigned	plp-1 is an ortholog of human PURA, PURB, and PURG\; exhibits double-stranded telomeric DNA binding activity\; is involved in germ cell development and regulation of locomotion\; localizes to the P granule and nucleus\; is expressed in several tissues, including MS, the germline blastomere, the nervous system, the reproductive system, and the somatic blastomere\; human orthologs of this gene are …
109	WBGene00004052	H23L24.5	Stress response	Stress response: unassigned	Stress response: unassigned	parg-2 is an ortholog of human Parg\; exhibits poly(ADP-ribose) glycohydrolase activity\; is involved in nucleotide-sugar metabolic process and response to gamma radiation\; localizes to the cytoplasm\; is expressed in head neurons and tail neurons.
110	WBGene00004053	ZK1005.1	DNA	DNA: telomere	DNA: telomere	tank-1 is predicted to have NAD+ ADP-ribosyltransferase activity\; is involved in intrinsic apoptotic signaling pathway in response to DNA damage, negative regulation of programmed cell death, and response to gamma radiation\; localizes to the nucleus.
111	WBGene00004057	F42G8.4	Stress response	Stress response: signaling	Stress response: signaling	pmk-3 is an ortholog of human MAPK12 (mitogen-activated protein kinase 12), MAPK13 (mitogen-activated protein kinase 13), and MAPK14 (mitogen-activated protein kinase 14)\; exhibits protein kinase binding activity, protein phosphatase binding activity, and protein serine\/threonine kinase activity\; is involved in several processes, including activation of MAPK activity, behavioral response to ni…
112	WBGene00004060	C54G10.3	Peroxisome	Peroxisome: transporter	Peroxisome: transporter	pmp-3 is an ortholog of human ABCD4 (ATP binding cassette subfamily D member 4)\; is predicted to have ATP binding activity and ATPase activity, coupled to transmembrane movement of substances.
113	WBGene00004075	Y76A2B.1	Cytoskeleton	Cytoskeleton: actin function	Cytoskeleton: actin function: binding	pod-1 is an ortholog of human CORO7 (coronin 7)\; exhibits actin filament binding activity\; localizes to the cell cortex of cell tip and cleavage furrow.
114	WBGene00004091	T14G10.1	Metabolism	Metabolism: unassigned	Metabolism: unassigned	pps-1 is an ortholog of human PAPSS1 and PAPSS2\; exhibits adenylylsulfate kinase activity and sulfate adenylyltransferase (ATP) activity\; is involved in 3'-phosphoadenosine 5'-phosphosulfate biosynthetic process\; localizes to the nucleus\; is expressed in several tissues, including the epithelial system, the nervous system, and the pharyngeal gland cell\; human orthologs of this gene are impli…
115	WBGene00004101	C07G1.5	Nucleic acid	Nucleic acid: binding	Nucleic acid: binding: zinc finger	hgrs-1 is an ortholog of human HGS (hepatocyte growth factor-regulated tyrosine kinase substrate)\; exhibits ubiquitin binding activity\; is involved in protein localization to non-motile cilium\; localizes to the ESCRT-0 complex, early endosome, and endosome membrane\; is expressed in several tissues, including the alimentary system, the coelomocyte, the excretory canal, the hypodermis, and the …
116	WBGene00004109	C34G6.7	Signaling	Signaling: SH domain	Signaling: SH domain	stam-1 is an ortholog of human STAM (signal transducing adaptor molecule) and STAM2 (signal transducing adaptor molecule 2)\; exhibits protein C-terminus binding activity and ubiquitin binding activity\; is involved in several processes, including endosome to lysosome transport, ephrin receptor signaling pathway, and negative regulation of MAPK cascade\; localizes to the ESCRT-0 complex, cilium, …
117	WBGene00004172	Y75B8A.27	Unassigned	Unassigned	Unassigned: prion domain	pqn-92 is expressed in head neurons and the pharynx.
118	WBGene00004184	T19D2.2	Signaling	Signaling: phosphatase	Signaling: phosphatase: Y	T19D2.2 is an ortholog of human PTP4A1 (protein tyrosine phosphatase type IVA, member 1) and PTP4A2 (protein tyrosine phosphatase type IVA, member 2)\; is predicted to have protein tyrosine phosphatase activity.
119	WBGene00004222	F44F4.4	Signaling	Signaling: hedgehog-like	Signaling: hedgehog-like	ptr-8 is an ortholog of human PTCHD1 and PTCHD4\; is involved in molting cycle\; is expressed in the hypodermis and the rectum.
120	WBGene00004241	F54C9.8	mRNA functions	mRNA functions: binding	mRNA functions: binding: PUF	puf-5 is an ortholog of human PUM1 (pumilio RNA binding 1) and PUM2 (pumilio RNA binding 2)\; is predicted to have RNA binding activity\; is involved in positive regulation of embryonic development\; localizes to the P granule\; is expressed in the germ line.
121	WBGene00004254	T14G10.2	Signaling	Signaling: small GTPase	Signaling: small GTPase: Rap	pxf-1 is an ortholog of human RAPGEF2 (Rap guanine nucleotide exchange factor 2) and RAPGEF6 (Rap guanine nucleotide exchange factor 6)\; exhibits Rap guanyl-nucleotide exchange factor activity\; is involved in collagen and cuticulin-based cuticle development, epidermis development, and molting cycle\; localizes to the collagen and cuticulin-based cuticle extracellular matrix\; is expressed in se…
122	WBGene00004272	D1037.4	Signaling	Signaling: small GTPase	Signaling: small GTPase: Rab	rab-8 is an ortholog of human RAB8B (RAB8B, member RAS oncogene family)\; exhibits GTPase activating protein binding activity and ankyrin repeat binding activity\; is involved in several processes, including embryonic genitalia morphogenesis, negative regulation of 1-phosphatidyl-1D-myo-inositol 4,5-bisphosphate biosynthetic process, and positive regulation of establishment of protein localizatio…
123	WBGene00004296	T04H1.4	DNA	DNA: repair	DNA: repair	rad-50 is an ortholog of human RAD50 (RAD50 double strand break repair protein)\; is predicted to have ATP binding activity, ATPase activity, and metal ion binding activity.
124	WBGene00004302	K01G5.4	Signaling	Signaling: small GTPase	Signaling: small GTPase: Ran	ran-1 is an ortholog of human RAN (RAN, member RAS oncogene family)\; is predicted to have GTP binding activity and GTPase activity\; is involved in embryo development and oogenesis.
125	WBGene00004320	ZK287.5	Proteolysis proteasome	Proteolysis proteasome: E3	Proteolysis proteasome: E3: RING finger	rbx-1 is an ortholog of human RBX1 (ring-box 1)\; is predicted to have zinc ion binding activity\; is involved in several processes, including anterior\/posterior axis specification, embryo, negative regulation of signal transduction, and positive regulation of metaphase\/anaphase transition of meiotic cell cycle\; localizes to the Cul2-RING ubiquitin ligase complex\; is expressed in the germ lin…
126	WBGene00004373	W06H8.1	Trafficking	Trafficking: endocytosis	Trafficking: endocytosis: unassigned	rme-1 is an ortholog of human EHD1 (EH domain containing 1), EHD3 (EH domain containing 3), and EHD4 (EH domain containing 4)\; exhibits ATPase activity and protein domain specific binding activity\; is involved in several processes, including endocytic recycling, lipid tube assembly involved in organelle fission, and negative regulation of establishment of protein localization\; localizes to the…
127	WBGene00004382	F59A6.6	mRNA functions	mRNA functions: processing	mRNA functions: processing: nuclease	rnh-1.0 is an ortholog of human RNASEH1\; exhibits RNA-DNA hybrid ribonuclease activity\; is involved in RNA phosphodiester bond hydrolysis, endonucleolytic.
128	WBGene00004398	ZK1290.3	Extracellular material	Extracellular material: collagen	Extracellular material: collagen	rol-8 is an ortholog of human MARCO (macrophage receptor with collagenous structure)\; is predicted to be a structural constituent of cuticle.
129	WBGene00004405	C12D8.11	mRNA functions	mRNA functions: binding	mRNA functions: binding: RBM	rop-1 is an ortholog of human TROVE2\; is predicted to have RNA binding activity and metal ion binding activity\; is expressed in several tissues including the intestine.
130	WBGene00004420	R13A5.8	Ribosome	Ribosome: subunit	Ribosome: subunit	rpl-9 is an ortholog of human RPL9 (ribosomal protein L9)\; is predicted to have rRNA binding activity\; is involved in determination of adult lifespan\; is expressed in the body wall musculature, the excretory cell, the intestine, the pharynx, and the tail.
131	WBGene00004424	JC8.3	Ribosome	Ribosome: subunit	Ribosome: subunit	rpl-12 is an ortholog of human RPL12 (ribosomal protein L12)\; is predicted to have RNA binding activity\; is involved in regulation of alternative mRNA splicing, via spliceosome\; is expressed in several tissues, including the alimentary system, the epithelial system, the excretory system, the muscular system, and the nervous system.
132	WBGene00004437	C03D6.8	Ribosome	Ribosome: subunit	Ribosome: subunit	rpl-24.2 is an ortholog of human RSL24D1\; is predicted to encode a protein with the following domains: Ribosomal protein L24e-related, TRASH domain, and Ribosomal protein L24e\/L24 superfamily.
133	WBGene00004499	C26F1.4	Ribosome	Ribosome: subunit	Ribosome: subunit	rps-30 is an ortholog of human FAU (FAU, ubiquitin like and ribosomal protein S30 fusion)\; is predicted to be a structural constituent of ribosome.
134	WBGene00004504	F23F1.8	Proteolysis proteasome	Proteolysis proteasome: 19S	Proteolysis proteasome: 19S	rpt-4 is an ortholog of human PSMC6 (proteasome 26S subunit, ATPase 6)\; exhibits identical protein binding activity\; is involved in proteasome-mediated ubiquitin-dependent protein catabolic process and regulation of protein stability\; is expressed in the nervous system and the pharynx.
135	WBGene00004509	M01G12.12	Non-coding RNA	Non-coding RNA: small RNA	Non-coding RNA: small RNA: RNA polymerase	rrf-2 is predicted to have RNA-directed 5'-3' RNA polymerase activity.
136	WBGene00004804	T19E7.2	Stress response	Stress response: transcriptional regulator	Stress response: transcriptional regulator	skn-1 is an ortholog of human NFE2L3 (nuclear factor, erythroid 2 like 3), NFE2L2 (nuclear factor, erythroid 2 like 2), and NFE2\; exhibits Hsp70 protein binding activity and RNA polymerase II regulatory region sequence-specific DNA binding activity\; is involved in several processes, including determination of adult lifespan, embryonic digestive tract development, and positive regulation of cell…
137	WBGene00004809	F44G3.6	Proteolysis proteasome	Proteolysis proteasome: E3	Proteolysis proteasome: E3: SCF	skr-3 is an ortholog of human CTD-2410N18.5 and SKP1 (S-phase kinase associated protein 1)\; is predicted to have ligase activity\; is involved in defense response to Gram-negative bacterium and innate immune response\; is expressed in the intestine and the pharynx.
138	WBGene00004933	F55H2.1	Stress response	Stress response: oxidative	Stress response: oxidative	sod-4 is an ortholog of human Sod3\; exhibits superoxide dismutase activity\; is involved in superoxide metabolic process\; localizes to the extracellular space and membrane\; is expressed in the intestine, the nervous system, the rectal gland cell, and the somatic gonad.
139	WBGene00004952	Y34D9A.4	Cell cycle	Cell cycle: meiotic/mitotic spindle	Cell cycle: meiotic/mitotic spindle	spd-1 is an ortholog of human PRC1\; is predicted to have microtubule binding activity\; is involved in several processes, including animal organ development, embryo development, and mitotic spindle midzone assembly\; localizes to the microtubule, mitotic spindle midzone, and nucleus.
140	WBGene00005016	B0491.2	Extracellular material	Extracellular material: collagen	Extracellular material: collagen	sqt-1 is an ortholog of human COLQ\; is a structural constituent of collagen and cuticulin-based cuticle\; is involved in cuticle development involved in collagen and cuticulin-based cuticle molting cycle.
141	WBGene00005017	C01B12.1	Extracellular material	Extracellular material: collagen	Extracellular material: collagen	sqt-2 is an ortholog of human MARCO (macrophage receptor with collagenous structure)\; is predicted to be a structural constituent of cuticle\; is involved in cuticle development involved in collagen and cuticulin-based cuticle molting cycle.
142	WBGene00005018	F23H12.4	Extracellular material	Extracellular material: collagen	Extracellular material: collagen	sqt-3 is predicted to be a structural constituent of cuticle\; is involved in cuticle development involved in collagen and cuticulin-based cuticle molting cycle\; localizes to the collagen and cuticulin-based cuticle extracellular matrix\; is expressed in the hypodermis.
143	WBGene00005649	F20D6.3	Proteolysis general	Proteolysis general: inhibitor	Proteolysis general: inhibitor: serine	srp-8 is an ortholog of human SERPINB5 (serpin family B member 5)\; is predicted to encode a protein with the following domains: Serpin family, Serpin domain, and Serpin superfamily.
144	WBGene00006061	F30A10.5	Unassigned	Unassigned	Unassigned	stl-1 is an ortholog of human STOML2\; localizes to the mitochondrion\; is expressed in head neurons and the pharynx.
145	WBGene00006450	C28C12.10	Signaling	Signaling: small GTPase	Signaling: small GTPase: Rho/Rac	tag-77 is predicted to have phosphatidylinositol phosphate binding activity\; is expressed in several tissues, including the gonad and the somatic gonad precursor.
146	WBGene00006470	F40F9.2	Transmembrane protein	Transmembrane protein: unassigned	Transmembrane protein: unassigned	tag-120 is an ortholog of human FAIM2 (Fas apoptotic inhibitory molecule 2), GRINA (glutamate ionotropic receptor NMDA type subunit associated protein 1), and TMBIM1 (transmembrane BAX inhibitor motif containing 1)\; is expressed in the excretory system, the nervous system, and the pharyngeal muscle cell\; human TMBIM1 exhibits death receptor binding activity.
147	WBGene00006493	R09A8.3	Unassigned	Unassigned	Unassigned	ivns-1 is an ortholog of human IVNS1ABP (influenza virus NS1A binding protein)\; is predicted to encode a protein with the following domains: BTB\/POZ domain, Kelch repeat type 1, Galactose oxidase\/kelch, beta-propeller, SKP1\/BTB\/POZ domain superfamily, BTB\/Kelch-associated, Kelch-type beta propeller, and Kelch-like protein 17.
148	WBGene00006510	C01G6.6	Metabolism	Metabolism: 1CC	Metabolism: 1CC: folate	mtrr-1 is an ortholog of human MTRR\; is predicted to have FMN binding activity and [methionine synthase] reductase activity\; human orthologs of this gene are implicated in neural tube defect.
149	WBGene00006512	F18E2.2	Transmembrane transport	Transmembrane transport: ABC	Transmembrane transport: ABC	abcf-1 is an ortholog of human ABCF1 (ATP binding cassette subfamily F member 1)\; is predicted to have ATP binding activity and ATPase activity\; is expressed in the intestine, the pharynx, and the spermatheca.
150	WBGene00006523	F26G5.9	Proteolysis proteasome	Proteolysis proteasome: E3	Proteolysis proteasome: E3: RING finger	tam-1 is an ortholog of human RFPL4AL1 (ret finger protein like 4A like 1), RFPL1 (ret finger protein like 1), and RFPL4B (ret finger protein like 4B)\; is predicted to have metal ion binding activity\; is involved in several processes, including chromosome segregation, negative regulation of vulval development, and positive regulation of gene expression, epigenetic\; localizes to the germ cell n…
151	WBGene00006529	C47B2.3	Cytoskeleton	Cytoskeleton: microtubule	Cytoskeleton: microtubule: tubulin	tba-2 is an ortholog of human TUBA1A (tubulin alpha 1a) and TUBA4A (tubulin alpha 4a)\; is predicted to have GTP binding activity and GTPase activity\; is involved in several processes, including centrosome localization, embryo development, and establishment of mitotic spindle orientation\; is expressed in several tissues, including the alimentary system, the muscular system, and the nervous syst…
152	WBGene00006530	F44F4.11	Cytoskeleton	Cytoskeleton: microtubule	Cytoskeleton: microtubule: tubulin	tba-4 is an ortholog of human TUBA1A (tubulin alpha 1a) and TUBA4A (tubulin alpha 4a)\; is predicted to have GTP binding activity and GTPase activity\; human orthologs of this gene are implicated in amyotrophic lateral sclerosis type 22 and lissencephaly.
153	WBGene00006533	T28D6.2	Cytoskeleton	Cytoskeleton: microtubule	Cytoskeleton: microtubule: tubulin	tba-7 is an ortholog of human TUBA1A (tubulin alpha 1a) and TUBA4A (tubulin alpha 4a)\; is predicted to have GTP binding activity and GTPase activity\; is expressed in touch receptor neurons\; human orthologs of this gene are implicated in amyotrophic lateral sclerosis type 22 and lissencephaly.
154	WBGene00006537	C36E8.5	Cytoskeleton	Cytoskeleton: microtubule	Cytoskeleton: microtubule: tubulin	tbb-2 is an ortholog of human TUBB8 (tubulin beta 8 class VIII)\; is predicted to have GTP binding activity and GTPase activity\; is involved in meiotic spindle organization\; localizes to the spindle microtubule\; is expressed in several tissues, including the body wall musculature, the nervous system, and the reproductive system\; human orthologs of this gene are implicated in complex cortical …
155	WBGene00006539	T04H1.9	Cytoskeleton	Cytoskeleton: microtubule	Cytoskeleton: microtubule: tubulin	tbb-6 is an ortholog of human TUBB1 (tubulin beta 1 class VI) and TUBB8 (tubulin beta 8 class VIII)\; is predicted to have GTP binding activity and GTPase activity\; is expressed in the pharynx.
156	WBGene00006649	F08F1.8	Cytoskeleton	Cytoskeleton: unassigned	Cytoskeleton: unassigned	tth-1 is predicted to have actin monomer binding activity\; is expressed in several tissues, including the alimentary system, the nervous system, and the reproductive system.
157	WBGene00006699	C47E12.5	Proteolysis proteasome	Proteolysis proteasome: E1	Proteolysis proteasome: E1	uba-1 is an ortholog of human UBA1 (ubiquitin like modifier activating enzyme 1)\; is predicted to have ATP binding activity and ubiquitin-like modifier activating enzyme activity\; is involved in several processes, including embryo development, gamete generation, and nematode larval development\; localizes to the nucleus\; is expressed in several tissues, including anterior hypodermis, the alime…
158	WBGene00006726	F46F11.4	Proteolysis proteasome	Proteolysis proteasome: ubiquitin	Proteolysis proteasome: ubiquitin	ubl-5 is an ortholog of human UBL5\; is involved in mitochondrial unfolded protein response and positive regulation of gene expression\; localizes to the cytosol and nuclear transcription factor complex\; is expressed in the intestine and the pharynx.
159	WBGene00006769	Y37E11C.1	Neuronal function	Neuronal function: development	Neuronal function: development	unc-33 is an ortholog of human CRMP1, DPYSL4, and DPYSL2\; exhibits filamin binding activity\; is involved in axon guidance\; localizes to the neuron projection\; is expressed in several tissues, including the amphid sensillum, the nervous system, the neuroblast, and the pharyngeal cell.
160	WBGene00006770	Y50D4C.1	Neuronal function	Neuronal function: development	Neuronal function: development	unc-34 is an ortholog of human ENAH (ENAH, actin regulator) and EVL (Enah\/Vasp-like)\; exhibits signaling receptor binding activity\; is involved in several processes, including gonad morphogenesis, neuron development, and positive regulation of locomotion\; localizes to several cellular components, including the cell junction, cell leading edge, and cytoplasm\; is expressed in the epithelial ce…
161	WBGene00006776	T19B4.7	Transmembrane protein	Transmembrane protein: unassigned	Transmembrane protein: unassigned	unc-40 is an ortholog of human DCC (DCC netrin 1 receptor) and NEO1 (neogenin 1)\; exhibits protein domain specific binding activity\; is involved in several processes, including cell surface receptor signaling pathway, gonad morphogenesis, and nervous system development\; localizes to the cell projection membrane, integral component of plasma membrane, and receptor complex\; is expressed in seve…
162	WBGene00006788	F45E10.1	Neuronal function	Neuronal function: unassigned	Neuronal function: unassigned	unc-53 is an ortholog of human NAV1, NAV2, and NAV3\; is predicted to have actin filament binding activity\; is involved in several processes, including backward locomotion, determination of muscle attachment site, and generation of neurons\; localizes to the cytoplasm\; is expressed in several tissues, including the coelomocyte, the excretory cell, the muscular system, the nervous system, and th…
163	WBGene00006804	Y37D8A.13	Neuronal function	Neuronal function: development	Neuronal function: development	unc-71 is an ortholog of human ADAM11 (ADAM metallopeptidase domain 11), ADAM22 (ADAM metallopeptidase domain 22), and ADAM23 (ADAM metallopeptidase domain 23)\; is predicted to have metallopeptidase activity\; localizes to the membrane\; is expressed in several tissues, including the alimentary system, the epithelial system, the excretory system, the nervous system, and the reproductive system.
164	WBGene00006827	F08C6.7	Muscle function	Muscle function	Muscle function	unc-98 exhibits myosin binding activity\; is involved in several processes, including locomotion, locomotory behavior, and myofibril assembly\; localizes to the M band and nucleus\; is expressed in the anal depressor muscle, the body wall musculature, and the vulval muscle.
165	WBGene00006840	R05D3.7	Neuronal function	Neuronal function: synaptic function	Neuronal function: synaptic function: unassigned	unc-116 is an ortholog of human KIF5A (kinesin 5A), KIF5B (kinesin 5B), and KIF5C (kinesin 5C)\; exhibits ATP-dependent microtubule motor activity, plus-end-directed\; is involved in several processes, including embryo development, locomotion, and microtubule cytoskeleton organization\; localizes to several cellular components, including the cytoplasm, intracellular organelle, and neuron projecti…
166	WBGene00006856	C13B4.2	Proteolysis proteasome	Proteolysis proteasome: ubiquitin peptidase	Proteolysis proteasome: ubiquitin peptidase	usp-14 is an ortholog of human USP14\; is predicted to have thiol-dependent ubiquitinyl hydrolase activity.
167	WBGene00006876	ZK1151.1	Extracellular material	Extracellular material: matrix	Extracellular material: matrix	vab-10 is an ortholog of human DST (dystonin) and MACF1 (microtubule-actin crosslinking factor 1)\; is predicted to have actin filament binding activity\; is involved in cell-cell adhesion and epidermis morphogenesis\; localizes to the hemidesmosome, intracellular organelle, and plasma membrane region\; colocalizes with the intermediate filament\; is expressed in several tissues, including the al…
168	WBGene00006932	B0025.1	Signaling	Signaling: lipid	Signaling: lipid: kinase PI3	vps-34 is an ortholog of human PIK3C3 (phosphatidylinositol 3-kinase catalytic subunit type 3)\; exhibits 1-phosphatidylinositol-3-kinase activity\; is involved in several processes, including determination of adult lifespan, ecdysis, collagen and cuticulin-based cuticle, and nematode larval development\; localizes to the cytoplasm, nuclear outer membrane, and nucleolus.
169	WBGene00006970	F28F9.1	Transcription factor	Transcription factor: homeodomain	Transcription factor: homeodomain	zag-1 is an ortholog of human ZEB1 (zinc finger E-box binding homeobox 1) and ZEB2 (zinc finger E-box binding homeobox 2)\; is predicted to have DNA binding activity and metal ion binding activity\; is involved in axon guidance and positive regulation of axon extension\; localizes to the nucleus\; is expressed in several tissues, including the alimentary system, the hypodermis, the muscular syste…
170	WBGene00006987	EGAP1.3	Proteolysis general	Proteolysis general: metallopeptidase	Proteolysis general: metallopeptidase	zmp-1 is an ortholog of human MMP17 (matrix metallopeptidase 17), MMP21 (matrix metallopeptidase 21), and MMP25\; exhibits metallopeptidase activity\; is involved in basement membrane disassembly\; localizes to the cell surface\; is expressed in several tissues, including the reproductive system and the vulval syncytia precursor.
171	WBGene00007010	R10E12.1	Trafficking	Trafficking: endocytosis	Trafficking: endocytosis: unassigned	alx-1 is an ortholog of human PDCD6IP\; exhibits Notch binding activity and protein C-terminus binding activity\; is involved in several processes, including endocytic recycling, endosome organization, and protein localization to organelle\; localizes to the basolateral plasma membrane, multivesicular body, and recycling endosome\; is expressed in several tissues, including the midbody.
172	WBGene00007029	VC5.4	Transcription: chromatin	Transcription: chromatin modification	Transcription: chromatin modification: acetyltransferase	mys-1 is an ortholog of human KAT5 (lysine acetyltransferase 5)\; is predicted to have histone acetyltransferase activity and metal ion binding activity\; is involved in several processes, including cell fate specification, negative regulation of cell fate specification, and negative regulation of transcription, DNA-templated.
173	WBGene00007044	B0495.10	Muscle function	Muscle function	Muscle function	cpna-5 is an ortholog of human CPNE5 (copine 5), CPNE8 (copine 8), and CPNE9 (copine 9)\; is expressed in the nervous system\; is predicted to encode a protein with the following domains: Copine and von Willebrand factor A-like domain superfamily.
174	WBGene00007193	B0491.6	Unassigned	Unassigned	Unassigned	B0491.6 is enriched in the OLL, the PVD, and the germ line based on microarray and RNA-seq studies\; is affected by several genes including daf-12, sir-2.1, and mab-5 based on microarray, RNA-seq, and tiling array studies\; is affected by five chemicals including stavudine, resveratrol, and Humic Substances based on RNA-seq and microarray studies.
175	WBGene00007216	C01A2.4	Trafficking	Trafficking: vesicle targeting/fusion	Trafficking: vesicle targeting/fusion: CHMP	C01A2.4 is an ortholog of human CHMP2B (charged multivesicular body protein 2B)\; human orthologs of this gene are implicated in amyotrophic lateral sclerosis type 17 and frontotemporal dementia\; human CHMP2B exhibits protein domain specific binding activity.
176	WBGene00007287	C04A11.3	Signaling	Signaling: S/T kinase	Signaling: S/T kinase	gck-4 is an ortholog of human STK10\; is predicted to have ATP binding activity and protein serine\/threonine kinase activity\; is expressed in the excretory cell, the head, the intestine, the pharynx, and the tail.
177	WBGene00007288	C04A11.5	Unassigned	Unassigned	Unassigned	C04A11.5 is enriched in the PLM and the excretory cell based on tiling array and RNA-seq studies\; is affected by several genes including daf-16, daf-2, and daf-12 based on microarray and RNA-seq studies\; is affected by D-glucose, stavudine, and Sodium Chloride based on RNA-seq studies.
178	WBGene00007338	C05C12.6	Transmembrane protein	Transmembrane protein: unassigned	Transmembrane protein: unassigned	C05C12.6 is enriched in the muscle cell and the nervous system based on tiling array and microarray studies\; is affected by several genes including hsf-1, pgl-1, and glh-1 based on microarray and RNA-seq studies\; is affected by Alovudine and Zidovudine based on RNA-seq studies.
179	WBGene00007352	C06A1.1	Cell cycle	Cell cycle: chromosome dynamics	Cell cycle: chromosome dynamics: unassigned	cdc-48.1 is an ortholog of human VCP (valosin containing protein)\; exhibits ATPase activity and identical protein binding activity\; is involved in several processes, including ER-associated misfolded protein catabolic process, determination of adult lifespan, and embryo development\; localizes to the VCP-NPL4-UFD1 AAA ATPase complex, nucleoplasm, and perinuclear region of cytoplasm\; is express…
180	WBGene00007365	C06B3.6	Metabolism	Metabolism: lipid	Metabolism: lipid: unassigned	C06B3.6 is enriched in the PLM, the coelomocyte, the germline precursor cell, the intestine, and the muscle cell based on tiling array, RNA-seq, and microarray studies\; is affected by several genes including daf-2, clk-1, and sir-2.1 based on microarray and RNA-seq studies\; is affected by sixteen chemicals including diallyl trisulfide, Ethanol, and 1-methylnicotinamide based on microarray and R…
181	WBGene00007366	C06B3.7	Unassigned	Unassigned	Unassigned	C06B3.7 is enriched in the Z1, the Z4, the intestine, and the nervous system based on tiling array and RNA-seq studies\; is affected by several genes including daf-2, hsf-1, and clk-1 based on microarray and RNA-seq studies\; is affected by sixteen chemicals including Heme, Nitric Oxide, and methylmercury hydroxide based on microarray and RNA-seq studies.
182	WBGene00007440	C08E8.4	Metabolism	Metabolism: short chain dehydrogenase	Metabolism: short chain dehydrogenase	C08E8.4 is involved in innate immune response.
183	WBGene00007453	C08F11.5	Proteolysis proteasome	Proteolysis proteasome: E3	Proteolysis proteasome: E3: F box	fbxa-98 is enriched in the AVA and the intestine based on tiling array and RNA-seq studies\; is affected by several genes including daf-16, daf-2, and daf-12 based on microarray and RNA-seq studies\; is affected by eleven chemicals including methylmercuric chloride, levamisole, and stavudine based on microarray and RNA-seq studies\; is predicted to encode a protein with the following domains: F-b…
184	WBGene00007480	C09F9.3	Metabolism	Metabolism: amino acid	Metabolism: amino acid: synthesis	glna-1 is an ortholog of human GLS (glutaminase) and GLS2 (glutaminase 2)\; is predicted to have glutaminase activity\; is expressed in several tissues, including the alimentary system, the mc3 precursor, and the nervous system.
185	WBGene00007652	C17G1.5	Unassigned	Unassigned	Unassigned: regulated by multiple stresses	C17G1.5 is enriched in GABAergic neurons, the excretory cell, the germ line, and the intestine based on Chronogram, tiling array, and RNA-seq studies\; is affected by several genes including lin-35, fog-2, and pgl-1 based on RNA-seq and microarray studies\; is affected by five chemicals including 1-methylnicotinamide, stavudine, and Zidovudine based on RNA-seq and microarray studies.
186	WBGene00007718	C25D7.8	Proteolysis proteasome	Proteolysis proteasome: ubiquitin peptidase	Proteolysis proteasome: ubiquitin peptidase	otub-1 is an ortholog of human OTUB1 and OTUB2 (OTU deubiquitinase, ubiquitin aldehyde binding 2)\; exhibits thiol-dependent ubiquitin-specific protease activity\; is involved in protein K48-linked deubiquitination\; localizes to the plasma membrane\; is expressed in several tissues, including the gonad, the nervous system, and the pharynx.
187	WBGene00007848	C31E10.7	Metabolism	Metabolism: lipid	Metabolism: lipid: fatty acid	cytb-5.1 is an ortholog of human CYB5A\; is predicted to have heme binding activity and metal ion binding activity\; localizes to the perinuclear region of cytoplasm.
188	WBGene00007849	C31E10.8	Unassigned	Unassigned	Unassigned	tbc-19 is an ortholog of human TBC1D2 and TBC1D2B\; human TBC1D2 exhibits GTPase activator activity and cadherin binding activity.
189	WBGene00007980	C36E8.1	Transcription: general machinery	Transcription: general machinery: RNA Pol I	Transcription: general machinery: RNA Pol I: unassigned	C36E8.1 is an ortholog of human RRN3 (RRN3 homolog, RNA polymerase I transcription factor)\; human RRN3 exhibits RNA polymerase I CORE element sequence-specific DNA binding activity.
190	WBGene00008006	C38D4.5	Signaling	Signaling: small GTPase	Signaling: small GTPase: Rho/Rac	tag-325 is an ortholog of human ARHGAP12 (Rho GTPase activating protein 12), ARHGAP27 (Rho GTPase activating protein 27), and ARHGAP9 (Rho GTPase activating protein 9)\; human ARHGAP9 exhibits GTPase activator activity and phosphatidylinositol-3,4,5-trisphosphate binding activity.
191	WBGene00008099	C44H9.4	Non-coding RNA	Non-coding RNA: small RNA	Non-coding RNA: small RNA: unassigned	C44H9.4 is an ortholog of human MOV10L1 (Mov10 like RISC complex RNA helicase 1)\; is predicted to encode a protein with the following domain: P-loop containing nucleoside triphosphate hydrolase.
192	WBGene00008100	C44H9.5	Transmembrane protein	Transmembrane protein: unassigned	Transmembrane protein: unassigned	C44H9.5 is enriched in dopaminergic neurons, the OLL, the PVD, and the hypodermis based on tiling array studies\; is affected by several genes including daf-16, daf-2, and hsf-1 based on RNA-seq and microarray studies\; is affected by six chemicals including resveratrol, Microcystin-LR, and Sirolimus based on microarray studies.
193	WBGene00008143	C47E8.4	Development	Development: somatic	Development: somatic	C47E8.4 is an ortholog of human FAM50A (family with sequence similarity 50 member A) and FAM50B\; human FAM50A exhibits RNA binding activity.
194	WBGene00008205	C49F5.1	Metabolism	Metabolism: 1CC	Metabolism: 1CC: methionine	sams-1 is an ortholog of human MAT1A and MAT2A\; is predicted to have ATP binding activity, metal ion binding activity, and methionine adenosyltransferase activity\; is involved in negative regulation of lipid storage\; is expressed in the body wall musculature, the dorsal nerve cord, and the ventral nerve cord.
195	WBGene00008342	C56A3.3	Neuronal function	Neuronal function: synaptic function	Neuronal function: synaptic function: neurotransmitter receptor	frpr-5 is predicted to have G protein-coupled receptor activity.
196	WBGene00008343	C56A3.4	Proteolysis proteasome	Proteolysis proteasome: E3	Proteolysis proteasome: E3: RING finger	C56A3.4 is an ortholog of human RNF26\; is predicted to encode a protein with the following domain: Zinc finger, RING\/FYVE\/PHD-type.
197	WBGene00008384	D1081.6	Unassigned	Unassigned	Unassigned	D1081.6 is enriched in the body wall musculature, the nervous system, and the reproductive system based on tiling array, RNA-seq, and microarray studies\; is affected by several genes including daf-2, dpy-10, and lin-35 based on microarray and RNA-seq studies\; is affected by six chemicals including Mianserin, stavudine, and Zidovudine based on RNA-seq and microarray studies.
198	WBGene00008386	D1081.8	Cell cycle	Cell cycle: kinase	Cell cycle: kinase	cdc-5L is an ortholog of human CDC5L (cell division cycle 5 like)\; is predicted to have DNA binding activity\; is expressed in several tissues, including the ABalaaaa, the body wall muscle cell, the hyp7 precursor cell, the hypodermal cell, and the ventral cord blast cell.
199	WBGene00008430	D2085.5	Signaling	Signaling: small GTPase	Signaling: small GTPase: unassigned	hgap-2 is an ortholog of human RALGAPB (Ral GTPase activating protein non-catalytic beta subunit)\; is predicted to have GTPase activator activity\; is involved in determination of adult lifespan\; is expressed in the pharyngeal gland cell and the pharyngeal muscle cell.
200	WBGene00008454	E02A10.4	Unassigned	Unassigned	Unassigned	E02A10.4 is enriched in the nervous system based on tiling array, RNA-seq, and microarray studies\; is affected by several genes including daf-2, sir-2.1, and pgl-1 based on microarray and RNA-seq studies\; is affected by D-glucose based on RNA-seq studies.
201	WBGene00008476	E03H4.8	Trafficking	Trafficking: ER/Golgi	Trafficking: ER/Golgi: COP I	E03H4.8 is an ortholog of human COPB2 (coatomer protein complex subunit beta 2)\; is predicted to have structural molecule activity.
202	WBGene00008555	F07C6.4	Unassigned	Unassigned	Unassigned	F07C6.4 is an ortholog of human FRMD4A (FERM domain containing 4A) and FRMD4B (FERM domain containing 4B)\; is predicted to encode a protein with the following domains: FERM, C-terminal PH-like domain and Domain of unknown function DUF3338.
203	WBGene00008576	F08G2.4	Unassigned	Unassigned	Unassigned: regulated by multiple stresses	F08G2.4 is enriched in the intestine based on microarray studies\; is affected by several genes including daf-2, daf-12, and lin-35 based on microarray, tiling array, and RNA-seq studies\; is affected by six chemicals including Rotenone, Alovudine, and Cry5B based on RNA-seq and microarray studies.
204	WBGene00008665	F10G8.7	DNA	DNA: repair	DNA: repair	ercc-1 is an ortholog of human Ercc1\; exhibits enzyme binding activity and identical protein binding activity\; is involved in UV-damage excision repair and base-excision repair.
205	WBGene00008681	F11A6.2	Metabolism	Metabolism: lipid	Metabolism: lipid: phospholipid	scrm-4 is an ortholog of human PLSCR5 (phospholipid scramblase 5), PLSCR4 (phospholipid scramblase 4), and PLSCR1 (phospholipid scramblase 1)\; human PLSCR1 exhibits several functions, including SH3 domain binding activity, calcium ion binding activity, and signaling receptor binding activity.
206	WBGene00008726	F13A7.11	Stress response	Stress response: pathogen	Stress response: pathogen: unassigned	F13A7.11 is involved in innate immune response.
207	WBGene00008745	F13E6.1	Unassigned	Unassigned	Unassigned	F13E6.1 is an ortholog of human TPD52, TPD52L1, and TPD52L2\; is expressed in the head, the nervous system, the pharynx, and the tail\; human TPD52L2 exhibits protein heterodimerization activity and protein homodimerization activity.
208	WBGene00008777	F13H10.6	Unassigned	Unassigned	Unassigned	F13H10.6 is enriched in the AFD, the ASER, the NSM, and the muscle cell based on RNA-seq and tiling array studies\; is affected by several genes including daf-2, elt-2, and pgl-1 based on microarray, tiling array, and RNA-seq studies\; is affected by Rotenone, Cry5B, and Zidovudine based on RNA-seq studies.
209	WBGene00008783	F14B6.2	Transmembrane protein	Transmembrane protein: unassigned	Transmembrane protein: unassigned	F14B6.2 localizes to the plasma membrane.
210	WBGene00008865	F15G9.1	Muscle function	Muscle function	Muscle function	F15G9.1 localizes to the striated muscle dense body and striated muscle thin filament\; is expressed in the hypodermis and the muscle cell.
211	WBGene00008922	F17C11.11	Stress response	Stress response: unassigned	Stress response: unassigned	F17C11.11 is enriched in the AFD, the NSM, the body wall musculature, and the intestine based on RNA-seq and microarray studies\; is affected by several genes including daf-12, hsf-1, and elt-2 based on microarray, tiling array, and RNA-seq studies\; is affected by ten chemicals including 1-methylnicotinamide, Tunicamycin, and levamisole based on RNA-seq and microarray studies.
212	WBGene00008940	F18H3.4	Stress response	Stress response: pathogen	Stress response: pathogen: unassigned	F18H3.4 is involved in innate immune response.
213	WBGene00008975	F20D1.3	Unassigned	Unassigned	Unassigned: regulated by multiple stresses	F20D1.3 is expressed in the anterior gonad arm\; is predicted to encode a protein with the following domain: Kelch-type beta propeller.
214	WBGene00009144	F26A3.6	Transmembrane transport	Transmembrane transport: sodium channel	Transmembrane transport: sodium channel	del-3 is an ortholog of human ASIC5 (acid sensing ion channel subunit 5)\; is predicted to have sodium channel activity\; is expressed in the nervous system.
215	WBGene00009191	F27D4.7	Transmembrane transport	Transmembrane transport: major facilitator	Transmembrane transport: major facilitator	F27D4.7 is an ortholog of human SFT2D1 and SFT2D2\; is predicted to encode a protein with the following domains: Vesicle transport protein, Got1\/SFT2-like and Vesicle transport protein SFT2.
216	WBGene00009304	F32A7.3	Signaling	Signaling: extracellular	Signaling: extracellular	eva-1 is an ortholog of human EVA1C\; is predicted to have carbohydrate binding activity\; localizes to the M band, cell junction, and striated muscle dense body\; is expressed in the body wall musculature, the hypodermis, the pharyngeal muscle cell, and the ventral nerve cord.
217	WBGene00009380	F34H10.3	Unassigned	Unassigned	Unassigned: regulated by multiple stresses	F34H10.3 is enriched in the AFD, the ASER, the OLL, and the PVD based on microarray and RNA-seq studies\; is affected by several genes including daf-2, daf-12, and dpy-10 based on microarray, tiling array, and RNA-seq studies\; is affected by five chemicals including Cry5B, levamisole, and Sodium Chloride based on RNA-seq and microarray studies.
218	WBGene00009621	F41E7.5	Unassigned	Unassigned	Unassigned: regulated by multiple stresses	fipr-21 is enriched in the germline precursor cell and the intestine based on tiling array and microarray studies\; is affected by several genes including daf-16, daf-2, and age-1 based on microarray, RNA-seq, proteomic, and tiling array studies\; is affected by twelve chemicals including nicotinic acid, Rotenone, and D-glucose based on RNA-seq and microarray studies.
219	WBGene00009672	F43G9.12	Transcription factor	Transcription factor: unassigned	Transcription factor: unassigned	F43G9.12 is an ortholog of human GCFC2\; is predicted to have DNA binding activity and DNA-binding activity transcription factor activity.
220	WBGene00009701	F44F4.2	Signaling	Signaling: phosphatase	Signaling: phosphatase: Y	egg-3 exhibits protein kinase binding activity\; is involved in several processes, including cortical actin cytoskeleton organization, gamete generation, and positive regulation of protein localization to cell cortex\; localizes to the cell cortex.
221	WBGene00009702	F44F4.3	Transmembrane protein	Transmembrane protein: unassigned	Transmembrane protein: unassigned	F44F4.3 is enriched in the nervous system, the reproductive system, the seam cell, and the somatic gonad precursor based on tiling array and RNA-seq studies\; is affected by several genes including daf-16, daf-12, and lin-4 based on microarray and RNA-seq studies\; is affected by seven chemicals including methylmercuric chloride, indole, and Sodium Chloride based on microarray and RNA-seq studies.
222	WBGene00009799	F47A4.1	Transmembrane transport	Transmembrane transport: extracellular ligand gated channel	Transmembrane transport: extracellular ligand gated channel	lgc-47 is an ortholog of human GLRA4 (glycine receptor alpha 4), GLRA3 (glycine receptor alpha 3), and GLRA2 (glycine receptor alpha 2)\; is predicted to have extracellular ligand-gated ion channel activity and transmembrane signaling receptor activity\; is expressed in head neurons.
223	WBGene00009801	F47A4.5	Signaling	Signaling: lipid	Signaling: lipid: phospholipase A	ipla-2 is an ortholog of human ESPN (espin), ESPNL (espin like), and PLA2G6 (phospholipase A2 group VI)\; is predicted to have hydrolase activity\; is involved in intestinal lipid catabolic process and response to starvation\; localizes to the cytoplasm\; human orthologs of this gene are implicated in autosomal recessive Parkinson's disease 14, neurodegeneration with brain iron accumulation 2a, a…
224	WBGene00009888	F49E2.5	Unassigned	Unassigned	Unassigned	F49E2.5 is expressed in the hypodermis, the muscle cell, and the nervous system\; is predicted to encode a protein with the following domain: Protein of unknown function DUF612.
225	WBGene00009915	F52A8.1	Transmembrane protein	Transmembrane protein: unassigned	Transmembrane protein: unassigned	F52A8.1 is enriched in the NSM, the body wall musculature, the germ line, the hypodermis, and the intestine based on RNA-seq, proteomic, and microarray studies\; is affected by several genes including gld-1, clk-1, and sir-2.1 based on microarray and RNA-seq studies\; is affected by Rotenone and Zidovudine based on RNA-seq studies\; is predicted to encode a protein with the following domain: Prot…
226	WBGene00009927	F52B11.5	Unassigned	Unassigned	Unassigned: regulated by multiple stresses	F52B11.5 is enriched in the intestine, the muscle cell, the nervous system, and the pharynx based on microarray and RNA-seq studies\; is affected by several genes including hsf-1, npr-1, and pgl-1 based on microarray and RNA-seq studies\; is affected by methylmercuric chloride, Cry5B, and Diazinon based on microarray studies.
227	WBGene00009937	F52F12.4	Nucleic acid	Nucleic acid: binding	Nucleic acid: binding: zinc finger	lsl-1 is an ortholog of human ZNF683 (zinc finger protein 683)\; is predicted to have nucleic acid binding activity.
228	WBGene00009957	F53B2.8	Unassigned	Unassigned	Unassigned	F53B2.8 is enriched in the intestine and the muscle cell based on tiling array and RNA-seq studies\; is affected by several genes including daf-16, daf-2, and glp-1 based on microarray, tiling array, and RNA-seq studies\; is affected by twenty-five chemicals including Ethanol, Nitric Oxide, and 1-methylnicotinamide based on RNA-seq and microarray studies.
229	WBGene00009971	F53C11.1	Unassigned	Unassigned	Unassigned	F53C11.1 localizes to the membrane raft.
230	WBGene00009987	F53F4.3	Cytoskeleton	Cytoskeleton: microtubule	Cytoskeleton: microtubule: tubulin modification	tbcb-1 is an ortholog of human TBCB\; is predicted to encode a protein with the following domains: Ubiquitin domain, CAP Gly-rich domain, Ubiquitin-like domain superfamily, and CAP Gly-rich domain superfamily.
231	WBGene00010006	F53H2.3	Unassigned	Unassigned	Unassigned	F53H2.3 is expressed in the gonad and the intestine.
232	WBGene00010028	F54B11.5	Proteolysis proteasome	Proteolysis proteasome: E3	Proteolysis proteasome: E3: RING finger	F54B11.5 is an ortholog of human RNF141 (ring finger protein 141)\; human RNF141 exhibits ubiquitin-protein transferase activity.
233	WBGene00010045	F54C9.11	Signaling	Signaling: small GTPase	Signaling: small GTPase: Rab	F54C9.11 is an ortholog of human RAB3IL1 and RAB3IP\; is expressed in the hypodermis, the vulA, the vulB1, the vulB2, and the vulval muscle\; human RAB3IP exhibits Rab guanyl-nucleotide exchange factor activity and identical protein binding activity.
234	WBGene00010092	F55C5.2	Pseudogene	Pseudogene	Pseudogene	F55C5.2 is enriched in the coelomocyte, the germ line, and the male based on tiling array and RNA-seq studies\; is affected by several genes including glp-1, dpy-10, and hsf-1 based on microarray and RNA-seq studies\; is affected by thirteen chemicals including methylmercuric chloride, manganese chloride, and D-glucose based on microarray and RNA-seq studies.
235	WBGene00010232	F58B3.6	Unassigned	Unassigned	Unassigned	F58B3.6 is an ortholog of human IFRD1 (interferon related developmental regulator 1) and IFRD2 (interferon related developmental regulator 2)\; is predicted to encode a protein with the following domains: Interferon-related developmental regulator, C-terminal, Interferon-related developmental regulator, N-terminal, and Armadillo-type fold.
236	WBGene00010279	F58G11.1	Transmembrane protein	Transmembrane protein: unassigned	Transmembrane protein: unassigned	letm-1 is an ortholog of human LETM1 (leucine zipper and EF-hand containing transmembrane protein 1)\; is expressed widely\; human orthologs of this gene are implicated in Wolf-Hirschhorn syndrome\; is predicted to encode a protein with the following domain: LETM1-like.
237	WBGene00010290	F58H1.7	Unassigned	Unassigned	Unassigned	F58H1.7 is expressed in glutamatergic neurons\; is predicted to encode a protein with the following domains: Low-density lipoprotein (LDL) receptor class A repeat and LDL receptor-like superfamily.
238	WBGene00010319	F59B10.3	Transmembrane protein	Transmembrane protein: unassigned	Transmembrane protein: unassigned	F59B10.3 is expressed in the hypodermis.
239	WBGene00010470	K01D12.11	Stress response	Stress response: heavy metal	Stress response: heavy metal	cdr-4 is an ortholog of human FAXC\; is involved in stress response to cadmium ion\; localizes to the lysosome\; is expressed in the pm5, the pm6, and the pm7.
240	WBGene00010479	K01G5.8	Unassigned	Unassigned	Unassigned	K01G5.8 is an ortholog of human FAM32A (family with sequence similarity 32 member A)\; localizes to the nucleolus.
241	WBGene00010488	K02A11.3	mRNA functions	mRNA functions: processing	mRNA functions: processing: nuclease	endu-1 is an ortholog of human ENDOU (endonuclease, poly(U) specific)\; is predicted to have RNA binding activity and endoribonuclease activity.
242	WBGene00010573	K04H4.2	Extracellular material	Extracellular material: secreted protein	Extracellular material: secreted protein	K04H4.2 is predicted to have chitin binding activity.
243	WBGene00010620	K07A12.1	Transcription factor	Transcription factor: unassigned	Transcription factor: unassigned	K07A12.1 is an ortholog of human TCF25\; human TCF25 exhibits DNA-binding activity transcription factor activity.
244	WBGene00010639	K07F5.15	Unassigned	Unassigned	Unassigned	K07F5.15 is an ortholog of human C19orf53\; localizes to the sarcoplasmic reticulum.
245	WBGene00010664	K08E3.4	Cytoskeleton	Cytoskeleton: actin function	Cytoskeleton: actin function: binding	dbn-1 is an ortholog of human DBNL\; is predicted to have actin binding activity.
246	WBGene00010700	K09A9.1	Signaling	Signaling: MAPK	Signaling: MAPK	nipi-3 is an ortholog of human TRIB1, TRIB2, and TRIB3\; is predicted to have ATP binding activity and protein kinase activity\; is involved in determination of adult lifespan, positive regulation of transcription from RNA polymerase II promoter involved in defense response to fungus, and regulation of defense response to fungus\; is expressed in several tissues, including the alimentary system, …
247	WBGene00010736	K10C8.3	Trafficking	Trafficking: vesicle targeting/fusion	Trafficking: vesicle targeting/fusion: CHMP	istr-1 is an ortholog of human IST1 (IST1, ESCRT-III associated factor)\; is expressed in several tissues, including the alimentary system and the nervous system\; human IST1 exhibits MIT domain binding activity and identical protein binding activity.
248	WBGene00010737	K10C8.4	Transmembrane protein	Transmembrane protein: unassigned	Transmembrane protein: unassigned	K10C8.4 is enriched in the nervous system based on tiling array and RNA-seq studies\; is affected by several genes including prg-1, dpy-21, and lem-2 based on RNA-seq and microarray studies.
249	WBGene00010742	K10D6.2	Cytoskeleton	Cytoskeleton: claudin	Cytoskeleton: claudin	K10D6.2 is an ortholog of human EMP1, CLDND2, and NKG7\; is expressed in the head, the hypodermis, the nervous system, and the sensillum\; is predicted to encode a protein with the following domain: Clc protein-like.
250	WBGene00010976	R02D5.1	Unassigned	Unassigned	Unassigned: regulated by multiple stresses	R02D5.1 is enriched in the OLL, the PLM, and the PVD based on microarray and RNA-seq studies\; is affected by several genes including daf-2, pgl-1, and dcr-1 based on microarray, RNA-seq, and tiling array studies\; is affected by seven chemicals including 1-methylnicotinamide, Cry5B, and Zidovudine based on RNA-seq and microarray studies.
251	WBGene00011014	R04F11.1	Stress response	Stress response: pathogen	Stress response: pathogen: unassigned	hpo-30 localizes to the dendrite\; is expressed in the body wall musculature and the nervous system.
252	WBGene00011026	R05D7.1	Transmembrane protein	Transmembrane protein: unassigned	Transmembrane protein: unassigned	R05D7.1 is enriched in dopaminergic neurons, the cephalic sheath cell, and the muscle cell based on tiling array, RNA-seq, and microarray studies\; is affected by several genes including daf-16, daf-2, and age-1 based on microarray and RNA-seq studies\; is affected by eight chemicals including Rotenone, D-glucose, and Alovudine based on RNA-seq and microarray studies.
253	WBGene00011060	R06C1.6	Unassigned	Unassigned	Unassigned	R06C1.6 is enriched in the muscle cell and the nervous system based on tiling array, RNA-seq, and microarray studies\; is affected by several genes including daf-2, clk-1, and eat-2 based on microarray, tiling array, and RNA-seq studies\; is affected by four chemicals including Zidovudine, Sodium Chloride, and Sirolimus based on RNA-seq and microarray studies.
254	WBGene00011220	R10E11.9	Transmembrane protein	Transmembrane protein: unassigned	Transmembrane protein: unassigned	R10E11.9 is enriched in the Z1.p, the Z4.a, the male distal tip cell, and the somatic gonad precursor based on RNA-seq studies\; is affected by several genes including dpy-7, pgl-1, and bar-1 based on microarray, tiling array, and RNA-seq studies\; is affected by multi-walled carbon nanotube, Sodium Chloride, and Colistin based on RNA-seq and microarray studies\; is predicted to encode a protein …
255	WBGene00011263	R13H4.5	Proteolysis proteasome	Proteolysis proteasome: E3	Proteolysis proteasome: E3: F box	R13H4.5 is expressed in several tissues, including the alimentary system, the anal depressor muscle, the excretory cell, the hypodermis, and the nervous system\; is predicted to encode a protein with the following domain: F-box domain.
256	WBGene00011292	R102.5	Cytoskeleton	Cytoskeleton: unassigned	Cytoskeleton: unassigned	allo-1 localizes to the endoplasmic reticulum, sarcomere, and striated muscle dense body.
257	WBGene00011345	T01G9.3	Unassigned	Unassigned	Unassigned	dma-1 is an ortholog of human GP5 (glycoprotein V platelet)\; exhibits protease binding activity\; is involved in several processes, including dendrite guidance, dendrite guidance, and generation of neurons\; localizes to the dendrite membrane\; is expressed in the nervous system and the vulva.
258	WBGene00011501	T05G5.7	Cytoskeleton	Cytoskeleton: microtubule	Cytoskeleton: microtubule: RMDN	rmd-1 is an ortholog of human RMDN2 and RMDN3\; localizes to the mitotic spindle pole and spindle microtubule\; is expressed in the germ line and the gonadal sheath cell.
259	WBGene00011520	T06C12.13	Transcription factor	Transcription factor: NHR	Transcription factor: NHR	nhr-213 is predicted to have DNA-binding activity transcription factor activity, sequence-specific DNA binding activity, and zinc ion binding activity\; is expressed in several tissues, including the alimentary system, the excretory system, the nervous system, and the reproductive system.
260	WBGene00011564	T07C5.1	Stress response	Stress response: detoxification	Stress response: detoxification: ugt	ugt-50 is an ortholog of human UGT3A1 (UDP glycosyltransferase family 3 member A1) and UGT3A2 (UDP glycosyltransferase family 3 member A2)\; is predicted to have glucuronosyltransferase activity\; is expressed in the amphid sensillum, the head, the intestine, and the nervous system.
261	WBGene00011705	T11A5.6	Proteolysis general	Proteolysis general: cysteine	Proteolysis general: cysteine: calpain	clp-9 is an ortholog of human CAPN15 (calpain 15)\; is predicted to have calcium-dependent cysteine-type endopeptidase activity and metal ion binding activity\; is expressed in several tissues, including the alimentary system, the hypodermis, the nervous system, the reproductive system, and the tail.
262	WBGene00011737	T12G3.1	Signaling	Signaling: unassigned	Signaling: unassigned	sqst-1 is an ortholog of human SQSTM1 (sequestosome 1)\; is predicted to have zinc ion binding activity\; localizes to the cytoplasm\; is expressed in several tissues, including the hypodermal cell, the intestine, the muscular system, the nervous system, and the reproductive system.
263	WBGene00011755	T13H5.1	Signaling	Signaling: phosphatase	Signaling: phosphatase: Y	T13H5.1 is an ortholog of human PTPRA (protein tyrosine phosphatase, receptor type A) and PTPRE (protein tyrosine phosphatase, receptor type E)\; is predicted to have protein tyrosine phosphatase activity.
264	WBGene00011888	T21B10.6	Extracellular material	Extracellular material: cuticlin	Extracellular material: cuticlin	cutl-15 is enriched in several tissues, including the body wall musculature, the hypodermis, the intestine, and the nervous system based on microarray, tiling array, and RNA-seq studies\; is affected by several genes including daf-16, daf-2, and let-7 based on microarray, tiling array, and RNA-seq studies\; is affected by nine chemicals including Rotenone, Alovudine, and stavudine based on RNA-se…
265	WBGene00011940	T23B5.3	Unassigned	Unassigned	Unassigned	T23B5.3 is enriched in the NSM, the OLL, the PVD, and the germ line based on microarray and RNA-seq studies\; is affected by several genes including daf-2, dpy-10, and hsf-1 based on RNA-seq and microarray studies\; is affected by four chemicals including hydrogen sulfide, Zidovudine, and paraquat based on microarray and RNA-seq studies.
266	WBGene00011971	T23G11.6	Proteolysis general	Proteolysis general: unassigned	Proteolysis general: unassigned	lron-9 is an ortholog of human VASN\; is expressed in head neurons, the muscle cell, the seam cell, and ventral cord neurons\; human VASN exhibits transforming growth factor beta binding activity.
267	WBGene00012012	T25B9.6	Unassigned	Unassigned	Unassigned: regulated by multiple stresses	T25B9.6 is enriched in the germ line and the male based on proteomic and RNA-seq studies\; is affected by several genes including lin-4, lin-14, and dpy-10 based on microarray, RNA-seq, and tiling array studies\; is affected by thirteen chemicals including hydrogen sulfide, nicotinic acid, and methylmercuric chloride based on microarray and RNA-seq studies.
268	WBGene00012128	T28F3.1	Metabolism	Metabolism: lipid	Metabolism: lipid: binding	nra-1 is an ortholog of human CPNE5 (copine 5), CPNE8 (copine 8), and CPNE9 (copine 9)\; is involved in receptor localization to synapse\; localizes to the plasma membrane\; is expressed in head neurons, tail neurons, the body wall musculature, and ventral cord neurons.
269	WBGene00012140	T28F4.5	Unassigned	Unassigned	Unassigned	T28F4.5 is an ortholog of human DAPL1 and dap\; human DAP exhibits death domain binding activity.
270	WBGene00012216	W02D9.10	Unassigned	Unassigned	Unassigned: regulated by multiple stresses	W02D9.10 is enriched in the intestine, the muscle cell, and the nervous system based on tiling array, RNA-seq, and microarray studies\; is affected by several genes including daf-16, daf-2, and glp-1 based on microarray, RNA-seq, and tiling array studies\; is affected by twelve chemicals including Lithium Chloride, Rotenone, and D-glucose based on microarray and RNA-seq studies.
271	WBGene00012226	W03G11.4	Unassigned	Unassigned	Unassigned: regulated by multiple stresses	W03G11.4 is enriched in several tissues, including the body wall musculature, the hypodermis, and the nervous system based on microarray, tiling array, and RNA-seq studies\; is affected by several genes including daf-16, daf-2, and age-1 based on microarray, tiling array, and RNA-seq studies\; is affected by ten chemicals including 1-methylnicotinamide, bisphenol S, and Zidovudine based on RNA-se…
272	WBGene00012295	W06B3.1	Metabolism	Metabolism: 1CC	Metabolism: 1CC: unassigned	nmat-1 is an ortholog of human NMNAT1 and NMNAT3\; is predicted to have ATP binding activity, nicotinamide-nucleotide adenylyltransferase activity, and nicotinate-nucleotide adenylyltransferase activity\; human orthologs of this gene are implicated in spastic ataxia 4.
273	WBGene00012319	W07A8.2	Signaling	Signaling: lipid	Signaling: lipid: phospholipase A	ipla-3 is an ortholog of human PLA2G6 (phospholipase A2 group VI)\; is predicted to have hydrolase activity\; human orthologs of this gene are implicated in autosomal recessive Parkinson's disease 14, neurodegeneration with brain iron accumulation 2a, and neurodegeneration with brain iron accumulation 2b.
274	WBGene00012351	W09C5.1	Ribosome	Ribosome: biogenesis	Ribosome: biogenesis	W09C5.1 is an ortholog of human NSA2\; localizes to the nucleolus\; is expressed in several tissues, including the alimentary system, the epithelial system, the excretory cell, the nervous system, and the reproductive system.
275	WBGene00012360	W09D10.2	Metabolism	Metabolism: lipid	Metabolism: lipid: phospholipid	tat-3 is an ortholog of human ATP10A (ATPase phospholipid transporting 10A (putative)), ATP10B (ATPase phospholipid transporting 10B (putative)), and ATP10D (ATPase phospholipid transporting 10D (putative))\; is predicted to have ATP binding activity, magnesium ion binding activity, and phospholipid-translocating ATPase activity\; is involved in sterol metabolic process\; is expressed in several …
276	WBGene00012409	Y7A5A.3	Unassigned	Unassigned	Unassigned: regulated by multiple stresses	Y7A5A.3 is enriched in the male and the nervous system based on microarray, tiling array, and RNA-seq studies\; is affected by several genes including rrf-3, eat-2, and sir-2.1 based on RNA-seq and microarray studies\; is affected by five chemicals including aldicarb, methylmercuric chloride, and Atrazine based on microarray studies.
277	WBGene00012463	Y17G7B.10	Metabolism	Metabolism: mitochondria	Metabolism: mitochondria: unassigned	Y17G7B.10 is an ortholog of human NADK2\; is predicted to have ATP binding activity, NAD+ kinase activity, and protein homodimerization activity.
278	WBGene00012466	Y17G7B.13	Signaling	Signaling: lipid	Signaling: lipid: kinase inositol	ippk-1 is an ortholog of human IPPK\; is predicted to have ATP binding activity and inositol pentakisphosphate 2-kinase activity.
279	WBGene00012643	Y39A1A.3	Unassigned	Unassigned	Unassigned	Y39A1A.3 is an ortholog of human SSSCA1\; is predicted to encode a protein with the following domain: Sjoegren syndrome\/scleroderma autoantigen 1.
280	WBGene00012738	Y40B1B.5	Ribosome	Ribosome: EIF	Ribosome: EIF	eif-3.J is an ortholog of human EIF3J (eukaryotic translation initiation factor 3 subunit J)\; is predicted to have translation initiation factor activity.
281	WBGene00012768	Y41E3.10	Ribosome	Ribosome: EIF	Ribosome: EIF	eef-1B.2 is an ortholog of human EEF1B2, EEF1D, and FDXACB1\; is predicted to have translation elongation factor activity.
282	WBGene00012885	Y45F10D.4	Metabolism	Metabolism: mitochondria	Metabolism: mitochondria: iron sulfur assembly	Y45F10D.4 is an ortholog of human ISCU\; is predicted to have iron ion binding activity and iron-sulfur cluster binding activity.
283	WBGene00012903	Y46G5A.12	Trafficking	Trafficking: vesicle targeting/fusion	Trafficking: vesicle targeting/fusion: CHMP	vps-2 is an ortholog of human CHMP2A (charged multivesicular body protein 2A)\; localizes to the cytoplasm\; is expressed in several tissues, including the alimentary system, the hypodermis, the muscular system, the reproductive system, and the tail.
284	WBGene00012936	Y47D3A.29	DNA	DNA: replication	DNA: replication	pola-1 is an ortholog of human POLA1 (DNA polymerase alpha 1, catalytic subunit)\; is predicted to have DNA-directed DNA polymerase activity.
285	WBGene00012980	Y48B6A.6	Signaling	Signaling: calcium	Signaling: calcium: EF hand	efhd-1 is an ortholog of human EFHD1 (EF-hand domain D1) and EFHD2 (EF-hand domain D2)\; is predicted to have calcium ion binding activity\; is expressed in the body wall musculature, the nervous system, and the pharynx.
286	WBGene00012988	Y48C3A.4	Nucleic acid	Nucleic acid: binding	Nucleic acid: binding: zinc finger	ztf-22 is predicted to have nucleic acid binding activity\; is expressed in head neurons, the dorsal nerve cord, the head muscle, the intestine, and the ventral nerve cord.
287	WBGene00013098	Y51H4A.1	Unassigned	Unassigned	Unassigned	Y51H4A.1 is enriched in the nervous system based on tiling array, RNA-seq, and microarray studies\; is affected by several genes including pgl-1, glh-1, and smg-2 based on microarray and RNA-seq studies\; is affected by 1-methylnicotinamide and paraquat based on RNA-seq and microarray studies.
288	WBGene00013161	Y53F4B.14	Unassigned	Unassigned	Unassigned: membrane spanning domain	Y53F4B.14 is an ortholog of human PET100\; is predicted to encode a protein with the following domain: Protein Pet100.
289	WBGene00013195	Y54E2A.10	Transmembrane protein	Transmembrane protein: unassigned	Transmembrane protein: unassigned	Y54E2A.10 is enriched in the alimentary system, the amphid sensillum, the digestive tract, and the nervous system based on microarray, tiling array, and RNA-seq studies\; is affected by several genes including daf-2, pgl-1, and csr-1 based on microarray and RNA-seq studies\; is affected by Atrazine based on microarray studies\; is predicted to encode a protein with the following domain: Modulator…
290	WBGene00013200	Y54E5A.5	Extracellular material	Extracellular material: PGI	Extracellular material: PGI	Y54E5A.5 is an ortholog of human PBDC1\; localizes to the sarcoplasmic reticulum.
291	WBGene00013215	Y54G11A.4	Unassigned	Unassigned	Unassigned	Y54G11A.4 is an ortholog of human TTC38 (tetratricopeptide repeat domain 38)\; is predicted to encode a protein with the following domains: Tetratricopeptide-like helical domain superfamily and Tetratricopeptide repeat protein 38.
292	WBGene00013219	Y54G11A.11	Transcription: general machinery	Transcription: general machinery: RNA Pol II	Transcription: general machinery: RNA Pol II: elongation	Y54G11A.11 is an ortholog of human ELOF1\; is predicted to have metal ion binding activity\; localizes to the nucleolus.
293	WBGene00013244	Y56A3A.33	mRNA functions	mRNA functions: processing	mRNA functions: processing: nuclease	Y56A3A.33 is an ortholog of human REXO1 (RNA exonuclease 1 homolog)\; is predicted to have nucleic acid binding activity.
294	WBGene00013359	Y60A3A.8	Unassigned	Unassigned	Unassigned	Y60A3A.8 is enriched in the germ line based on RNA-seq studies\; is affected by several genes including daf-2, hsf-1, and sir-2.1 based on microarray, RNA-seq, and tiling array studies\; is affected by eight chemicals including methylmercuric chloride, Rotenone, and Zidovudine based on microarray and RNA-seq studies\; is predicted to encode a protein with the following domain: Domain of unknown f…
295	WBGene00013465	Y67H2A.10	Transcription factor	Transcription factor: ZF	Transcription factor: ZF	Y67H2A.10 is an ortholog of human JAZF1 (JAZF zinc finger 1)\; is predicted to have nucleic acid binding activity.
296	WBGene00013529	Y73F8A.24	Transcription: general machinery	Transcription: general machinery: RNA Pol II	Transcription: general machinery: RNA Pol II: TFIIH	Y73F8A.24 is an ortholog of human GTF2H4 (general transcription factor IIH subunit 4)\; is predicted to have ATPase activator activity\; is expressed in the head, the intestine, the nervous system, and the tail.
297	WBGene00013602	Y87G2A.16	Extracellular material	Extracellular material: chondroitin sulfotransferase	Extracellular material: chondroitin sulfotransferase	Y87G2A.16 is predicted to have chondroitin 4-sulfotransferase activity.
298	WBGene00013623	Y102A5C.19	Proteolysis proteasome	Proteolysis proteasome: E3	Proteolysis proteasome: E3: F box	fbxa-90 is enriched in the alimentary system, the digestive tract, the nervous system, and the somatic gonad precursor based on tiling array, RNA-seq, and microarray studies\; is affected by several genes including age-1, sir-2.1, and pgl-1 based on microarray and RNA-seq studies\; is affected by four chemicals including methylmercuric chloride, Cry5B, and Sirolimus based on microarray studies\; …
299	WBGene00013695	Y106G6A.2	Lysosome	Lysosome: autophagy	Lysosome: autophagy	epg-8 is an ortholog of human ATG14 (autophagy related 14)\; is involved in macroautophagy and positive regulation of embryonic development\; localizes to the cytoplasm\; is expressed in the nervous system and the pharyngeal muscle cell.
300	WBGene00013697	Y106G6A.5	Unassigned	Unassigned	Unassigned	dsbn-1 is involved in endosomal transport\; is used to study Hermansky-Pudlak syndrome.
301	WBGene00013816	Y116F11A.1	DNA	DNA: helicase	DNA: helicase	Y116F11A.1 is predicted to have ATP binding activity and DNA helicase activity.
302	WBGene00013819	Y116F11A.6	Unassigned	Unassigned	Unassigned	Y116F11A.6 is enriched in the alimentary system, the digestive tract, the muscular system, and the nervous system based on microarray, tiling array, RNA-seq, and proteomic studies\; is affected by several genes including daf-16, daf-2, and daf-12 based on tiling array, RNA-seq, and microarray studies\; is affected by eight chemicals including Alovudine, stavudine, and Zidovudine based on RNA-seq …
303	WBGene00013923	ZK20.1	Metabolism	Metabolism: lipid	Metabolism: lipid: binding	ghi-1 is predicted to have lipid binding activity.
304	WBGene00013924	ZK20.3	DNA	DNA: repair	DNA: repair	rad-23 is an ortholog of human RAD23A (RAD23 homolog A, nucleotide excision repair protein) and RAD23B (RAD23 homolog B, nucleotide excision repair protein)\; is predicted to have damaged DNA binding activity\; is expressed in the dorsal nerve cord, the head, the nervous system, the ventral nerve cord, and the vulva.
305	WBGene00014021	ZK637.1	Transmembrane transport	Transmembrane transport: unassigned	Transmembrane transport: unassigned	svop-1 is an ortholog of human SVOP\; is predicted to have transmembrane transporter activity.
306	WBGene00014058	ZK673.2	Metabolism	Metabolism: nucleotide	Metabolism: nucleotide	ZK673.2 is an ortholog of human AK3 (adenylate kinase 3) and AK4 (adenylate kinase 4)\; is predicted to have ATP binding activity and adenylate kinase activity.
307	WBGene00014125	ZK863.8	Transmembrane protein	Transmembrane protein: unassigned	Transmembrane protein: unassigned	ZK863.8 is affected by several genes including daf-16, daf-2, and skn-1 based on microarray, tiling array, RNA-seq, and proteomic studies\; is affected by Rotenone and Tunicamycin based on RNA-seq and microarray studies.
308	WBGene00014150	ZK909.6	Unassigned	Unassigned	Unassigned	ZK909.6 is enriched in the amphid sensillum, the hypodermis, the muscle cell, and the nervous system based on tiling array and RNA-seq studies\; is affected by several genes including daf-2, hsf-1, and pgl-1 based on tiling array, RNA-seq, and microarray studies\; is affected by Rotenone based on RNA-seq studies.
309	WBGene00014836	T09F5.12	Unassigned	Unassigned	Unassigned: regulated by multiple stresses	T09F5.12 is enriched in the AFD and the PLM based on RNA-seq studies\; is affected by several genes including dpy-10, hsf-1, and eat-2 based on RNA-seq and microarray studies\; is affected by nine chemicals including methylmercury hydroxide, Rotenone, and 4-bromodiphenyl ether based on RNA-seq and microarray studies.
310	WBGene00015018	B0205.2	Transmembrane protein	Transmembrane protein: seven transmembrane receptor	Transmembrane protein: seven transmembrane receptor: srz	srz-85 is enriched in the Z1.p, the Z4.a, the male distal tip cell, and the nervous system based on tiling array, RNA-seq, and microarray studies\; is affected by several genes including hsf-1, clk-1, and elt-2 based on microarray, tiling array, and RNA-seq studies\; is affected by Sirolimus based on microarray studies\; is predicted to encode a protein with the following domain: 7TM GPCR, serpen…
311	WBGene00015164	B0361.10	Trafficking	Trafficking: vesicle targeting/fusion	Trafficking: vesicle targeting/fusion: SNARE	ykt-6 is an ortholog of human YKT6 (YKT6 v-SNARE homolog)\; is predicted to have protein-cysteine S-palmitoyltransferase activity.
312	WBGene00015285	C01B12.2	Transcription factor	Transcription factor: unassigned	Transcription factor: unassigned	gmeb-1 is an ortholog of human GMEB1 and GMEB2\; is predicted to have DNA binding activity and transcription coactivator activity\; is expressed in head neurons, the anal region, and the tail.
313	WBGene00015308	C01G5.6	Unassigned	Unassigned	Unassigned	ddi-1 is an ortholog of human DDI1 and DDI2\; is predicted to have aspartic-type endopeptidase activity\; is involved in negative regulation of synapse assembly\; localizes to the cytoplasm and nucleus\; is expressed widely.
314	WBGene00015339	C02E7.6	Unassigned	Unassigned	Unassigned: regulated by multiple stresses	C02E7.6 is expressed in the nervous system and the ventral nerve cord.
315	WBGene00015340	C02E7.7	Unassigned	Unassigned	Unassigned: regulated by multiple stresses	C02E7.7 is enriched in several tissues, including the germline precursor cell, the hypodermis, the intestine, and the nervous system based on tiling array, RNA-seq, and microarray studies\; is affected by several genes including daf-16, daf-2, and skn-1 based on microarray, RNA-seq, and tiling array studies\; is affected by twenty-one chemicals including methylmercury hydroxide, 1-methylnicotinam…
316	WBGene00015354	C02F12.3	Unassigned	Unassigned	Unassigned	snet-1 is involved in regulation of chemotaxis, regulation of olfactory learning, and response to pheromone\; colocalizes with the intracellular\; is expressed in the amphid sensillum, the coelomocyte, the head, and the nervous system.
317	WBGene00015474	C05D9.7	Transmembrane protein	Transmembrane protein: unassigned	Transmembrane protein: unassigned	C05D9.7 is enriched in the germ line, the muscle cell, and the nervous system based on RNA-seq and microarray studies\; is affected by several genes including glp-1, skn-1, and daf-12 based on microarray, tiling array, and RNA-seq studies\; is affected by six chemicals including 1-methylnicotinamide, Rotenone, and bisphenol S based on RNA-seq and microarray studies.
318	WBGene00015479	C05D10.3	Transmembrane transport	Transmembrane transport: ABC	Transmembrane transport: ABC	wht-1 is an ortholog of human ABCG1 (ATP binding cassette subfamily G member 1) and ABCG4 (ATP binding cassette subfamily G member 4)\; is predicted to have ATP binding activity and ATPase activity\; is involved in RNA interference\; is expressed in the intestine.
319	WBGene00015508	C06A6.3	Unassigned	Unassigned	Unassigned	mvb-12 is an ortholog of human MVB12A (multivesicular body subunit 12A) and MVB12B (multivesicular body subunit 12B)\; is involved in endosome to lysosome transport via multivesicular body sorting pathway and receptor catabolic process\; localizes to the ESCRT I complex and cytosol\; is expressed in amphid neurons, the hypodermis, the intestine, and the pm7.
320	WBGene00015678	C10F3.4	Metabolism	Metabolism: carbohydrate	Metabolism: carbohydrate	mcp-1 is an ortholog of human GDPGP1\; exhibits GDP-D-glucose phosphorylase activity\; is involved in glucose metabolic process\; localizes to the cytoplasm\; is expressed in anterior hypodermis and the reproductive system.
321	WBGene00015680	C10G6.1	DNA	DNA: nuclease	DNA: nuclease	egal-1 is predicted to have 3'-5' exonuclease activity and nucleic acid binding activity.
322	WBGene00015687	C10G11.7	Unassigned	Unassigned	Unassigned	chdp-1 is expressed in several tissues including the nervous system\; is predicted to encode a protein with the following domains: Calponin homology domain and CH domain superfamily.
323	WBGene00015729	C13A10.2	Unassigned	Unassigned	Unassigned: regulated by multiple stresses	C13A10.2 is enriched in the coelomocyte, the nervous system, the pharynx, and the sensillum based on tiling array, RNA-seq, and microarray studies\; is affected by several genes including elt-2, lin-35, and pgl-1 based on microarray and RNA-seq studies\; is affected by nine chemicals including Rotenone, 4-bromodiphenyl ether, and levamisole based on RNA-seq and microarray studies.
324	WBGene00015741	C13F10.1	Transmembrane protein	Transmembrane protein: unassigned	Transmembrane protein: unassigned	C13F10.1 is enriched in the muscular system, the nervous system, and the sensillum based on microarray, tiling array, and RNA-seq studies\; is affected by several genes including clk-1, pgl-1, and alg-1 based on microarray and RNA-seq studies\; is affected by five chemicals including Rotenone, Mianserin, and stavudine based on RNA-seq and microarray studies.
325	WBGene00015791	C15C7.5	Unassigned	Unassigned	Unassigned	C15C7.5 is expressed in head neurons and the pharyngeal muscle cell.
326	WBGene00015797	C15F1.8	Unassigned	Unassigned	Unassigned	C15F1.8 is enriched in the AVE, the NSM, and the germ line based on tiling array and RNA-seq studies\; is affected by several genes including elt-2, sir-2.1, and pgl-1 based on RNA-seq and microarray studies\; is affected by seven chemicals including hydrogen sulfide, stavudine, and Atrazine based on microarray and RNA-seq studies.
327	WBGene00015811	C16A3.6	mRNA functions	mRNA functions: binding	mRNA functions: binding: unassigned	C16A3.6 is an ortholog of human MAK16 (MAK16 homolog)\; human MAK16 exhibits RNA binding activity.
328	WBGene00015814	C16A3.10	Metabolism	Metabolism: amino acid	Metabolism: amino acid: synthesis	oatr-1 is an ortholog of human Oat\; is predicted to have ornithine-oxo-acid transaminase activity and pyridoxal phosphate binding activity\; is expressed in several tissues, including the alimentary system, the hypodermis, the nervous system, and the tail\; human orthologs of this gene are implicated in gyrate atrophy.
329	WBGene00015935	C17H12.10	Transmembrane protein	Transmembrane protein: unassigned	Transmembrane protein: unassigned	C17H12.10 is enriched in the amphid sensillum, the head, the muscular system, the nervous system, and the pharynx based on tiling array, RNA-seq, and microarray studies\; is affected by several genes including daf-2, glp-1, and age-1 based on microarray and RNA-seq studies\; is affected by five chemicals including methylmercuric chloride, Mercuric Chloride, and Chlorpyrifos based on microarray st…
330	WBGene00015947	C18A11.1	Unassigned	Unassigned	Unassigned: regulated by multiple stresses	C18A11.1 is enriched in several tissues, including the alimentary system, the coelomocyte, and the nervous system based on microarray, tiling array, and RNA-seq studies\; is affected by several genes including daf-16, daf-2, and dpy-10 based on microarray, proteomic, and RNA-seq studies\; is affected by sixteen chemicals including 1-methylnicotinamide, methylmercuric chloride, and bisphenol A bas…
331	WBGene00015955	C18B2.4	Unassigned	Unassigned	Unassigned	C18B2.4 is an ortholog of human WBP2 (WW domain binding protein 2)\; is predicted to encode a protein with the following domains: GRAM domain and PH-like domain superfamily.
332	WBGene00015972	C18E3.3	Unassigned	Unassigned	Unassigned: regulated by multiple stresses	C18E3.3 is enriched in several tissues, including the Z1.p, the Z4.a, the body wall muscle cell, the nervous system, and the reproductive system based on tiling array and RNA-seq studies\; is affected by several genes including daf-2, sir-2.1, and lin-35 based on microarray and RNA-seq studies\; is affected by five chemicals including D-glucose, Chlorpyrifos, and Diazinon based on RNA-seq and mic…
333	WBGene00016037	C24A8.1	Neuronal function	Neuronal function: synaptic function	Neuronal function: synaptic function: neurotransmitter receptor	dop-6 is an ortholog of human HTR2A (5-hydroxytryptamine receptor 2A) and HTR2C (5-hydroxytryptamine receptor 2C)\; is predicted to have G protein-coupled receptor activity\; is expressed in the head, the nervous system, the sensillum, and the tail.
334	WBGene00016121	C25H3.12	Cilia	Cilia: IFT	Cilia: IFT-A	ift-43 is expressed in ciliated neurons.
335	WBGene00016151	C27A2.1	Cell cycle	Cell cycle: chromosome dynamics	Cell cycle: chromosome dynamics: SMC	smc-5 is an ortholog of human SMC5 (structural maintenance of chromosomes 5)\; is predicted to have ATP binding activity\; is involved in meiotic DNA double-strand break processing involved in reciprocal meiotic recombination\; localizes to the condensed nuclear chromosome\; is expressed in the germ line.
336	WBGene00016156	C27A12.6	Proteolysis proteasome	Proteolysis proteasome: E3	Proteolysis proteasome: E3: unassigned	ari-1.3 is an ortholog of human ARIH1 (ariadne RBR E3 ubiquitin protein ligase 1)\; is predicted to have metal ion binding activity and ubiquitin-protein transferase activity.
337	WBGene00016235	C29H12.2	Transmembrane transport	Transmembrane transport: solute carrier	Transmembrane transport: solute carrier	C29H12.2 is an ortholog of human SLC35F6\; is expressed in several tissues, including the coelomocyte, the intestine, the nervous system, and the reproductive system\; is predicted to encode a protein with the following domains: Sugar phosphate transporter domain and Nucleotide-sugar transporter-related.
338	WBGene00016260	C30F12.1	Development	Development: general	Development: general	rege-1 is an ortholog of human ZC3H12A (zinc finger CCCH-type containing 12A), ZC3H12B (zinc finger CCCH-type containing 12B), and ZC3H12C (zinc finger CCCH-type containing 12C)\; is predicted to have RNA binding activity, endonuclease activity, and metal ion binding activity\; is expressed in several tissues, including the alimentary system, the nervous system, the reproductive system, and the t…
339	WBGene00016301	C32B5.8	Pseudogene	Pseudogene	Pseudogene	fbxc-6 is enriched in the intestine based on microarray studies\; is affected by several genes including sir-2.1, pgl-1, and bar-1 based on microarray and RNA-seq studies\; is affected by methylmercuric chloride and Sirolimus based on microarray studies.
340	WBGene00016321	C32E8.3	Cytoskeleton	Cytoskeleton: microtubule	Cytoskeleton: microtubule: tubulin modification	tppp-1 is an ortholog of human TPPP (tubulin polymerization promoting protein), TPPP2 (tubulin polymerization promoting protein 2), and TPPP3 (tubulin polymerization promoting protein 3)\; human TPPP3 exhibits tubulin binding activity.
341	WBGene00016386	C34B2.1	Unassigned	Unassigned	Unassigned	tag-272 is affected by several genes including daf-16, daf-12, and clk-1 based on tiling array, RNA-seq, and microarray studies\; is affected by tetrabromobisphenol A and dafa#1 based on microarray studies.
342	WBGene00016396	C34B2.11	Transmembrane protein	Transmembrane protein: unassigned	Transmembrane protein: unassigned	C34B2.11 is enriched in the amphid sensillum, the excretory cell, the hypodermis, and the nervous system based on tiling array and RNA-seq studies\; is affected by several genes including daf-16, daf-2, and daf-12 based on microarray, tiling array, and RNA-seq studies\; is affected by Lithium Chloride, stavudine, and Zidovudine based on microarray and RNA-seq studies.
343	WBGene00016509	C37H5.6	Metabolism	Metabolism: nucleotide	Metabolism: nucleotide	adss-1 is an ortholog of human ADSSL1 and AdSS\; is predicted to have GTP binding activity, adenylosuccinate synthase activity, and metal ion binding activity\; is expressed in several tissues, including the alimentary system, the hypodermis, the muscular system, the nervous system, and the reproductive system.
344	WBGene00016574	C41H7.4	Unassigned	Unassigned	Unassigned: regulated by multiple stresses	C41H7.4 is enriched in several tissues, including the alimentary system, the coelomocyte, the excretory cell, the muscular system, and the nervous system based on tiling array, RNA-seq, and microarray studies\; is affected by several genes including daf-2, hsf-1, and sir-2.1 based on microarray, tiling array, and RNA-seq studies\; is affected by Quercetin, paraquat, and Sirolimus based on microar…
345	WBGene00016576	C41H7.6	Unassigned	Unassigned	Unassigned: regulated by multiple stresses	C41H7.6 is enriched in several tissues, including the alimentary system, the body wall muscle cell, the coelomocyte, the germ line, and the nervous system based on tiling array, RNA-seq, and microarray studies\; is affected by several genes including daf-16, daf-2, and rrf-3 based on microarray, tiling array, and RNA-seq studies\; is affected by seven chemicals including Linolenic Acids, Cadmium,…
346	WBGene00016659	C45B2.2	Unassigned	Unassigned	Unassigned: regulated by multiple stresses	C45B2.2 is enriched in several tissues, including the alimentary system, the germline precursor cell, the hypodermis, and the nervous system based on tiling array, RNA-seq, and microarray studies\; is affected by several genes including glp-1, skn-1, and let-7 based on microarray, RNA-seq, and proteomic studies\; is affected by seventeen chemicals including 1-methylnicotinamide, Tunicamycin, and …
347	WBGene00016725	C46H3.2	Unassigned	Unassigned	Unassigned	C46H3.2 is an ortholog of human CASKIN1 and CASKIN2 (CASK interacting protein 2)\; is predicted to encode a protein with the following domains: Sterile alpha motif domain and Sterile alpha motif\/pointed domain superfamily.
348	WBGene00016783	C49G7.5	Stress response	Stress response: pathogen	Stress response: pathogen: unassigned	irg-2 is involved in defense response to Gram-negative bacterium and innate immune response.
349	WBGene00016785	C49G7.7	Unassigned	Unassigned	Unassigned	C49G7.7 is affected by several genes including daf-16, daf-2, and glp-1 based on microarray, RNA-seq, and tiling array studies\; is affected by eleven chemicals including hydrogen sulfide, methylmercury hydroxide, and 1-methylnicotinamide based on microarray and RNA-seq studies.
350	WBGene00016788	C49G7.10	Unassigned	Unassigned	Unassigned	C49G7.10 is involved in innate immune response.
351	WBGene00016796	C50A2.2	Unassigned	Unassigned	Unassigned	cec-2 is enriched in several tissues, including the Z1.p, the Z4.a, the nervous system, the reproductive system, and the somatic gonad precursor based on RNA-seq studies\; is affected by several genes including daf-12, hsf-1, and sir-2.1 based on microarray, tiling array, and RNA-seq studies\; is affected by four chemicals including Alovudine, stavudine, and Zidovudine based on RNA-seq and microa…
352	WBGene00016817	C50E3.6	Unassigned	Unassigned	Unassigned	C50E3.6 is enriched in the nervous system based on microarray and RNA-seq studies\; is affected by several genes including daf-16, daf-2, and pgl-1 based on tiling array, RNA-seq, and microarray studies\; is affected by dafa#1 and Sirolimus based on microarray studies.
353	WBGene00016862	C52A10.1	Stress response	Stress response: unassigned	Stress response: unassigned	C52A10.1 is predicted to have hydrolase activity.
354	WBGene00016990	CD4.4	Trafficking	Trafficking: vesicle targeting/fusion	Trafficking: vesicle targeting/fusion: ESCRT	vps-37 is an ortholog of human VPS37B (VPS37B, ESCRT-I subunit) and VPS37C (VPS37C, ESCRT-I subunit)\; is involved in receptor catabolic process\; localizes to the ESCRT I complex and cytosol\; is expressed in several tissues, including the alimentary system, the excretory cell, the head, the nervous system, and the reproductive system.
355	WBGene00016997	D1005.3	Transcription factor	Transcription factor: bZIP	Transcription factor: bZIP	cebp-1 is an ortholog of human CEBPG (CCAAT enhancer binding protein gamma)\; is involved in several processes, including activation of MAPK activity, generation of neurons, and regulation of nervous system development\; localizes to the cytoplasm, nucleus, and synapse\; is expressed in several tissues, including the alimentary system, the hypodermis, the muscle cell, and the nervous system.
356	WBGene00017031	D1044.6	Nucleic acid	Nucleic acid: binding	Nucleic acid: binding: zinc finger	D1044.6 is an ortholog of human ZNF318 (zinc finger protein 318).
357	WBGene00017033	D1044.8	Signaling	Signaling: S/T kinase	Signaling: S/T kinase	nekl-4 is an ortholog of human NEK10 (NIMA related kinase 10)\; is predicted to have ATP binding activity, metal ion binding activity, and protein serine\/threonine kinase activity.
358	WBGene00017075	D2096.8	Transcription: chromatin	Transcription: chromatin modification	Transcription: chromatin modification: unassigned	nap-1 is an ortholog of human NAP1L1 and NAP1L2\; exhibits cholesterol binding activity and transcription factor binding activity\; localizes to the cytoplasm and nucleus.
359	WBGene00017078	D2096.11	Cytoskeleton	Cytoskeleton: microtubule	Cytoskeleton: microtubule: binding	D2096.11 is predicted to have microtubule binding activity\; is expressed in the intestine, the nervous system, and the pharynx.
360	WBGene00017082	DC2.5	Metabolism	Metabolism: short chain dehydrogenase	Metabolism: short chain dehydrogenase	DC2.5 is an ortholog of human WWOX (WW domain containing oxidoreductase)\; is predicted to encode a protein with the following domains: Short-chain dehydrogenase\/reductase SDR and NAD(P)-binding domain superfamily.
361	WBGene00017274	F08F8.9	Unassigned	Unassigned	Unassigned	F08F8.9 is expressed in the intestine.
362	WBGene00017298	F09E10.8	Unassigned	Unassigned	Unassigned	toca-1 is an ortholog of human FNBP1 (formin binding protein 1), FNBP1L (formin binding protein 1 like), and TRIP10 (thyroid hormone receptor interactor 10)\; is involved in several processes, including embryonic ectodermal digestive tract morphogenesis, negative regulation of protein localization to cell-cell adherens junction, and positive regulation of clathrin-dependent endocytosis\; localize…
363	WBGene00017302	F09F7.5	Signaling	Signaling: small GTPase	Signaling: small GTPase: Ras	F09F7.5 is an ortholog of human CDC42SE1 and CDC42SE2\; is predicted to have Rho GTPase binding activity.
364	WBGene00017304	F09F7.7	Metabolism	Metabolism: unassigned	Metabolism: unassigned	nmad-1 is an ortholog of human ALKBH4 (alkB homolog 4, lysine demethylase)\; exhibits oxidative DNA demethylase activity\; is involved in oxidative DNA demethylation\; is expressed in the alimentary system, the digestive tract, the epithelial system, and the muscular system.
365	WBGene00017366	F10G2.7	Unassigned	Unassigned	Unassigned	F10G2.7 is enriched in the amphid sensillum, the germ line, and the nervous system based on tiling array and RNA-seq studies\; is affected by several genes including daf-16, daf-2, and daf-12 based on tiling array, RNA-seq, and microarray studies\; is affected by methylmercuric chloride, multi-walled carbon nanotube, and Sodium Chloride based on microarray and RNA-seq studies\; is predicted to en…
366	WBGene00017385	F11G11.5	Transmembrane protein	Transmembrane protein: unassigned	Transmembrane protein: unassigned	F11G11.5 is enriched in the ASER, the OLL, the PVD, the germ line, and the intestine based on microarray and RNA-seq studies\; is affected by several genes including hsf-1, eat-2, and sir-2.1 based on microarray and RNA-seq studies\; is affected by six chemicals including methylmercuric chloride, Rotenone, and Cry5B based on microarray and RNA-seq studies\; is predicted to encode a protein with t…
367	WBGene00017420	F13B9.2	Unassigned	Unassigned	Unassigned: regulated by multiple stresses	F13B9.2 is enriched in the PLM and the hypodermis based on tiling array and RNA-seq studies\; is affected by several genes including daf-16, daf-2, and let-60 based on microarray, tiling array, and RNA-seq studies\; is affected by eight chemicals including methylmercury hydroxide, D-glucose, and sesamin based on RNA-seq and microarray studies.
368	WBGene00017466	F14F9.3	Unassigned	Unassigned	Unassigned: regulated by multiple stresses	F14F9.3 is enriched in the nervous system based on tiling array studies\; is affected by several genes including clk-1, elt-2, and lin-35 based on microarray and RNA-seq studies\; is affected by eleven chemicals including hydrogen sulfide, Nitric Oxide, and tryptophan based on microarray and RNA-seq studies.
369	WBGene00017472	F14H12.4	Signaling	Signaling: S/T kinase	Signaling: S/T kinase	cst-1 is an ortholog of human STK3 and STK4\; exhibits protein serine\/threonine kinase activity\; is involved in determination of adult lifespan and muscle fiber development\; is expressed in several tissues, including the hypodermis, the nervous system, the terminal bulb, and the vulva.
370	WBGene00017504	F16B4.2	Proteolysis proteasome	Proteolysis proteasome: E3	Proteolysis proteasome: E3: F box	F16B4.2 is enriched in dopaminergic neurons, the ASER, and the muscle cell based on tiling array and RNA-seq studies\; is affected by several genes including daf-2, hsf-1, and clk-1 based on microarray and RNA-seq studies\; is affected by eight chemicals including methylmercuric chloride, Rifampin, and Sodium Chloride based on microarray and RNA-seq studies.
371	WBGene00017563	F18C5.10	Transmembrane protein	Transmembrane protein: unassigned	Transmembrane protein: unassigned	F18C5.10 is enriched in the nervous system and the sensillum based on microarray and RNA-seq studies\; is affected by several genes including daf-16, daf-2, and daf-12 based on tiling array, microarray, and RNA-seq studies\; is affected by nine chemicals including 1-methylnicotinamide, methylmercuric chloride, and stavudine based on RNA-seq and microarray studies.
372	WBGene00017597	F19C7.8	Signaling	Signaling: SH domain	Signaling: SH domain	F19C7.8 is an ortholog of human STAC, STAC2, and STAC3\; human STAC3 exhibits identical protein binding activity.
373	WBGene00017666	F21E9.2	Transmembrane protein	Transmembrane protein: unassigned	Transmembrane protein: unassigned	F21E9.2 is enriched in GABAergic neurons, the NSM, and the intestine based on microarray, tiling array, and RNA-seq studies\; is affected by several genes including daf-16, daf-12, and clk-1 based on tiling array, RNA-seq, and microarray studies\; is affected by eight chemicals including D-glucose, stavudine, and Zidovudine based on RNA-seq and microarray studies.
374	WBGene00017735	F23C8.6	Trafficking	Trafficking: vesicle targeting/fusion	Trafficking: vesicle targeting/fusion: CHMP	did-2 is an ortholog of human CHMP1B (charged multivesicular body protein 1B)\; localizes to the endosome membrane\; is expressed in several tissues, including the alimentary system, the epithelial system, the muscular system, the nervous system, and the reproductive system.
375	WBGene00017745	F23F1.4	Unassigned	Unassigned	Unassigned: regulated by multiple stresses	F23F1.4 is enriched in the intestine based on RNA-seq and microarray studies\; is affected by several genes including lin-4, lin-14, and clk-1 based on microarray and RNA-seq studies\; is affected by six chemicals including Alovudine, stavudine, and Zidovudine based on RNA-seq and microarray studies\; is predicted to encode a protein with the following domain: GM2-AP, lipid-recognition domain sup…
376	WBGene00017786	F25E5.5	Proteolysis proteasome	Proteolysis proteasome: E3	Proteolysis proteasome: E3: F box	F25E5.5 is enriched in the AVA, the Z1.p, the Z4.a, the gon_male_dtc anterior, and the gon_male_dtc posterior based on tiling array and RNA-seq studies\; is affected by several genes including hsf-1, clk-1, and sir-2.1 based on microarray and RNA-seq studies\; is affected by seven chemicals including methylmercuric chloride, Atrazine, and Cadmium based on microarray studies.
377	WBGene00017814	F26A10.2	Nucleic acid	Nucleic acid: binding	Nucleic acid: binding: zinc finger	F26A10.2 is an ortholog of human ZNF613, IKZF1, and ZNF382 (zinc finger protein 382)\; is predicted to have nucleic acid binding activity.
378	WBGene00017865	F27D9.7	Proteolysis general	Proteolysis general: metallopeptidase	Proteolysis general: metallopeptidase	F27D9.7 is predicted to have metalloendopeptidase activity.
379	WBGene00017898	F28C10.3	Ribosome	Ribosome: S6 kinase	Ribosome: S6 kinase	F28C10.3 is an ortholog of human RPS6KB1 (ribosomal protein S6 kinase B1) and RPS6KB2 (ribosomal protein S6 kinase B2)\; is predicted to have ATP binding activity and protein serine\/threonine kinase activity.
380	WBGene00017981	F32D1.1	Development	Development: somatic	Development: somatic	figl-1 is an ortholog of human FIGN (fidgetin, microtubule severing factor)\; exhibits ATPase activity, magnesium ion binding activity, and microtubule binding activity\; is involved in ATP metabolic process and positive regulation of mitotic cell cycle\; localizes to the nucleus\; is expressed in the germ line.
381	WBGene00017983	F32D1.3	Transmembrane protein	Transmembrane protein: unassigned	Transmembrane protein: unassigned	F32D1.3 is an ortholog of human TMTC2 (transmembrane and tetratricopeptide repeat containing 2)\; is predicted to encode a protein with the following domain: Tetratricopeptide-like helical domain superfamily.
382	WBGene00018023	F34D6.4	Transcription: chromatin	Transcription: chromatin modification	Transcription: chromatin modification: methyltransferase	set-11 is an ortholog of human EHMT1 (euchromatic histone lysine methyltransferase 1) and EHMT2 (euchromatic histone lysine methyltransferase 2)\; is predicted to have histone-lysine N-methyltransferase activity and zinc ion binding activity\; is involved in innate immune response\; human orthologs of this gene are implicated in Kleefstra syndrome.
383	WBGene00018043	F35D11.1	Unassigned	Unassigned	Unassigned	F35D11.1 is enriched in the germ line and the nervous system based on tiling array, RNA-seq, and microarray studies\; is affected by several genes including daf-2, clk-1, and eat-2 based on microarray and RNA-seq studies\; is affected by four chemicals including methylmercuric chloride, Atrazine, and adsorbable organic bromine compound based on microarray studies.
384	WBGene00018145	F37C4.5	Unassigned	Unassigned	Unassigned: regulated by multiple stresses	F37C4.5 is enriched in the muscle cell and the nervous system based on RNA-seq and microarray studies\; is affected by several genes including daf-16, daf-2, and glp-1 based on proteomic, RNA-seq, tiling array, and microarray studies\; is affected by eleven chemicals including 1-methylnicotinamide, D-glucose, and stavudine based on RNA-seq and microarray studies\; is predicted to encode a protein…
385	WBGene00018164	F38A5.7	Development	Development: somatic	Development: somatic	sup-36 is involved in embryonic digestive tract development\; is expressed in the pharynx.
386	WBGene00018259	F41B4.3	Stress response	Stress response: ER	Stress response: ER	F41B4.3 is involved in endoplasmic reticulum unfolded protein response.
387	WBGene00018260	F41B5.2	Stress response	Stress response: heavy metal	Stress response: heavy metal	cyp-33C7 is an ortholog of human CYP2J2 (cytochrome P450 family 2 subfamily J member 2), CYP2R1 (cytochrome P450 family 2 subfamily R member 1), and CYP2U1 (cytochrome P450 family 2 subfamily U member 1)\; is predicted to have heme binding activity, iron ion binding activity, and oxidoreductase activity\; human orthologs of this gene are implicated in hereditary spastic paraplegia 56, lung cancer…
388	WBGene00018266	F41B5.10	Transcription factor	Transcription factor: NHR	Transcription factor: NHR	nhr-183 is predicted to have DNA-binding activity transcription factor activity, sequence-specific DNA binding activity, and zinc ion binding activity\; is expressed in head neurons, tail neurons, and the ventral nerve cord.
389	WBGene00018290	F41E6.9	Trafficking	Trafficking: vesicle targeting/fusion	Trafficking: vesicle targeting/fusion: CHMP	vps-60 is an ortholog of human CHMP5 (charged multivesicular body protein 5)\; human CHMP5 exhibits cadherin binding activity.
390	WBGene00018362	F42G9.1	Signaling	Signaling: phosphatase	Signaling: phosphatase: unassigned	ppm-1.G is an ortholog of human PPM1G (protein phosphatase, Mg2+\/Mn2+ dependent 1G)\; is predicted to have metal ion binding activity and protein serine\/threonine phosphatase activity\; is expressed in the gonad, the head, and the intestine.
391	WBGene00018413	F44C8.1	Stress response	Stress response: detoxification	Stress response: detoxification: CYP	cyp-33C4 is an ortholog of human CYP2J2 (cytochrome P450 family 2 subfamily J member 2), CYP2R1 (cytochrome P450 family 2 subfamily R member 1), and CYP2U1 (cytochrome P450 family 2 subfamily U member 1)\; is predicted to have heme binding activity, iron ion binding activity, and oxidoreductase activity\; human orthologs of this gene are implicated in hereditary spastic paraplegia 56, lung cancer…
392	WBGene00018612	F48E8.6	mRNA functions	mRNA functions: processing	mRNA functions: processing: nuclease	disl-2 is an ortholog of human DIS3L2\; is predicted to have RNA binding activity, exonuclease activity, and metal ion binding activity\; is involved in regulation of cell fate specification and regulation of development, heterochronic\; human orthologs of this gene are implicated in Perlman syndrome.
393	WBGene00018724	F53A9.1	Unassigned	Unassigned	Unassigned	F53A9.1 is expressed in the intestine.
394	WBGene00018831	F54E7.9	Protein modification	Protein modification: acetyltransferase	Protein modification: acetyltransferase	F54E7.9 is an ortholog of human NAA50 (N(alpha)-acetyltransferase 50, NatE catalytic subunit)\; human NAA50 exhibits H4 histone acetyltransferase activity, peptide alpha-N-acetyltransferase activity, and peptidyl-lysine acetyltransferase activity.
395	WBGene00018837	F54G2.1	Trafficking	Trafficking: endocytosis	Trafficking: endocytosis: unassigned	F54G2.1 is an ortholog of human BAIAP3 (BAI1 associated protein 3)\; is expressed in the excretory gland cell, the intestine, and the nervous system\; human BAIAP3 exhibits calcium ion binding activity, phospholipid binding activity, and syntaxin binding activity.
396	WBGene00018869	F55C12.1	Trafficking	Trafficking: endocytosis	Trafficking: endocytosis: unassigned	rfip-1 is an ortholog of human RAB11FIP3 (RAB11 family interacting protein 3) and RAB11FIP4 (RAB11 family interacting protein 4)\; is expressed in several tissues, including the alimentary system, the excretory canal, the hypodermis, and the nervous system\; human RAB11FIP3 exhibits dynein light intermediate chain binding activity, protein homodimerization activity, and small GTPase binding activ…
397	WBGene00019006	F57B10.9	Trafficking	Trafficking: unassigned	Trafficking: unassigned	spg-20 is an ortholog of human SPG20\; is expressed in the head, the nervous system, and the sensillum\; human orthologs of this gene are implicated in Troyer syndrome\; human SPART exhibits ubiquitin protein ligase binding activity.
398	WBGene00019304	K02D10.4	Unassigned	Unassigned	Unassigned	K02D10.4 is enriched in the amphid sensillum, the body wall muscle cell, and the nervous system based on tiling array, RNA-seq, and microarray studies\; is affected by several genes including daf-16, daf-2, and daf-12 based on microarray, tiling array, and RNA-seq studies\; is affected by five chemicals including stavudine, Cadmium, and Quercetin based on RNA-seq and microarray studies.
399	WBGene00019488	NA	NA	NA	NA	NA
400	WBGene00019511	K08A2.1	Unassigned	Unassigned	Unassigned: regulated by multiple stresses	K08A2.1 is enriched in the excretory cell, the germ line, the intestine, the muscular system, and the nervous system based on tiling array, RNA-seq, and microarray studies\; is affected by several genes including daf-2, hsf-1, and sir-2.1 based on microarray, RNA-seq, and tiling array studies\; is affected by eight chemicals including manganese chloride, Zidovudine, and Cadmium based on RNA-seq a…
401	WBGene00019564	K09D9.1	Unassigned	Unassigned	Unassigned	K09D9.1 is involved in innate immune response.
402	WBGene00019580	K09E10.2	Metabolism	Metabolism: lipid	Metabolism: lipid: o-acyl transferase	oac-58 is predicted to have transferase activity, transferring acyl groups other than amino-acyl groups.
403	WBGene00019584	K09F5.5	Protein modification	Protein modification: methyltransferase	Protein modification: methyltransferase	set-12 is predicted to have histone-lysine N-methyltransferase activity.
404	WBGene00019589	K09F6.6	Unassigned	Unassigned	Unassigned	K09F6.6 is enriched in the ASER and the intestine based on RNA-seq studies\; is affected by several genes including daf-16, clk-1, and elt-2 based on microarray, RNA-seq, and tiling array studies\; is affected by four chemicals including Rotenone, D-glucose, and stavudine based on RNA-seq studies.
405	WBGene00019592	K09F6.9	Unassigned	Unassigned	Unassigned: regulated by multiple stresses	K09F6.9 is enriched in the ASER, the coelomocyte, the intestine, and the pharynx based on microarray, tiling array, and RNA-seq studies\; is affected by several genes including hsf-1, clk-1, and sir-2.1 based on microarray and RNA-seq studies\; is affected by four chemicals including methylmercuric chloride, D-glucose, and 4-bromodiphenyl ether based on microarray and RNA-seq studies.
406	WBGene00019593	K09F6.10	Unassigned	Unassigned	Unassigned: regulated by multiple stresses	K09F6.10 is enriched in several tissues, including the coelomocyte, the epithelial system, and the nervous system based on microarray, tiling array, and RNA-seq studies\; is affected by several genes including daf-16, daf-12, and hsf-1 based on microarray, tiling array, and RNA-seq studies\; is affected by six chemicals including 1-methylnicotinamide, methylmercuric chloride, and Rotenone based o…
407	WBGene00019664	K11H12.8	Transmembrane protein	Transmembrane protein: unassigned	Transmembrane protein: unassigned	K11H12.8 is an ortholog of human GHITM (growth hormone inducible transmembrane protein)\; is predicted to encode a protein with the following domain: Bax inhibitor 1-related.
408	WBGene00019686	K12H6.6	Unassigned	Unassigned	Unassigned: membrane spanning domain	K12H6.6 is an ortholog of human TLCD1 (TLC domain containing 1)\; is predicted to encode a protein with the following domain: TRAM\/LAG1\/CLN8 homology domain.
409	WBGene00019759	M03F4.6	Unassigned	Unassigned	Unassigned	M03F4.6 is enriched in the AFD and the PLM based on RNA-seq studies\; is affected by several genes including age-1, daf-12, and dpy-10 based on microarray, RNA-seq, and tiling array studies\; is affected by nine chemicals including Neurotoxins, sesamin, and stavudine based on microarray and RNA-seq studies\; is predicted to encode a protein with the following domains: EB domain, Cysteine-rich rep…
410	WBGene00019767	M04F3.1	DNA	DNA: replication	DNA: replication	rpa-2 is an ortholog of human RPA2 (replication protein A2), RPA4 (replication protein A4), and RPLP2 (ribosomal protein lateral stalk subunit P2)\; exhibits enzyme binding activity\; is involved in positive regulation of helicase activity\; is expressed in pharyngeal neurons and the seam cell.
411	WBGene00019770	M04F3.4	Development	Development: apoptosis	Development: apoptosis	M04F3.4 is an ortholog of human PDCD6 (programmed cell death 6)\; is predicted to have calcium ion binding activity\; is expressed in the reproductive system.
412	WBGene00019778	M57.2	Signaling	Signaling: small GTPase	Signaling: small GTPase: Rab	M57.2 is an ortholog of human RABGGTA\; is predicted to have protein prenyltransferase activity.
413	WBGene00019780	M60.4	Transmembrane protein	Transmembrane protein: unassigned	Transmembrane protein: unassigned	M60.4 is an ortholog of human MARVELD1 (MARVEL domain containing 1), MAL2 (mal, T cell differentiation protein 2 (gene\/pseudogene)), and MAL (mal, T cell differentiation protein) and members of the human CMTM (CKLF like MARVEL transmembrane domain containing) gene family including CMTM4, CMTM6, and CMTM8.
414	WBGene00019842	R02F11.4	Unassigned	Unassigned	Unassigned: regulated by multiple stresses	R02F11.4 is enriched in the ASER, the NSM, and the germ line based on RNA-seq studies\; is affected by several genes including daf-12, dpy-10, and sir-2.1 based on microarray, tiling array, and RNA-seq studies\; is affected by seven chemicals including Rotenone, Alovudine, and stavudine based on RNA-seq and microarray studies\; is predicted to encode a protein with the following domains: Leucine …
415	WBGene00019844	R03E9.3	Transmembrane transport	Transmembrane transport: anion	Transmembrane transport: anion	abts-4 is an ortholog of human SLC4A1 (solute carrier family 4 member 1 (Diego blood group)), SLC4A2 (solute carrier family 4 member 2), and SLC4A3 (solute carrier family 4 member 3)\; is predicted to have inorganic anion exchanger activity\; localizes to the basolateral plasma membrane\; is expressed in the intestine and the nervous system\; human orthologs of this gene are implicated in heredit…
416	WBGene00019967	R08F11.3	Stress response	Stress response: detoxification	Stress response: detoxification: CYP	cyp-33C8 is an ortholog of human CYP2J2 (cytochrome P450 family 2 subfamily J member 2), CYP2R1 (cytochrome P450 family 2 subfamily R member 1), and CYP2U1 (cytochrome P450 family 2 subfamily U member 1)\; is predicted to have heme binding activity, iron ion binding activity, and oxidoreductase activity\; human orthologs of this gene are implicated in hereditary spastic paraplegia 56, lung cancer…
417	WBGene00020010	R11G1.1	Unassigned	Unassigned	Unassigned	R11G1.1 is enriched in the nervous system based on tiling array, RNA-seq, and microarray studies\; is affected by several genes including daf-16, daf-12, and sir-2.1 based on tiling array, RNA-seq, and microarray studies\; is affected by multi-walled carbon nanotube and resveratrol based on RNA-seq and microarray studies\; is predicted to encode a protein with the following domains: Low-density l…
418	WBGene00020218	T04G9.7	Unassigned	Unassigned	Unassigned: regulated by multiple stresses	T04G9.7 is enriched in dopaminergic neurons, the cephalic sheath cell, and the germ line based on tiling array and RNA-seq studies\; is affected by several genes including daf-16, daf-2, and daf-12 based on microarray, tiling array, proteomic, and RNA-seq studies\; is affected by seven chemicals including Heme, hydrogen sulfide, and Rotenone based on microarray and RNA-seq studies.
419	WBGene00020363	T08E11.7	Proteolysis proteasome	Proteolysis proteasome: E3	Proteolysis proteasome: E3: F box	fbxa-3 is enriched in the AFD, the body wall muscle cell, the coelomocyte, and the pharynx based on microarray, tiling array, and RNA-seq studies\; is affected by several genes including glp-1, hsf-1, and lin-35 based on microarray and RNA-seq studies\; is affected by four chemicals including methylmercuric chloride, Sodium Chloride, and Atrazine based on microarray and RNA-seq studies\; is predi…
420	WBGene00020407	T10D4.3	Extracellular material	Extracellular material: chitinase	Extracellular material: chitinase	chil-24 is predicted to have chitin binding activity.
421	WBGene00020447	T12B3.4	Signaling	Signaling: hippo	Signaling: hippo	mob-3 is an ortholog of human MOB3A (MOB kinase activator 3A), MOB3B (MOB kinase activator 3B), and MOB3C (MOB kinase activator 3C)\; is predicted to encode a protein with the following domains: MOB kinase activator family and MOB kinase activator superfamily.
422	WBGene00020481	T13C2.6	Metabolism	Metabolism: lipid	Metabolism: lipid: binding	T13C2.6 is an ortholog of human LDLR (low density lipoprotein receptor), LRP8 (LDL receptor related protein 8), and VLDLR (very low density lipoprotein receptor)\; is predicted to have calcium ion binding activity.
423	WBGene00020530	T15B12.1	Unassigned	Unassigned	Unassigned	T15B12.1 is an ortholog of human MICAL2 (microtubule associated monooxygenase, calponin and LIM domain containing 2), MICAL3 (microtubule associated monooxygenase, calponin and LIM domain containing 3), and MICALL1 (MICAL like 1)\; localizes to the mitochondrion.
424	WBGene00020561	T19C3.3	Unassigned	Unassigned	Unassigned: regulated by multiple stresses	T19C3.3 is enriched in the hypodermis, the nervous system, and the sensillum based on tiling array and RNA-seq studies\; is affected by several genes including skn-1, pgl-1, and lin-15B based on microarray and RNA-seq studies\; is affected by eight chemicals including Ethanol, 1-methylnicotinamide, and nicotinic acid based on RNA-seq and microarray studies.
425	WBGene00020710	T23B3.2	Transmembrane protein	Transmembrane protein: unassigned	Transmembrane protein: unassigned	T23B3.2 is enriched in several tissues, including the excretory cell, the germ line, the hypodermis, the muscular system, and the nervous system based on tiling array, RNA-seq, proteomic, and microarray studies\; is affected by several genes including daf-16, daf-2, and glp-1 based on tiling array, microarray, RNA-seq, and proteomic studies\; is affected by eleven chemicals including aldicarb, 1-…
426	WBGene00020736	T23F2.3	Transmembrane protein	Transmembrane protein: unassigned	Transmembrane protein: unassigned	T23F2.3 is enriched in several tissues, including the head, the intestine, the muscle cell, and the nervous system based on microarray, tiling array, and RNA-seq studies\; is affected by several genes including daf-16, daf-2, and glp-1 based on microarray, tiling array, and RNA-seq studies\; is affected by seven chemicals including aldicarb, Rotenone, and D-glucose based on microarray and RNA-seq…
427	WBGene00020737	T23F2.4	Transmembrane protein	Transmembrane protein: unassigned	Transmembrane protein: unassigned	T23F2.4 is enriched in the amphid sensillum, the epithelial system, the muscle cell, and the nervous system based on tiling array and RNA-seq studies\; is affected by several genes including daf-16, daf-2, and skn-1 based on microarray and RNA-seq studies\; is affected by five chemicals including multi-walled carbon nanotube, Sodium Chloride, and Colistin based on RNA-seq and microarray studies\;…
428	WBGene00020738	T23F2.5	Transmembrane protein	Transmembrane protein: unassigned	Transmembrane protein: unassigned	T23F2.5 is enriched in several tissues, including the germ line, the hypodermis, the intestine, and the nervous system based on tiling array, RNA-seq, and microarray studies\; is affected by several genes including hsf-1, sir-2.1, and lin-35 based on microarray and RNA-seq studies\; is affected by Humic Substances and Sirolimus based on microarray studies\; is predicted to encode a protein with t…
429	WBGene00020747	T24A6.7	Unassigned	Unassigned	Unassigned	T24A6.7 is enriched in several tissues, including the body wall muscle cell and the nervous system based on tiling array and RNA-seq studies\; is affected by several genes including daf-12, lin-35, and npr-1 based on proteomic, microarray, tiling array, and RNA-seq studies\; is affected by five chemicals including methylmercuric chloride, procyanidin, and Sodium Chloride based on microarray and R…
430	WBGene00020866	T27F7.1	Trafficking	Trafficking: vesicle targeting/fusion	Trafficking: vesicle targeting/fusion: CHMP	vps-24 is an ortholog of human CHMP3 (charged multivesicular body protein 3)\; human CHMP3 exhibits phosphatidylcholine binding activity, protein homodimerization activity, and ubiquitin-specific protease binding activity.
431	WBGene00021009	W03F11.6	Cytoskeleton	Cytoskeleton: unassigned	Cytoskeleton: unassigned	afd-1 is an ortholog of human AFDN (afadin, adherens junction formation factor)\; colocalizes with the catenin complex.
432	WBGene00021050	W05H9.3	Unassigned	Unassigned	Unassigned: regulated by multiple stresses	W05H9.3 is enriched in several tissues, including the body wall muscle cell, the coelomocyte, the excretory cell, the hypodermis, and the nervous system based on tiling array and RNA-seq studies\; is affected by several genes including daf-16, daf-2, and daf-12 based on microarray, tiling array, and RNA-seq studies\; is affected by nine chemicals including 1-methylnicotinamide, D-glucose, and sta…
433	WBGene00021063	W06E11.4	Ribosome	Ribosome: biogenesis	Ribosome: biogenesis	sbds-1 is an ortholog of human SBDS\; human orthologs of this gene are implicated in Shwachman-Diamond syndrome and aplastic anemia\; human SBDS exhibits microtubule binding activity, rRNA binding activity, and ribosome binding activity.
434	WBGene00021080	W08A12.3	Transmembrane protein	Transmembrane protein: unassigned	Transmembrane protein: unassigned	W08A12.3 is enriched in GABAergic neurons based on RNA-seq studies\; is affected by several genes including daf-16, age-1, and pgl-1 based on microarray and RNA-seq studies\; is affected by five chemicals including D-glucose, stavudine, and Zidovudine based on RNA-seq and microarray studies.
435	WBGene00021149	W10G11.20	Cytoskeleton	Cytoskeleton: motor protein	Cytoskeleton: motor protein: dynein	dnc-3 localizes to the dynactin complex.
436	WBGene00021185	Y9C12A.1	Transmembrane protein	Transmembrane protein: unassigned	Transmembrane protein: unassigned	Y9C12A.1 is an ortholog of human TP53I11\; is predicted to encode a protein with the following domain: Tumor protein p53-inducible protein 11.
437	WBGene00021305	Y32G9A.8	Extracellular material	Extracellular material: matrix	Extracellular material: matrix	zig-11 is an ortholog of human BSG (basigin (Ok blood group)) and NPTN (neuroplastin)\; is predicted to encode a protein with the following domains: Immunoglobulin subtype 2, Immunoglobulin subtype, Immunoglobulin I-set, Immunoglobulin-like fold, and Immunoglobulin-like domain superfamily.
438	WBGene00021316	Y32H12A.8	Unassigned	Unassigned	Unassigned	Y32H12A.8 is an ortholog of human PWP1 (PWP1 homolog, endonuclein) and WDR24 (WD repeat domain 24)\; is expressed in several tissues, including the alimentary system, the head, the hypodermis, the nervous system, and the reproductive system\; is predicted to encode a protein with the following domains: WD40 repeat, WD40\/YVTN repeat-like-containing domain superfamily, and WD40-repeat-containing d…
439	WBGene00021331	Y34D9A.6	Stress response	Stress response: thioredoxin	Stress response: thioredoxin	glrx-10 is an ortholog of human GLRX (glutaredoxin)\; is predicted to have electron transfer activity and protein disulfide oxidoreductase activity\; is expressed in the body wall musculature, the intestine, the pharynx, and the reproductive system\; is used to study Parkinson's disease.
440	WBGene00021333	Y34D9A.8	Metabolism	Metabolism: lipid	Metabolism: lipid: binding	Y34D9A.8 is enriched in the nervous system and the retrovesicular ganglion based on microarray studies\; is affected by several genes including eat-2, lin-35, and pgl-1 based on microarray and RNA-seq studies\; is affected by four chemicals including Cadmium Chloride, Alovudine, and stavudine based on RNA-seq studies\; is predicted to encode a protein with the following domains: Low-density lipop…
441	WBGene00021334	Y34D9A.10	Trafficking	Trafficking: unassigned	Trafficking: unassigned	vps-4 is an ortholog of human VPS4A (vacuolar protein sorting 4 homolog A)\; is predicted to have ATP binding activity\; is involved in mechanosensory behavior and protein localization to postsynaptic membrane.
442	WBGene00021345	Y37B11A.3	Transmembrane transport	Transmembrane transport: mitochondrial	Transmembrane transport: mitochondrial: solute carrier	Y37B11A.3 is an ortholog of human SLC25A1 (solute carrier family 25 member 1)\; is predicted to encode a protein with the following domains: Mitochondrial substrate\/solute carrier and Mitochondrial carrier domain superfamily.
443	WBGene00021351	Y37E3.10	Ribosome	Ribosome: EIF	Ribosome: EIF	eif-2alpha is an ortholog of human EIF2S1\; is predicted to have translation initiation factor activity.
444	WBGene00021475	Y39G10AR.20	Cytoskeleton	Cytoskeleton: microtubule	Cytoskeleton: microtubule: tubulin modification	tbca-1 is an ortholog of human TBCA\; is predicted to have beta-tubulin binding activity.
445	WBGene00021486	Y40B10A.1	Metabolism	Metabolism: lipid	Metabolism: lipid: binding	lbp-9 is an ortholog of human FABP3 (fatty acid binding protein 3), FABP4 (fatty acid binding protein 4), and FABP7 (fatty acid binding protein 7)\; is predicted to have lipid binding activity.
446	WBGene00021487	Y40B10A.2	Protein modification	Protein modification: methyltransferase	Protein modification: methyltransferase	comt-3 is an ortholog of human COMTD1 (catechol-O-methyltransferase domain containing 1)\; is predicted to have O-methyltransferase activity.
447	WBGene00021556	Y45G5AM.3	Unassigned	Unassigned	Unassigned: regulated by multiple stresses	Y45G5AM.3 is enriched in the AFD and the amphid sheath cell based on RNA-seq studies\; is affected by several genes including daf-16, hsf-1, and elt-2 based on RNA-seq and microarray studies\; is affected by eight chemicals including methylmercuric chloride, stavudine, and Sodium Chloride based on microarray and RNA-seq studies.
448	WBGene00021641	Y47G6A.15	Unassigned	Unassigned	Unassigned: regulated by multiple stresses	Y47G6A.15 is affected by several genes including daf-2, glp-1, and let-7 based on proteomic, RNA-seq, microarray, and tiling array studies\; is affected by seven chemicals including hydrogen sulfide, Ethanol, and 1-methylnicotinamide based on microarray and RNA-seq studies.
449	WBGene00021740	Y50D4B.1	Unassigned	Unassigned	Unassigned	Y50D4B.1 is enriched in the male, the nervous system, the pharynx, and the sensillum based on tiling array, RNA-seq, and microarray studies\; is affected by several genes including daf-2, let-7, and gld-1 based on microarray, tiling array, RNA-seq, and proteomic studies\; is affected by eight chemicals including Tunicamycin, stavudine, and Zidovudine based on microarray and RNA-seq studies.
450	WBGene00021765	Y51F10.4	Transmembrane transport	Transmembrane transport: amino acid	Transmembrane transport: amino acid	Y51F10.4 is an ortholog of human SLC38A10 (solute carrier family 38 member 10)\; is predicted to encode a protein with the following domain: Amino acid transporter, transmembrane domain.
451	WBGene00021771	Y51F10.10	Unassigned	Unassigned	Unassigned	spe-48 is enriched in the germ line and the hypodermis based on tiling array and RNA-seq studies\; is affected by several genes including hsf-1, isp-1, and fbf-1 based on RNA-seq and microarray studies\; is affected by four chemicals including stavudine, Zidovudine, and Hydrolyzable Tannins based on RNA-seq and microarray studies\; is predicted to encode a protein with the following domain: UBA-l…
452	WBGene00021872	Y54G2A.6	Stress response	Stress response: C-type Lectin	Stress response: C-type Lectin	clec-85 is predicted to have carbohydrate binding activity\; is expressed in the intestine.
453	WBGene00021883	Y54G2A.18	Stress response	Stress response: ER	Stress response: ER	Y54G2A.18 is an ortholog of human BCAP31\; localizes to the membrane raft\; is expressed in several tissues, including the excretory cell, the intestine, the muscular system, and the reproductive system.
454	WBGene00021945	Y55F3BR.8	Transmembrane protein	Transmembrane protein: ER	Transmembrane protein: ER	lem-4 is an ortholog of human ANKLE2 (ankyrin repeat and LEM domain containing 2)\; exhibits protein phosphatase 2A binding activity\; is involved in mitotic nuclear envelope reassembly, negative regulation of phosphorylation, and positive regulation of protein dephosphorylation\; localizes to the nuclear envelope.
455	WBGene00021980	Y58A7A.6	Globin	Globin	Globin	glb-32 is predicted to have heme binding activity, oxygen binding activity, and oxygen carrier activity\; is expressed in head neurons, tail neurons, the lateral nerve cord, the ventral nerve cord, and ventral cord neurons.
456	WBGene00022051	Y67D2.1	Signaling	Signaling: small GTPase	Signaling: small GTPase: Rab	rep-1 is an ortholog of human CHML and chm\; is predicted to have GTPase activator activity and Rab GDP-dissociation inhibitor activity\; is expressed in several tissues, including the epithelial system, the muscular system, and the nervous system\; human orthologs of this gene are implicated in choroideremia.
457	WBGene00022286	Y75B7AL.4	Signaling	Signaling: small GTPase	Signaling: small GTPase: Rho/Rac	rga-4 exhibits GTPase activator activity\; is involved in asymmetric protein localization involved in cell fate determination, cortical actin cytoskeleton organization, and regulation of actin filament-based process\; is expressed in the embryonic cell and the germ line.
458	WBGene00022360	Y92H12A.4	Transcription: general machinery	Transcription: general machinery: RNA Pol II	Transcription: general machinery: RNA Pol II: integrator	Y92H12A.4 is an ortholog of human INTS3 (integrator complex subunit 3)\; is predicted to encode a protein with the following domain: Integrator complex subunit 3.
459	WBGene00022382	Y94H6A.10	Unassigned	Unassigned	Unassigned: regulated by multiple stresses	Y94H6A.10 is enriched in the AFD, the PLM, the intestine, and the muscle cell based on RNA-seq, proteomic, and microarray studies\; is affected by several genes including daf-2, daf-12, and dpy-10 based on proteomic, tiling array, RNA-seq, and microarray studies\; is affected by twelve chemicals including 1-methylnicotinamide, Tunicamycin, and D-glucopyranose based on RNA-seq and microarray studi…
460	WBGene00022419	Y102A11A.9	Unassigned	Unassigned	Unassigned: regulated by multiple stresses	Y102A11A.9 is enriched in the coelomocyte, the intestine, and the nervous system based on tiling array and RNA-seq studies\; is affected by several genes including hsf-1, lin-35, and pgl-1 based on microarray and RNA-seq studies\; is affected by six chemicals including methylmercuric chloride, D-glucopyranose, and Cadmium Chloride based on microarray and RNA-seq studies.
461	WBGene00022460	Y110A7A.11	Transmembrane protein	Transmembrane protein: ER	Transmembrane protein: ER	use-1 is an ortholog of human USE1 (unconventional SNARE in the ER 1)\; is predicted to encode a protein with the following domain: Vesicle transport protein, Use1.
462	WBGene00022485	Y119D3B.7	Proteolysis proteasome	Proteolysis proteasome: E3	Proteolysis proteasome: E3: F box	fbxa-63 is enriched in the OLL, the PVD, the Z1, the Z4, and the intestine based on tiling array and RNA-seq studies\; is affected by several genes including daf-16, daf-2, and daf-12 based on microarray, tiling array, and RNA-seq studies\; is affected by methylmercuric chloride and Sirolimus based on microarray studies\; is predicted to encode a protein with the following domains: F-box domain, …
463	WBGene00022613	ZC449.3	Signaling	Signaling: MAPK	Signaling: MAPK	sek-3 is an ortholog of human MAP2K4 (mitogen-activated protein kinase kinase 4)\; is predicted to have ATP binding activity and protein serine\/threonine kinase activity.
464	WBGene00022615	ZC449.5	Transmembrane protein	Transmembrane protein: unassigned	Transmembrane protein: unassigned	ZC449.5 is enriched in the intestine and the muscle cell based on RNA-seq and microarray studies\; is affected by several genes including daf-2, skn-1, and hsf-1 based on microarray and RNA-seq studies\; is affected by ten chemicals including Alovudine, stavudine, and Zidovudine based on RNA-seq and microarray studies.
465	WBGene00022667	ZK154.5	Unassigned	Unassigned	Unassigned: regulated by multiple stresses	ZK154.5 is enriched in the amphid sensillum, the germ line, the intestine, and the nervous system based on tiling array and RNA-seq studies\; is affected by several genes including daf-2, sir-2.1, and lin-35 based on microarray, tiling array, and RNA-seq studies\; is affected by seven chemicals including D-glucose, Alovudine, and Zidovudine based on RNA-seq and microarray studies.
466	WBGene00022668	ZK154.6	Transmembrane protein	Transmembrane protein: unassigned	Transmembrane protein: unassigned	ZK154.6 is enriched in the amphid sensillum, the head, the nervous system, and the pharynx based on tiling array, RNA-seq, and microarray studies\; is affected by several genes including daf-2, daf-12, and clk-1 based on microarray, tiling array, and RNA-seq studies\; is affected by four chemicals including Atrazine, Cry5B, and allantoin based on microarray studies.
467	WBGene00022671	ZK177.3	Nucleic acid	Nucleic acid: binding	Nucleic acid: binding: zinc finger	ZK177.3 is predicted to have nucleic acid binding activity\; is expressed in the intestine.
468	WBGene00022672	ZK177.4	Unassigned	Unassigned	Unassigned: membrane spanning domain	npp-24 is enriched in the OLL, the PVD, the germ line, the intestine, and the muscle cell based on microarray and RNA-seq studies\; is affected by several genes including daf-2, glp-1, and daf-12 based on tiling array, RNA-seq, microarray, and proteomic studies\; is affected by Zidovudine, Humic Substances, and paraquat based on RNA-seq and microarray studies\; is predicted to encode a protein wi…
469	WBGene00022674	ZK177.9	Unassigned	Unassigned	Unassigned: regulated by multiple stresses	ZK177.9 is enriched in GABAergic neurons, the coelomocyte, and the muscle cell based on tiling array, RNA-seq, and microarray studies\; is affected by several genes including daf-2, daf-12, and clk-1 based on microarray, tiling array, and RNA-seq studies\; is affected by four chemicals including methylmercuric chloride, D-glucose, and Alovudine based on microarray and RNA-seq studies.
470	WBGene00022712	ZK355.2	Transmembrane protein	Transmembrane protein: unassigned	Transmembrane protein: unassigned	ZK355.2 is enriched in the Z1, the Z4, the body wall musculature, the intestine, and the nervous system based on RNA-seq and microarray studies\; is affected by several genes including daf-2, clk-1, and sir-2.1 based on microarray and RNA-seq studies\; is affected by five chemicals including methylmercuric chloride, Cry5B, and single-walled carbon nanotube based on microarray and RNA-seq studies.
471	WBGene00022812	ZK742.2	DNA	DNA: repair	DNA: repair	uvs-1 is an ortholog of human UVSSA\; is involved in response to UV and transcription-coupled nucleotide-excision repair.
472	WBGene00022847	ZK1055.6	Unassigned	Unassigned	Unassigned	ZK1055.6 is enriched in the coelomocyte, the intestine, the nervous system, the sensillum, and the somatic gonad precursor based on microarray, tiling array, and RNA-seq studies\; is affected by several genes including daf-2, glp-1, and dpy-10 based on microarray and RNA-seq studies\; is affected by eight chemicals including aldicarb, methylmercuric chloride, and Zidovudine based on microarray an…
473	WBGene00022848	ZK1055.7	Stress response	Stress response: pathogen	Stress response: pathogen: unassigned	ZK1055.7 is involved in innate immune response.
474	WBGene00022951	C30E1.9	Non-coding RNA	Non-coding RNA: ncRNA	Non-coding RNA: ncRNA	C30E1.9 is enriched in the nervous system and the retrovesicular ganglion based on microarray studies\; is affected by several genes including daf-2, daf-12, and pgl-1 based on tiling array, RNA-seq, and microarray studies\; is affected by ten chemicals including 1-methylnicotinamide, Rotenone, and Cry5B based on RNA-seq and microarray studies.
475	WBGene00023423	F43C1.7	Unassigned	Unassigned	Unassigned	F43C1.7 is an ortholog of human CCDC25\; is predicted to encode a protein with the following domain: Domain of unknown function DUF814.
476	WBGene00023483	Y75B8A.39	Unassigned	Unassigned	Unassigned: regulated by multiple stresses	Y75B8A.39 is enriched in the alimentary system, the digestive tract, and the nervous system based on microarray and tiling array studies\; is affected by several genes including hsf-1, elt-2, and npr-1 based on RNA-seq and microarray studies\; is affected by eight chemicals including methylmercury hydroxide, multi-walled carbon nanotube, and Sodium Chloride based on RNA-seq and microarray studies.
477	WBGene00043068	F32E10.9	Unassigned	Unassigned	Unassigned: regulated by multiple stresses	F32E10.9 is enriched in the germ line based on RNA-seq studies\; is affected by several genes including daf-2, lin-35, and pgl-1 based on RNA-seq and microarray studies\; is affected by Rotenone and manganese chloride based on RNA-seq studies.
478	WBGene00043995	F40F12.9	Nucleic acid	Nucleic acid: binding	Nucleic acid: binding: unassigned	F40F12.9 is predicted to have nucleic acid binding activity and zinc ion binding activity.
479	WBGene00044020	ZK856.14	Transmembrane protein	Transmembrane protein: unassigned	Transmembrane protein: unassigned	ZK856.14 is expressed in the nervous system.
480	WBGene00044025	T01G1.4	Metabolism	Metabolism: carbohydrate	Metabolism: carbohydrate	T01G1.4 is an ortholog of human DHDDS\; is predicted to have transferase activity, transferring alkyl or aryl (other than methyl) groups\; human orthologs of this gene are implicated in retinitis pigmentosa 59.
481	WBGene00044324	ZK652.3	Proteolysis proteasome	Proteolysis proteasome: ubiquitin	Proteolysis proteasome: ubiquitin	ufm-1 is an ortholog of human UFM1\; is expressed in several tissues, including the intestine, the reproductive system, and the seam cell\; is predicted to encode a protein with the following domains: Ubiquitin-fold modifier 1 and Ubiquitin-like domain superfamily.
482	WBGene00044442	T08A9.13	Unassigned	Unassigned	Unassigned	T08A9.13 is enriched in the alimentary system, the digestive tract, and the nervous system based on RNA-seq and microarray studies\; is affected by several genes including daf-16, dpy-10, and clk-1 based on RNA-seq and microarray studies\; is affected by Zidovudine and resveratrol based on RNA-seq and microarray studies.
483	WBGene00044443	ZC21.10	Unassigned	Unassigned	Unassigned	ZC21.10 is enriched in the coelomocyte, the male, the nervous system, and the sensillum based on tiling array and RNA-seq studies\; is affected by several genes including daf-2, hsf-1, and clk-1 based on tiling array, RNA-seq, and microarray studies\; is affected by Alovudine, Sodium Chloride, and Colistin based on RNA-seq and microarray studies.
484	WBGene00044500	T19E7.6	Unassigned	Unassigned	Unassigned	T19E7.6 is enriched in GABAergic neurons, the excretory cell, and the muscle cell based on tiling array and RNA-seq studies\; is affected by several genes including daf-2, glp-1, and daf-12 based on tiling array, RNA-seq, and microarray studies\; is affected by Rotenone, D-glucose, and stavudine based on RNA-seq studies.
485	WBGene00044644	B0205.13	Unassigned	Unassigned	Unassigned	B0205.13 is enriched in the hypodermis, the intestine, the nervous system, and the sensillum based on tiling array, RNA-seq, and proteomic studies\; is affected by several genes including daf-2, glp-1, and daf-12 based on proteomic, RNA-seq, microarray, and tiling array studies\; is affected by fourteen chemicals including hydrogen sulfide, methylmercury hydroxide, and 1-methylnicotinamide based …
486	WBGene00044646	B0205.14	Unassigned	Unassigned	Unassigned	B0205.14 is enriched in dopaminergic neurons, the coelomocyte, and the ventral nerve cord based on tiling array studies\; is affected by several genes including glp-1, hsf-1, and clk-1 based on RNA-seq and microarray studies\; is affected by seven chemicals including tryptophan, methylmercury hydroxide, and multi-walled carbon nanotube based on microarray and RNA-seq studies.
487	WBGene00044686	W07E11.4	Neuronal function	Neuronal function: synaptic function	Neuronal function: synaptic function: neuropeptide	flp-28 is enriched in the nervous system based on RNA-seq and microarray studies\; is affected by several genes including daf-2, glp-1, and clk-1 based on tiling array, microarray, and RNA-seq studies\; is affected by Rotenone based on RNA-seq studies.
488	WBGene00044725	R11G1.7	Unassigned	Unassigned	Unassigned: regulated by multiple stresses	R11G1.7 is enriched in dopaminergic neurons, the Z1, the Z4, and the hypodermis based on tiling array and RNA-seq studies\; is affected by several genes including daf-2, clk-1, and pgl-1 based on microarray and RNA-seq studies\; is affected by eight chemicals including hydrogen sulfide, 1-methylnicotinamide, and Mianserin based on microarray and RNA-seq studies.
489	WBGene00044767	T23B7.3	Unassigned	Unassigned	Unassigned: regulated by multiple stresses	T23B7.3 is enriched in the head, the intestine, and the nervous system based on tiling array and RNA-seq studies\; is affected by several genes including daf-2, pgl-1, and glh-1 based on RNA-seq and microarray studies.
490	WBGene00044921	F53C11.9	Proteolysis general	Proteolysis general: inhibitor	Proteolysis general: inhibitor: TIL domain	F53C11.9 is enriched in dopaminergic neurons, the body wall muscle cell, and the cephalic sheath cell based on tiling array studies\; is affected by several genes including daf-16, daf-2, and clk-1 based on RNA-seq and microarray studies\; is affected by tryptophan based on microarray studies\; is predicted to encode a protein with the following domains: Trypsin Inhibitor-like, cysteine rich doma…
491	WBGene00045392	F26D11.12	Unassigned	Unassigned	Unassigned	F26D11.12 is enriched in the PLM, the body wall muscle cell, and the intestine based on tiling array and RNA-seq studies\; is affected by several genes including clk-1, pgl-1, and alg-1 based on RNA-seq and microarray studies\; is affected by Rotenone based on RNA-seq studies.
492	WBGene00077593	C49G7.12	Unassigned	Unassigned	Unassigned	C49G7.12 is enriched in several tissues, including the body wall muscle cell, the coelomocyte, the intestine, and the nervous system based on tiling array and RNA-seq studies\; is affected by several genes including daf-16, daf-2, and rrf-3 based on tiling array, RNA-seq, and microarray studies\; is affected by seventeen chemicals including Nitric Oxide, 1-methylnicotinamide, and D-glucopyranose …
493	WBGene00194651	C33D9.13	Unassigned	Unassigned	Unassigned	C33D9.13 is enriched in the intestine based on RNA-seq studies\; is affected by several genes including daf-16, hsf-1, and clk-1 based on RNA-seq and microarray studies\; is affected by eleven chemicals including methylmercury hydroxide, 1-methylnicotinamide, and bisphenol S based on RNA-seq and microarray studies.
494	WBGene00194713	F19B10.13	Unassigned	Unassigned	Unassigned: regulated by multiple stresses	F19B10.13 is enriched in the AFD and the ASER based on RNA-seq studies\; is affected by several genes including rrf-3, hsf-1, and elt-2 based on microarray and RNA-seq studies\; is affected by eleven chemicals including multi-walled carbon nanotube, Cadmium Chloride, and procyanidin based on RNA-seq and microarray studies.
495	WBGene00194731	Y39A1A.27	Unassigned	Unassigned	Unassigned	Y39A1A.27 is enriched in the male and the muscle cell based on RNA-seq studies\; is affected by several genes including pgl-1, csr-1, and dpy-21 based on RNA-seq studies\; is affected by stavudine and Zidovudine based on RNA-seq studies.
496	WBGene00206525	R74.10	Unassigned	Unassigned	Unassigned	R74.10 is enriched in the intestine based on RNA-seq studies\; is affected by several genes including daf-16, daf-12, and elt-2 based on RNA-seq and tiling array studies\; is predicted to encode a protein with the following domains: Saposin B type domain and Saposin-like.
497	WBGene00219748	Y16E11A.3	Non-coding RNA	Non-coding RNA: linc	Non-coding RNA: linc	linc-46 is enriched in the intestine based on RNA-seq studies\; is affected by several genes including daf-16, daf-2, and daf-12 based on RNA-seq studies\; is affected by Alovudine and stavudine based on RNA-seq studies.
498	WBGene00219754	Y47D9A.6	Non-coding RNA	Non-coding RNA: linc	Non-coding RNA: linc	linc-85 is affected by cep-1 and smg-2 based on RNA-seq studies.
499	WBGene00235093	C54F6.18	Unassigned	Unassigned	Unassigned	C54F6.18 is enriched in the pharynx based on RNA-seq studies\; is affected by several genes including dcr-1, isp-1, and mut-2 based on RNA-seq and microarray studies\; is affected by five chemicals including stavudine, Sodium Chloride, and Quercetin based on RNA-seq and microarray studies.
500	WBGene00235164	K09F6.13	Unassigned	Unassigned	Unassigned	K09F6.13 is enriched in the ASER, the PLM, and the RID based on RNA-seq studies\; is affected by several genes including sma-2, sma-4, and smg-2 based on RNA-seq studies\; is affected by Sodium Chloride based on RNA-seq studies.
501	WBGene00235291	C01G5.25	Unassigned	Unassigned	Unassigned	C01G5.25 is affected by sma-2, sma-4, and sod-2 based on RNA-seq studies.
502	WBGene00255469	C25G4.17	Stress response	Stress response: C-type Lectin	Stress response: C-type Lectin	C25G4.17 is an ortholog of human CLEC4A, CLEC4C, and CD209 and members of the human CLEC (C-type lectin domain containing) gene family including CLEC6A and CLEC4E\; human CLEC6A exhibits calcium ion binding activity and mannose binding activity.
503	WBGene00255606	T23B3.9	Non-coding RNA	Non-coding RNA: ncRNA	Non-coding RNA: ncRNA	N.A.
504	WBGene00270321	Y41C4A.32	Unassigned	Unassigned	Unassigned: regulated by multiple stresses	Y41C4A.32 is an ortholog of human COPB2 (coatomer protein complex subunit beta 2)\; is predicted to encode a protein with the following domains: WD40 repeat, WD40\/YVTN repeat-like-containing domain superfamily, G-protein beta WD-40 repeat, and WD40-repeat-containing domain superfamily.
505	WBGene00271744	K09F6.15	Unassigned	Unassigned	Unassigned	K09F6.15 is affected by several genes including daf-2, eat-2, and hpl-2 based on microarray studies\; is affected by Sirolimus based on microarray studies.
506	WBGene00302980	F53E2.2	Cytoskeleton	Cytoskeleton: actin function	Cytoskeleton: actin function: binding	F53E2.2 is predicted to have actin binding activity.
507	WBGene00302995	H06H21.37	Transmembrane protein	Transmembrane protein: unassigned	Transmembrane protein: unassigned	H06H21.37 is enriched in the DA neuron, the I5 neuron, the SAB, the muscle cell, and the retrovesicular ganglion based on microarray studies\; is affected by several genes including sir-2.1, isp-1, and fbf-1 based on microarray studies\; is affected by five chemicals including Diazinon, Hydrolyzable Tannins, and Humic Substances based on microarray studies.
508	WBGene00304815	NA	NA	NA	NA	NA

## Sheet: rgs_fisher_cat1
Gene enrichment categories for Upregulated genes in DD MNs (Category 1: Lowest Resolution)
	Category	RGS	AC	PValue
4	Cytoskeleton	30	371	1.01118e-11
25	Trafficking	16	205	8.29305e-07
7	Extracellular material	24	495	6.53e-06
12	Muscle function	8	62	1.71393e-05
6	DNA	12	176	6.26444e-05
23	Signaling	38	1188	0.000170379
22	Ribosome	12	244	0.00102934
24	Stress response	26	833	0.00209042
20	Proteolysis proteasome	23	733	0.00335872
13	Neuronal function	11	308	0.0151069
15	Nuclear pore	3	36	0.0243112
5	Development	10	295	0.02681
26	Transcription factor	16	581	0.0343531
32	Unassigned	124	6343	0.0364662
16	Nucleic acid	8	231	0.0401014
2	Chaperone	4	92	0.0684591
11	mRNA functions	11	407	0.0764466
29	Transcription: general machinery	5	154	0.112731
28	Transcription: dosage compensation	1	10	0.16215
9	Lysosome	3	91	0.190316
17	Peroxisome	1	15	0.226873
1	Cell cycle	4	172	0.309721
19	Proteolysis general	8	394	0.314678
10	Metabolism	28	1601	0.37383
31	Transmembrane transport	16	901	0.394583
8	Globin	1	36	0.448347
27	Transcription: chromatin	4	222	0.486712
3	Cilia	1	60	0.624803
18	Protein modification	3	271	0.812611
30	Transmembrane protein	38	3200	0.975673
21	Pseudogene	4	2081	1
14	Non-coding RNA	11	9535	1

## Sheet: rgs_fisher_cat1_apv
Gene enrichment categories for Upregulated genes in DD MNs (Category 1: Lowest Resolution)
Category	RGS	AC	PValue	Bonferroni
Cytoskeleton	30	371	1.01118e-11	3.23576e-10
Trafficking	16	205	8.29305e-07	2.65377e-05
Extracellular material	24	495	6.53e-06	0.00020896
Muscle function	8	62	1.71393e-05	0.000548458
DNA	12	176	6.26444e-05	0.00200462
Signaling	38	1188	0.000170379	0.00545212

## Sheet: rgs_fisher_cat2
Gene enrichment categories for Upregulated genes in DD MNs (Category 2: Intermediate Resolution)
	Category	RGS	AC	PValue
24	Extracellular material: collagen	16	184	2.18077e-07
7	Cytoskeleton: actin function	7	42	1.29919e-05
41	Muscle function	8	62	1.71393e-05
82	Signaling: small GTPase	13	183	2.12976e-05
98	Trafficking: vesicle targeting/fusion	8	67	2.85166e-05
11	Cytoskeleton: microtubule	10	128	8.74412e-05
12	Cytoskeleton: motor protein	6	41	0.000103452
42	Neuronal function: development	4	15	0.000209518
19	DNA: repair	6	68	0.00123377
95	Trafficking: endocytosis	4	29	0.00184946
112	Transmembrane transport: ABC	5	50	0.00188008
61	Proteolysis proteasome: 20S	3	13	0.00195678
103	Transcription factor: unassigned	4	33	0.00283703
10	Cytoskeleton: integrin	2	4	0.00366628
91	Stress response: signaling	2	4	0.00366628
69	Ribosome: EIF	5	60	0.00391245
30	Lysosome: autophagy	3	25	0.00992179
51	Nuclear pore: transport	2	8	0.0105399
65	Proteolysis proteasome: ubiquitin	2	8	0.0105399
104	Transcription factor: ZF	4	53	0.0131842
31	Metabolism: 1CC	3	29	0.0143276
4	Chaperone: DnaJ domain	3	31	0.0168825
16	Development: somatic	6	122	0.0174621
81	Signaling: SH domain	2	13	0.0233252
97	Trafficking: unassigned	2	14	0.0263778
77	Signaling: lipid	5	102	0.0291505
39	mRNA functions: binding	5	103	0.0301748
62	Proteolysis proteasome: E1	1	1	0.0316591
88	Stress response: heavy metal	2	16	0.0329316
122	Unassigned	124	6343	0.0364662
52	Nucleic acid: binding	8	229	0.0384905
73	Signaling: extracellular	1	2	0.0471101
93	Stress response: transcriptional regulator	1	2	0.0471101
94	Stress response: unassigned	3	49	0.0505207
100	Transcription factor: CREB	1	3	0.062314
87	Stress response: ER	2	24	0.0643462
99	Transcription factor: bZIP	2	24	0.0643462
71	Ribosome: subunit	4	92	0.0684591
89	Stress response: oxidative	2	28	0.0826322
53	Peroxisome: transporter	1	5	0.0919966
76	Signaling: hippo	1	5	0.0919966
14	Development: apoptosis	3	64	0.0921596
66	Proteolysis proteasome: ubiquitin peptidase	2	31	0.0972478
57	Proteolysis general: inhibitor	3	66	0.0985232
80	Signaling: S/T kinase	3	66	0.0985232
90	Stress response: pathogen	6	192	0.0998282
111	Transmembrane protein: unassigned	35	1692	0.100349
78	Signaling: MAPK	2	32	0.102271
70	Ribosome: S6 kinase	1	6	0.106483
107	Transcription: general machinery: RNA Pol I	1	6	0.106483
114	Transmembrane transport: anion	1	6	0.106483
20	DNA: replication	3	69	0.108387
109	Transmembrane protein: ER	2	35	0.117742
113	Transmembrane transport: amino acid	2	37	0.128357
105	Transcription: chromatin modification	4	117	0.129463
13	Cytoskeleton: unassigned	3	77	0.136402
17	DNA: helicase	1	9	0.148568
56	Proteolysis general: cysteine	2	41	0.150198
37	Metabolism: short chain dehydrogenase	2	42	0.155768
21	DNA: telomere	1	10	0.16215
74	Signaling: FERM	1	10	0.16215
106	Transcription: dosage compensation	1	10	0.16215
63	Proteolysis proteasome: E3	13	590	0.174324
64	Proteolysis proteasome: NEDD	1	11	0.175515
108	Transcription: general machinery: RNA Pol II	4	133	0.176983
115	Transmembrane transport: aquaporin	1	12	0.188666
48	Non-coding RNA: small RNA	2	50	0.201495
121	Transmembrane transport: unassigned	2	51	0.20732
43	Neuronal function: synaptic function	6	244	0.212546
5	Chaperone: unassigned	1	14	0.214342
79	Signaling: phosphatase	5	196	0.22001
28	Extracellular material: secreted protein	2	54	0.224892
68	Ribosome: biogenesis	2	54	0.224892
8	Cytoskeleton: claudin	1	15	0.226873
92	Stress response: thioredoxin	1	15	0.226873
34	Metabolism: lipid	11	526	0.244353
86	Stress response: detoxification	5	206	0.249143
18	DNA: nuclease	1	17	0.251337
54	Protein modification: acetyltransferase	1	17	0.251337
36	Metabolism: nucleotide	3	111	0.274198
1	Cell cycle: chromosome dynamics	2	65	0.289829
26	Extracellular material: matrix	2	67	0.301609
83	Signaling: unassigned	2	70	0.319211
3	Cell cycle: meiotic/mitotic spindle	1	23	0.320174
2	Cell cycle: kinase	1	24	0.331014
9	Cytoskeleton: innexin	1	24	0.331014
60	Proteolysis proteasome: 19S	1	26	0.352177
40	mRNA functions: processing	6	296	0.352226
55	Protein modification: methyltransferase	2	76	0.35405
23	Extracellular material: chondroitin sulfotransferase	1	27	0.362506
50	Nuclear pore: structure	1	28	0.37267
32	Metabolism: amino acid	2	82	0.388228
33	Metabolism: carbohydrate	2	83	0.393847
119	Transmembrane transport: sodium channel	1	32	0.411726
96	Trafficking: ER/Golgi	2	87	0.416078
118	Transmembrane transport: mitochondrial	1	34	0.430332
25	Extracellular material: cuticlin	1	35	0.439412
72	Signaling: calcium	1	35	0.439412
29	Globin	1	36	0.448347
22	Extracellular material: chitinase	1	37	0.45714
6	Cilia: IFT	1	38	0.465792
44	Neuronal function: unassigned	1	42	0.499041
27	Extracellular material: PGI	1	53	0.58017
58	Proteolysis general: metallopeptidase	2	123	0.594189
102	Transcription factor: NHR	4	259	0.604869
116	Transmembrane transport: extracellular ligand gated channel	1	59	0.618731
59	Proteolysis general: unassigned	1	68	0.670022
84	Signaling: Y kinase	1	73	0.695468
15	Development: general	1	81	0.732156
75	Signaling: hedgehog-like	1	89	0.764416
117	Transmembrane transport: major facilitator	1	89	0.764416
45	Non-coding RNA: linc	2	174	0.771976
101	Transcription factor: homeodomain	1	97	0.792785
38	Metabolism: unassigned	2	192	0.816162
85	Stress response: C-type Lectin	2	256	0.917457
35	Metabolism: mitochondria	3	366	0.933275
120	Transmembrane transport: solute carrier	1	197	0.958211
46	Non-coding RNA: miRNA	1	257	0.983971
49	Non-coding RNA: tRNA	4	712	0.996366
110	Transmembrane protein: seven transmembrane receptor	1	1473	1
67	Pseudogene	4	2081	1
47	Non-coding RNA: ncRNA	2	7850	1

## Sheet: rgs_fisher_cat2_apv
Gene enrichment categories for Upregulated genes in DD MNs (Category 2: Intermediate Resolution)
Category	RGS	AC	PValue	Bonferroni
Extracellular material: collagen	16	184	2.18077e-07	2.66054e-05
Cytoskeleton: actin function	7	42	1.29919e-05	0.00158501
Muscle function	8	62	1.71393e-05	0.002091
Signaling: small GTPase	13	183	2.12976e-05	0.00259831
Trafficking: vesicle targeting/fusion	8	67	2.85166e-05	0.00347903

## Sheet: rgs_fisher_cat3
Gene enrichment categories for Upregulated genes in DD MNs (Category 3: Highest Resolution)
	Category	RGS	AC	PValue
139	Trafficking: vesicle targeting/fusion: CHMP	6	9	7.50396e-08
30	Extracellular material: collagen	16	184	2.18077e-07
60	Muscle function	8	62	1.71393e-05
15	Cytoskeleton: microtubule: tubulin	5	17	2.20903e-05
135	Trafficking: endocytosis: unassigned	4	14	0.000167547
61	Neuronal function: development	4	15	0.000209518
59	mRNA functions: processing: nuclease	5	35	0.000433922
8	Cytoskeleton: actin function: actin	4	19	0.000454726
42	Metabolism: lipid: binding	6	67	0.00114927
25	DNA: repair	6	68	0.00123377
160	Transmembrane transport: ABC	5	50	0.00188008
86	Proteolysis proteasome: 20S	3	13	0.00195678
146	Transcription factor: unassigned	4	33	0.00283703
114	Signaling: small GTPase: Rab	4	34	0.0031308
16	Cytoskeleton: microtubule: tubulin modification	3	16	0.00326654
18	Cytoskeleton: motor protein: kinesin	3	16	0.00326654
12	Cytoskeleton: integrin	2	4	0.00366628
131	Stress response: signaling	2	4	0.00366628
97	Ribosome: EIF	5	60	0.00391245
106	Signaling: lipid: kinase PI3	2	5	0.00507828
173	Unassigned: regulated by multiple stresses	43	1707	0.00560896
17	Cytoskeleton: motor protein: dynein	3	22	0.00721836
9	Cytoskeleton: actin function: binding	3	23	0.00806352
36	Lysosome: autophagy	3	25	0.00992179
73	Nuclear pore: transport	2	8	0.0105399
93	Proteolysis proteasome: ubiquitin	2	8	0.0105399
147	Transcription factor: ZF	4	53	0.0131842
5	Chaperone: DnaJ domain	3	31	0.0168825
22	Development: somatic	6	122	0.0174621
79	Proteolysis general: cysteine: calpain	2	12	0.0204297
112	Signaling: SH domain	2	13	0.0233252
130	Stress response: pathogen: unassigned	5	96	0.0234661
138	Trafficking: unassigned	2	14	0.0263778
75	Nucleic acid: binding: zinc finger	6	136	0.0273568
71	Non-coding RNA: tRNA: production	4	68	0.0284803
89	Proteolysis proteasome: E3: RING finger	4	68	0.0284803
87	Proteolysis proteasome: E1	1	1	0.0316591
127	Stress response: heavy metal	2	16	0.0329316
118	Signaling: small GTPase: Rho/Rac	3	46	0.0436093
107	Signaling: lipid: phospholipase A	2	19	0.0438011
149	Transcription: chromatin modification: methyltransferase	2	19	0.0438011
101	Signaling: extracellular	1	2	0.0471101
133	Stress response: transcriptional regulator	1	2	0.0471101
152	Transcription: general machinery: RNA Pol I: unassigned	1	2	0.0471101
134	Stress response: unassigned	3	49	0.0505207
39	Metabolism: 1CC: unassigned	1	3	0.062314
129	Stress response: pathogen: NLP	1	3	0.062314
143	Transcription factor: CREB	1	3	0.062314
126	Stress response: ER	2	24	0.0643462
142	Transcription factor: bZIP	2	24	0.0643462
110	Signaling: phosphatase: Y	4	90	0.0643964
99	Ribosome: subunit	4	92	0.0684591
47	Metabolism: mitochondria: iron sulfur assembly	1	4	0.0772749
69	Non-coding RNA: small RNA: RNA polymerase	1	4	0.0772749
80	Proteolysis general: inhibitor: cysteine	1	4	0.0772749
115	Signaling: small GTPase: Ran	1	4	0.0772749
116	Signaling: small GTPase: Rap	1	4	0.0772749
128	Stress response: oxidative	2	28	0.0826322
14	Cytoskeleton: microtubule: RMDN	1	5	0.0919966
38	Metabolism: 1CC: methionine	1	5	0.0919966
48	Metabolism: mitochondria: morphology	1	5	0.0919966
76	Peroxisome: transporter	1	5	0.0919966
104	Signaling: hippo	1	5	0.0919966
20	Development: apoptosis	3	64	0.0921596
94	Proteolysis proteasome: ubiquitin peptidase	2	31	0.0972478
111	Signaling: S/T kinase	3	66	0.0985232
159	Transmembrane protein: unassigned	35	1692	0.100349
108	Signaling: MAPK	2	32	0.102271
7	Cilia: IFT-A	1	6	0.106483
98	Ribosome: S6 kinase	1	6	0.106483
140	Trafficking: vesicle targeting/fusion: ESCRT	1	6	0.106483
162	Transmembrane transport: anion	1	6	0.106483
26	DNA: replication	3	69	0.108387
157	Transmembrane protein: ER	2	35	0.117742
1	Cell cycle: chromosome dynamics: SMC	1	7	0.120738
63	Neuronal function: synaptic function: neurotransmitter receptor	2	37	0.128357
161	Transmembrane transport: amino acid	2	37	0.128357
170	Unassigned	77	4113	0.132927
105	Signaling: lipid: kinase inositol	1	8	0.134765
154	Transcription: general machinery: RNA Pol II: integrator	1	8	0.134765
156	Transcription: general machinery: RNA Pol II: TFIIH	1	8	0.134765
19	Cytoskeleton: unassigned	3	77	0.136402
40	Metabolism: amino acid: synthesis	2	39	0.139184
117	Signaling: small GTPase: Ras	2	39	0.139184
23	DNA: helicase	1	9	0.148568
58	mRNA functions: processing: export	1	9	0.148568
136	Trafficking: ER/Golgi: ARF	1	9	0.148568
51	Metabolism: short chain dehydrogenase	2	42	0.155768
27	DNA: telomere	1	10	0.16215
102	Signaling: FERM	1	10	0.16215
151	Transcription: dosage compensation	1	10	0.16215
37	Metabolism: 1CC: folate	1	11	0.175515
92	Proteolysis proteasome: NEDD	1	11	0.175515
100	Signaling: calcium: EF hand	1	11	0.175515
13	Cytoskeleton: microtubule: binding	1	12	0.188666
54	mRNA functions: binding: PUF	1	12	0.188666
163	Transmembrane transport: aquaporin	1	12	0.188666
137	Trafficking: ER/Golgi: COP I	1	13	0.201607
169	Transmembrane transport: unassigned	2	51	0.20732
124	Stress response: detoxification: GST	2	52	0.213163
2	Cell cycle: chromosome dynamics: unassigned	1	14	0.214342
6	Chaperone: unassigned	1	14	0.214342
82	Proteolysis general: inhibitor: TIL domain	1	14	0.214342
34	Extracellular material: secreted protein	2	54	0.224892
96	Ribosome: biogenesis	2	54	0.224892
10	Cytoskeleton: claudin	1	15	0.226873
53	mRNA functions: binding: KH	1	15	0.226873
132	Stress response: thioredoxin	1	15	0.226873
148	Transcription: chromatin modification: acetyltransferase	1	16	0.239204
155	Transcription: general machinery: RNA Pol II: subunit	1	16	0.239204
45	Metabolism: lipid: phospholipid	2	58	0.24847
24	DNA: nuclease	1	17	0.251337
57	mRNA functions: binding: ZF	1	17	0.251337
77	Protein modification: acetyltransferase	1	17	0.251337
113	Signaling: small GTPase: ARF	1	18	0.263277
50	Metabolism: nucleotide	3	111	0.274198
141	Trafficking: vesicle targeting/fusion: SNARE	1	21	0.297964
32	Extracellular material: matrix	2	67	0.301609
120	Signaling: unassigned	2	70	0.319211
4	Cell cycle: meiotic/mitotic spindle	1	23	0.320174
56	mRNA functions: binding: unassigned	1	23	0.320174
3	Cell cycle: kinase	1	24	0.331014
11	Cytoskeleton: innexin	1	24	0.331014
70	Non-coding RNA: small RNA: unassigned	1	25	0.341681
85	Proteolysis proteasome: 19S	1	26	0.352177
78	Protein modification: methyltransferase	2	76	0.35405
29	Extracellular material: chondroitin sulfotransferase	1	27	0.362506
46	Metabolism: lipid: unassigned	1	27	0.362506
64	Neuronal function: synaptic function: unassigned	1	28	0.37267
72	Nuclear pore: structure	1	28	0.37267
123	Stress response: detoxification: CYP	2	82	0.388228
81	Proteolysis general: inhibitor: serine	1	30	0.392512
90	Proteolysis proteasome: E3: SCF	1	30	0.392512
153	Transcription: general machinery: RNA Pol II: elongation	1	30	0.392512
41	Metabolism: carbohydrate	2	83	0.393847
62	Neuronal function: synaptic function: neuropeptide	3	139	0.395319
167	Transmembrane transport: sodium channel	1	32	0.411726
150	Transcription: chromatin modification: unassigned	1	34	0.430332
166	Transmembrane transport: mitochondrial: solute carrier	1	34	0.430332
31	Extracellular material: cuticlin	1	35	0.439412
35	Globin	1	36	0.448347
55	mRNA functions: binding: RBM	1	36	0.448347
119	Signaling: small GTPase: unassigned	1	36	0.448347
74	Nucleic acid: binding: unassigned	2	93	0.448621
28	Extracellular material: chitinase	1	37	0.45714
65	Neuronal function: unassigned	1	42	0.499041
91	Proteolysis proteasome: E3: unassigned	1	49	0.552316
88	Proteolysis proteasome: E3: F box	7	437	0.56306
33	Extracellular material: PGI	1	53	0.58017
83	Proteolysis general: metallopeptidase	2	123	0.594189
44	Metabolism: lipid: o-acyl transferase	1	56	0.599916
145	Transcription factor: NHR	4	259	0.604869
164	Transmembrane transport: extracellular ligand gated channel	1	59	0.618731
158	Transmembrane protein: seven transmembrane receptor: srz	1	62	0.636659
171	Unassigned: membrane spanning domain	3	210	0.661318
43	Metabolism: lipid: fatty acid	1	68	0.670022
84	Proteolysis general: unassigned	1	68	0.670022
125	Stress response: detoxification: ugt	1	69	0.675276
172	Unassigned: prion domain	1	69	0.675276
49	Metabolism: mitochondria: unassigned	1	72	0.690541
121	Signaling: Y kinase	1	73	0.695468
21	Development: general	1	81	0.732156
103	Signaling: hedgehog-like	1	89	0.764416
165	Transmembrane transport: major facilitator	1	89	0.764416
66	Non-coding RNA: linc	2	174	0.771976
144	Transcription factor: homeodomain	1	97	0.792785
109	Signaling: phosphatase: unassigned	1	98	0.796081
52	Metabolism: unassigned	2	192	0.816162
122	Stress response: C-type Lectin	2	256	0.917457
168	Transmembrane transport: solute carrier	1	197	0.958211
67	Non-coding RNA: miRNA	1	257	0.983971
95	Pseudogene	4	2081	1
68	Non-coding RNA: ncRNA	2	7850	1

## Sheet: rgs_fisher_cat3_apv
Gene enrichment categories for Upregulated genes in DD MNs (Category 3: Highest Resolution)
Category	RGS	AC	PValue	Bonferroni
Trafficking: vesicle targeting/fusion: CHMP	6	9	7.50396e-08	1.29819e-05
Extracellular material: collagen	16	184	2.18077e-07	3.77273e-05
Muscle function	8	62	1.71393e-05	0.0029651
Cytoskeleton: microtubule: tubulin	5	17	2.20903e-05	0.00382162
