# Supplementary material for: Intrinsic and non-cell autonomous roles for a neurodevelopmental syndrome-linked transcription factor
Source: bioRxiv. 2025 Dec 25:2025.12.23.696256. Preprint. [Version 1] doi: 10.64898/2025.12.23.696256 (PMC12776094; doi:10.64898/2025.12.23.696256)
Supplement: Supplement 26 [file media-26.xlsx]

## Sheet: rgs_and_categories
Gene enrichment categories for all Upregulated genes in VD MNs
	Wormbase.ID	Sequence.ID	Category.1	Category.2	Category.3	Automated.Description
1	Multiple entries : 2	NA	NA	NA	NA	NA
2	WBGene00000175	M02F4.8	Transmembrane transport	Transmembrane transport: aquaporin	Transmembrane transport: aquaporin	aqp-7 is an ortholog of human AQP10 (aquaporin 10) and AQP9 (aquaporin 9)\; exhibits water channel activity\; is involved in glycerol transport and water transport\; is expressed in the muscle cell.
3	WBGene00000190	F45E4.1	Trafficking	Trafficking: ER/Golgi	Trafficking: ER/Golgi: ARF	arf-1.1 is an ortholog of human ARL11 (ADP ribosylation factor like GTPase 11), ARL14 (ADP ribosylation factor like GTPase 14), and RP11-302B13.5\; is predicted to have GTP binding activity\; is involved in endoplasmic reticulum unfolded protein response.
4	WBGene00000191	F20D1.5	Pseudogene	Pseudogene	Pseudogene	arl-7 is enriched in the intestine based on RNA-seq and microarray studies\; is affected by several genes including clk-1, npr-1, and pgl-1 based on microarray and RNA-seq studies\; is affected by six chemicals including Sodium Chloride, Hydrolyzable Tannins, and Humic Substances based on RNA-seq and microarray studies.
5	WBGene00000220	K08F8.2	Transcription factor	Transcription factor: bZIP	Transcription factor: bZIP	atf-2 is an ortholog of human NFIL3 (nuclear factor, interleukin 3 regulated)\; exhibits RNA polymerase II regulatory region DNA binding activity\; is involved in negative regulation of transcription by RNA polymerase II\; is expressed in several tissues, including egg-laying apparatus, the digestive tract, the excretory system, and the nervous system.
6	WBGene00000235	B0464.7	Nucleic acid	Nucleic acid: binding	Nucleic acid: binding: unassigned	baf-1 is an ortholog of human BANF1\; is predicted to have double-stranded DNA binding activity and identical protein binding activity\; is involved in several processes, including chromosome organization, chromosome segregation, and embryo development\; localizes to the cytoplasm and intracellular organelle\; is expressed in the gonad\; is used to study muscular dystrophy.
7	WBGene00000252	F59E12.12	Extracellular material	Extracellular material: collagen	Extracellular material: collagen	bli-2 is an ortholog of human MARCO (macrophage receptor with collagenous structure)\; is predicted to be a structural constituent of collagen and cuticulin-based cuticle\; is involved in collagen and cuticulin-based cuticle development.
8	WBGene00000256	Y73B6BL.34	Extracellular material	Extracellular material: collagen	Extracellular material: collagen	bli-6 is an ortholog of human MARCO (macrophage receptor with collagenous structure)\; is predicted to be a structural constituent of cuticle.
9	WBGene00000294	F41G4.2	Signaling	Signaling: unassigned	Signaling: unassigned	cas-1 is an ortholog of human CAP1 and CAP2\; is predicted to have actin binding activity\; is expressed in the body wall musculature, the intestine, the nervous system, the pharynx, and the spermatheca.
10	WBGene00000519	Y47D3A.4	DNA	DNA: repair	DNA: repair	cku-70 is an ortholog of human XRCC6 (X-ray repair cross complementing 6)\; is predicted to have ATP-dependent DNA helicase activity, damaged DNA binding activity, and telomeric DNA binding activity\; is involved in DNA repair.
11	WBGene00000520	R07E5.8	DNA	DNA: repair	DNA: repair	cku-80 is an ortholog of human XRCC5\; is predicted to have ATP binding activity, DNA binding activity, and helicase activity\; is involved in DNA repair.
12	WBGene00000603	C46A5.3	Extracellular material	Extracellular material: collagen	Extracellular material: collagen	col-14 is an ortholog of human MARCO (macrophage receptor with collagenous structure)\; is predicted to be a structural constituent of cuticle.
13	WBGene00000615	F54C9.4	Extracellular material	Extracellular material: collagen	Extracellular material: collagen	col-38 is an ortholog of human SFTPD (surfactant protein D)\; is predicted to be a structural constituent of cuticle\; is expressed in the hyp7 syncytium and the seam cell.
14	WBGene00000634	F26B1.4	Extracellular material	Extracellular material: collagen	Extracellular material: collagen	col-58 is an ortholog of human COL16A1 (collagen type XVI alpha 1 chain) and COLQ\; is predicted to be a structural constituent of cuticle.
15	WBGene00000639	ZK265.2	Extracellular material	Extracellular material: collagen	Extracellular material: collagen	col-63 is an ortholog of human SFTPD (surfactant protein D)\; is predicted to be a structural constituent of cuticle.
16	WBGene00000673	F14F7.1	Extracellular material	Extracellular material: collagen	Extracellular material: collagen	col-98 is predicted to be a structural constituent of cuticle.
17	WBGene00000681	C34H4.4	Extracellular material	Extracellular material: collagen	Extracellular material: collagen	col-107 is an ortholog of human SFTPD (surfactant protein D)\; is predicted to be a structural constituent of cuticle.
18	WBGene00000699	C29F4.1	Extracellular material	Extracellular material: collagen	Extracellular material: collagen	col-125 is an ortholog of human MARCO (macrophage receptor with collagenous structure)\; is predicted to be a structural constituent of cuticle.
19	WBGene00000718	B0222.7	Extracellular material	Extracellular material: collagen	Extracellular material: collagen	col-145 is an ortholog of human SFTPD (surfactant protein D)\; is predicted to be a structural constituent of cuticle.
20	WBGene00000720	T06E4.4	Extracellular material	Extracellular material: collagen	Extracellular material: collagen	col-147 is an ortholog of human SFTPD (surfactant protein D)\; is predicted to be a structural constituent of cuticle.
21	WBGene00000722	B0024.1	Extracellular material	Extracellular material: collagen	Extracellular material: collagen	col-149 is an ortholog of human SFTPD (surfactant protein D)\; is predicted to be a structural constituent of cuticle.
22	WBGene00000730	T11F9.9	Extracellular material	Extracellular material: collagen	Extracellular material: collagen	col-157 is an ortholog of human MARCO (macrophage receptor with collagenous structure)\; is predicted to be a structural constituent of cuticle.
23	WBGene00000734	C50B6.4	Extracellular material	Extracellular material: collagen	Extracellular material: collagen	col-161 is an ortholog of human SFTPD (surfactant protein D)\; is predicted to be a structural constituent of cuticle.
24	WBGene00000739	T07H6.3	Extracellular material	Extracellular material: collagen	Extracellular material: collagen	col-166 is an ortholog of human MARCO (macrophage receptor with collagenous structure)\; is predicted to be a structural constituent of cuticle.
25	WBGene00000740	T10E10.2	Extracellular material	Extracellular material: collagen	Extracellular material: collagen	col-167 is an ortholog of human MARCO (macrophage receptor with collagenous structure)\; is predicted to be a structural constituent of cuticle.
26	WBGene00000741	T10E10.1	Extracellular material	Extracellular material: collagen	Extracellular material: collagen	col-168 is an ortholog of human MARCO (macrophage receptor with collagenous structure)\; is predicted to be a structural constituent of cuticle.
27	WBGene00000749	ZC373.7	Extracellular material	Extracellular material: collagen	Extracellular material: collagen	col-176 is an ortholog of human SFTPD (surfactant protein D)\; is predicted to be a structural constituent of cuticle.
28	WBGene00001074	F30B5.1	Extracellular material	Extracellular material: collagen	Extracellular material: collagen	dpy-13 is an ortholog of human OTOL1, C1QTNF7 (C1q and TNF related 7), and C1QTNF9 (C1q and TNF related 9)\; is predicted to be a structural constituent of cuticle\; is involved in cuticle development involved in collagen and cuticulin-based cuticle molting cycle\; localizes to the collagen and cuticulin-based cuticle extracellular matrix.
29	WBGene00001091	C01B10.1	Pseudogene	Pseudogene	Pseudogene	drh-2 is enriched in the intestine, the muscle cell, and the nervous system based on microarray and RNA-seq studies\; is affected by several genes including glp-1, clk-1, and eat-2 based on microarray and RNA-seq studies\; is affected by six chemicals including Rotenone, levamisole, and Quercetin based on RNA-seq and microarray studies.
30	WBGene00001123	C43C3.3	Neuronal function	Neuronal function: development	Neuronal function: development	dyf-7 exhibits protein self-association\; is involved in amphid sensory organ dendrite retrograde extension\; localizes to the dendrite membrane\; is expressed in the excretory cell, the head, the nervous system, and the seam cell.
31	WBGene00001210	K11G9.4	Transcription factor	Transcription factor: ZF	Transcription factor: ZF	egl-46 is an ortholog of human INSM1 (INSM transcriptional repressor 1) and INSM2 (INSM transcriptional repressor 2)\; exhibits RNA polymerase II transcription factor binding activity\; is involved in several processes, including cell fate commitment, generation of neurons, and positive regulation of exit from mitosis\; localizes to the nucleus\; is expressed in several tissues, including the Q c…
32	WBGene00001484	T07D1.4	mRNA functions	mRNA functions: binding	mRNA functions: binding: ZF	fox-1 is an ortholog of human RBFOX1 (RNA binding fox-1 homolog 1) and RBFOX3 (RNA binding fox-1 homolog 3)\; exhibits poly(A) binding activity, poly(G) binding activity, and poly(U) RNA binding activity\; is involved in several processes, including dosage compensation by hypoactivation of X chromosome, mRNA metabolic process, and mating behavior\; localizes to the nucleus\; is expressed in sever…
33	WBGene00001779	Y53F4B.35	Stress response	Stress response: detoxification	Stress response: detoxification: GST	gst-31 is an ortholog of human GSTA4 (glutathione S-transferase alpha 4), GSTA5 (glutathione S-transferase alpha 5), and HPGDS (hematopoietic prostaglandin D synthase)\; is predicted to have transferase activity.
34	WBGene00001787	Y53F4B.33	Stress response	Stress response: detoxification	Stress response: detoxification: GST	gst-39 is an ortholog of human GSTA4 (glutathione S-transferase alpha 4), GSTA5 (glutathione S-transferase alpha 5), and HPGDS (hematopoietic prostaglandin D synthase)\; is predicted to have transferase activity.
35	WBGene00001950	T24B8.6	Transcription factor	Transcription factor: bHLH	Transcription factor: bHLH	hlh-3 is an ortholog of human ASCL1 (achaete-scute family bHLH transcription factor 1) and ASCL2 (achaete-scute family bHLH transcription factor 2)\; exhibits protein heterodimerization activity and sequence-specific DNA binding activity\; contributes to RNA polymerase II regulatory region sequence-specific DNA binding activity\; is involved in several processes, including generation of neurons, …
36	WBGene00002035	F29D10.4	Muscle function	Muscle function	Muscle function	hum-1 is an ortholog of human MYO1F (myosin IF)\; is predicted to have ATP binding activity, actin binding activity, and motor activity\; is expressed in several tissues, including the alimentary system, the hypodermis, the muscular system, the nervous system, and the reproductive system\; human orthologs of this gene are implicated in focal segmental glomerulosclerosis 6.
37	WBGene00002037	F46C3.3	Muscle function	Muscle function	Muscle function	hum-4 is an ortholog of human MYO15A (myosin XVA)\; exhibits calmodulin binding activity.
38	WBGene00002038	T02C12.1	Muscle function	Muscle function	Muscle function	hum-5 is an ortholog of human MYO1D (myosin ID) and MYO1G (myosin IG)\; is predicted to have ATP binding activity, actin binding activity, and motor activity\; is expressed in several tissues, including the alimentary system, the excretory cell, the head, the reproductive system, and the tail.
39	WBGene00002066	M110.4	Ribosome	Ribosome: EIF	Ribosome: EIF	ifg-1 is an ortholog of human EIF4G1 (eukaryotic translation initiation factor 4 gamma 1) and EIF4G3\; is predicted to have translation initiation factor activity\; localizes to the cytosol and eukaryotic translation initiation factor 4F complex\; is expressed in several tissues including the gonad.
40	WBGene00002083	F57B9.6	Ribosome	Ribosome: EIF	Ribosome: EIF	inf-1 is an ortholog of human EIF4A1 (eukaryotic translation initiation factor 4A1) and EIF4A2 (eukaryotic translation initiation factor 4A2)\; is predicted to have ATP binding activity, ATP-dependent RNA helicase activity, and translation initiation factor activity\; is expressed in the germ line, the intestine, the nervous system, and the pharynx.
41	WBGene00002223	T01G1.1	Cytoskeleton	Cytoskeleton: motor protein	Cytoskeleton: motor protein: kinesin	klp-12 is an ortholog of human KIF21A (kinesin 21A) and KIF21B (kinesin 21B)\; is predicted to have ATP binding activity, microtubule binding activity, and microtubule motor activity\; is expressed in the head\; human orthologs of this gene are implicated in congenital fibrosis of the extraocular muscles.
42	WBGene00002258	W02D3.5	Metabolism	Metabolism: lipid	Metabolism: lipid: binding	lbp-6 is an ortholog of human FABP3 (fatty acid binding protein 3), FABP4 (fatty acid binding protein 4), and FABP7 (fatty acid binding protein 7)\; is predicted to have lipid binding activity.
43	WBGene00002263	K08H10.1	Unassigned	Unassigned	Unassigned	lea-1 is an ortholog of human PLIN4 (perilipin 4)\; is predicted to have lipid binding activity\; is involved in hyperosmotic response, response to desiccation, and response to heat\; is expressed in several tissues including the body wall musculature and the gonad.
44	WBGene00003229	F53G12.5	mRNA functions	mRNA functions: binding	mRNA functions: binding: KH	mex-3 is an ortholog of human MEX3C (mex-3 RNA binding C), MEX3D (mex-3 RNA binding D), and MEX3A (mex-3 RNA binding A)\; exhibits single-stranded RNA binding activity\; is involved in several processes, including cell fate specification, embryonic pattern specification, and regulation of gene expression\; localizes to the P granule\; is expressed in several tissues, including the embryonic cell.
45	WBGene00003237	Y73B6BL.13	Unassigned	Unassigned	Unassigned	mif-4 is enriched in the nervous system and the pharynx based on microarray, tiling array, and RNA-seq studies\; is affected by several genes including daf-16, daf-12, and hpl-2 based on tiling array, RNA-seq, and microarray studies\; is affected by five chemicals including Lithium Chloride, Cry5B, and Chlorpyrifos based on microarray and RNA-seq studies\; is predicted to encode a protein with th…
46	WBGene00003333	C34E11.6	Non-coding RNA	Non-coding RNA: miRNA	Non-coding RNA: miRNA	mir-239.2 is affected by several genes including daf-12, eat-2, and alg-1 based on tiling array and RNA-seq studies\; is affected by graphene oxide and sodium arsenite based on RNA-seq studies.
47	WBGene00003370	C36E6.5	Muscle function	Muscle function	Muscle function	mlc-2 is an ortholog of human MYL10, MYLPF, and MYL5\; is predicted to have calcium ion binding activity\; is involved in several processes, including locomotion, nematode larval development, and regulation of muscle contraction\; is expressed in the body wall musculature, the pharynx, and the vulval muscle\; human orthologs of this gene are implicated in hypertrophic cardiomyopathy 10.
48	WBGene00003372	C56G7.1	Muscle function	Muscle function	Muscle function	mlc-4 is an ortholog of human MYL12A (myosin light chain 12A) and MYL12B (myosin light chain 12B)\; is predicted to have calcium ion binding activity\; is involved in several processes, including cytoskeleton-dependent cytokinesis, embryonic body morphogenesis, and establishment of cell polarity\; localizes to the cytoplasm\; colocalizes with the filamentous actin.
49	WBGene00003408	F57C12.4	Transmembrane transport	Transmembrane transport: ABC	Transmembrane transport: ABC	mrp-2 is an ortholog of human ABCC1 (ATP binding cassette subfamily C member 1), ABCC2 (ATP binding cassette subfamily C member 2), and ABCC3 (ATP binding cassette subfamily C member 3)\; is predicted to have ATP binding activity and ATPase activity, coupled to transmembrane movement of substances\; is expressed in several tissues, including the alimentary system, the excretory cell, the nervous …
50	WBGene00003588	ZC155.1	Development	Development: apoptosis	Development: apoptosis	nex-1 is an ortholog of human ANXA7 (annexin A7)\; exhibits anion binding activity and heparin binding activity\; is involved in engulfment of apoptotic cell\; localizes to the intracellular membrane-bounded organelle and plasma membrane\; is expressed in the hypodermis, the pharynx, the spermathecal-uterine junction, the uterine toroidal epithelial cell, and the vulva.
51	WBGene00003589	T07C4.9	Metabolism	Metabolism: lipid	Metabolism: lipid: binding	nex-2 is an ortholog of human ANXA7 (annexin A7)\; exhibits anion binding activity, heparan sulfate proteoglycan binding activity, and heparin binding activity\; is expressed in the pharynx.
52	WBGene00003646	F44C8.6	Transcription factor	Transcription factor: NHR	Transcription factor: NHR	nhr-56 is predicted to have DNA-binding activity transcription factor activity, sequence-specific DNA binding activity, and zinc ion binding activity\; is expressed in the alimentary system, the digestive tract, and the nervous system.
53	WBGene00003771	T19C4.7	Stress response	Stress response: pathogen	Stress response: pathogen: NLP	nlp-33 is involved in defense response to fungus and innate immune response.
54	WBGene00003929	F54F2.1	Cytoskeleton	Cytoskeleton: integrin	Cytoskeleton: integrin	pat-2 is an ortholog of human ITGA2B, ITGA8 (integrin subunit alpha 8), and ITGAV\; exhibits transmembrane signaling receptor activity\; is involved in several processes, including mitochondrion organization, muscle cell cellular homeostasis, and positive regulation of cellular component organization\; localizes to the M band, cell surface, and striated muscle dense body\; is expressed in several…
55	WBGene00003930	ZK1058.2	Cytoskeleton	Cytoskeleton: integrin	Cytoskeleton: integrin	pat-3 is an ortholog of human ITGB2, ITGB3, and ITGB1\; is involved in several processes, including mitochondrion organization, muscle cell cellular homeostasis, and positive regulation of cellular component organization\; localizes to several cellular components, including the cell surface, contractile fiber, and plasma membrane part\; is expressed in several tissues, including the muscle cell, …
56	WBGene00003989	Y18D10A.20	Muscle function	Muscle function	Muscle function	pfn-1 is predicted to have actin binding activity\; is expressed in the gonadal sheath cell, the nerve ring, the nervous system, the spermatheca, and the vulva.
57	WBGene00004052	H23L24.5	Stress response	Stress response: unassigned	Stress response: unassigned	parg-2 is an ortholog of human Parg\; exhibits poly(ADP-ribose) glycohydrolase activity\; is involved in nucleotide-sugar metabolic process and response to gamma radiation\; localizes to the cytoplasm\; is expressed in head neurons and tail neurons.
58	WBGene00004053	ZK1005.1	DNA	DNA: telomere	DNA: telomere	tank-1 is predicted to have NAD+ ADP-ribosyltransferase activity\; is involved in intrinsic apoptotic signaling pathway in response to DNA damage, negative regulation of programmed cell death, and response to gamma radiation\; localizes to the nucleus.
59	WBGene00004057	F42G8.4	Stress response	Stress response: signaling	Stress response: signaling	pmk-3 is an ortholog of human MAPK12 (mitogen-activated protein kinase 12), MAPK13 (mitogen-activated protein kinase 13), and MAPK14 (mitogen-activated protein kinase 14)\; exhibits protein kinase binding activity, protein phosphatase binding activity, and protein serine\/threonine kinase activity\; is involved in several processes, including activation of MAPK activity, behavioral response to ni…
60	WBGene00004075	Y76A2B.1	Cytoskeleton	Cytoskeleton: actin function	Cytoskeleton: actin function: binding	pod-1 is an ortholog of human CORO7 (coronin 7)\; exhibits actin filament binding activity\; localizes to the cell cortex of cell tip and cleavage furrow.
61	WBGene00004172	Y75B8A.27	Unassigned	Unassigned	Unassigned: prion domain	pqn-92 is expressed in head neurons and the pharynx.
62	WBGene00004222	F44F4.4	Signaling	Signaling: hedgehog-like	Signaling: hedgehog-like	ptr-8 is an ortholog of human PTCHD1 and PTCHD4\; is involved in molting cycle\; is expressed in the hypodermis and the rectum.
63	WBGene00004241	F54C9.8	mRNA functions	mRNA functions: binding	mRNA functions: binding: PUF	puf-5 is an ortholog of human PUM1 (pumilio RNA binding 1) and PUM2 (pumilio RNA binding 2)\; is predicted to have RNA binding activity\; is involved in positive regulation of embryonic development\; localizes to the P granule\; is expressed in the germ line.
64	WBGene00004303	C29E4.3	Signaling	Signaling: small GTPase	Signaling: small GTPase: Ran	ran-2 is an ortholog of human RANGAP1\; is predicted to have GTPase activator activity\; is involved in embryo development\; is expressed in the intestinal cell.
65	WBGene00004398	ZK1290.3	Extracellular material	Extracellular material: collagen	Extracellular material: collagen	rol-8 is an ortholog of human MARCO (macrophage receptor with collagenous structure)\; is predicted to be a structural constituent of cuticle.
66	WBGene00004405	C12D8.11	mRNA functions	mRNA functions: binding	mRNA functions: binding: RBM	rop-1 is an ortholog of human TROVE2\; is predicted to have RNA binding activity and metal ion binding activity\; is expressed in several tissues including the intestine.
67	WBGene00004509	M01G12.12	Non-coding RNA	Non-coding RNA: small RNA	Non-coding RNA: small RNA: RNA polymerase	rrf-2 is predicted to have RNA-directed 5'-3' RNA polymerase activity.
68	WBGene00004780	C09B7.1	Neuronal function	Neuronal function: synaptic function	Neuronal function: synaptic function: neurotransmitter receptor	ser-7 is an ortholog of human HTR7 (5-hydroxytryptamine receptor 7)\; is predicted to have G protein-coupled receptor activity\; localizes to the membrane\; is expressed in several tissues, including the alimentary system, the nervous system, and the vulval muscle.
69	WBGene00004809	F44G3.6	Proteolysis proteasome	Proteolysis proteasome: E3	Proteolysis proteasome: E3: SCF	skr-3 is an ortholog of human CTD-2410N18.5 and SKP1 (S-phase kinase associated protein 1)\; is predicted to have ligase activity\; is involved in defense response to Gram-negative bacterium and innate immune response\; is expressed in the intestine and the pharynx.
70	WBGene00005016	B0491.2	Extracellular material	Extracellular material: collagen	Extracellular material: collagen	sqt-1 is an ortholog of human COLQ\; is a structural constituent of collagen and cuticulin-based cuticle\; is involved in cuticle development involved in collagen and cuticulin-based cuticle molting cycle.
71	WBGene00005649	F20D6.3	Proteolysis general	Proteolysis general: inhibitor	Proteolysis general: inhibitor: serine	srp-8 is an ortholog of human SERPINB5 (serpin family B member 5)\; is predicted to encode a protein with the following domains: Serpin family, Serpin domain, and Serpin superfamily.
72	WBGene00006061	F30A10.5	Unassigned	Unassigned	Unassigned	stl-1 is an ortholog of human STOML2\; localizes to the mitochondrion\; is expressed in head neurons and the pharynx.
73	WBGene00006470	F40F9.2	Transmembrane protein	Transmembrane protein: unassigned	Transmembrane protein: unassigned	tag-120 is an ortholog of human FAIM2 (Fas apoptotic inhibitory molecule 2), GRINA (glutamate ionotropic receptor NMDA type subunit associated protein 1), and TMBIM1 (transmembrane BAX inhibitor motif containing 1)\; is expressed in the excretory system, the nervous system, and the pharyngeal muscle cell\; human TMBIM1 exhibits death receptor binding activity.
74	WBGene00006493	R09A8.3	Unassigned	Unassigned	Unassigned	ivns-1 is an ortholog of human IVNS1ABP (influenza virus NS1A binding protein)\; is predicted to encode a protein with the following domains: BTB\/POZ domain, Kelch repeat type 1, Galactose oxidase\/kelch, beta-propeller, SKP1\/BTB\/POZ domain superfamily, BTB\/Kelch-associated, Kelch-type beta propeller, and Kelch-like protein 17.
75	WBGene00006512	F18E2.2	Transmembrane transport	Transmembrane transport: ABC	Transmembrane transport: ABC	abcf-1 is an ortholog of human ABCF1 (ATP binding cassette subfamily F member 1)\; is predicted to have ATP binding activity and ATPase activity\; is expressed in the intestine, the pharynx, and the spermatheca.
76	WBGene00006530	F44F4.11	Cytoskeleton	Cytoskeleton: microtubule	Cytoskeleton: microtubule: tubulin	tba-4 is an ortholog of human TUBA1A (tubulin alpha 1a) and TUBA4A (tubulin alpha 4a)\; is predicted to have GTP binding activity and GTPase activity\; human orthologs of this gene are implicated in amyotrophic lateral sclerosis type 22 and lissencephaly.
77	WBGene00006539	T04H1.9	Cytoskeleton	Cytoskeleton: microtubule	Cytoskeleton: microtubule: tubulin	tbb-6 is an ortholog of human TUBB1 (tubulin beta 1 class VI) and TUBB8 (tubulin beta 8 class VIII)\; is predicted to have GTP binding activity and GTPase activity\; is expressed in the pharynx.
78	WBGene00006699	C47E12.5	Proteolysis proteasome	Proteolysis proteasome: E1	Proteolysis proteasome: E1	uba-1 is an ortholog of human UBA1 (ubiquitin like modifier activating enzyme 1)\; is predicted to have ATP binding activity and ubiquitin-like modifier activating enzyme activity\; is involved in several processes, including embryo development, gamete generation, and nematode larval development\; localizes to the nucleus\; is expressed in several tissues, including anterior hypodermis, the alime…
79	WBGene00006718	C28G1.1	Proteolysis proteasome	Proteolysis proteasome: E3	Proteolysis proteasome: E3: unassigned	ubc-23 is an ortholog of human FAF1 (Fas associated factor 1)\; is expressed in the intestinal cell\; human FAF1 exhibits several functions, including NF-kappaB binding activity, enzyme binding activity, and heat shock protein binding activity.
80	WBGene00006754	F07A5.7	Muscle function	Muscle function	Muscle function	unc-15 is an ortholog of human CGN and CGNL1\; exhibits SH3 domain binding activity, cytoskeletal protein binding activity, and protein kinase binding activity\; is involved in several processes, including locomotion, positive regulation of ovulation, and positive regulation of sarcomere organization\; localizes to the A band and myosin filament\; is expressed in several tissues, including the al…
81	WBGene00006769	Y37E11C.1	Neuronal function	Neuronal function: development	Neuronal function: development	unc-33 is an ortholog of human CRMP1, DPYSL4, and DPYSL2\; exhibits filamin binding activity\; is involved in axon guidance\; localizes to the neuron projection\; is expressed in several tissues, including the amphid sensillum, the nervous system, the neuroblast, and the pharyngeal cell.
82	WBGene00006804	Y37D8A.13	Neuronal function	Neuronal function: development	Neuronal function: development	unc-71 is an ortholog of human ADAM11 (ADAM metallopeptidase domain 11), ADAM22 (ADAM metallopeptidase domain 22), and ADAM23 (ADAM metallopeptidase domain 23)\; is predicted to have metallopeptidase activity\; localizes to the membrane\; is expressed in several tissues, including the alimentary system, the epithelial system, the excretory system, the nervous system, and the reproductive system.
83	WBGene00006827	F08C6.7	Muscle function	Muscle function	Muscle function	unc-98 exhibits myosin binding activity\; is involved in several processes, including locomotion, locomotory behavior, and myofibril assembly\; localizes to the M band and nucleus\; is expressed in the anal depressor muscle, the body wall musculature, and the vulval muscle.
84	WBGene00006876	ZK1151.1	Extracellular material	Extracellular material: matrix	Extracellular material: matrix	vab-10 is an ortholog of human DST (dystonin) and MACF1 (microtubule-actin crosslinking factor 1)\; is predicted to have actin filament binding activity\; is involved in cell-cell adhesion and epidermis morphogenesis\; localizes to the hemidesmosome, intracellular organelle, and plasma membrane region\; colocalizes with the intermediate filament\; is expressed in several tissues, including the al…
85	WBGene00006987	EGAP1.3	Proteolysis general	Proteolysis general: metallopeptidase	Proteolysis general: metallopeptidase	zmp-1 is an ortholog of human MMP17 (matrix metallopeptidase 17), MMP21 (matrix metallopeptidase 21), and MMP25\; exhibits metallopeptidase activity\; is involved in basement membrane disassembly\; localizes to the cell surface\; is expressed in several tissues, including the reproductive system and the vulval syncytia precursor.
86	WBGene00007044	B0495.10	Muscle function	Muscle function	Muscle function	cpna-5 is an ortholog of human CPNE5 (copine 5), CPNE8 (copine 8), and CPNE9 (copine 9)\; is expressed in the nervous system\; is predicted to encode a protein with the following domains: Copine and von Willebrand factor A-like domain superfamily.
87	WBGene00007216	C01A2.4	Trafficking	Trafficking: vesicle targeting/fusion	Trafficking: vesicle targeting/fusion: CHMP	C01A2.4 is an ortholog of human CHMP2B (charged multivesicular body protein 2B)\; human orthologs of this gene are implicated in amyotrophic lateral sclerosis type 17 and frontotemporal dementia\; human CHMP2B exhibits protein domain specific binding activity.
88	WBGene00007365	C06B3.6	Metabolism	Metabolism: lipid	Metabolism: lipid: unassigned	C06B3.6 is enriched in the PLM, the coelomocyte, the germline precursor cell, the intestine, and the muscle cell based on tiling array, RNA-seq, and microarray studies\; is affected by several genes including daf-2, clk-1, and sir-2.1 based on microarray and RNA-seq studies\; is affected by sixteen chemicals including diallyl trisulfide, Ethanol, and 1-methylnicotinamide based on microarray and R…
89	WBGene00007366	C06B3.7	Unassigned	Unassigned	Unassigned	C06B3.7 is enriched in the Z1, the Z4, the intestine, and the nervous system based on tiling array and RNA-seq studies\; is affected by several genes including daf-2, hsf-1, and clk-1 based on microarray and RNA-seq studies\; is affected by sixteen chemicals including Heme, Nitric Oxide, and methylmercury hydroxide based on microarray and RNA-seq studies.
90	WBGene00007440	C08E8.4	Metabolism	Metabolism: short chain dehydrogenase	Metabolism: short chain dehydrogenase	C08E8.4 is involved in innate immune response.
91	WBGene00007480	C09F9.3	Metabolism	Metabolism: amino acid	Metabolism: amino acid: synthesis	glna-1 is an ortholog of human GLS (glutaminase) and GLS2 (glutaminase 2)\; is predicted to have glutaminase activity\; is expressed in several tissues, including the alimentary system, the mc3 precursor, and the nervous system.
92	WBGene00007652	C17G1.5	Unassigned	Unassigned	Unassigned: regulated by multiple stresses	C17G1.5 is enriched in GABAergic neurons, the excretory cell, the germ line, and the intestine based on Chronogram, tiling array, and RNA-seq studies\; is affected by several genes including lin-35, fog-2, and pgl-1 based on RNA-seq and microarray studies\; is affected by five chemicals including 1-methylnicotinamide, stavudine, and Zidovudine based on RNA-seq and microarray studies.
93	WBGene00007849	C31E10.8	Unassigned	Unassigned	Unassigned	tbc-19 is an ortholog of human TBC1D2 and TBC1D2B\; human TBC1D2 exhibits GTPase activator activity and cadherin binding activity.
94	WBGene00008099	C44H9.4	Non-coding RNA	Non-coding RNA: small RNA	Non-coding RNA: small RNA: unassigned	C44H9.4 is an ortholog of human MOV10L1 (Mov10 like RISC complex RNA helicase 1)\; is predicted to encode a protein with the following domain: P-loop containing nucleoside triphosphate hydrolase.
95	WBGene00008100	C44H9.5	Transmembrane protein	Transmembrane protein: unassigned	Transmembrane protein: unassigned	C44H9.5 is enriched in dopaminergic neurons, the OLL, the PVD, and the hypodermis based on tiling array studies\; is affected by several genes including daf-16, daf-2, and hsf-1 based on RNA-seq and microarray studies\; is affected by six chemicals including resveratrol, Microcystin-LR, and Sirolimus based on microarray studies.
96	WBGene00008155	C47E12.12	Transmembrane protein	Transmembrane protein: unassigned	Transmembrane protein: unassigned	C47E12.12 is enriched in the body wall muscle cell, the germ line, the hypodermis, and the male based on tiling array and RNA-seq studies\; is affected by several genes including daf-16, daf-2, and daf-12 based on tiling array, RNA-seq, and microarray studies\; is affected by manganese chloride and D-glucose based on RNA-seq studies.
97	WBGene00008205	C49F5.1	Metabolism	Metabolism: 1CC	Metabolism: 1CC: methionine	sams-1 is an ortholog of human MAT1A and MAT2A\; is predicted to have ATP binding activity, metal ion binding activity, and methionine adenosyltransferase activity\; is involved in negative regulation of lipid storage\; is expressed in the body wall musculature, the dorsal nerve cord, and the ventral nerve cord.
98	WBGene00008284	C53D6.7	Extracellular material	Extracellular material: galectin	Extracellular material: galectin	C53D6.7 is an ortholog of human LGALS2 (galectin 2), LGALS1, and LGALS14 (galectin 14)\; is predicted to have carbohydrate binding activity.
99	WBGene00008342	C56A3.3	Neuronal function	Neuronal function: synaptic function	Neuronal function: synaptic function: neurotransmitter receptor	frpr-5 is predicted to have G protein-coupled receptor activity.
100	WBGene00008343	C56A3.4	Proteolysis proteasome	Proteolysis proteasome: E3	Proteolysis proteasome: E3: RING finger	C56A3.4 is an ortholog of human RNF26\; is predicted to encode a protein with the following domain: Zinc finger, RING\/FYVE\/PHD-type.
101	WBGene00008430	D2085.5	Signaling	Signaling: small GTPase	Signaling: small GTPase: unassigned	hgap-2 is an ortholog of human RALGAPB (Ral GTPase activating protein non-catalytic beta subunit)\; is predicted to have GTPase activator activity\; is involved in determination of adult lifespan\; is expressed in the pharyngeal gland cell and the pharyngeal muscle cell.
102	WBGene00008450	E01G6.2	Unassigned	Unassigned	Unassigned	E01G6.2 is enriched in the muscular system and the nervous system based on microarray, tiling array, and RNA-seq studies\; is affected by several genes including eat-2, sir-2.1, and lin-35 based on microarray and RNA-seq studies\; is affected by five chemicals including Rotenone, stavudine, and Zidovudine based on RNA-seq and microarray studies.
103	WBGene00008726	F13A7.11	Stress response	Stress response: pathogen	Stress response: pathogen: unassigned	F13A7.11 is involved in innate immune response.
104	WBGene00008777	F13H10.6	Unassigned	Unassigned	Unassigned	F13H10.6 is enriched in the AFD, the ASER, the NSM, and the muscle cell based on RNA-seq and tiling array studies\; is affected by several genes including daf-2, elt-2, and pgl-1 based on microarray, tiling array, and RNA-seq studies\; is affected by Rotenone, Cry5B, and Zidovudine based on RNA-seq studies.
105	WBGene00008783	F14B6.2	Transmembrane protein	Transmembrane protein: unassigned	Transmembrane protein: unassigned	F14B6.2 localizes to the plasma membrane.
106	WBGene00008865	F15G9.1	Muscle function	Muscle function	Muscle function	F15G9.1 localizes to the striated muscle dense body and striated muscle thin filament\; is expressed in the hypodermis and the muscle cell.
107	WBGene00008922	F17C11.11	Stress response	Stress response: unassigned	Stress response: unassigned	F17C11.11 is enriched in the AFD, the NSM, the body wall musculature, and the intestine based on RNA-seq and microarray studies\; is affected by several genes including daf-12, hsf-1, and elt-2 based on microarray, tiling array, and RNA-seq studies\; is affected by ten chemicals including 1-methylnicotinamide, Tunicamycin, and levamisole based on RNA-seq and microarray studies.
108	WBGene00008940	F18H3.4	Stress response	Stress response: pathogen	Stress response: pathogen: unassigned	F18H3.4 is involved in innate immune response.
109	WBGene00008964	F19H8.4	Unassigned	Unassigned	Unassigned: regulated by multiple stresses	mltn-9 is enriched in the OLL, the PVD, and the hypodermis based on microarray, tiling array, and RNA-seq studies\; is affected by several genes including daf-16, daf-2, and daf-12 based on microarray and RNA-seq studies\; is affected by thirteen chemicals including methylmercury hydroxide, Rotenone, and juglone based on RNA-seq and microarray studies\; is predicted to encode a protein with the f…
110	WBGene00009380	F34H10.3	Unassigned	Unassigned	Unassigned: regulated by multiple stresses	F34H10.3 is enriched in the AFD, the ASER, the OLL, and the PVD based on microarray and RNA-seq studies\; is affected by several genes including daf-2, daf-12, and dpy-10 based on microarray, tiling array, and RNA-seq studies\; is affected by five chemicals including Cry5B, levamisole, and Sodium Chloride based on RNA-seq and microarray studies.
111	WBGene00009621	F41E7.5	Unassigned	Unassigned	Unassigned: regulated by multiple stresses	fipr-21 is enriched in the germline precursor cell and the intestine based on tiling array and microarray studies\; is affected by several genes including daf-16, daf-2, and age-1 based on microarray, RNA-seq, proteomic, and tiling array studies\; is affected by twelve chemicals including nicotinic acid, Rotenone, and D-glucose based on RNA-seq and microarray studies.
112	WBGene00009672	F43G9.12	Transcription factor	Transcription factor: unassigned	Transcription factor: unassigned	F43G9.12 is an ortholog of human GCFC2\; is predicted to have DNA binding activity and DNA-binding activity transcription factor activity.
113	WBGene00009787	F46F2.3	Unassigned	Unassigned	Unassigned	F46F2.3 is expressed in the hypodermis.
114	WBGene00009927	F52B11.5	Unassigned	Unassigned	Unassigned: regulated by multiple stresses	F52B11.5 is enriched in the intestine, the muscle cell, the nervous system, and the pharynx based on microarray and RNA-seq studies\; is affected by several genes including hsf-1, npr-1, and pgl-1 based on microarray and RNA-seq studies\; is affected by methylmercuric chloride, Cry5B, and Diazinon based on microarray studies.
115	WBGene00009957	F53B2.8	Unassigned	Unassigned	Unassigned	F53B2.8 is enriched in the intestine and the muscle cell based on tiling array and RNA-seq studies\; is affected by several genes including daf-16, daf-2, and glp-1 based on microarray, tiling array, and RNA-seq studies\; is affected by twenty-five chemicals including Ethanol, Nitric Oxide, and 1-methylnicotinamide based on RNA-seq and microarray studies.
116	WBGene00009987	F53F4.3	Cytoskeleton	Cytoskeleton: microtubule	Cytoskeleton: microtubule: tubulin modification	tbcb-1 is an ortholog of human TBCB\; is predicted to encode a protein with the following domains: Ubiquitin domain, CAP Gly-rich domain, Ubiquitin-like domain superfamily, and CAP Gly-rich domain superfamily.
117	WBGene00010232	F58B3.6	Unassigned	Unassigned	Unassigned	F58B3.6 is an ortholog of human IFRD1 (interferon related developmental regulator 1) and IFRD2 (interferon related developmental regulator 2)\; is predicted to encode a protein with the following domains: Interferon-related developmental regulator, C-terminal, Interferon-related developmental regulator, N-terminal, and Armadillo-type fold.
118	WBGene00010279	F58G11.1	Transmembrane protein	Transmembrane protein: unassigned	Transmembrane protein: unassigned	letm-1 is an ortholog of human LETM1 (leucine zipper and EF-hand containing transmembrane protein 1)\; is expressed widely\; human orthologs of this gene are implicated in Wolf-Hirschhorn syndrome\; is predicted to encode a protein with the following domain: LETM1-like.
119	WBGene00010290	F58H1.7	Unassigned	Unassigned	Unassigned	F58H1.7 is expressed in glutamatergic neurons\; is predicted to encode a protein with the following domains: Low-density lipoprotein (LDL) receptor class A repeat and LDL receptor-like superfamily.
120	WBGene00010319	F59B10.3	Transmembrane protein	Transmembrane protein: unassigned	Transmembrane protein: unassigned	F59B10.3 is expressed in the hypodermis.
121	WBGene00010470	K01D12.11	Stress response	Stress response: heavy metal	Stress response: heavy metal	cdr-4 is an ortholog of human FAXC\; is involved in stress response to cadmium ion\; localizes to the lysosome\; is expressed in the pm5, the pm6, and the pm7.
122	WBGene00010484	K01H12.1	Unassigned	Unassigned	Unassigned	dph-3 is an ortholog of human DPH3\; is predicted to have metal ion binding activity\; localizes to the nucleus.
123	WBGene00010488	K02A11.3	mRNA functions	mRNA functions: processing	mRNA functions: processing: nuclease	endu-1 is an ortholog of human ENDOU (endonuclease, poly(U) specific)\; is predicted to have RNA binding activity and endoribonuclease activity.
124	WBGene00010976	R02D5.1	Unassigned	Unassigned	Unassigned: regulated by multiple stresses	R02D5.1 is enriched in the OLL, the PLM, and the PVD based on microarray and RNA-seq studies\; is affected by several genes including daf-2, pgl-1, and dcr-1 based on microarray, RNA-seq, and tiling array studies\; is affected by seven chemicals including 1-methylnicotinamide, Cry5B, and Zidovudine based on RNA-seq and microarray studies.
125	WBGene00011345	T01G9.3	Unassigned	Unassigned	Unassigned	dma-1 is an ortholog of human GP5 (glycoprotein V platelet)\; exhibits protease binding activity\; is involved in several processes, including dendrite guidance, dendrite guidance, and generation of neurons\; localizes to the dendrite membrane\; is expressed in the nervous system and the vulva.
126	WBGene00011501	T05G5.7	Cytoskeleton	Cytoskeleton: microtubule	Cytoskeleton: microtubule: RMDN	rmd-1 is an ortholog of human RMDN2 and RMDN3\; localizes to the mitotic spindle pole and spindle microtubule\; is expressed in the germ line and the gonadal sheath cell.
127	WBGene00011520	T06C12.13	Transcription factor	Transcription factor: NHR	Transcription factor: NHR	nhr-213 is predicted to have DNA-binding activity transcription factor activity, sequence-specific DNA binding activity, and zinc ion binding activity\; is expressed in several tissues, including the alimentary system, the excretory system, the nervous system, and the reproductive system.
128	WBGene00011707	T11B7.2	Unassigned	Unassigned	Unassigned: regulated by multiple stresses	T11B7.2 is enriched in the intestine, the muscle cell, and the nervous system based on tiling array, RNA-seq, and microarray studies\; is affected by several genes including daf-16, daf-2, and age-1 based on microarray, tiling array, and RNA-seq studies\; is affected by twelve chemicals including aldicarb, methylmercuric chloride, and Tunicamycin based on microarray and RNA-seq studies.
129	WBGene00011755	T13H5.1	Signaling	Signaling: phosphatase	Signaling: phosphatase: Y	T13H5.1 is an ortholog of human PTPRA (protein tyrosine phosphatase, receptor type A) and PTPRE (protein tyrosine phosphatase, receptor type E)\; is predicted to have protein tyrosine phosphatase activity.
130	WBGene00012012	T25B9.6	Unassigned	Unassigned	Unassigned: regulated by multiple stresses	T25B9.6 is enriched in the germ line and the male based on proteomic and RNA-seq studies\; is affected by several genes including lin-4, lin-14, and dpy-10 based on microarray, RNA-seq, and tiling array studies\; is affected by thirteen chemicals including hydrogen sulfide, nicotinic acid, and methylmercuric chloride based on microarray and RNA-seq studies.
131	WBGene00012150	VF39H2L.1	Trafficking	Trafficking: vesicle targeting/fusion	Trafficking: vesicle targeting/fusion: SNARE	syx-17 is an ortholog of human STX17 (syntaxin 17)\; human STX17 exhibits SNAP receptor activity, SNARE binding activity, and protein phosphatase binding activity.
132	WBGene00012226	W03G11.4	Unassigned	Unassigned	Unassigned: regulated by multiple stresses	W03G11.4 is enriched in several tissues, including the body wall musculature, the hypodermis, and the nervous system based on microarray, tiling array, and RNA-seq studies\; is affected by several genes including daf-16, daf-2, and age-1 based on microarray, tiling array, and RNA-seq studies\; is affected by ten chemicals including 1-methylnicotinamide, bisphenol S, and Zidovudine based on RNA-se…
133	WBGene00012295	W06B3.1	Metabolism	Metabolism: 1CC	Metabolism: 1CC: unassigned	nmat-1 is an ortholog of human NMNAT1 and NMNAT3\; is predicted to have ATP binding activity, nicotinamide-nucleotide adenylyltransferase activity, and nicotinate-nucleotide adenylyltransferase activity\; human orthologs of this gene are implicated in spastic ataxia 4.
134	WBGene00012409	Y7A5A.3	Unassigned	Unassigned	Unassigned: regulated by multiple stresses	Y7A5A.3 is enriched in the male and the nervous system based on microarray, tiling array, and RNA-seq studies\; is affected by several genes including rrf-3, eat-2, and sir-2.1 based on RNA-seq and microarray studies\; is affected by five chemicals including aldicarb, methylmercuric chloride, and Atrazine based on microarray studies.
135	WBGene00012466	Y17G7B.13	Signaling	Signaling: lipid	Signaling: lipid: kinase inositol	ippk-1 is an ortholog of human IPPK\; is predicted to have ATP binding activity and inositol pentakisphosphate 2-kinase activity.
136	WBGene00012980	Y48B6A.6	Signaling	Signaling: calcium	Signaling: calcium: EF hand	efhd-1 is an ortholog of human EFHD1 (EF-hand domain D1) and EFHD2 (EF-hand domain D2)\; is predicted to have calcium ion binding activity\; is expressed in the body wall musculature, the nervous system, and the pharynx.
137	WBGene00013029	Y49E10.2	Stress response	Stress response: thioredoxin	Stress response: thioredoxin	glrx-5 is an ortholog of human GLRX5 (glutaredoxin 5)\; is predicted to have several functions, including 2 iron, 2 sulfur cluster binding activity, metal ion binding activity, and oxidoreductase activity\; human orthologs of this gene are implicated in pyridoxine-refractory autosomal recessive sideroblastic anemia.
138	WBGene00013098	Y51H4A.1	Unassigned	Unassigned	Unassigned	Y51H4A.1 is enriched in the nervous system based on tiling array, RNA-seq, and microarray studies\; is affected by several genes including pgl-1, glh-1, and smg-2 based on microarray and RNA-seq studies\; is affected by 1-methylnicotinamide and paraquat based on RNA-seq and microarray studies.
139	WBGene00013161	Y53F4B.14	Unassigned	Unassigned	Unassigned: membrane spanning domain	Y53F4B.14 is an ortholog of human PET100\; is predicted to encode a protein with the following domain: Protein Pet100.
140	WBGene00013222	Y54G11B.1	Transmembrane protein	Transmembrane protein: seven transmembrane receptor	Transmembrane protein: seven transmembrane receptor: dmsr	dmsr-6 is predicted to have G protein-coupled peptide receptor activity.
141	WBGene00013244	Y56A3A.33	mRNA functions	mRNA functions: processing	mRNA functions: processing: nuclease	Y56A3A.33 is an ortholog of human REXO1 (RNA exonuclease 1 homolog)\; is predicted to have nucleic acid binding activity.
142	WBGene00013359	Y60A3A.8	Unassigned	Unassigned	Unassigned	Y60A3A.8 is enriched in the germ line based on RNA-seq studies\; is affected by several genes including daf-2, hsf-1, and sir-2.1 based on microarray, RNA-seq, and tiling array studies\; is affected by eight chemicals including methylmercuric chloride, Rotenone, and Zidovudine based on microarray and RNA-seq studies\; is predicted to encode a protein with the following domain: Domain of unknown f…
143	WBGene00013623	Y102A5C.19	Proteolysis proteasome	Proteolysis proteasome: E3	Proteolysis proteasome: E3: F box	fbxa-90 is enriched in the alimentary system, the digestive tract, the nervous system, and the somatic gonad precursor based on tiling array, RNA-seq, and microarray studies\; is affected by several genes including age-1, sir-2.1, and pgl-1 based on microarray and RNA-seq studies\; is affected by four chemicals including methylmercuric chloride, Cry5B, and Sirolimus based on microarray studies\; …
144	WBGene00013697	Y106G6A.5	Unassigned	Unassigned	Unassigned	dsbn-1 is involved in endosomal transport\; is used to study Hermansky-Pudlak syndrome.
145	WBGene00013816	Y116F11A.1	DNA	DNA: helicase	DNA: helicase	Y116F11A.1 is predicted to have ATP binding activity and DNA helicase activity.
146	WBGene00013819	Y116F11A.6	Unassigned	Unassigned	Unassigned	Y116F11A.6 is enriched in the alimentary system, the digestive tract, the muscular system, and the nervous system based on microarray, tiling array, RNA-seq, and proteomic studies\; is affected by several genes including daf-16, daf-2, and daf-12 based on tiling array, RNA-seq, and microarray studies\; is affected by eight chemicals including Alovudine, stavudine, and Zidovudine based on RNA-seq …
147	WBGene00014836	T09F5.12	Unassigned	Unassigned	Unassigned: regulated by multiple stresses	T09F5.12 is enriched in the AFD and the PLM based on RNA-seq studies\; is affected by several genes including dpy-10, hsf-1, and eat-2 based on RNA-seq and microarray studies\; is affected by nine chemicals including methylmercury hydroxide, Rotenone, and 4-bromodiphenyl ether based on RNA-seq and microarray studies.
148	WBGene00015018	B0205.2	Transmembrane protein	Transmembrane protein: seven transmembrane receptor	Transmembrane protein: seven transmembrane receptor: srz	srz-85 is enriched in the Z1.p, the Z4.a, the male distal tip cell, and the nervous system based on tiling array, RNA-seq, and microarray studies\; is affected by several genes including hsf-1, clk-1, and elt-2 based on microarray, tiling array, and RNA-seq studies\; is affected by Sirolimus based on microarray studies\; is predicted to encode a protein with the following domain: 7TM GPCR, serpen…
149	WBGene00015339	C02E7.6	Unassigned	Unassigned	Unassigned: regulated by multiple stresses	C02E7.6 is expressed in the nervous system and the ventral nerve cord.
150	WBGene00015340	C02E7.7	Unassigned	Unassigned	Unassigned: regulated by multiple stresses	C02E7.7 is enriched in several tissues, including the germline precursor cell, the hypodermis, the intestine, and the nervous system based on tiling array, RNA-seq, and microarray studies\; is affected by several genes including daf-16, daf-2, and skn-1 based on microarray, RNA-seq, and tiling array studies\; is affected by twenty-one chemicals including methylmercury hydroxide, 1-methylnicotinam…
151	WBGene00015781	C14F11.6	Metabolism	Metabolism: nucleotide	Metabolism: nucleotide	C14F11.6 is predicted to have dTDP-4-dehydrorhamnose 3,5-epimerase activity.
152	WBGene00016121	C25H3.12	Cilia	Cilia: IFT	Cilia: IFT-A	ift-43 is expressed in ciliated neurons.
153	WBGene00016151	C27A2.1	Cell cycle	Cell cycle: chromosome dynamics	Cell cycle: chromosome dynamics: SMC	smc-5 is an ortholog of human SMC5 (structural maintenance of chromosomes 5)\; is predicted to have ATP binding activity\; is involved in meiotic DNA double-strand break processing involved in reciprocal meiotic recombination\; localizes to the condensed nuclear chromosome\; is expressed in the germ line.
154	WBGene00016245	C30B5.4	mRNA functions	mRNA functions: binding	mRNA functions: binding: RBM	rbmx-2 is an ortholog of human RBMX2 (RNA binding motif protein X-linked 2)\; is predicted to have RNA binding activity.
155	WBGene00016260	C30F12.1	Development	Development: general	Development: general	rege-1 is an ortholog of human ZC3H12A (zinc finger CCCH-type containing 12A), ZC3H12B (zinc finger CCCH-type containing 12B), and ZC3H12C (zinc finger CCCH-type containing 12C)\; is predicted to have RNA binding activity, endonuclease activity, and metal ion binding activity\; is expressed in several tissues, including the alimentary system, the nervous system, the reproductive system, and the t…
156	WBGene00016264	C30F12.5	Transmembrane protein	Transmembrane protein: unassigned	Transmembrane protein: unassigned	C30F12.5 is enriched in the germline precursor cell based on tiling array studies\; is affected by several genes including daf-16, daf-2, and glp-1 based on microarray, RNA-seq, tiling array, and proteomic studies\; is affected by five chemicals including D-glucose, Atrazine, and Quercetin based on RNA-seq and microarray studies.
157	WBGene00016305	C32B5.12	Pseudogene	Pseudogene	Pseudogene	fbxc-57 is enriched in the AVE and the NSM based on tiling array studies\; is affected by several genes including sir-2.1, pgl-1, and glh-1 based on tiling array, microarray, and RNA-seq studies\; is affected by stavudine and Sirolimus based on RNA-seq and microarray studies.
158	WBGene00016321	C32E8.3	Cytoskeleton	Cytoskeleton: microtubule	Cytoskeleton: microtubule: tubulin modification	tppp-1 is an ortholog of human TPPP (tubulin polymerization promoting protein), TPPP2 (tubulin polymerization promoting protein 2), and TPPP3 (tubulin polymerization promoting protein 3)\; human TPPP3 exhibits tubulin binding activity.
159	WBGene00016611	C43G2.2	Cytoskeleton	Cytoskeleton: unassigned	Cytoskeleton: unassigned	bicd-1 is an ortholog of human BICD1 and BICD2\; is predicted to have cytoskeletal adaptor activity and dynein complex binding activity\; is involved in regulation of dendrite morphogenesis\; localizes to the dendrite and neuronal cell body\; is expressed in several tissues, including the alimentary system, the hyp7 syncytium, the muscular system, and the nervous system.
160	WBGene00016659	C45B2.2	Unassigned	Unassigned	Unassigned: regulated by multiple stresses	C45B2.2 is enriched in several tissues, including the alimentary system, the germline precursor cell, the hypodermis, and the nervous system based on tiling array, RNA-seq, and microarray studies\; is affected by several genes including glp-1, skn-1, and let-7 based on microarray, RNA-seq, and proteomic studies\; is affected by seventeen chemicals including 1-methylnicotinamide, Tunicamycin, and …
161	WBGene00016783	C49G7.5	Stress response	Stress response: pathogen	Stress response: pathogen: unassigned	irg-2 is involved in defense response to Gram-negative bacterium and innate immune response.
162	WBGene00016788	C49G7.10	Unassigned	Unassigned	Unassigned	C49G7.10 is involved in innate immune response.
163	WBGene00016796	C50A2.2	Unassigned	Unassigned	Unassigned	cec-2 is enriched in several tissues, including the Z1.p, the Z4.a, the nervous system, the reproductive system, and the somatic gonad precursor based on RNA-seq studies\; is affected by several genes including daf-12, hsf-1, and sir-2.1 based on microarray, tiling array, and RNA-seq studies\; is affected by four chemicals including Alovudine, stavudine, and Zidovudine based on RNA-seq and microa…
164	WBGene00016862	C52A10.1	Stress response	Stress response: unassigned	Stress response: unassigned	C52A10.1 is predicted to have hydrolase activity.
165	WBGene00017031	D1044.6	Nucleic acid	Nucleic acid: binding	Nucleic acid: binding: zinc finger	D1044.6 is an ortholog of human ZNF318 (zinc finger protein 318).
166	WBGene00017082	DC2.5	Metabolism	Metabolism: short chain dehydrogenase	Metabolism: short chain dehydrogenase	DC2.5 is an ortholog of human WWOX (WW domain containing oxidoreductase)\; is predicted to encode a protein with the following domains: Short-chain dehydrogenase\/reductase SDR and NAD(P)-binding domain superfamily.
167	WBGene00017166	F01F1.12	Metabolism	Metabolism: glycolysis	Metabolism: glycolysis	aldo-2 is an ortholog of human ALDOA, ALDOB, and ALDOC\; is predicted to have fructose-bisphosphate aldolase activity\; is expressed widely\; human orthologs of this gene are implicated in hereditary fructose intolerance syndrome.
168	WBGene00017302	F09F7.5	Signaling	Signaling: small GTPase	Signaling: small GTPase: Ras	F09F7.5 is an ortholog of human CDC42SE1 and CDC42SE2\; is predicted to have Rho GTPase binding activity.
169	WBGene00017366	F10G2.7	Unassigned	Unassigned	Unassigned	F10G2.7 is enriched in the amphid sensillum, the germ line, and the nervous system based on tiling array and RNA-seq studies\; is affected by several genes including daf-16, daf-2, and daf-12 based on tiling array, RNA-seq, and microarray studies\; is affected by methylmercuric chloride, multi-walled carbon nanotube, and Sodium Chloride based on microarray and RNA-seq studies\; is predicted to en…
170	WBGene00017385	F11G11.5	Transmembrane protein	Transmembrane protein: unassigned	Transmembrane protein: unassigned	F11G11.5 is enriched in the ASER, the OLL, the PVD, the germ line, and the intestine based on microarray and RNA-seq studies\; is affected by several genes including hsf-1, eat-2, and sir-2.1 based on microarray and RNA-seq studies\; is affected by six chemicals including methylmercuric chloride, Rotenone, and Cry5B based on microarray and RNA-seq studies\; is predicted to encode a protein with t…
171	WBGene00017472	F14H12.4	Signaling	Signaling: S/T kinase	Signaling: S/T kinase	cst-1 is an ortholog of human STK3 and STK4\; exhibits protein serine\/threonine kinase activity\; is involved in determination of adult lifespan and muscle fiber development\; is expressed in several tissues, including the hypodermis, the nervous system, the terminal bulb, and the vulva.
172	WBGene00017504	F16B4.2	Proteolysis proteasome	Proteolysis proteasome: E3	Proteolysis proteasome: E3: F box	F16B4.2 is enriched in dopaminergic neurons, the ASER, and the muscle cell based on tiling array and RNA-seq studies\; is affected by several genes including daf-2, hsf-1, and clk-1 based on microarray and RNA-seq studies\; is affected by eight chemicals including methylmercuric chloride, Rifampin, and Sodium Chloride based on microarray and RNA-seq studies.
173	WBGene00017563	F18C5.10	Transmembrane protein	Transmembrane protein: unassigned	Transmembrane protein: unassigned	F18C5.10 is enriched in the nervous system and the sensillum based on microarray and RNA-seq studies\; is affected by several genes including daf-16, daf-2, and daf-12 based on tiling array, microarray, and RNA-seq studies\; is affected by nine chemicals including 1-methylnicotinamide, methylmercuric chloride, and stavudine based on RNA-seq and microarray studies.
174	WBGene00017717	F22F4.4	Unassigned	Unassigned	Unassigned: regulated by multiple stresses	F22F4.4 is enriched in the hypodermis and the nervous system based on tiling array and RNA-seq studies\; is affected by several genes including daf-2, daf-12, and hsf-1 based on microarray and RNA-seq studies\; is affected by five chemicals including Rotenone, D-glucose, and Zidovudine based on RNA-seq and microarray studies.
175	WBGene00017748	F23F1.7	Unassigned	Unassigned	Unassigned	F23F1.7 is enriched in the nervous system based on tiling array and microarray studies\; is affected by several genes including daf-16, daf-2, and glp-1 based on microarray, tiling array, RNA-seq, and proteomic studies\; is affected by four chemicals including Mianserin, Quercetin, and Humic Substances based on RNA-seq and microarray studies\; is predicted to encode a protein with the following d…
176	WBGene00017854	F27C1.4	Unassigned	Unassigned	Unassigned: regulated by multiple stresses	F27C1.4 is enriched in the nervous system based on RNA-seq and microarray studies\; is affected by several genes including daf-2, daf-12, and sir-2.1 based on RNA-seq, tiling array, and microarray studies\; is affected by five chemicals including Rotenone, Mianserin, and Quercetin based on RNA-seq and microarray studies.
177	WBGene00017861	F27D9.2	Transmembrane transport	Transmembrane transport: major facilitator	Transmembrane transport: major facilitator	F27D9.2 is an ortholog of human MFSD8\; human orthologs of this gene are implicated in neuronal ceroid lipofuscinosis 7\; is predicted to encode a protein with the following domains: Major facilitator superfamily and MFS transporter superfamily.
178	WBGene00017865	F27D9.7	Proteolysis general	Proteolysis general: metallopeptidase	Proteolysis general: metallopeptidase	F27D9.7 is predicted to have metalloendopeptidase activity.
179	WBGene00017983	F32D1.3	Transmembrane protein	Transmembrane protein: unassigned	Transmembrane protein: unassigned	F32D1.3 is an ortholog of human TMTC2 (transmembrane and tetratricopeptide repeat containing 2)\; is predicted to encode a protein with the following domain: Tetratricopeptide-like helical domain superfamily.
180	WBGene00018260	F41B5.2	Stress response	Stress response: heavy metal	Stress response: heavy metal	cyp-33C7 is an ortholog of human CYP2J2 (cytochrome P450 family 2 subfamily J member 2), CYP2R1 (cytochrome P450 family 2 subfamily R member 1), and CYP2U1 (cytochrome P450 family 2 subfamily U member 1)\; is predicted to have heme binding activity, iron ion binding activity, and oxidoreductase activity\; human orthologs of this gene are implicated in hereditary spastic paraplegia 56, lung cancer…
181	WBGene00018266	F41B5.10	Transcription factor	Transcription factor: NHR	Transcription factor: NHR	nhr-183 is predicted to have DNA-binding activity transcription factor activity, sequence-specific DNA binding activity, and zinc ion binding activity\; is expressed in head neurons, tail neurons, and the ventral nerve cord.
182	WBGene00018290	F41E6.9	Trafficking	Trafficking: vesicle targeting/fusion	Trafficking: vesicle targeting/fusion: CHMP	vps-60 is an ortholog of human CHMP5 (charged multivesicular body protein 5)\; human CHMP5 exhibits cadherin binding activity.
183	WBGene00018413	F44C8.1	Stress response	Stress response: detoxification	Stress response: detoxification: CYP	cyp-33C4 is an ortholog of human CYP2J2 (cytochrome P450 family 2 subfamily J member 2), CYP2R1 (cytochrome P450 family 2 subfamily R member 1), and CYP2U1 (cytochrome P450 family 2 subfamily U member 1)\; is predicted to have heme binding activity, iron ion binding activity, and oxidoreductase activity\; human orthologs of this gene are implicated in hereditary spastic paraplegia 56, lung cancer…
184	WBGene00018612	F48E8.6	mRNA functions	mRNA functions: processing	mRNA functions: processing: nuclease	disl-2 is an ortholog of human DIS3L2\; is predicted to have RNA binding activity, exonuclease activity, and metal ion binding activity\; is involved in regulation of cell fate specification and regulation of development, heterochronic\; human orthologs of this gene are implicated in Perlman syndrome.
185	WBGene00018653	F49H12.2	Unassigned	Unassigned	Unassigned: regulated by multiple stresses	F49H12.2 is enriched in the body wall muscle cell, the coelomocyte, and the nervous system based on tiling array and microarray studies\; is affected by several genes including age-1, daf-12, and eat-2 based on microarray, tiling array, and RNA-seq studies\; is affected by methylmercuric chloride and Sirolimus based on microarray studies.
186	WBGene00018654	F49H12.3	Transmembrane transport	Transmembrane transport: potassium channel	Transmembrane transport: potassium channel	F49H12.3 is an ortholog of human KCTD21, KCTD7, and KCTD11\; human KCTD11 exhibits identical protein binding activity.
187	WBGene00018811	F54D11.1	Metabolism	Metabolism: lipid	Metabolism: lipid: phospholipid	pmt-2 is an ortholog of human METTL7A (methyltransferase like 7A) and METTL7B (methyltransferase like 7B)\; exhibits phosphatidyl-N-dimethylethanolamine N-methyltransferase activity and phosphatidyl-N-methylethanolamine N-methyltransferase activity\; is involved in phosphatidylcholine biosynthetic process.
188	WBGene00019488	NA	NA	NA	NA	NA
189	WBGene00019564	K09D9.1	Unassigned	Unassigned	Unassigned	K09D9.1 is involved in innate immune response.
190	WBGene00019592	K09F6.9	Unassigned	Unassigned	Unassigned: regulated by multiple stresses	K09F6.9 is enriched in the ASER, the coelomocyte, the intestine, and the pharynx based on microarray, tiling array, and RNA-seq studies\; is affected by several genes including hsf-1, clk-1, and sir-2.1 based on microarray and RNA-seq studies\; is affected by four chemicals including methylmercuric chloride, D-glucose, and 4-bromodiphenyl ether based on microarray and RNA-seq studies.
191	WBGene00019593	K09F6.10	Unassigned	Unassigned	Unassigned: regulated by multiple stresses	K09F6.10 is enriched in several tissues, including the coelomocyte, the epithelial system, and the nervous system based on microarray, tiling array, and RNA-seq studies\; is affected by several genes including daf-16, daf-12, and hsf-1 based on microarray, tiling array, and RNA-seq studies\; is affected by six chemicals including 1-methylnicotinamide, methylmercuric chloride, and Rotenone based o…
192	WBGene00019780	M60.4	Transmembrane protein	Transmembrane protein: unassigned	Transmembrane protein: unassigned	M60.4 is an ortholog of human MARVELD1 (MARVEL domain containing 1), MAL2 (mal, T cell differentiation protein 2 (gene\/pseudogene)), and MAL (mal, T cell differentiation protein) and members of the human CMTM (CKLF like MARVEL transmembrane domain containing) gene family including CMTM4, CMTM6, and CMTM8.
193	WBGene00019858	R03H10.6	DNA	DNA: replication	DNA: replication	R03H10.6 exhibits double-stranded DNA binding activity.
194	WBGene00019967	R08F11.3	Stress response	Stress response: detoxification	Stress response: detoxification: CYP	cyp-33C8 is an ortholog of human CYP2J2 (cytochrome P450 family 2 subfamily J member 2), CYP2R1 (cytochrome P450 family 2 subfamily R member 1), and CYP2U1 (cytochrome P450 family 2 subfamily U member 1)\; is predicted to have heme binding activity, iron ion binding activity, and oxidoreductase activity\; human orthologs of this gene are implicated in hereditary spastic paraplegia 56, lung cancer…
195	WBGene00020407	T10D4.3	Extracellular material	Extracellular material: chitinase	Extracellular material: chitinase	chil-24 is predicted to have chitin binding activity.
196	WBGene00020481	T13C2.6	Metabolism	Metabolism: lipid	Metabolism: lipid: binding	T13C2.6 is an ortholog of human LDLR (low density lipoprotein receptor), LRP8 (LDL receptor related protein 8), and VLDLR (very low density lipoprotein receptor)\; is predicted to have calcium ion binding activity.
197	WBGene00020690	T22E5.1	Unassigned	Unassigned	Unassigned	T22E5.1 is enriched in the alimentary system, the body wall musculature, the digestive tract, and the nervous system based on microarray, tiling array, and RNA-seq studies\; is affected by several genes including daf-2, age-1, and isp-1 based on microarray and RNA-seq studies\; is affected by four chemicals including methylmercuric chloride, Mercuric Chloride, and Zidovudine based on microarray a…
198	WBGene00020710	T23B3.2	Transmembrane protein	Transmembrane protein: unassigned	Transmembrane protein: unassigned	T23B3.2 is enriched in several tissues, including the excretory cell, the germ line, the hypodermis, the muscular system, and the nervous system based on tiling array, RNA-seq, proteomic, and microarray studies\; is affected by several genes including daf-16, daf-2, and glp-1 based on tiling array, microarray, RNA-seq, and proteomic studies\; is affected by eleven chemicals including aldicarb, 1-…
199	WBGene00020736	T23F2.3	Transmembrane protein	Transmembrane protein: unassigned	Transmembrane protein: unassigned	T23F2.3 is enriched in several tissues, including the head, the intestine, the muscle cell, and the nervous system based on microarray, tiling array, and RNA-seq studies\; is affected by several genes including daf-16, daf-2, and glp-1 based on microarray, tiling array, and RNA-seq studies\; is affected by seven chemicals including aldicarb, Rotenone, and D-glucose based on microarray and RNA-seq…
200	WBGene00020738	T23F2.5	Transmembrane protein	Transmembrane protein: unassigned	Transmembrane protein: unassigned	T23F2.5 is enriched in several tissues, including the germ line, the hypodermis, the intestine, and the nervous system based on tiling array, RNA-seq, and microarray studies\; is affected by several genes including hsf-1, sir-2.1, and lin-35 based on microarray and RNA-seq studies\; is affected by Humic Substances and Sirolimus based on microarray studies\; is predicted to encode a protein with t…
201	WBGene00021050	W05H9.3	Unassigned	Unassigned	Unassigned: regulated by multiple stresses	W05H9.3 is enriched in several tissues, including the body wall muscle cell, the coelomocyte, the excretory cell, the hypodermis, and the nervous system based on tiling array and RNA-seq studies\; is affected by several genes including daf-16, daf-2, and daf-12 based on microarray, tiling array, and RNA-seq studies\; is affected by nine chemicals including 1-methylnicotinamide, D-glucose, and sta…
202	WBGene00021063	W06E11.4	Ribosome	Ribosome: biogenesis	Ribosome: biogenesis	sbds-1 is an ortholog of human SBDS\; human orthologs of this gene are implicated in Shwachman-Diamond syndrome and aplastic anemia\; human SBDS exhibits microtubule binding activity, rRNA binding activity, and ribosome binding activity.
203	WBGene00021185	Y9C12A.1	Transmembrane protein	Transmembrane protein: unassigned	Transmembrane protein: unassigned	Y9C12A.1 is an ortholog of human TP53I11\; is predicted to encode a protein with the following domain: Tumor protein p53-inducible protein 11.
204	WBGene00021475	Y39G10AR.20	Cytoskeleton	Cytoskeleton: microtubule	Cytoskeleton: microtubule: tubulin modification	tbca-1 is an ortholog of human TBCA\; is predicted to have beta-tubulin binding activity.
205	WBGene00021486	Y40B10A.1	Metabolism	Metabolism: lipid	Metabolism: lipid: binding	lbp-9 is an ortholog of human FABP3 (fatty acid binding protein 3), FABP4 (fatty acid binding protein 4), and FABP7 (fatty acid binding protein 7)\; is predicted to have lipid binding activity.
206	WBGene00021487	Y40B10A.2	Protein modification	Protein modification: methyltransferase	Protein modification: methyltransferase	comt-3 is an ortholog of human COMTD1 (catechol-O-methyltransferase domain containing 1)\; is predicted to have O-methyltransferase activity.
207	WBGene00021556	Y45G5AM.3	Unassigned	Unassigned	Unassigned: regulated by multiple stresses	Y45G5AM.3 is enriched in the AFD and the amphid sheath cell based on RNA-seq studies\; is affected by several genes including daf-16, hsf-1, and elt-2 based on RNA-seq and microarray studies\; is affected by eight chemicals including methylmercuric chloride, stavudine, and Sodium Chloride based on microarray and RNA-seq studies.
208	WBGene00021641	Y47G6A.15	Unassigned	Unassigned	Unassigned: regulated by multiple stresses	Y47G6A.15 is affected by several genes including daf-2, glp-1, and let-7 based on proteomic, RNA-seq, microarray, and tiling array studies\; is affected by seven chemicals including hydrogen sulfide, Ethanol, and 1-methylnicotinamide based on microarray and RNA-seq studies.
209	WBGene00021690	Y48G8AL.12	Unassigned	Unassigned	Unassigned	Y48G8AL.12 is enriched in the AFD, the ASER, and the PLM based on RNA-seq studies\; is affected by several genes including daf-16, age-1, and daf-12 based on microarray, RNA-seq, and tiling array studies\; is affected by aldicarb, 1-methylnicotinamide, and nicotinic acid based on microarray and RNA-seq studies.
210	WBGene00021945	Y55F3BR.8	Transmembrane protein	Transmembrane protein: ER	Transmembrane protein: ER	lem-4 is an ortholog of human ANKLE2 (ankyrin repeat and LEM domain containing 2)\; exhibits protein phosphatase 2A binding activity\; is involved in mitotic nuclear envelope reassembly, negative regulation of phosphorylation, and positive regulation of protein dephosphorylation\; localizes to the nuclear envelope.
211	WBGene00021979	Y58A7A.5	Unassigned	Unassigned	Unassigned: regulated by multiple stresses	Y58A7A.5 is enriched in the RID and the coelomocyte based on tiling array and RNA-seq studies\; is affected by several genes including daf-16, daf-2, and age-1 based on microarray, tiling array, and RNA-seq studies\; is affected by eighteen chemicals including Nitric Oxide, methylmercury hydroxide, and methylmercuric chloride based on RNA-seq and microarray studies.
212	WBGene00021980	Y58A7A.6	Globin	Globin	Globin	glb-32 is predicted to have heme binding activity, oxygen binding activity, and oxygen carrier activity\; is expressed in head neurons, tail neurons, the lateral nerve cord, the ventral nerve cord, and ventral cord neurons.
213	WBGene00022252	Y73B6BL.31	Transmembrane transport	Transmembrane transport: unassigned	Transmembrane transport: unassigned	Y73B6BL.31 is an ortholog of human SLC35F3 (solute carrier family 35 member F3) and SLC35F4 (solute carrier family 35 member F4)\; is predicted to encode a protein with the following domains: Sugar phosphate transporter domain and Solute carrier family 35 member F3\/F4.
214	WBGene00022329	Y82E9BL.13	Proteolysis proteasome	Proteolysis proteasome: E3	Proteolysis proteasome: E3: F box	fbxa-79 is enriched in the AFD, the ASER, the intestine, and the muscle cell based on tiling array and RNA-seq studies\; is affected by several genes including daf-2, hsf-1, and lin-35 based on microarray and RNA-seq studies\; is affected by seven chemicals including methylmercuric chloride, D-glucopyranose, and multi-walled carbon nanotube based on microarray and RNA-seq studies\; is predicted t…
215	WBGene00022382	Y94H6A.10	Unassigned	Unassigned	Unassigned: regulated by multiple stresses	Y94H6A.10 is enriched in the AFD, the PLM, the intestine, and the muscle cell based on RNA-seq, proteomic, and microarray studies\; is affected by several genes including daf-2, daf-12, and dpy-10 based on proteomic, tiling array, RNA-seq, and microarray studies\; is affected by twelve chemicals including 1-methylnicotinamide, Tunicamycin, and D-glucopyranose based on RNA-seq and microarray studi…
216	WBGene00022419	Y102A11A.9	Unassigned	Unassigned	Unassigned: regulated by multiple stresses	Y102A11A.9 is enriched in the coelomocyte, the intestine, and the nervous system based on tiling array and RNA-seq studies\; is affected by several genes including hsf-1, lin-35, and pgl-1 based on microarray and RNA-seq studies\; is affected by six chemicals including methylmercuric chloride, D-glucopyranose, and Cadmium Chloride based on microarray and RNA-seq studies.
217	WBGene00022460	Y110A7A.11	Transmembrane protein	Transmembrane protein: ER	Transmembrane protein: ER	use-1 is an ortholog of human USE1 (unconventional SNARE in the ER 1)\; is predicted to encode a protein with the following domain: Vesicle transport protein, Use1.
218	WBGene00022847	ZK1055.6	Unassigned	Unassigned	Unassigned	ZK1055.6 is enriched in the coelomocyte, the intestine, the nervous system, the sensillum, and the somatic gonad precursor based on microarray, tiling array, and RNA-seq studies\; is affected by several genes including daf-2, glp-1, and dpy-10 based on microarray and RNA-seq studies\; is affected by eight chemicals including aldicarb, methylmercuric chloride, and Zidovudine based on microarray an…
219	WBGene00022848	ZK1055.7	Stress response	Stress response: pathogen	Stress response: pathogen: unassigned	ZK1055.7 is involved in innate immune response.
220	WBGene00023209	ZC513.7	Pseudogene	Pseudogene	Pseudogene	ZC513.7 is enriched in the germ line and the intestine based on RNA-seq and microarray studies\; is affected by several genes including daf-12, gld-1, and clk-1 based on microarray, tiling array, and RNA-seq studies\; is affected by twelve chemicals including 1-methylnicotinamide, Rotenone, and Alovudine based on RNA-seq and microarray studies.
221	WBGene00023423	F43C1.7	Unassigned	Unassigned	Unassigned	F43C1.7 is an ortholog of human CCDC25\; is predicted to encode a protein with the following domain: Domain of unknown function DUF814.
222	WBGene00043995	F40F12.9	Nucleic acid	Nucleic acid: binding	Nucleic acid: binding: unassigned	F40F12.9 is predicted to have nucleic acid binding activity and zinc ion binding activity.
223	WBGene00044500	T19E7.6	Unassigned	Unassigned	Unassigned	T19E7.6 is enriched in GABAergic neurons, the excretory cell, and the muscle cell based on tiling array and RNA-seq studies\; is affected by several genes including daf-2, glp-1, and daf-12 based on tiling array, RNA-seq, and microarray studies\; is affected by Rotenone, D-glucose, and stavudine based on RNA-seq studies.
224	WBGene00044644	B0205.13	Unassigned	Unassigned	Unassigned	B0205.13 is enriched in the hypodermis, the intestine, the nervous system, and the sensillum based on tiling array, RNA-seq, and proteomic studies\; is affected by several genes including daf-2, glp-1, and daf-12 based on proteomic, RNA-seq, microarray, and tiling array studies\; is affected by fourteen chemicals including hydrogen sulfide, methylmercury hydroxide, and 1-methylnicotinamide based …
225	WBGene00044646	B0205.14	Unassigned	Unassigned	Unassigned	B0205.14 is enriched in dopaminergic neurons, the coelomocyte, and the ventral nerve cord based on tiling array studies\; is affected by several genes including glp-1, hsf-1, and clk-1 based on RNA-seq and microarray studies\; is affected by seven chemicals including tryptophan, methylmercury hydroxide, and multi-walled carbon nanotube based on microarray and RNA-seq studies.
226	WBGene00044927	F32B5.9	Non-coding RNA	Non-coding RNA: snRNA	Non-coding RNA: snRNA	F32B5.9 is affected by several genes including pgl-1, cep-1, and glh-1 based on tiling array and RNA-seq studies.
227	WBGene00045272	F59C12.4	Unassigned	Unassigned	Unassigned: regulated by multiple stresses	F59C12.4 is enriched in the body wall muscle cell, the germ line, the hypodermis, and the nervous system based on tiling array, RNA-seq, and microarray studies\; is affected by several genes including daf-16, daf-2, and dpy-10 based on RNA-seq and microarray studies\; is affected by eight chemicals including 1-methylnicotinamide, Rotenone, and Rifampin based on RNA-seq and microarray studies.
228	WBGene00045392	F26D11.12	Unassigned	Unassigned	Unassigned	F26D11.12 is enriched in the PLM, the body wall muscle cell, and the intestine based on tiling array and RNA-seq studies\; is affected by several genes including clk-1, pgl-1, and alg-1 based on RNA-seq and microarray studies\; is affected by Rotenone based on RNA-seq studies.
229	WBGene00077593	C49G7.12	Unassigned	Unassigned	Unassigned	C49G7.12 is enriched in several tissues, including the body wall muscle cell, the coelomocyte, the intestine, and the nervous system based on tiling array and RNA-seq studies\; is affected by several genes including daf-16, daf-2, and rrf-3 based on tiling array, RNA-seq, and microarray studies\; is affected by seventeen chemicals including Nitric Oxide, 1-methylnicotinamide, and D-glucopyranose …
230	WBGene00175027	W02F12.8	Unassigned	Unassigned	Unassigned	W02F12.8 is enriched in the AFD, the ASER, the PLM, the germline precursor cell, and the hypodermis based on tiling array and RNA-seq studies\; is affected by several genes including daf-16, daf-2, and daf-12 based on microarray, RNA-seq, and tiling array studies\; is affected by eight chemicals including methylmercury hydroxide, 1-methylnicotinamide, and Rotenone based on RNA-seq and microarray …
231	WBGene00194651	C33D9.13	Unassigned	Unassigned	Unassigned	C33D9.13 is enriched in the intestine based on RNA-seq studies\; is affected by several genes including daf-16, hsf-1, and clk-1 based on RNA-seq and microarray studies\; is affected by eleven chemicals including methylmercury hydroxide, 1-methylnicotinamide, and bisphenol S based on RNA-seq and microarray studies.
232	WBGene00194713	F19B10.13	Unassigned	Unassigned	Unassigned: regulated by multiple stresses	F19B10.13 is enriched in the AFD and the ASER based on RNA-seq studies\; is affected by several genes including rrf-3, hsf-1, and elt-2 based on microarray and RNA-seq studies\; is affected by eleven chemicals including multi-walled carbon nanotube, Cadmium Chloride, and procyanidin based on RNA-seq and microarray studies.
233	WBGene00194731	Y39A1A.27	Unassigned	Unassigned	Unassigned	Y39A1A.27 is enriched in the male and the muscle cell based on RNA-seq studies\; is affected by several genes including pgl-1, csr-1, and dpy-21 based on RNA-seq studies\; is affected by stavudine and Zidovudine based on RNA-seq studies.
234	WBGene00206525	R74.10	Unassigned	Unassigned	Unassigned	R74.10 is enriched in the intestine based on RNA-seq studies\; is affected by several genes including daf-16, daf-12, and elt-2 based on RNA-seq and tiling array studies\; is predicted to encode a protein with the following domains: Saposin B type domain and Saposin-like.
235	WBGene00219754	Y47D9A.6	Non-coding RNA	Non-coding RNA: linc	Non-coding RNA: linc	linc-85 is affected by cep-1 and smg-2 based on RNA-seq studies.
236	WBGene00235164	K09F6.13	Unassigned	Unassigned	Unassigned	K09F6.13 is enriched in the ASER, the PLM, and the RID based on RNA-seq studies\; is affected by several genes including sma-2, sma-4, and smg-2 based on RNA-seq studies\; is affected by Sodium Chloride based on RNA-seq studies.
237	WBGene00235291	C01G5.25	Unassigned	Unassigned	Unassigned	C01G5.25 is affected by sma-2, sma-4, and sod-2 based on RNA-seq studies.

## Sheet: rgs_fisher_cat1
Gene enrichment categories for all Upregulated genes in VD MNs (Category 1: Lowest Resolution)
	Category	RGS	AC	PValue
6	Extracellular material	24	495	9.13601e-12
10	Muscle function	10	62	2.41495e-10
3	Cytoskeleton	11	371	0.000213856
20	Stress response	16	833	0.00110543
25	Unassigned	67	6343	0.0112146
5	DNA	5	176	0.0127161
9	mRNA functions	8	407	0.0150518
21	Trafficking	4	205	0.0750108
11	Neuronal function	5	308	0.090586
22	Transcription factor	7	581	0.160507
7	Globin	1	36	0.243707
13	Nucleic acid	3	231	0.258932
18	Ribosome	3	244	0.285161
16	Proteolysis proteasome	7	733	0.325318
2	Cilia	1	60	0.368928
8	Metabolism	13	1601	0.440343
19	Signaling	9	1188	0.543412
15	Proteolysis general	3	394	0.573465
4	Development	2	295	0.653616
24	Transmembrane transport	6	901	0.673908
1	Cell cycle	1	172	0.728347
23	Transmembrane protein	19	3200	0.869676
14	Protein modification	1	271	0.870725
17	Pseudogene	4	2081	0.999839
12	Non-coding RNA	5	9535	1

## Sheet: rgs_fisher_cat1_apv
Gene enrichment categories for all Upregulated genes in VD MNs (Category 1: Lowest Resolution)
Category	RGS	AC	PValue	Bonferroni
Extracellular material	24	495	9.13601e-12	2.284e-10
Muscle function	10	62	2.41495e-10	6.03739e-09
Cytoskeleton	11	371	0.000213856	0.0053464

## Sheet: rgs_fisher_cat2
Gene enrichment categories for all Upregulated genes in VD MNs (Category 2: Intermediate Resolution)
	Category	RGS	AC	PValue
15	Extracellular material: collagen	21	184	3.39353e-17
27	Muscle function	10	62	2.41495e-10
28	Neuronal function: development	3	15	0.000323173
5	Cytoskeleton: microtubule	6	128	0.000598932
4	Cytoskeleton: integrin	2	4	0.000835863
25	mRNA functions: binding	5	103	0.00145771
55	Stress response: unassigned	3	49	0.00722148
51	Stress response: heavy metal	2	16	0.00802549
71	Unassigned	67	6343	0.0112146
38	Proteolysis proteasome: E1	1	1	0.0149936
57	Trafficking: vesicle targeting/fusion	3	67	0.0161743
52	Stress response: pathogen	5	192	0.0176825
19	Metabolism: 1CC	2	29	0.0228571
63	Transmembrane protein: ER	2	35	0.0317764
53	Stress response: signaling	1	4	0.0370617
24	Metabolism: short chain dehydrogenase	2	42	0.0436011
32	Non-coding RNA: small RNA	2	50	0.0587583
66	Transmembrane transport: ABC	2	50	0.0587583
10	DNA: helicase	1	9	0.0727443
50	Stress response: detoxification	4	206	0.0760295
13	DNA: telomere	1	10	0.0797199
42	Ribosome: EIF	2	60	0.0798
67	Transmembrane transport: aquaporin	1	12	0.0935134
11	DNA: repair	2	68	0.0980318
54	Stress response: thioredoxin	1	15	0.113815
48	Signaling: small GTPase	3	183	0.166307
59	Transcription factor: bZIP	1	24	0.172023
16	Extracellular material: galectin	1	26	0.184428
22	Metabolism: lipid	6	526	0.216116
61	Transcription factor: unassigned	1	33	0.226392
43	Signaling: calcium	1	35	0.237979
37	Proteolysis general: metallopeptidase	2	123	0.242385
18	Globin	1	36	0.243707
58	Transcription factor: bHLH	1	36	0.243707
14	Extracellular material: chitinase	1	37	0.249392
21	Metabolism: glycolysis	1	37	0.249392
34	Nucleic acid: binding	3	229	0.254922
2	Cilia: IFT	1	38	0.255033
6	Cytoskeleton: motor protein	1	41	0.271704
3	Cytoskeleton: actin function	1	42	0.277178
39	Proteolysis proteasome: E3	6	590	0.295006
65	Transmembrane protein: unassigned	15	1692	0.311783
60	Transcription factor: NHR	3	259	0.315647
70	Transmembrane transport: unassigned	1	51	0.324616
62	Transcription factor: ZF	1	53	0.334726
41	Ribosome: biogenesis	1	54	0.339723
8	Development: apoptosis	1	64	0.387674
26	mRNA functions: processing	3	296	0.390616
1	Cell cycle: chromosome dynamics	1	65	0.392273
36	Proteolysis general: inhibitor	1	66	0.396836
47	Signaling: S/T kinase	1	66	0.396836
17	Extracellular material: matrix	1	67	0.401366
12	DNA: replication	1	69	0.410322
49	Signaling: unassigned	1	70	0.41475
35	Protein modification: methyltransferase	1	76	0.440623
7	Cytoskeleton: unassigned	1	77	0.444823
9	Development: general	1	81	0.461305
20	Metabolism: amino acid	1	82	0.465349
56	Trafficking: ER/Golgi	1	87	0.485113
44	Signaling: hedgehog-like	1	89	0.492811
68	Transmembrane transport: major facilitator	1	89	0.492811
45	Signaling: lipid	1	102	0.540112
29	Neuronal function: synaptic function	2	244	0.552205
23	Metabolism: nucleotide	1	111	0.570238
69	Transmembrane transport: potassium channel	1	121	0.601395
33	Non-coding RNA: snRNA	1	129	0.624679
30	Non-coding RNA: linc	1	174	0.732398
46	Signaling: phosphatase	1	196	0.77315
31	Non-coding RNA: miRNA	1	257	0.856431
64	Transmembrane protein: seven transmembrane receptor	2	1473	0.999782
40	Pseudogene	4	2081	0.999839

## Sheet: rgs_fisher_cat2_apv
Gene enrichment categories for all Upregulated genes in VD MNs (Category 2: Intermediate Resolution)
Category	RGS	AC	PValue	Bonferroni
Extracellular material: collagen	21	184	3.39353e-17	2.40941e-15
Muscle function	10	62	2.41495e-10	1.71462e-08

## Sheet: rgs_fisher_cat3
Gene enrichment categories for all Upregulated genes in VD MNs (Category 3: Highest Resolution)
	Category	RGS	AC	PValue
17	Extracellular material: collagen	21	184	3.39353e-17
35	Muscle function	10	62	2.41495e-10
36	Neuronal function: development	3	15	0.000323173
7	Cytoskeleton: microtubule: tubulin modification	3	16	0.000381588
93	Unassigned: regulated by multiple stresses	27	1707	0.000658816
4	Cytoskeleton: integrin	2	4	0.000835863
25	Metabolism: lipid: binding	4	67	0.0021255
34	mRNA functions: processing: nuclease	3	35	0.0029827
74	Trafficking: vesicle targeting/fusion: CHMP	2	9	0.00298839
69	Stress response: pathogen: unassigned	4	96	0.00720962
72	Stress response: unassigned	3	49	0.00722148
67	Stress response: heavy metal	2	16	0.00802549
6	Cytoskeleton: microtubule: tubulin	2	17	0.00892477
48	Proteolysis proteasome: E1	1	1	0.0149936
22	Metabolism: 1CC: unassigned	1	3	0.0297614
68	Stress response: pathogen: NLP	1	3	0.0297614
81	Transmembrane protein: ER	2	35	0.0317764
32	mRNA functions: binding: RBM	2	36	0.0333761
37	Neuronal function: synaptic function: neurotransmitter receptor	2	37	0.0350065
40	Non-coding RNA: small RNA: RNA polymerase	1	4	0.0370617
61	Signaling: small GTPase: Ran	1	4	0.0370617
70	Stress response: signaling	1	4	0.0370617
29	Metabolism: short chain dehydrogenase	2	42	0.0436011
5	Cytoskeleton: microtubule: RMDN	1	5	0.0443069
21	Metabolism: 1CC: methionine	1	5	0.0443069
2	Cilia: IFT-A	1	6	0.0514973
1	Cell cycle: chromosome dynamics: SMC	1	7	0.0586334
85	Transmembrane transport: ABC	2	50	0.0587583
66	Stress response: detoxification: GST	2	52	0.0627929
58	Signaling: lipid: kinase inositol	1	8	0.0657156
12	DNA: helicase	1	9	0.0727443
73	Trafficking: ER/Golgi: ARF	1	9	0.0727443
15	DNA: telomere	1	10	0.0797199
55	Ribosome: EIF	2	60	0.0798
56	Signaling: calcium: EF hand	1	11	0.0866428
31	mRNA functions: binding: PUF	1	12	0.0935134
86	Transmembrane transport: aquaporin	1	12	0.0935134
13	DNA: repair	2	68	0.0980318
30	mRNA functions: binding: KH	1	15	0.113815
71	Stress response: thioredoxin	1	15	0.113815
8	Cytoskeleton: motor protein: kinesin	1	16	0.120481
82	Transmembrane protein: seven transmembrane receptor: dmsr	1	16	0.120481
33	mRNA functions: binding: ZF	1	17	0.127096
65	Stress response: detoxification: CYP	2	82	0.132283
90	Unassigned	38	4113	0.14559
75	Trafficking: vesicle targeting/fusion: SNARE	1	21	0.15306
43	Nucleic acid: binding: unassigned	2	93	0.160773
3	Cytoskeleton: actin function: binding	1	23	0.16575
77	Transcription factor: bZIP	1	24	0.172023
41	Non-coding RNA: small RNA: unassigned	1	25	0.178249
18	Extracellular material: galectin	1	26	0.184428
27	Metabolism: lipid: unassigned	1	27	0.19056
46	Proteolysis general: inhibitor: serine	1	30	0.20868
51	Proteolysis proteasome: E3: SCF	1	30	0.20868
79	Transcription factor: unassigned	1	33	0.226392
47	Proteolysis general: metallopeptidase	2	123	0.242385
20	Globin	1	36	0.243707
63	Signaling: small GTPase: unassigned	1	36	0.243707
76	Transcription factor: bHLH	1	36	0.243707
16	Extracellular material: chitinase	1	37	0.249392
24	Metabolism: glycolysis	1	37	0.249392
23	Metabolism: amino acid: synthesis	1	39	0.260632
62	Signaling: small GTPase: Ras	1	39	0.260632
84	Transmembrane protein: unassigned	15	1692	0.311783
52	Proteolysis proteasome: E3: unassigned	1	49	0.314352
78	Transcription factor: NHR	3	259	0.315647
89	Transmembrane transport: unassigned	1	51	0.324616
80	Transcription factor: ZF	1	53	0.334726
54	Ribosome: biogenesis	1	54	0.339723
26	Metabolism: lipid: phospholipid	1	58	0.35934
83	Transmembrane protein: seven transmembrane receptor: srz	1	62	0.378372
10	Development: apoptosis	1	64	0.387674
60	Signaling: S/T kinase	1	66	0.396836
19	Extracellular material: matrix	1	67	0.401366
50	Proteolysis proteasome: E3: RING finger	1	68	0.405861
14	DNA: replication	1	69	0.410322
92	Unassigned: prion domain	1	69	0.410322
64	Signaling: unassigned	1	70	0.41475
45	Protein modification: methyltransferase	1	76	0.440623
9	Cytoskeleton: unassigned	1	77	0.444823
11	Development: general	1	81	0.461305
57	Signaling: hedgehog-like	1	89	0.492811
87	Transmembrane transport: major facilitator	1	89	0.492811
59	Signaling: phosphatase: Y	1	90	0.496617
28	Metabolism: nucleotide	1	111	0.570238
88	Transmembrane transport: potassium channel	1	121	0.601395
42	Non-coding RNA: snRNA	1	129	0.624679
49	Proteolysis proteasome: E3: F box	3	437	0.641981
44	Nucleic acid: binding: zinc finger	1	136	0.643929
38	Non-coding RNA: linc	1	174	0.732398
91	Unassigned: membrane spanning domain	1	210	0.795776
39	Non-coding RNA: miRNA	1	257	0.856431
53	Pseudogene	4	2081	0.999839

## Sheet: rgs_fisher_cat3_apv
Gene enrichment categories for all Upregulated genes in VD MNs (Category 3: Highest Resolution)
Category	RGS	AC	PValue	Bonferroni
Extracellular material: collagen	21	184	3.39353e-17	3.15599e-15
Muscle function	10	62	2.41495e-10	2.24591e-08
